# Supplementary material for: Emergence and phenotypic characterization of the global SARS-CoV-2 C.1.2 lineage
Source: Nat Commun. 2022 Apr 8;13:1976. doi: 10.1038/s41467-022-29579-9 (PMC8993834; doi:10.1038/s41467-022-29579-9)
Supplement: Supplementary file 4 — Supplementary Software 1 [file 41467_2022_29579_MOESM4_ESM.zip]

Archive with 24 entries (21 files):
- C.1.2_scripts-main/
- C.1.2_scripts-main/C.1.2_global_tempest.xlsx
- C.1.2_scripts-main/C.1.2_mutation_profile_3sep.tsv
- C.1.2_scripts-main/C.1.2_world_map.R
- C.1.2_scripts-main/C12_heatmap.py
- C.1.2_scripts-main/Nextstrain_files/
- C.1.2_scripts-main/Nextstrain_files/builds.yaml
- C.1.2_scripts-main/Nextstrain_files/config.yaml
- C.1.2_scripts-main/Nextstrain_files/include.txt
- C.1.2_scripts-main/Nextstrain_files/my_auspice_config.json
- C.1.2_scripts-main/Nextstrain_files/tree_GISAID_IDs.tsv
- C.1.2_scripts-main/README.md
- C.1.2_scripts-main/SA_C.1.2_map.R
- C.1.2_scripts-main/microscopy/
- C.1.2_scripts-main/microscopy/virusComparison_ancestral__beta_Pfizer.m
- C.1.2_scripts-main/microscopy/virusComparison_ancestral__beta_delta_c1_2_Pfizer.m
- C.1.2_scripts-main/microscopy/virusComparison_ancestral__delta_Pfizer.m
- C.1.2_scripts-main/microscopy/virusComparison_ancestral_ancestral_c1_2_Pfizer.m
- C.1.2_scripts-main/microscopy/virusComparison_c1_2_beta_SW.m
- C.1.2_scripts-main/microscopy/virusComparison_delta_c1_2_TW.m
- C.1.2_scripts-main/ncov_C.1.2_publication.json
- C.1.2_scripts-main/spike.fa
- C.1.2_scripts-main/violinPlot.R
- C.1.2_scripts-main/violin_plot_IDs.xlsx
