# Supplementary material for: Emergence and phenotypic characterization of the global SARS-CoV-2 C.1.2 lineage
Source: Nat Commun. 2022 Apr 8;13:1976. doi: 10.1038/s41467-022-29579-9 (PMC8993834; doi:10.1038/s41467-022-29579-9)
Supplement: Supplementary file 4 — Supplementary Software 1 [file 41467_2022_29579_MOESM4_ESM.zip › C.1.2_scripts-main/C.1.2_global_tempest.xlsx]

## Sheet: C.1.2_global_tempest
tip	date	distance	residual	country	division	accession
hCoV-19/Botswana/R23B38_BHP_000667728/2021-07-30	2021.58	0.00111879	-5.25822e-05	Botswana	Botswana	EPI_ISL_3453877
hCoV-19/England/MILK-176835E/2021-06-21	2021.47	0.000745629	-0.000100835	United Kingdom	England	EPI_ISL_2718062
hCoV-19/England/MILK-17E1CDA/2021-06-27	2021.48	0.00109788	0.000201431	United Kingdom	England	EPI_ISL_2803815
hCoV-19/England/MILK-1A58D6F/2021-07-28	2021.57	0.000779072	-0.000375642	United Kingdom	England	EPI_ISL_3287712
hCoV-19/England/MILK-1C2C773/2021-08-20	2021.63	0.0010876	-0.000258732	United Kingdom	England	EPI_ISL_3697115
hCoV-19/Eswatini/NICD-N13372/2021-06-27	2021.48	0.00121851	0.000322056	Eswatini	Eswatini	EPI_ISL_4301764
hCoV-19/Eswatini/NICD-N13384/2021-07-04	2021.5	0.00125578	0.000301015	Eswatini	Eswatini	EPI_ISL_4301774
hCoV-19/Eswatini/NICD-N13401/2021-06-29	2021.49	0.00124995	0.000336842	Eswatini	Eswatini	EPI_ISL_4301791
hCoV-19/Eswatini/NICD-N13438/2021-07-08	2021.52	0.00115062	0.000162525	Eswatini	Eswatini	EPI_ISL_4301822
hCoV-19/Eswatini/NICD-N13445/2021-07-06	2021.51	0.000783063	-0.000188367	Eswatini	Eswatini	EPI_ISL_4301828
hCoV-19/Eswatini/NICD-N13453/2021-07-07	2021.51	0.00125661	0.000276847	Eswatini	Eswatini	EPI_ISL_4301836
hCoV-19/Mauritius/235422/2021-06-24	2021.48	0.00101983	0.000148371	Mauritius	Mauritius	EPI_ISL_3236186
hCoV-19/NewZealand/21MV0551/2021-06-30	2021.49	0.000216634	-0.00070481	New Zealand	New Zealand	EPI_ISL_3164100
hCoV-19/Portugal/PT11580/2021-07-03	2021.5	0.00105528	0.000108839	Portugal	Portugal	EPI_ISL_2989113
hCoV-19/Shenzhen/IVDC-0610-33/2021-06-15	2021.45	0.00104929	0.000252813	China	China	EPI_ISL_2931281
hCoV-19/SouthAfrica/CERI-KRISP-K020136/2021-07-02	2021.5	0.00025022	-0.000687885	South Africa	Eastern Cape	EPI_ISL_3267751
hCoV-19/SouthAfrica/CERI-KRISP-Tyg1764/2021-07-28	2021.57	0.00124698	9.22678e-05	South Africa	Western Cape Province	EPI_ISL_3827640
hCoV-19/SouthAfrica/KRISP-K018657/2021-06-17	2021.46	0.000915194	0.000102055	South Africa	Gauteng	EPI_ISL_2726854
hCoV-19/SouthAfrica/KRISP-K018679/2021-06-17	2021.46	0.00128434	0.000471199	South Africa	Gauteng	EPI_ISL_2726855
hCoV-19/SouthAfrica/KRISP-K018739/2021-06-05	2021.42	0.00111417	0.000401006	South Africa	Gauteng	EPI_ISL_2770450
hCoV-19/SouthAfrica/KRISP-K019509/2021-06-23	2021.47	0.000182809	-0.000680317	South Africa	Gauteng	EPI_ISL_3132529
hCoV-19/SouthAfrica/KRISP-K019549/2021-06-22	2021.47	0.00108436	0.000229564	South Africa	Gauteng	EPI_ISL_3132566
hCoV-19/SouthAfrica/KRISP-K019696/2021-06-30	2021.49	0.00105207	0.000130627	South Africa	KwaZulu-Natal	EPI_ISL_3132608
hCoV-19/SouthAfrica/KRISP-K019725/2021-06-28	2021.49	0.00122079	0.000316012	South Africa	Gauteng	EPI_ISL_3132623
hCoV-19/SouthAfrica/KRISP-K020073/2021-06-23	2021.47	0.000207254	-0.000655871	South Africa	Gauteng	EPI_ISL_3729063
hCoV-19/SouthAfrica/KRISP-K020179/2021-06-15	2021.45	0.000181921	-0.000614556	South Africa	KwaZulu-Natal	EPI_ISL_3267757
hCoV-19/SouthAfrica/KRISP-K020227/2021-07-07	2021.51	0.00108633	0.000106573	South Africa	Gauteng	EPI_ISL_3447713
hCoV-19/SouthAfrica/KRISP-K020275/2021-07-14	2021.53	0.000909831	-0.000128247	South Africa	Gauteng	EPI_ISL_3447714
hCoV-19/SouthAfrica/KRISP-K020288/2021-07-09	2021.52	0.00130826	0.000311837	South Africa	Gauteng	EPI_ISL_3447773
hCoV-19/SouthAfrica/KRISP-K020308/2021-07-08	2021.52	0.00108808	9.99867e-05	South Africa	Gauteng	EPI_ISL_3261918
hCoV-19/SouthAfrica/KRISP-K020378/2021-07-19	2021.55	0.00147452	0.000394791	South Africa	KwaZulu-Natal	EPI_ISL_3261970
hCoV-19/SouthAfrica/KRISP-K020515/2021-07-05	2021.51	0.00122584	0.000262743	South Africa	KwaZulu-Natal	EPI_ISL_3730315
hCoV-19/SouthAfrica/KRISP-K020589/2021-07-08	2021.52	0.00105736	6.92695e-05	South Africa	KwaZulu-Natal	EPI_ISL_3447758
hCoV-19/SouthAfrica/KRISP-K021107/2021-07-20	2021.55	0.00128292	0.00019486	South Africa	KwaZulu-Natal	EPI_ISL_3663539
hCoV-19/SouthAfrica/KRISP-K021251/2021-07-29	2021.57	0.00133844	0.000175394	South Africa	Gauteng	EPI_ISL_3722231
hCoV-19/SouthAfrica/KRISP-K021301/2021-07-26	2021.56	0.00151228	0.000374229	South Africa	Gauteng	EPI_ISL_3722264
hCoV-19/SouthAfrica/KRISP-K021309/2021-07-27	2021.57	0.00121615	6.97628e-05	South Africa	Gauteng	EPI_ISL_3722270
hCoV-19/SouthAfrica/KRISP-K021816/2021-08-10	2021.61	0.00125321	-9.81217e-06	South Africa	KwaZulu-Natal	EPI_ISL_3799163
hCoV-19/SouthAfrica/KRISP-K021844/2021-08-05	2021.59	0.00131689	9.55251e-05	South Africa	KwaZulu-Natal	EPI_ISL_3799102
hCoV-19/SouthAfrica/KRISP-K021868/2021-08-06	2021.59	0.00101809	-0.000211603	South Africa	Gauteng	EPI_ISL_3799095
hCoV-19/SouthAfrica/KRISP-K021875/2021-08-02	2021.58	0.00138409	0.000187722	South Africa	Gauteng	EPI_ISL_3799137
hCoV-19/SouthAfrica/KRISP-K021878/2021-08-02	2021.58	0.00129326	9.68862e-05	South Africa	Gauteng	EPI_ISL_3799035
hCoV-19/SouthAfrica/KRISP-K021896/2021-08-05	2021.59	0.00138275	0.000161393	South Africa	Gauteng	EPI_ISL_3799162
hCoV-19/SouthAfrica/KRISP-K021938/2021-08-04	2021.59	0.00144607	0.000233039	South Africa	Gauteng	EPI_ISL_3859884
hCoV-19/SouthAfrica/KRISP-K022008/2021-07-30	2021.58	0.00141263	0.000241253	South Africa	Gauteng	EPI_ISL_3860060
hCoV-19/SouthAfrica/KRISP-K022009/2021-07-30	2021.58	0.00113945	-3.1924e-05	South Africa	Gauteng	EPI_ISL_3860015
hCoV-19/SouthAfrica/KRISP-K022016/2021-08-04	2021.59	0.00151149	0.000298457	South Africa	Gauteng	EPI_ISL_3859890
hCoV-19/SouthAfrica/KRISP-UFS-K022084/2021-07-05	2021.51	0.00132421	0.000361115	South Africa	Free State	EPI_ISL_4003563
hCoV-19/SouthAfrica/KRISP-UFS-K022096/2021-07-16	2021.54	0.00127934	0.000224604	South Africa	Free State	EPI_ISL_4003556
hCoV-19/SouthAfrica/NHLS-UCT-LA-Z575/2021-07-28	2021.57	0.00108234	-7.23769e-05	South Africa	Western Cape Province	EPI_ISL_3506424
hCoV-19/SouthAfrica/NICD-CRDM09081/2021-06-18	2021.46	0.00102438	0.000202905	South Africa	Gauteng	EPI_ISL_3281601
hCoV-19/SouthAfrica/NICD-CRDM09175/2021-06-22	2021.47	0.00102438	0.000169581	South Africa	Gauteng	EPI_ISL_3281600
hCoV-19/SouthAfrica/NICD-N10102/2021-06-29	2021.49	0.00118448	0.000271372	South Africa	Gauteng	EPI_ISL_3717994
hCoV-19/SouthAfrica/NICD-N10213/2021-07-02	2021.5	0.000810407	-0.000127698	South Africa	Gauteng	EPI_ISL_2984801
hCoV-19/SouthAfrica/NICD-N10228/2021-06-29	2021.49	0.00101438	0.000101267	South Africa	Gauteng	EPI_ISL_2988404
hCoV-19/SouthAfrica/NICD-N10255/2021-06-26	2021.48	0.000774864	-0.000113255	South Africa	Gauteng	EPI_ISL_2988405
hCoV-19/SouthAfrica/NICD-N10334/2021-06-30	2021.49	0.00105786	0.000136416	South Africa	Gauteng	EPI_ISL_3149307
hCoV-19/SouthAfrica/NICD-N10596/2021-06-30	2021.49	0.000541872	-0.000379572	South Africa	Gauteng	EPI_ISL_2988409
hCoV-19/SouthAfrica/NICD-N11037/2021-07-02	2021.5	0.000775072	-0.000163034	South Africa	Limpopo	EPI_ISL_3149313
hCoV-19/SouthAfrica/NICD-N11134/2021-07-04	2021.5	0.00105329	9.85219e-05	South Africa	Gauteng	EPI_ISL_3237084
hCoV-19/SouthAfrica/NICD-N11146/2021-07-04	2021.5	0.00118759	0.000232818	South Africa	Gauteng	EPI_ISL_3237092
hCoV-19/SouthAfrica/NICD-N11155/2021-07-04	2021.5	0.00127748	0.000322716	South Africa	Gauteng	EPI_ISL_3237098
hCoV-19/SouthAfrica/NICD-N11159/2021-07-06	2021.51	0.00101716	4.57262e-05	South Africa	Gauteng	EPI_ISL_3236951
hCoV-19/SouthAfrica/NICD-N11162/2021-07-04	2021.5	0.000219673	-0.000735094	South Africa	Gauteng	EPI_ISL_3237100
hCoV-19/SouthAfrica/NICD-N11163/2021-07-03	2021.5	0.00108782	0.000141386	South Africa	Gauteng	EPI_ISL_3236953
hCoV-19/SouthAfrica/NICD-N11200/2021-07-05	2021.51	0.00130926	0.000346161	South Africa	Gauteng	EPI_ISL_3101505
hCoV-19/SouthAfrica/NICD-N11206/2021-07-04	2021.5	0.00124184	0.000287074	South Africa	Gauteng	EPI_ISL_3149299
hCoV-19/SouthAfrica/NICD-N11223/2021-07-04	2021.5	0.00115598	0.000201213	South Africa	Gauteng	EPI_ISL_3149300
hCoV-19/SouthAfrica/NICD-N11230/2021-07-03	2021.5	0.00131305	0.00036661	South Africa	Gauteng	EPI_ISL_3149301
hCoV-19/SouthAfrica/NICD-N11267/2021-07-02	2021.5	0.00118359	0.000245486	South Africa	Gauteng	EPI_ISL_3074033
hCoV-19/SouthAfrica/NICD-N11301/2021-07-05	2021.51	0.00074962	-0.000213479	South Africa	Gauteng	EPI_ISL_3149306
hCoV-19/SouthAfrica/NICD-N11737/2021-07-07	2021.51	0.000145737	-0.000834024	South Africa	Limpopo	EPI_ISL_3838300
hCoV-19/SouthAfrica/NICD-N11765/2021-07-05	2021.51	0.00101741	5.4316e-05	South Africa	Northern Cape	EPI_ISL_3838321
hCoV-19/SouthAfrica/NICD-N11891/2021-07-05	2021.51	0.00115062	0.000187518	South Africa	Gauteng	EPI_ISL_3411681
hCoV-19/SouthAfrica/NICD-N12028/2021-07-10	2021.52	0.000953735	-5.10189e-05	South Africa	Limpopo	EPI_ISL_3451144
hCoV-19/SouthAfrica/NICD-N12106/2021-06-30	2021.49	0.000740629	-0.000180815	South Africa	Eastern Cape	EPI_ISL_3838375
hCoV-19/SouthAfrica/NICD-N12157/2021-07-07	2021.51	0.000741629	-0.000238132	South Africa	Eastern Cape	EPI_ISL_3237233
hCoV-19/SouthAfrica/NICD-N12240/2021-07-01	2021.5	0.00121641	0.000286639	South Africa	Gauteng	EPI_ISL_3411589
hCoV-19/SouthAfrica/NICD-N12264/2021-07-11	2021.52	0.00144319	0.000430108	South Africa	Limpopo	EPI_ISL_3237237
hCoV-19/SouthAfrica/NICD-N12618/2021-07-15	2021.53	0.00125195	0.000205545	South Africa	Gauteng	EPI_ISL_3451195
hCoV-19/SouthAfrica/NICD-N12640/2021-07-14	2021.53	0.000846634	-0.000191444	South Africa	Gauteng	EPI_ISL_3451214
hCoV-19/SouthAfrica/NICD-N12648/2021-07-08	2021.52	0.00111769	0.000129594	South Africa	Limpopo	EPI_ISL_3451222
hCoV-19/SouthAfrica/NICD-N12735/2021-07-16	2021.54	0.00108482	3.00817e-05	South Africa	Northern Cape	EPI_ISL_3451295
hCoV-19/SouthAfrica/NICD-N12741/2021-07-17	2021.54	0.00105686	-6.21646e-06	South Africa	Northern Cape	EPI_ISL_3451301
hCoV-19/SouthAfrica/NICD-N12752/2021-07-13	2021.53	0.00114952	0.00011977	South Africa	Gauteng	EPI_ISL_3411463
hCoV-19/SouthAfrica/NICD-N12787/2021-07-10	2021.52	0.00127791	0.000273158	South Africa	Gauteng	EPI_ISL_3411467
hCoV-19/SouthAfrica/NICD-N12833/2021-07-16	2021.54	0.00147781	0.000423065	South Africa	Limpopo	EPI_ISL_3411457
hCoV-19/SouthAfrica/NICD-N13046/2021-07-16	2021.54	0.000804517	-0.000250223	South Africa	Limpopo	EPI_ISL_3451358
hCoV-19/SouthAfrica/NICD-N13052/2021-07-16	2021.54	0.00147894	0.000424204	South Africa	Limpopo	EPI_ISL_3451362
hCoV-19/SouthAfrica/NICD-N13062/2021-07-20	2021.55	0.000815509	-0.000272556	South Africa	Limpopo	EPI_ISL_3451369
hCoV-19/SouthAfrica/NICD-N13072/2021-07-14	2021.53	0.00125346	0.00021538	South Africa	Limpopo	EPI_ISL_3451378
hCoV-19/SouthAfrica/NICD-N13090/2021-07-20	2021.55	0.00112088	3.2814e-05	South Africa	Limpopo	EPI_ISL_3451391
hCoV-19/SouthAfrica/NICD-N13117/2021-07-15	2021.53	0.00125168	0.00020527	South Africa	Limpopo	EPI_ISL_3411459
hCoV-19/SouthAfrica/NICD-N13178/2021-07-11	2021.52	0.00105597	4.28831e-05	South Africa	Mpumalanga	EPI_ISL_3643965
hCoV-19/SouthAfrica/NICD-N13199/2021-07-12	2021.53	0.000782063	-0.000239354	South Africa	Mpumalanga	EPI_ISL_3643862
hCoV-19/SouthAfrica/NICD-N13207/2021-07-15	2021.53	0.00131953	0.000273125	South Africa	Mpumalanga	EPI_ISL_3643860
hCoV-19/SouthAfrica/NICD-N13250/2021-07-16	2021.54	0.00121614	0.000161398	South Africa	Limpopo	EPI_ISL_3411458
hCoV-19/SouthAfrica/NICD-N13314/2021-07-20	2021.55	0.000855767	-0.000232298	South Africa	Limpopo	EPI_ISL_3643903
hCoV-19/SouthAfrica/NICD-N13319/2021-07-21	2021.55	0.00128541	0.00018901	South Africa	Limpopo	EPI_ISL_3717995
hCoV-19/SouthAfrica/NICD-N13558/2021-07-22	2021.55	0.00113224	2.75121e-05	South Africa	Northern Cape	EPI_ISL_4030025
hCoV-19/SouthAfrica/NICD-N13561/2021-07-22	2021.55	0.00113376	2.90348e-05	South Africa	Northern Cape	EPI_ISL_4029946
hCoV-19/SouthAfrica/NICD-N13584/2021-07-23	2021.56	0.00105338	-5.96789e-05	South Africa	Northern Cape	EPI_ISL_4030022
hCoV-19/SouthAfrica/NICD-N13587/2021-07-24	2021.56	0.00123261	0.000111218	South Africa	Northern Cape	EPI_ISL_4029964
hCoV-19/SouthAfrica/NICD-N13588/2021-07-24	2021.56	0.00108773	-3.36569e-05	South Africa	Northern Cape	EPI_ISL_4029943
hCoV-19/SouthAfrica/NICD-N13589/2021-07-24	2021.56	0.00111889	-2.50058e-06	South Africa	Northern Cape	EPI_ISL_4029948
hCoV-19/SouthAfrica/NICD-N13597/2021-07-20	2021.55	0.00111804	2.99762e-05	South Africa	North West	EPI_ISL_4029923
hCoV-19/SouthAfrica/NICD-N13667/2021-07-28	2021.57	0.00148109	0.000326379	South Africa	Limpopo	EPI_ISL_3838489
hCoV-19/SouthAfrica/NICD-N13682/2021-07-13	2021.53	0.00115636	0.000126613	South Africa	North West	EPI_ISL_3643842
hCoV-19/SouthAfrica/NICD-N13716/2021-07-27	2021.57	0.00119263	4.62458e-05	South Africa	Northern Cape	EPI_ISL_3838512
hCoV-19/SouthAfrica/NICD-N13719/2021-07-27	2021.57	0.00108595	-6.04299e-05	South Africa	Northern Cape	EPI_ISL_3838515
hCoV-19/SouthAfrica/NICD-N13725/2021-07-27	2021.57	0.00112208	-2.42981e-05	South Africa	Northern Cape	EPI_ISL_3838520
hCoV-19/SouthAfrica/NICD-N13748/2021-07-28	2021.57	0.00114197	-1.27451e-05	South Africa	Northern Cape	EPI_ISL_3838541
hCoV-19/SouthAfrica/NICD-N13763/2021-07-27	2021.57	0.00105029	-9.60931e-05	South Africa	Northern Cape	EPI_ISL_3838556
hCoV-19/SouthAfrica/NICD-N14080/2021-07-17	2021.54	0.000872418	-0.000190653	South Africa	Gauteng	EPI_ISL_3838621
hCoV-19/SouthAfrica/NICD-N14096/2021-07-20	2021.55	0.000123293	-0.000964772	South Africa	Gauteng	EPI_ISL_3838634
hCoV-19/SouthAfrica/NICD-N14123/2021-07-11	2021.52	6.4288e-06	-0.00100666	South Africa	Gauteng	EPI_ISL_3717982
hCoV-19/SouthAfrica/NICD-N14134/2021-06-28	2021.49	6.84182e-05	-0.000836363	South Africa	Gauteng	EPI_ISL_3717911
hCoV-19/SouthAfrica/NICD-N14135/2021-07-20	2021.55	5.3206e-06	-0.00108274	South Africa	Gauteng	EPI_ISL_3718000
hCoV-19/SouthAfrica/NICD-N14142/2021-07-07	2021.51	0.00111989	0.000140127	South Africa	Gauteng	EPI_ISL_3717932
hCoV-19/SouthAfrica/NICD-N14153/2021-03-18	2021.21	0	-5.501e-05	South Africa	Gauteng	EPI_ISL_3717972
hCoV-19/SouthAfrica/NICD-N14154/2021-07-19	2021.55	0.00144192	0.000362185	South Africa	Gauteng	EPI_ISL_3717993
hCoV-19/SouthAfrica/NICD-N14255/2021-07-17	2021.54	0.00134606	0.000282992	South Africa	Free State	EPI_ISL_3838569
hCoV-19/SouthAfrica/NICD-N8104/2021-05-11	2021.36	0.000815102	0.000310214	South Africa	Mpumalanga	EPI_ISL_2695610
hCoV-19/SouthAfrica/NICD-N8831/2021-06-07	2021.43	0.00105129	0.000321461	South Africa	Gauteng	EPI_ISL_3342730
hCoV-19/SouthAfrica/NICD-N8834/2021-06-04	2021.42	0.000141951	-0.000562883	South Africa	Gauteng	EPI_ISL_3342731
hCoV-19/SouthAfrica/NICD-N8841/2021-06-07	2021.43	0.00105138	0.000321551	South Africa	Gauteng	EPI_ISL_3342732
hCoV-19/SouthAfrica/NICD-N8844/2021-06-07	2021.43	0.00111936	0.000389534	South Africa	Gauteng	EPI_ISL_3342733
hCoV-19/SouthAfrica/NICD-N9216/2021-06-08	2021.43	0.000839871	0.000101712	South Africa	Gauteng	EPI_ISL_3342734
hCoV-19/SouthAfrica/NICD-N9250/2021-06-12	2021.44	0.000179429	-0.000592054	South Africa	Gauteng	EPI_ISL_3342735
hCoV-19/SouthAfrica/NICD-N9382/2021-06-16	2021.45	0.00124487	0.000440059	South Africa	Gauteng	EPI_ISL_2828749
hCoV-19/SouthAfrica/NICD-N9628/2021-06-20	2021.47	0.000113272	-0.000724861	South Africa	Limpopo	EPI_ISL_2827937
hCoV-19/SouthAfrica/NICD-N9826/2021-06-15	2021.45	0.00108325	0.000286776	South Africa	Gauteng	EPI_ISL_2942287
hCoV-19/SouthAfrica/NICD-N9882/2021-06-19	2021.46	0.000880938	5.11367e-05	South Africa	Gauteng	EPI_ISL_3643966
hCoV-19/SouthAfrica/NICD-R10075/2021-07-07	2021.51	0.0011145	0.00013474	South Africa	North West	EPI_ISL_4029912
hCoV-19/SouthAfrica/NICD-R10186/2021-07-08	2021.52	0.00114807	0.000159974	South Africa	Gauteng	EPI_ISL_4030023
hCoV-19/SouthAfrica/NICD-R10233/2021-07-09	2021.52	0.00097934	-1.70825e-05	South Africa	Gauteng	EPI_ISL_4029941
hCoV-19/SouthAfrica/NICD-R10238/2021-07-09	2021.52	0.00115596	0.00015954	South Africa	Gauteng	EPI_ISL_4030024
hCoV-19/SouthAfrica/NICD-R10269/2021-07-08	2021.52	0.00121359	0.000225499	South Africa	Mpumalanga	EPI_ISL_4030021
hCoV-19/SouthAfrica/NICD-R10630/2021-07-16	2021.54	0.0011167	6.19556e-05	South Africa	Gauteng	EPI_ISL_3219805
hCoV-19/SouthAfrica/NICD-R10925/2021-07-22	2021.55	0.00122303	0.000118301	South Africa	Limpopo	EPI_ISL_3219868
hCoV-19/SouthAfrica/NICD-R11322/2021-07-27	2021.57	0.000881976	-0.000264407	South Africa	KwaZulu-Natal	EPI_ISL_3451544
hCoV-19/SouthAfrica/NICD-R11374/2021-07-29	2021.57	0.00105538	-0.000107665	South Africa	North West	EPI_ISL_3451569
hCoV-19/SouthAfrica/NICD-R12465/2021-08-17	2021.62	0.00105737	-0.000263966	South Africa	Cape Town	EPI_ISL_4029935
hCoV-19/SouthAfrica/Tygerberg_1419/2021-07-14	2021.53	0.000157199	-0.00088088	South Africa	Western Cape Province	EPI_ISL_3118719
hCoV-19/SouthAfrica/Tygerberg_1521/2021-07-22	2021.55	0.00114962	4.48895e-05	South Africa	Western Cape Province	EPI_ISL_3482519
hCoV-19/SouthAfrica/UFS-VIRO-NGS-ONP180821NB19/2021-08-04	2021.59	0.0010923	-0.000120736	South Africa	Free State	EPI_ISL_3746811
hCoV-19/SouthAfrica/UFS-VIRO-NGS-ONP180821NB28/2021-08-03	2021.59	0.00128007	7.53666e-05	South Africa	Free State	EPI_ISL_3746772
hCoV-19/SouthAfrica/UFS-VIRO-NGS-ONP180821NB45/2021-08-02	2021.58	0.00147767	0.0002813	South Africa	Free State	EPI_ISL_3746842
hCoV-19/SouthAfrica/UFS-VIRO-NGS-ONP180821NB47/2021-08-03	2021.59	0.00122972	2.5024e-05	South Africa	Free State	EPI_ISL_3746871
hCoV-19/SouthAfrica/UFS-VIRO-NGS-ONP180821NB50/2021-08-07	2021.6	0.00109259	-0.000145437	South Africa	Free State	EPI_ISL_3746752
hCoV-19/SouthAfrica/UFS-VIRO-NGS-ONP180821NB53/2021-08-03	2021.59	0.00130853	0.000103826	South Africa	Free State	EPI_ISL_3746788
hCoV-19/SouthAfrica/UFS-VIRO-NGS-ONP180821NB71/2021-08-05	2021.59	0.000990276	-0.000231086	South Africa	Free State	EPI_ISL_3746874
hCoV-19/SouthAfrica/VIDA-KRISP-K018954/2021-06-24	2021.48	0.000182919	-0.000688538	South Africa	Gauteng	EPI_ISL_2841668
hCoV-19/SouthAfrica/VIDA-KRISP-K018963/2021-06-21	2021.47	0.000179546	-0.000666917	South Africa	Gauteng	EPI_ISL_2841677
hCoV-19/SouthAfrica/VIDA-KRISP-K020434/2021-07-09	2021.52	0.000845128	-0.000151295	South Africa	Gauteng	EPI_ISL_3729072
hCoV-19/SouthAfrica/VIDA-KRISP-K020445/2021-06-18	2021.46	0.000144616	-0.000676854	South Africa	Gauteng	EPI_ISL_3729227
hCoV-19/Switzerland/ZH-UZH-IMV-3ba4c99a/2021-07-18	2021.54	0.00108273	1.13297e-05	Switzerland	Switzerland	EPI_ISL_3128775
hCoV-19/Zimbabwe/CERI-KRISP-K021327/2021-07-26	2021.56	0.000887575	-0.000250476	Zimbabwe	Zimbabwe	EPI_ISL_3722284
