# Supplementary material for: Emergence and phenotypic characterization of the global SARS-CoV-2 C.1.2 lineage
Source: Nat Commun. 2022 Apr 8;13:1976. doi: 10.1038/s41467-022-29579-9 (PMC8993834; doi:10.1038/s41467-022-29579-9)
Supplement: Supplementary file 4 — Supplementary Software 1 [file 41467_2022_29579_MOESM4_ESM.zip › C.1.2_scripts-main/C.1.2_mutation_profile_3sep.tsv]

gene	mutation	count	frequency
S	P9L	133	93.7
S	P25L	67	47.2
S	G75V	2	1.4
S	C136F	134	94.4
S	Y144-	110	77.5
S	W152R	11	7.7
S	R190S	135	95.1
S	D215G	133	93.7
S	L241-	2	1.4
S	L242-	118	83.1
S	A243-	118	83.1
S	R346K	3	2.1
S	P384L	5	3.5
S	N440K	7	4.9
S	Y449H	131	92.3
S	T478K	25	17.6
S	E484K	132	93.0
S	N501Y	126	88.7
S	L585F	26	18.3
S	D614G	142	100.0
S	H655Y	138	97.2
S	N679K	125	88.0
S	P681H	13	9.2
S	T716I	140	98.6
S	T859N	118	83.1
S	A879T	11	7.7
S	D936H	9	6.3
S	H1101Q	12	8.5
E	L21I	112	78.9
E	S68P	11	7.7
E	S68F	32	22.5
M	L29F	81	57.0
M	I82T	121	85.2
N	P13L	138	97.2
N	P80R	12	8.5
N	R203K	136	95.8
N	G204R	137	96.5
N	P383L	11	7.7
N	Q384H	137	96.5
ORF1a	M85-	2	1.4
ORF1a	E102K	135	95.1
ORF1a	S166G	7	4.9
ORF1a	P286L	9	6.3
ORF1a	T609I	10	7.0
ORF1a	T1055I	16	11.3
ORF1a	T1246I	134	94.4
ORF1a	T1637I	112	78.9
ORF1a	P1640S	21	14.8
ORF1a	T1682A	3	2.1
ORF1a	K1763Q	3	2.1
ORF1a	H2092Y	17	12.0
ORF1a	M2796C	2	1.4
ORF1a	I3052V	3	2.1
ORF1a	L3201P	61	43.0
ORF1a	G3278S	131	92.3
ORF1a	T3287I	65	45.8
ORF1a	K3353R	2	1.4
ORF1a	S3675-	132	93.0
ORF1a	G3676-	132	93.0
ORF1a	F3677-	132	93.0
ORF1a	P4337S	2	1.4
ORF1b	P314L	140	98.6
ORF1b	G328S	2	1.4
ORF1b	A1131V	5	3.5
ORF1b	T1274I	2	1.4
ORF1b	L1701F	13	9.2
ORF3a	I123T	2	1.4
ORF3a	D155Y	4	2.8
ORF3a	S216L	23	16.2
ORF3a	T223I	10	7.0
ORF3a	T229N	73	51.4
ORF3a	D238Y	10	7.0
ORF3a	V255-	111	78.2
ORF3a	L275F	38	26.8
ORF7a	T11I	11	7.7
ORF7a	I103-	3	2.1
ORF7b	L14*	3	2.1
ORF7b	T40I	5	3.5
ORF8	Q18*	32	22.5
ORF9b	P10S	138	97.2
ORF9b	Q77E	12	8.5
ORF9b	M78T	141	99.3
