# Supplementary material for: Emergence and phenotypic characterization of the global SARS-CoV-2 C.1.2 lineage
Source: Nat Commun. 2022 Apr 8;13:1976. doi: 10.1038/s41467-022-29579-9 (PMC8993834; doi:10.1038/s41467-022-29579-9)
Supplement: Supplementary file 4 — Supplementary Software 1 [file 41467_2022_29579_MOESM4_ESM.zip › C.1.2_scripts-main/Nextstrain_files/config.yaml]

#####################################################################################
#### NOTE: head over to `builds.yaml` to define what builds you'd like to run. ####
#### (i.e., datasets and subsampling schemas)  ####
#####################################################################################

# This analysis-specific config file overrides the settings in the default config file.
# If a parameter is not defined here, it will fall back to the default value.

configfile:
  - defaults/parameters.yaml # Pull in the default values
  - my_profiles/c_paper/builds.yaml # Pull in our list of desired builds

# Set the maximum number of cores you want Snakemake to use for this pipeline.
cores: 5

# Always print the commands that will be run to the screen for debugging.
printshellcmds: True

# Always print log files of failed jobs to the screen.
show-failed-logs: True
