# Supplementary material for: Emergence and phenotypic characterization of the global SARS-CoV-2 C.1.2 lineage
Source: Nat Commun. 2022 Apr 8;13:1976. doi: 10.1038/s41467-022-29579-9 (PMC8993834; doi:10.1038/s41467-022-29579-9)
Supplement: Supplementary file 4 — Supplementary Software 1 [file 41467_2022_29579_MOESM4_ESM.zip › C.1.2_scripts-main/Nextstrain_files/include.txt]

Wuhan/Hu-1/2019
Wuhan-Hu-1/2019
Wuhan/WH01/2019

# C.1.1
Mozambique/MZ-L-IBV-97025437/2020
Mozambique/INS-K007883/2020
Mozambique/INS-K007889/2020
Mozambique/INS-K007892/2020
Mozambique/INS-K007910/2020
Mozambique/INS-K007920/2020
Mozambique/INS-K007921/2020
Mozambique/INS-K007935/2020
Mozambique/INS-K008135/2021
Mozambique/INS-K008136/2021
Mozambique/INS-K008137/2021
Mozambique/INS-K008142/2021
Mozambique/INS-K008144/2021

# C.1.2
SouthAfrica/NICD-N12648/2021
SouthAfrica/KRISP-K021868/2021
SouthAfrica/NICD-N13561/2021
SouthAfrica/NICD-N13588/2021
SouthAfrica/NICD-N8844/2021
SouthAfrica/KRISP-K020288/2021
SouthAfrica/NICD-N11765/2021
SouthAfrica/NICD-R10233/2021
SouthAfrica/NICD-R11322/2021
NewZealand/21MV0551/2021
SouthAfrica/NICD-N14255/2021
SouthAfrica/NICD-N13199/2021
SouthAfrica/NICD-R12465/2021
SouthAfrica/NICD-N13207/2021
SouthAfrica/NICD-N12028/2021
SouthAfrica/NICD-N9250/2021
SouthAfrica/KRISP-K022016/2021
SouthAfrica/NICD-CRDM09081/2021
SouthAfrica/KRISP-K021938/2021
Botswana/R23B38_BHP_000667728/2021
SouthAfrica/NICD-N13682/2021
SouthAfrica/NICD-N10255/2021
SouthAfrica/UFS-VIRO-NGS-ONP180821NB28/2021
SouthAfrica/NICD-N10596/2021
SouthAfrica/KRISP-K021878/2021
SouthAfrica/NICD-N11200/2021
SouthAfrica/NICD-N13597/2021
SouthAfrica/NICD-N13117/2021
SouthAfrica/NICD-N13667/2021
SouthAfrica/NICD-N10228/2021
SouthAfrica/NICD-R10075/2021
SouthAfrica/NICD-N13072/2021
SouthAfrica/UFS-VIRO-NGS-ONP180821NB19/2021
SouthAfrica/UFS-VIRO-NGS-ONP180821NB50/2021
England/MILK-1C2C773/2021
SouthAfrica/NICD-N11146/2021
SouthAfrica/VIDA-KRISP-K020445/2021
SouthAfrica/Tygerberg_1419/2021
SouthAfrica/KRISP-K020308/2021
SouthAfrica/UFS-VIRO-NGS-ONP180821NB45/2021
SouthAfrica/VIDA-KRISP-K018963/2021
SouthAfrica/KRISP-K021875/2021
SouthAfrica/NICD-N8104/2021
SouthAfrica/NICD-N13587/2021
SouthAfrica/NICD-R11374/2021
SouthAfrica/KRISP-UFS-K022084/2021
SouthAfrica/KRISP-K021301/2021
Zimbabwe/CERI-KRISP-K021327/2021
SouthAfrica/KRISP-K022008/2021
SouthAfrica/NICD-N11159/2021
SouthAfrica/KRISP-K020179/2021
SouthAfrica/KRISP-UFS-K022096/2021
SouthAfrica/CERI-KRISP-K020136/2021
SouthAfrica/KRISP-K020589/2021
England/MILK-176835E/2021
England/MILK-17E1CDA/2021
England/MILK-1A58D6F/2021
Mauritius/235422/2021
Portugal/PT11580/2021
SouthAfrica/CERI-KRISP-Tyg1764/2021
SouthAfrica/KRISP-K018657/2021
SouthAfrica/KRISP-K018679/2021
SouthAfrica/KRISP-K018739/2021
SouthAfrica/KRISP-K019509/2021
SouthAfrica/KRISP-K019549/2021
SouthAfrica/KRISP-K019725/2021
SouthAfrica/KRISP-K020073/2021
SouthAfrica/KRISP-K020227/2021
SouthAfrica/KRISP-K020275/2021
SouthAfrica/KRISP-K020378/2021
SouthAfrica/KRISP-K020515/2021
SouthAfrica/KRISP-K021107/2021
SouthAfrica/KRISP-K021251/2021
SouthAfrica/KRISP-K021309/2021
SouthAfrica/KRISP-K021816/2021
SouthAfrica/KRISP-K021844/2021
SouthAfrica/KRISP-K021896/2021
SouthAfrica/KRISP-K022009/2021
SouthAfrica/NHLS-UCT-LA-Z575/2021
SouthAfrica/NICD-CRDM09175/2021
SouthAfrica/NICD-N10102/2021
SouthAfrica/NICD-N10213/2021
SouthAfrica/NICD-N10334/2021
SouthAfrica/NICD-N11037/2021
SouthAfrica/NICD-N11134/2021
SouthAfrica/NICD-N11155/2021
SouthAfrica/NICD-N11162/2021
SouthAfrica/NICD-N11163/2021
SouthAfrica/NICD-N11206/2021
SouthAfrica/NICD-N11223/2021
SouthAfrica/NICD-N11230/2021
SouthAfrica/NICD-N11267/2021
SouthAfrica/NICD-N11301/2021
SouthAfrica/NICD-N11737/2021
SouthAfrica/NICD-N11891/2021
SouthAfrica/NICD-N12106/2021
SouthAfrica/NICD-N12157/2021
SouthAfrica/NICD-N12240/2021
SouthAfrica/NICD-N12264/2021
SouthAfrica/NICD-N12618/2021
SouthAfrica/NICD-N12640/2021
SouthAfrica/NICD-N12735/2021
SouthAfrica/NICD-N12741/2021
SouthAfrica/NICD-N12752/2021
SouthAfrica/NICD-N12787/2021
SouthAfrica/NICD-N12833/2021
SouthAfrica/NICD-N13046/2021
SouthAfrica/NICD-N13052/2021
SouthAfrica/NICD-N13062/2021
SouthAfrica/NICD-N13090/2021
SouthAfrica/NICD-N13178/2021
SouthAfrica/NICD-N13250/2021
SouthAfrica/NICD-N13314/2021
SouthAfrica/NICD-N13319/2021
SouthAfrica/NICD-N13558/2021
SouthAfrica/NICD-N13584/2021
SouthAfrica/NICD-N13589/2021
SouthAfrica/NICD-N13716/2021
SouthAfrica/NICD-N13719/2021
SouthAfrica/NICD-N13725/2021
SouthAfrica/NICD-N13748/2021
SouthAfrica/NICD-N13763/2021
SouthAfrica/NICD-N14080/2021
SouthAfrica/NICD-N14096/2021
SouthAfrica/NICD-N14123/2021
SouthAfrica/NICD-N14134/2021
SouthAfrica/NICD-N14135/2021
SouthAfrica/NICD-N14142/2021
SouthAfrica/NICD-N14153/2021
SouthAfrica/NICD-N14154/2021
SouthAfrica/NICD-N8831/2021
SouthAfrica/NICD-N8834/2021
SouthAfrica/NICD-N8841/2021
SouthAfrica/NICD-N9216/2021
SouthAfrica/NICD-N9382/2021
SouthAfrica/NICD-N9628/2021
SouthAfrica/NICD-N9826/2021
SouthAfrica/NICD-N9882/2021
SouthAfrica/NICD-R10186/2021
SouthAfrica/NICD-R10238/2021
SouthAfrica/NICD-R10269/2021
SouthAfrica/NICD-R10630/2021
SouthAfrica/NICD-R10925/2021
SouthAfrica/Tygerberg_1521/2021
SouthAfrica/VIDA-KRISP-K018954/2021
SouthAfrica/VIDA-KRISP-K020434/2021
Switzerland/ZH-UZH-IMV-3ba4c99a/2021
Eswatini/NICD-N13384/2021
Eswatini/NICD-N13401/2021
Eswatini/NICD-N13438/2021
Eswatini/NICD-N13445/2021
Eswatini/NICD-N13453/2021
Eswatini/NICD-N13372/2021
SouthAfrica/KRISP-K019696/2021
Shenzhen/IVDC-0610-33/2021
