# Supplementary material for: Emergence and phenotypic characterization of the global SARS-CoV-2 C.1.2 lineage
Source: Nat Commun. 2022 Apr 8;13:1976. doi: 10.1038/s41467-022-29579-9 (PMC8993834; doi:10.1038/s41467-022-29579-9)
Supplement: Supplementary file 4 — Supplementary Software 1 [file 41467_2022_29579_MOESM4_ESM.zip › C.1.2_scripts-main/Nextstrain_files/my_auspice_config.json]

{
  "title": "Genomic epidemiology of emerging lineage C.1.2",
  "build_url": "n/a",
  "maintainers": [
    {"name": "Josie Everatt, Cathrine Scheepers, Daniel Amoako, Jinal Bhiman", "url": "n/a"}
  ],
  "colorings": [
    {
      "key": "emerging_lineage",
      "title": "Emerging Lineage",
      "type": "categorical"
    },
    {
      "key": "pango_lineage",
      "title": "PANGO Lineage",
      "type": "categorical"
    },
    {
      "key": "GISAID_clade",
      "title": "GISAID Clade",
      "type": "categorical"
    },
    {
      "key": "S1_mutations",
      "title": "S1 mutations",
      "type": "continuous"
    },
    {
      "key": "logistic_growth",
      "title": "Logistic growth",
      "type": "continuous"
    },
    {
      "key": "current_frequency",
      "title": "Current frequency",
      "type": "continuous"
    },
    {
      "key": "location",
      "title": "Location",
      "type": "categorical"
    },
    {
      "key": "division",
      "title": "Admin Division",
      "type": "categorical"
    },
    {
      "key": "country",
      "title": "Country",
      "type": "categorical"
    },
    {
      "key": "region",
      "title": "Region",
      "type": "categorical"
    },
    {
      "key": "host",
      "title": "Host",
      "type": "categorical"
    },
    {
      "key": "age",
      "title": "Age",
      "type": "continuous"
    },
    {
      "key": "sex",
      "title": "Sex",
      "type": "categorical"
    },
    {
      "key": "author",
      "title": "Authors",
      "type": "categorical"
    },
    {
      "key": "originating_lab",
      "title": "Originating Lab",
      "type": "categorical"
    },
    {
      "key": "submitting_lab",
      "title": "Submitting Lab",
      "type": "categorical"
    },
    {
      "key": "date",
      "title": "Collection date",
      "type": "continuous"
    },
    {
      "key": "gisaid_epi_isl",
      "type": "categorical"
    },
    {
      "key": "genbank_accession",
      "type": "categorical"
    },
    {
      "key": "country_exposure",
      "title": "Country of Exposure",
      "type": "categorical"
    },
    {
      "key": "division_exposure",
      "title": "Division of Exposure",
      "type": "categorical"
    },
    {
      "key": "region_exposure",
      "title": "Region of exposure",
      "type": "categorical"
    }
  ],
  "geo_resolutions": [
    "location",
    "division",
    "country",
    "region"
  ],
  "display_defaults": {
    "color_by": "country",
    "distance_measure": "num_date",
    "geo_resolution": "country",
    "map_triplicate": true,
    "branch_label": "clade"
  },
  "filters": [
    "recency",
    "clade_membership",
    "emerging_lineage",
    "pango_lineage",
    "region",
    "country",
    "division",
    "location",
    "author",
    "date"
  ],
  "panels": [
    "tree",
    "map",
    "entropy",
    "frequencies"
  ]
}
