# Supplementary material for: Emergence and phenotypic characterization of the global SARS-CoV-2 C.1.2 lineage
Source: Nat Commun. 2022 Apr 8;13:1976. doi: 10.1038/s41467-022-29579-9 (PMC8993834; doi:10.1038/s41467-022-29579-9)
Supplement: Supplementary file 4 — Supplementary Software 1 [file 41467_2022_29579_MOESM4_ESM.zip › C.1.2_scripts-main/Nextstrain_files/tree_GISAID_IDs.tsv]

	strain	gisaid_epi_isl	originating_lab	submitting_lab	author
0	hCoV-19/Wuhan/Hu-1/2019	EPI_ISL_402125	National Institute for Communicable Disease Control and Prevention (ICDC) Chinese Center for Disease Control and Prevention (China CDC)	National Institute for Communicable Disease Control and Prevention (ICDC) Chinese Center for Disease Control and Prevention (China CDC)	Zhang,Y.-Z., Wu,F., Chen,Y.-M., Pei,Y.-Y., Xu,L., Wang,W., Zhao,S., Yu,B., Hu,Y., Tao,Z.-W., Song,Z.-G., Tian,J.-H., Zhang,Y.-L., Liu,Y., Zheng,J.-J., Dai,F.-H., Wang,Q.-M., She,J.-L. and Zhu,T.-Y.
1	hCoV-19/Taiwan/TSGH-37/2020	EPI_ISL_457733	TSGH-CP molecular lab	TSGH-CP molecular lab	Cherng-Lih Perng, Ming-Jr JIAN, Chih-Kai Chang, Jung-Chung Lin, Kuo-Ming Yeh, Chien-Wen Chen, Sheng-Kang Chiu, Hsing-Yi Chung, Shih-Hung Tsai, Kuo-Sheng Hung, Tien-Yao Chang, Feng-Yee Chang, Hung-Sheng Shang
2	hCoV-19/Egypt/CCHE57357_Wave_3_A_009/2021	EPI_ISL_2566518	Genomics Program, Children Cancer Hospital	Genomics Program, Children Cancer Hospital	Hatem,A., ElHaddad,A., Abouelnaga,S., Amer,K., Elnaqeeb,M., Hassan,W., Salah,H., ElHalafawy,A., Farawela,H., Saaid,M., Hossam,M., Ismail,J., Almeldin,A., Said,D., Abdelaziz,H., Mansour,T., Shalaby,L., Soliman,S., Hassan,R., Hammad,M., Hussein,S., Abdo,I., Jalal,D., El-Zayat,M., El-Shaqnqery,H., Diab,A., Yahia,A., Samir,O., Sayed,A.
3	hCoV-19/Wuhan/WH01/2019	EPI_ISL_406798	General Hospital of Central Theater Command of People's Liberation Army of China	BGI & Institute of Microbiology, Chinese Academy of Sciences & Shandong First Medical University & Shandong Academy of Medical Sciences & General Hospital of Central Theater Command of People's Liberation Army of China	Weijun Chen, Yuhai Bi, Weifeng Shi and Zhenhong Hu
4	hCoV-19/Finland/13M43S4/2020	EPI_ISL_1217200	Department of Virology and Immunology, University of Helsinki and Helsinki University Hospital, Huslab Finland	Department of Virology, Faculty of Medicine, University of Helsinki, Helsinki, Finland	Teemu Smura, Ravi Kant, Phuoc Truong, Hussein Alburkat, Mert Erdin, Fathiah Zakham, Hannimari Kallio-Kokko, Jenni Virtanen, Maija Suvanto, Essi Korhonen, Sari Hannula, Harri Kangas, Hanna Liimatainen, Satu Kurkela, Hanna Jarva, Maija Lappalainen, Pekka Ellonen, Olli Vapalahti
5	hCoV-19/Taiwan/2/2020	EPI_ISL_406031	Centers for Disease Control, R.O.C. (Taiwan)	Centers for Disease Control, R.O.C. (Taiwan)	Ji-Rong Yang, Yu-Chi Lin, Jung-Jung Mu, Ming-Tsan Liu, Shu-Ying Li
6	hCoV-19/HongKong/HKPU76-0802/2020	EPI_ISL_419246	Department of Clinical Pathology, Pamela Youde Nethersole Eastern Hospital	Department of Health Technology and Informatics, Faculty of Health and Social Science, The Hong Kong Polytechnic University	Kenneth Siu-Sing LEUNG, Timothy Ting-Leung NG, Alan Ka-Lun WU, Miranda Chong-Yee YAU, Hiu-Yin LAO, Ming-Pan CHOI, Kingsley King-Gee TAM, Lam-Kwong LEE, Barry Kin-Chung WONG, Alex Yat-Man HO, Kam-Tong YIP, Kwok-Cheung LUNG, Raymond Wai-To LIU, Eugene Yuk-Keung TSO, Wai-Shing LEUNG, Man-Chun CHAN, Yuk-Yung NG, Kit-Man SIN, Kitty Sau-Chun FUNG, Sandy Ka-Yee CHAU, Wing-Kin TO, Tak-Lun QUE, David Ho-K…
7	hCoV-19/HongKong/HKPU23_2601/2020	EPI_ISL_417183	Department of Clinical Pathology, Pamela Youde Nethersole Eastern Hospital	Department of Health Technology and Informatics, Faculty of Health and Social Science, The Hong Kong Polytechnic University	Kenneth Siu-Sing LEUNG, Timothy Ting-Leung NG, Alan Ka-Lun WU, Miranda Chong-Yee YAU, Hiu-Yin LAO, Ming-Pan CHOI, Kingsley King-Gee TAM, Lam-Kwong LEE, Barry Kin-Chung WONG, Alex Yat-Man HO, Kam-Tong Yip, Kwok-Cheung LUNG, Raymond Wai-To LIU, Eugene Yuk-Keung TSO, Wai-Shing LEUNG, Man-Chun CHAN, Yuk-Yung NG, Kit-Man SIN, Kitty Sau-Chun FUNG, Sandy Ka-Yee CHAU, Wing-Kin TO, Tak-Lun Que, David Ho-K…
8	hCoV-19/Australia/VIC03/2020	EPI_ISL_416411	Victorian Infectious Diseases Reference Laboratory (VIDRL)	Victorian Infectious Diseases Reference Laboratory and Microbiological Diagnostic Unit Public Health Laboratory, Doherty Institute	Caly L., Seemann T., Schultz M., Druce J., Taiaroa, G.
9	hCoV-19/Thailand/SI200383-NT/2020	EPI_ISL_437622		Faculty of Medicine	Rodpan,A., Joyjinda,Y., Wacharapluesadee,S., Buathong,R., Ghai,S., Petcharat,S., Bunprakob,S., Sirichan,N., Prasithsirikul,W., Mungaomklang,A., Plipat,T. and Hemachudha,T.
10	hCoV-19/Taiwan/TSGH-01/2020	EPI_ISL_426629	TSGH-CP molecular lab	TSGH-CP molecular lab	Cherng-Lih Perng, Ming-Jr Jian, Chih-Kai Chang, Jung-Chung Lin, Kuo-Ming Yeh, Chien-Wen Chen, Sheng-Kang Chiu, Hsing-Yi Chung, Shih-Hung Tsai, Kuo-Sheng Hung, Feng-Yee Chang, Hung-Sheng Shang
11	hCoV-19/Iceland/13/2020	EPI_ISL_417765	The National University Hospital of Iceland	deCODE genetics	Daniel F Gudbjartsson; Agnar Helgason; Hakon Jonsson; Olafur T Magnusson; Pall Melsted; Gudmundur L Norddahl; Jona Saemundsdottir; Asgeir Sigurdsson; Patrick Sulem; Arna B Agustsdottir; Berglind Eiriksdottir; Run Fridriksdottir; Elisabet E Gardarsdottir; Gudmundur Georgsson; Olafia S Gretarsdottir; Kjartan R Gudmundsson; Thora R Gunnarsdottir; Arnaldur Gylfason; Hilma Holm; Brynjar O Jensson; Asl…
12	hCoV-19/SouthAfrica/KRISP-02/2020	EPI_ISL_421572	Molecular Diagnostic Services and FLowpath	KRISP, KZN Research Innovation and Sequencing Platform	Giandhari J, Pillay S, Ngcapu S, Samsunder N, Lessells R, Chimukangara B, Deforche K, Tegally H, Wilkinson E, de Oliveira T
13	hCoV-19/Italy/LAZ-INMI1-cs/2020	EPI_ISL_410546	INMI Lazzaro Spallanzani IRCCS	Laboratory of Virology, INMI Lazzaro Spallanzani IRCCS	Maria R. Capobianchi, Cesare E. M. Gruber, Martina Rueca, Fabrizio Carletti, Barbara Bartolini, Francesco Messina, Emanuela Giombini, Francesca Colavita, Concetta Castilletti, Eleonora Lalle, Emanuele Nicastri, Giuseppe Ippolito.
14	hCoV-19/Taiwan/TSGH-36/2020	EPI_ISL_457730	TSGH-CP molecular lab	TSGH-CP molecular lab	Cherng-Lih Perng, Ming-Jr JIAN, Chih-Kai Chang, Jung-Chung Lin, Kuo-Ming Yeh, Chien-Wen Chen, Sheng-Kang Chiu, Hsing-Yi Chung, Shih-Hung Tsai, Kuo-Sheng Hung, Tien-Yao Chang, Feng-Yee Chang, Hung-Sheng Shang
15	hCoV-19/Bahrain/BAH-20/2020	EPI_ISL_483561	Kingdom of Bahrein Ministry of Health	Erasmus Medical Center	Bas Oude Munnink, David Nieuwenhuijse, Reina Sikkema, Fatema, Ebrahim Shehad, Amjad Ghanem Mohamed, Hashmeya Al Wasti, Claudia Schapendonk, Irina Chestakova, Anne van der Linden, Theo Bestebroer, Stefan van Nieuwkoop, Mark Pronk, Pascal Lexmond, Richard Molenkamp, Marion Koopmans, on behalf of the Dutch national COVID-19 response team.
16	hCoV-19/Slovakia/60023-VHU1453_2020/2020	EPI_ISL_1942265	Regional Authority of Public Health Banská Bystrica Slovakia	SVFI, Veterinary institute in Zvolen, Slovakia	Dirbáková Z., Maďarová L., Mancoš M., Strhársky J., Sujová S., Mokryšová S., Tinák M., Mojžiš M.
17	hCoV-19/Brazil/ES-FIOCRUZ-225/2020	EPI_ISL_415128	Laboratório Central de Saúde Pública do Estado do Espírito Santo (LACEN-ES)	Laboratory of Respiratory Viruses and Measles, Oswaldo Cruz Institute, FIOCRUZ	Paola Resende, Allison Fabri, Joilson Xavier, Sunando Roy, Fernando Motta, Aline Mattos, Milene Miranda, Cristiana Garcia, Braulia Caetano, Maria Ogrzewalska, Jonathan Lopes, Luciana Appolinario, Maria Nóbrega, Marilda Siqueira on behalf of the Fiocruz COVID-19 Genomic Surveillance Network
18	hCoV-19/Mongolia/3631/2020	EPI_ISL_1805651	National Center for Communicable Diseases (NCCD) National Influenza Center	National Center for Communicable Diseases (NCCD) National Influenza Center	Naranzul Ts,Bayasgalan N,Khishigmunkh Ch,Seiichiro F,Hideka M,Mina N,Shinji W,Ankhbayar S,Tsogzolmaa G,Darmaa B,Battur L,Nymadawa P
19	hCoV-19/SouthKorea/S4/2020	EPI_ISL_485395	University of Ulsan College of Medicine and Asan Medical Center	University of Ulsan College of Medicine and Asan Medical Center	Kuenyoul Park, Jaewoong Lee, Kihyun Lee, Jiwon Jung, Sung-Han Kim, Jina Lee, Mauricio Chalita, Seok-Hwan Yoon, Jongsik Chun, Kyu-Hwa Hur, Heungsup Sung, Mi-Na Kim, and Hae Kyung Lee
20	hCoV-19/Nigeria/OG007-CV22/2020	EPI_ISL_455412	Nigeria Centre for Disease Control (NCDC)	African Centre of Excellence for Genomics of Infectious Diseases (ACEGID), Redeemer's University, Ede, Osun State, Nigeria	Oluniyi P.E., Ajogbasile F.V., Kayode A., Oguzie J., Olawoye I., Uwanibe J., Olumade T., Folarin O.A., Ihekweazu C., Happi C.T.
21	hCoV-19/Greece/53/2020	EPI_ISL_434466	Laboratory of Microbiology, Medical School, National and Kapodistrian University of Athens	Laboratory of Biology, Department of Medicine, Democritus University of Thrace	Kassela K., Bampali,M., Dovrolis,N., Gatzidou,E., Froukala,E., Stavropoulou,A., Veletza,S., Tsakris,A., Spanakis,N. and Karakasiliotis,I.
22	hCoV-19/Chile/RM-ISPCH-55/2020	EPI_ISL_445351	HOSPITAL SAN JUAN DE DIOS	Instituto de Salud Publica de Chile	Andrés E Castillo, Bárbara Parra,Paz Tapia, Jaime Lagos, Loredana Arata, Alejandra Acevedo, Winston Andrade, Gabriel Leal, Carolina Tambley, Patricia Bustos, Rodrigo Fasce, Jorge Fernandez
23	hCoV-19/Aruba/AW-RIVM-10122/2020	EPI_ISL_547449	Dutch COVID-19 response team	National Institute for Public Health and the Environment (RIVM)	Adam Meijer, Harry Vennema, Jeroen Cremer, Sharon van den Brink, Bas van der Veer, AnneMarie van den Brandt, Florian Zwagemaker, Dennis Schmitz, Chantal Reusken, on behalf of the national COVID-19 response team
24	hCoV-19/Qatar/QA-WCMQ_FD17059336/2020	EPI_ISL_1714185	Ministry of Public Health / Hamad Medical Corporation	Weill Cornell Medical College - Qatar (WCM-Q), Genomics Core Laboratory / Qatar Genome Project (QGP)	WCMQ: Ayeda A. Ahmed, Meryem Bensaad, Shameem Younuskunju, Yasmin Mohamoud, Laith Abu-Raddad, Joel A Malek. QGP: Fatima H. Al-Kuwari, Chadi Saad MOPH and HMC: Abdullatif Al-Khal, Muna A. S. Al-Maslamani, Mashael A. Al-Bader, Hamda Alromaihi, Roberto Bertollini, Peter V. Coyle, Einas A. E. Al-Kuwari, Hamad E. Al-Romaihi, Salih Al-Marri, Mohammed Al-Thani, Reham A. El-Kahlout. QBB: Tasneem Al-Hamad…
25	hCoV-19/NewZealand/20VR2109/2020	EPI_ISL_456378	MedLab Central Ltd	Institute of Environmental Science and Research (ESR)	Matt Storey, Xiaoyun Ren, Anja Werno, Antje van der Linden, Arlo Upton, Chris Mansell, David Hammer, Dragana Drinkovic, Erasmus Smit, Gary McAuliffe, Hana Sofia Andersson, James Ussher, Jill Sherwood, Josh Freeman, Julia Howard, Juliet Elvy, Mary DeAlmeida, Matt Blakiston, Matthew Rogers, Max Bloomfield, Michael Addidle, Michelle Balm, Sally Roberts, Sarah Jefferies, Sharmini Muttaiyah, Susan Mor…
26	hCoV-19/England/CAMB-8473C/2020	EPI_ISL_440499	Department of Pathology, University of Cambridge	Wellcome Sanger Institute for the COVID-19 Genomics UK (COG-UK) consortium	Luke W Meredith, M. Estée Török , Myra Hosmillo, William L. Hamilton, Martin D. Curran, Theresa Feltwell, Grant Hall, Anna Yakovleva, Fahad A Khokhar, Charlotte J. Houldcroft, Laura G Caller, Aminu S. Jahun, Sarah L. Caddy, Ian Goodfellow, Alex Alderton, Roberto Amato, Sonia Goncalves, Ewan Harrison, David K. Jackson, Ian Johnston, Dominic Kwiatkowski, Cordelia Langford, John Sillitoe on behalf o…
27	hCoV-19/Uganda/UG037/2020	EPI_ISL_737957	Uganda Central Public Health Lab and Uganda Virus Research Institute	MRC/UVRI & LSHTM Uganda Research Unit	Matthew Cotten, Dan Lule Bugembe, My V.T. Phan, Pontiano Kaleebu et al.
28	hCoV-19/Jordan/SR-035/2020	EPI_ISL_429995	Biolab Diagnostic Laboratories	Andersen lab at Scripps Research	Issa Abu-Dayyeh, Ahmad Tibi, Lama Hussein, Lina Mohammad, Zein Naber, Amid Abdelnour with SEARCH Alliance San Diego
29	hCoV-19/Timor-Leste/TL25/2020	EPI_ISL_456600	National Health Laboratory, Timor-Leste	Microbiological Diagnostic Unit Public Health Laboratory, The Peter Doherty Institute for Infection and Immunity	Soares da Silva, E., Dolores de Jesus da Costa, M., Salles de Sousa, A., Jayanti Pereira Tilman, A., Antonia da Costa, E., Barreto, I., Marr, I., Wapling, J., Francis, J., Ximenes, J., Canisia, D., Freeman, K., Dakh, F., Douglas, N., Baird, R., Caly, L., Seemann, T., Sait, M., Schultz, M., Sherry, N.
30	hCoV-19/Ukraine/203100357/2020	EPI_ISL_512636	National Laboratory for Influenza/Virology reference laboratory, Public Health Center of the Ministry of Health of Ukraine	Respiratory Virus Unit, Microbiology Services Colindale, Public Health England	PHE Covid Sequencing Team, Dr. Iryna Demchyshyna
31	hCoV-19/BosniaandHerzegovina/ChVir7340/2020	EPI_ISL_462450	Clinical Center, University of Sarajevo	Charite Universitatsmedizin Berlin, Institute of Virology	Victor M Corman, Jorn Beheim-Schwarzbach, Barbara Muehlemann, Talitha Veith, Julia Schneider, Terry Jones, Amela Dedeic-Ljubovic, Irma Salimovic-Besic, Suzana Arapcic, Almedina Hadzihasanovic-Moro, Selma Mutevelic, Christian Drosten
32	hCoV-19/Nepal/61/2020	EPI_ISL_410301	National Influenza Centre, National Public Health Laboratory, Kathmandu, Nepal	The University of Hong Kong	Ranjit Sah , Runa Jha, Daniel Chu, Haogao Gu, Malik Peiris, Anup Bastola, Alfonso J. Rodriguez-Morales, Bibek Kumar Lal, Basu Dev Pandey, Leo Poon
33	hCoV-19/HongKong/HKPU6_2101/2020	EPI_ISL_417178	Department of Pathology, Princess Margaret Hospital	Department of Health Technology and Informatics, Faculty of Health and Social Science, The Hong Kong Polytechnic University	Kenneth Siu-Sing LEUNG, Timothy Ting-Leung NG, Alan Ka-Lun WU, Miranda Chong-Yee YAU, Hiu-Yin LAO, Ming-Pan CHOI, Kingsley King-Gee TAM, Lam-Kwong LEE, Barry Kin-Chung WONG, Alex Yat-Man HO, Kam-Tong Yip, Kwok-Cheung LUNG, Raymond Wai-To LIU, Eugene Yuk-Keung TSO, Wai-Shing LEUNG, Man-Chun CHAN, Yuk-Yung NG, Kit-Man SIN, Kitty Sau-Chun FUNG, Sandy Ka-Yee CHAU, Wing-Kin TO, Tak-Lun Que, David Ho-K…
34	hCoV-19/Netherlands/Tilburg_1363354/2020	EPI_ISL_413586	Foundation Elisabeth-Tweesteden Ziekenhuis	Erasmus Medical Center	David Nieuwenhuijse, Bas Oude Munnink, Reina Sikkema, Claudia Schapendonk, Irina Chestakova, Anne van der Linden, Mark Pronk, Pascal Lexmond, Corien Swaan, Manon Haverkate, Madelief Mollers, Mart Stein, Sandra Kengne Kamga Mobou, Jeroen van Kampen, Jolanda Voermans, Aura Timen, Corine GeurtsvanKessel, Annemiek van der Eijk, Richard Molenkamp, Marion Koopmans, on behalf of the Dutch national COVID…
35	hCoV-19/Belgium/rega-0629702/2020	EPI_ISL_734782	UZ Leuven, National Reference Laboratory for Coronaviruses, Laboratory Medicine, Leuven, Belgium	KU Leuven, Rega Institute, Clinical and Epidemiological Virology	Tony Wawina-Bokalanga, Joan Marti-Carerras, Bert Vanmechelen, Piet Maes
36	hCoV-19/Austria/CeMM0080/2020	EPI_ISL_437947	Universitaetsklinik für Innere Medizin II Innsbruck	Bergthaler laboratory, CeMM Research Center for Molecular Medicine of the Austrian Academy of Sciences	Alexandra Popa, Benedikt Agerer, Henrique Colaco, Lukas Endler, Jakob-Wendelin Genger, Alexander Lercher, Mark Smyth, Thomas Penz, Michael Schuster, Jan Laine, Martin Senekowitsch, Judith Aberle, Stephan Aberle, Elisabeth Puchhammer-Stoeckl, Manfred Nairz, Guenter Weiss, Wegene Borena, Dorothee von Laer, Christoph Bock, Andreas Bergthaler
37	hCoV-19/Wuhan/HB-WHCM2-273/2020	EPI_ISL_455409	Wuhan Chain Medical Labs (CMLabs)	State Key Laboratory of Biotherapy of Sichuan University	Baowen Du, Minjin Wang, Chao Tang, Chuan Chen, Yongzhao Zhou, Mingxia Yu, Hancheng Wei, Weimin Li, Jing-wen Lin, Jia Geng, Binwu Ying, Lu Chen
38	hCoV-19/Austria/CeMM0450/2020	EPI_ISL_583575	Austrian Agency for Health and Food Safety (AGES)	Bergthaler laboratory, CeMM Research Center for Molecular Medicine of the Austrian Academy of Sciences	Alexandra Popa, Benedikt Agerer, Henrique Colaco, Lukas Endler, Jakob-Wendelin Genger, Alexander Lercher, Mark Smyth, Thomas Penz, Michael Schuster, Jan Laine, Martin Senekowitsch, Judith Aberle, Stephan Aberle, Peter Hufnagl, Daniela Schmid, Franz Allerberger, Elisabeth Puchhammer-Stoeckl, Manfred Nairz, Guenter Weiss, Gregor Hörmann, Kinga Rigler-Hohenwarter, Rainer Gattringer, Wegene Borena, D…
39	hCoV-19/Netherlands/LI-RIVM-10150/2020	EPI_ISL_547478	Dutch COVID-19 response team	National Institute for Public Health and the Environment (RIVM)	Adam Meijer, Harry Vennema, Jeroen Cremer, Sharon van den Brink, Bas van der Veer, AnneMarie van den Brandt, Florian Zwagemaker, Dennis Schmitz, Chantal Reusken, on behalf of the national COVID-19 response team
40	hCoV-19/Austria/CeMM0142/2020	EPI_ISL_583563	Center for Virology, Medical University of Vienna	Bergthaler laboratory, CeMM Research Center for Molecular Medicine of the Austrian Academy of Sciences	Alexandra Popa, Benedikt Agerer, Henrique Colaco, Lukas Endler, Jakob-Wendelin Genger, Alexander Lercher, Mark Smyth, Thomas Penz, Michael Schuster, Jan Laine, Martin Senekowitsch, Judith Aberle, Stephan Aberle, Peter Hufnagl, Daniela Schmid, Franz Allerberger, Elisabeth Puchhammer-Stoeckl, Manfred Nairz, Guenter Weiss, Gregor Hörmann, Kinga Rigler-Hohenwarter, Rainer Gattringer, Wegene Borena, D…
41	hCoV-19/Norway/02742/2020	EPI_ISL_2333203	Norwegian Institute of Public Health, Department of Virology	Norwegian Institute of Public Health, Department of Virology	Kathrine Stene-Johansen, Kamilla Heddeland Instefjord, Hilde Elshaug, Garcia Llorente Ignacio, Jon Bråte, Engebretsen Serina Beate,Pedersen Benedikte Nevjen, Debech Nadia, Line Victoria Moen, Atiya R Ali,Marie Paulsen Madsen, Rasmus Riis Kopperud, Hilde Vollan, Karoline Bragstad, Olav Hungnes
42	hCoV-19/Austria/CeMM0002/2020	EPI_ISL_419655	Center for Virology, Medical University of Vienna	Bergthaler laboratory, CeMM Research Center for Molecular Medicine of the Austrian Academy of Sciences	Alexandra Popa, Benedikt Agerer, Henrique Colaco, Lukas Endler, Jakob-Wendelin Genger, Alexander Lercher, Mark Smyth, Thomas Penz, Michael Schuster, Judith Aberle, Stephan Aberle, Elisabeth Puchhammer-Stöckl, Christoph Bock, Andreas Bergthaler
43	hCoV-19/Australia/QLDID922/2020	EPI_ISL_418799	Mater Pathology	Public Health Virology Laboratory	Bixing Huang, Alyssa Pyke, Amanda De Jong, Andrew Van Den Hurk, Carmel Taylor, David Warrilow, Doris Genge, Elisabeth Gamez, Glen Hewitson, Ian Maxwell Mackay, Inga Sultana, Jamie McMahon, Jean Barcelon, Judy Northill, Mitchell Finger, Natalie Simpson, Neelima Nair, Peter Burtonclay, Peter Moore, Sarah Wheatley, Sean Moody, Sonja Hall-Mendelin, Timothy Gardam, and Frederick Moore
44	hCoV-19/Lithuania/MR-LUHS-Eilnr104/2020	EPI_ISL_603114	Lithuanian University of Health Sciences Hospital, Department of Laboratory Medicine	Lithuanian University of Health Sciences, Molecular cardiology lab.	Lukas Zemaitis, Ingrida Olendraitė, Arnoldas Pautienius, Kamile Tamusauskaite, Dovydas Gecys, Laura Pareckaite, Vaiva Lesauskaite, Astra Vitkauskiene
45	hCoV-19/Cambodia/0012/2020	EPI_ISL_411902	Virology Unit, Institut Pasteur du Cambodge.	Virology Unit, Institut Pasteur du Cambodge (Sequencing done by: Jessica E Manning/Jennifer A Bohl at Malaria and Vector Research Research Laboratory, National Institute of Allergy and Infectious Diseases and Vida Ahyong from Chan-Zuckerberg Biohub)	Erik A Karlsson, Jennifer A Bohl, Vida Ahyong, Veasna Duong, Philippe Dussart, Jessica E Manning.
46	hCoV-19/USA/IL1/2020	EPI_ISL_404253	IL Department of Public Health Chicago Laboratory	Pathogen Discovery, Respiratory Viruses Branch, Division of Viral Diseases, Centers for Disease Control and Prevention	Ying Tao, Krista Queen, Clinton R. Paden, Jing Zhang, Yan Li, Anna Uehara, Xiaoyan Lu, Brian Lynch, Senthil Kumar K. Sakthivel, Brett L. Whitaker, Shifaq Kamili, Lijuan Wang, Janna' R. Murray, Susan I. Gerber, Stephen Lindstrom, Suxiang Tong
47	hCoV-19/Japan/OS-20-07-1/2020	EPI_ISL_410532	Dept. of Pathology, National Institute of Infectious Diseases	Pathogen Genomics Center, National Institute of Infectious Diseases	Tsuyoshi Sekizuka, Harutaka Katano, Shutoku Matsuyama, Naganori Nao, Kazuya Shirato, Motoi Suzuki, Hideki Hasegawa, Takaji Wakita, Makoto Takeda, Tadaki Suzuki, Makoto Kuroda
48	hCoV-19/Curacao/CW-RIVM-10308/2020	EPI_ISL_636492	Dutch COVID-19 response team	National Institute for Public Health and the Environment (RIVM)	Adam Meijer, Harry Vennema, Jeroen Cremer, Sharon van den Brink, Bas van der Veer, AnneMarie van den Brandt, Florian Zwagemaker, Dennis Schmitz, Chantal Reusken, on behalf of the national COVID-19 response team
49	hCoV-19/USA/CA-SCCPHD-UC108/2020	EPI_ISL_435587	Santa Clara County Public Health Department	Chiu Laboratory, University of California, San Francisco	Xianding Deng, Scot Federman, Wei Gu, Elsa Villarino, Brandon Bonin, Debra A. Wadford, and Charles Y. Chiu
50	hCoV-19/Malaysia/6359/2020	EPI_ISL_501220	Department of Medical Microbiology, University Malaya Medical Centre	Department of Medical Microbiology, Faculty of Medicine, University of Malaya	Yoong Min CHONG, Jennifer Chong, I-Ching SAM, Yoke Fun CHAN, University Malaya Medical Centre COVID Team
51	hCoV-19/Indonesia/JK-GSILab-9440/2021	EPI_ISL_2500492	Genomik Solidaritas Indonesia Laboratorium	Genomik Solidaritas Indonesia Laboratorium	Carissa Sintca Wijaya, Vania Gavrila Wikasa, Normastuti Adhini Tantyo, Alfin Mohammad Abdillah, Dhahlia Agustina Cahyono, Gracia Felias Enos Korompis, Annisa Muthiah Sukirman, Pratiwi Sudarmono, Budi Wiweko, Meutia Ayuputeri Kumaheri, Anindya Pradipta Susanto, Louisa Markus, Ariel Pradipta
52	hCoV-19/SouthAfrica/R05204/2020	EPI_ISL_450297	National Institute for Communicable Diseases of the National Health Laboratory Service	National Institute for Communicable Diseases of the National Health Laboratory Service	Allam M, Ismail A, Khumalo Z, Kwenda S, van Heusden P, Mtshali P, Mnyameni F, Mohale T, Subramoney K, Bhiman JN
53	hCoV-19/Singapore/29/2020	EPI_ISL_420106	National Centre for Infectious Diseases	Programme in Emerging Infectious Diseases, Duke-NUS Medical School	Danielle E Anderson, Martin Linster, Yan Zhuang, Jayanthi Jayakumar, David CB Lye, Yee Sin Leo, Barnaby E Young, Yvonne CF Su, Gavin JD Smith
54	hCoV-19/Indonesia/KI-NIHRDC004160/2020	EPI_ISL_984277	National Institute of Health Research and Development	National Institute of Health Research and Development	Kindi Adam, Holy Arif Wibowo, Ririn Ramadhany, Yuni Rukminiati, Agustiningsih, Hana Apsari Pawestri, Subangkit, Kartika Dewi Puspa, Arie Ardiansyah Nugraha, Hartanti Dian Ikawati, Krisna Nur Andriana Pangesti, Ni Ketut Susilarini, Nur Ika Hariastuti, Uly Alfi Nikmah, Mursinah, Asri Febriyani, Reni Herman, Nike Susanti, Herna, Tati Febriyanti, Natalie Laurencia Kipuw, Fauzul Muna, Irene Lorinda In…
55	hCoV-19/Malaysia/UNIMAS-11942/2020	EPI_ISL_718146	Ministry of Health Hospitals	Institute of Health and Community Medicine	David Perera, Ooi Mong How, Chua Hock Hin, Tonnii Sia Loong Loong, Wong Jyn Shan, Wong Kiing Aik, Chan Chia Jui
56	hCoV-19/Argentina/PAIS-C0023/2020	EPI_ISL_792424	Laboratorio de Inmunología del Hospital Perrando e Instituto de Medicina Regional de la UNNE	Instituto de Biotecnología, IABIMO (CONICET), Instituto de Virología, IVIT(CONICET), Instituto de Patobiología, IPVET(CONICET), CICVyA, INTA on behalf of 'Proyecto Argentino Interinstitucional de genomica de SARS-CoV-2' (PAIS Consortium)	König, GA; Peralta, AV; Distéfano, AJ; Zavallo, D; Muñoz Hidalgo, MG; Vera, PA; Fass, M; Farber, MD; Cacciabué, MPD; Pedroarias, VC; Lozano Calderón, LC; Bengoa Luoni, S; Asurmendi, S; Foussal, MD; Deluca, G; Ayala, NA; Gómez, MV; Giusiano, G; Lucero, H; Marin, M; Lescano, L; Cayré, A; Paniego, NB; Rivarola, M; Puebla, AF; Viegas, M.
57	hCoV-19/Malaysia/IMR_WC14227/2020	EPI_ISL_490048	Institute for Medical Research, Infectious Disease Research Centre, National Institutes of Health, Ministry of Health Malaysia	Institute for Medical Research, Infectious Disease Research Centre, National Institutes of Health, Ministry of Health Malaysia	Suppiah J, Mohd-Zawawi Z, Kamel K, Kalyanasundram J, Thayan R
58	hCoV-19/Kazakhstan/KZ_Almaty/2020	EPI_ISL_2604957	Shared Scientific Laboratory, Research Institute for Biological Safety Problems, RIBSP	Shared Scientific Laboratory, Research Institute for Biological Safety Problems, RIBSP	Burashev,Y.D., Orynbayev,M.B., Sultankulova,K.T., Kutumbetov,L.B.,Zakarya,K.D., Kozhabergenov,N.S. and Kerimbayev,A.A.
59	hCoV-19/Pakistan/KHI1/2020	EPI_ISL_451958	Jamil-ur-Rahman Center for Genome Research, Dr. Panjwani Center for Molecular Medicine and Drug Research, International Center for Chemical and Biological Sciences, University of Karachi	Jamil-ur-Rahman Center for Genome Research, Dr. Panjwani Center for Molecular Medicine and Drug Research, International Center for Chemical and Biological Sciences, University of Karachi	Shakeel,M., Raza,S.A., Khan,S., Khan,B.A., Zahid,M., Qureshi,M.A.and Khan,I.A
60	hCoV-19/Indonesia/SA-EIJK-12/2020	EPI_ISL_568694	RSUP Prof. Dr. R. Kandou Manado	Eijkman Institute for Molecular Biology, Ministry of Research and Technology/National Agency for Research and Innovation	Frilasita A Yudhaputri, Edison Johar, Hidayat Trimarsanto, Iskandar A Adnan, Willy Agustine, David H Muljono, Safarina G Malik, Herawati Sudoyo, Khin Saw Myint, Amin Soebandrio
61	hCoV-19/SouthAfrica/R02827/2020	EPI_ISL_430297	National Institute for Communicable Diseases of the National Health Laboratory Service	National Institute for Communicable Diseases of the National Health Laboratory Service	Allam M, Kwenda S, van Heusden P, Khumalo Z, Mohale T, Subramoney K, von Gottberg, A, Ismail A, Bhiman JN
62	hCoV-19/Qatar/QA-QU_12-11-G10/2020	EPI_ISL_1713276	Ministry of Public Health / Hamad Medical Corporation	Biomedical Research Center (BRC), Qatar University / Qatar Genome Project (QGP)	BRC: Fatiha M. Benslimane, Heba A. Al-Khatib, Oal Al-Jamal, Dana Al-Batesh, Hadi M. Yassine, Asmaa A. Al-Thani. MOPH and HMC: Abdullatif Al-Khal, Muna A. S. Al-Maslamani, Mashael A. Al-Bader, Hamda Alromaihi, Roberto Bertollini, Peter V. Coyle, Einas A. E. Al-Kuwari, Hamad E. Al-Romaihi, Salih Al-Marri, Mohammed Al-Thani, Reham A. El-Kahlout. QBB: Tasneem Al-Hamad, Dina Elgakhlab QGP: Fatima H. A…
63	hCoV-19/Turkey/Ankara_GUMV_22790/2020	EPI_ISL_730571	Gazi University Faculty of Medicine, Medical Virology Laboratory	Gazi University Faculty of Medicine, Medical Virology Laboratory	Erdem Şahin, Gülendam Bozdayı, Hager Muftah, Selin Yiğit, Shaknoza Sarzhanova, Özlem Güzel Tunçcan, Murat Dizbay, Işıl Fidan, Kayhan Çağlar
64	hCoV-19/Colombia/QUI-INS-85082/2020	EPI_ISL_497744	Instituto Nacional de Salud, Bogotá, Colombia	Instituto Nacional de Salud, Bogotá, Colombia	Katherine Laiton-Donato, Diego A. Álvarez-Díaz, Carlos Franco-Muñoz, Jonathan Reales, Diego Andrés Prada, Jose A. Usme-Ciro, Nicolas D. Franco-Sierra, Zulma M. Cucunubá, Christian Julian Villabona‐Arenas, Liz Villabona-Arenas, Sussy Echeverria, Astrid C. Flórez, Carolina Ferro, Diana Marcela Walteros-Acero, Franklin Prieto, Carlos Andrés Durán, Martha Lucia Ospina Martinez, Marcela Mercado-Reyes
65	hCoV-19/France/IDF-0515/2020	EPI_ISL_408430	Department of Infectious and Tropical Diseases, Bichat Claude Bernard Hospital, Paris	National Reference Center for Viruses of Respiratory Infections, Institut Pasteur, Paris	Mélanie Albert, Marion Barbet, Sylvie Behillil, Méline Bizard, Angela Brisebarre, Flora Donati, Vincent Enouf, Maud Vanpeene, Sylvie van der Werf, Yazdan Yazdanpanah, Xavier Lescure
66	hCoV-19/Hangzhou/HZCDC0013/2020	EPI_ISL_421235	Hangzhou Center for Diseases Control and Prevention	Hangzhou Center for Diseases Control and Prevention	Jun Li, Haoqiu Wang, Lingfeng Mao, Hua Yu, Xinfen Yu, Zhou Sun, Xin Qian, Shuchang Chen, Junfang Chen, Xuchu Wang
67	hCoV-19/HongKong/HKU-908a/2020	EPI_ISL_434569		Microbiology, The University of Hong Kong	To,K.K.W. and Yuen,K.-Y.
68	hCoV-19/Japan/DP0058/2020	EPI_ISL_416568	Japanese Quarantine Stations	Pathogen Genomics Center, National Institute of Infectious Diseases	Tsuyoshi Sekizuka, Kentaro Itokawa, Rina Tanaka, Masanori Hashino, Tsutomu Kageyama, Shinji Saito, Ikuyo Takayama, Hideki Hasegawa, Takuri Takahashi, Hajime Kamiya, Takuya Yamagishi, Motoi Suzuki, Takaji Wakita, Makoto Kuroda
69	hCoV-19/Australia/WA34/2020	EPI_ISL_470851	PathWest Laboratory Medicine WA	PathWest Laboratory Medicine WA	Chisha Sikazwe, Jurissa Lang, Avram Levy, David Smith and David Speers
70	hCoV-19/Australia/NT01/2020	EPI_ISL_419831	Royal Darwin Hospital	Victorian Infectious Diseases Reference Laboratory and Microbiological Diagnostic Unit Public Health Laboratory, Doherty Institute	Meumann, E., Seemann T., Sait, M., Schultz M., Caly L., Druce J.
71	hCoV-19/Australia/SA0097/2020	EPI_ISL_468039	SA Pathology	SA Pathology	Lex Leong, Chuan Kok Lim, Mark Turra, Ivan Bastian, Geoff Higgins
72	hCoV-19/Pakistan/Gilgit1/2020	EPI_ISL_417444	Department of Healthcare Biotechnology, National University of Sciences and Technology (NUST)	Department of Healthcare Biotechnology, National University of Sciences and Technology (NUST)	Javed,A., Niazi,S.K., Ghani,E., Saqib,M., Janjua,H.A., Corman,V.M. and Zohaib,A.
73	hCoV-19/Iraq/BAS-2/2020	EPI_ISL_907075	Department of Biology, University of Basrah	Department of Biology, University of Basrah	Abu-Ali,H.M. and Al-Badran,I.F.
74	hCoV-19/Taiwan/TSGH-26/2020	EPI_ISL_447252	TSGH-CP molecular lab	TSGH-CP molecular lab	Cherng-Lih Perng, Ming-Jr JIAN, Chih-Kai Chang, Jung-Chung Lin, Kuo-Ming Yeh, Chien-Wen Chen, Sheng-Kang Chiu, Hsing-Yi Chung, Shih-Hung Tsai, Kuo-Sheng Hung, Tien-Yao Chang, Feng-Yee Chang, Hung-Sheng Shang
75	hCoV-19/Canada/Qc-LSPQ-L00210314/2020	EPI_ISL_535716	Hôpital de Verdun	Laboratoire de santé publique du Québec	Sandrine Moreira, Ioannis Ragoussis, Guillaume Bourque, Jesse Shapiro, Mark Lathrop and Michel Roger on behalf of the CoVSeQ research group
76	hCoV-19/Canada/MB-NML-1058/2020	EPI_ISL_1257902	MB-Cadham Provincial laboratory	National Microbiology Laboratory (NML)	Anna Majer, Shari Tyson, Grace Seo, Philip Mabon, Elsie Grudeski, Rhiannon Huzarewich, Russell Mandes, Anneliese Landgraff, Jennifer Tanner, Natalie Knox, Morag Graham, Gary Van Domselaar, Paul Van Caeseele, Jared Bullard, David Alexander, Kerry Dust, Nathalie Bastien, Yan Li, Timothy Booth, Darian Hole, Madison Chapel, Kirsten Biggar, CanCOGeN's metadata curation team, Public Health Agency of Ca…
77	hCoV-19/Turkey/IST-GLAB-158/2020	EPI_ISL_480256	Genomic Laboratory (GLAB) (Conjoint lab of Health Directorate of Istanbul and Istanbul Technical University)	Genomic Laboratory (GLAB), Istanbul Technical University	Ilker Karacan, Tugba Kizilboga Akgun, Bugra Agaoglu, Gizem Alkurt, Jale Yildiz, Betsi Köse, Elifnaz Çelik, Arzu Irvem, Yasemin Kendir Demirkol, Ozlem Akgun Dogan, Mehtap Aydın, Levent Doganay, Gizem Dinler Doganay
78	hCoV-19/SriLanka/CDR142/2020	EPI_ISL_525474	Centre for Dengue Research	Centre for Dengue Research, USJ, SL	Chandima Jeewandara, Deshni Jayathilaka, Dinuka Ariyaratne, Laksiri Gomes, Diyanath Ranasinghe, Dinuka Guruge, Ruwan Wijayamuni, Gathsaurie Neelika Malavige
79	hCoV-19/Canada/BC_13297/2020	EPI_ISL_415578	BCCDC Public Health Laboratory	BCCDC Public Health Laboratory	Harrigan, Prystajecky, Krajden, Lee, Kamelian, Lapointe, Choi, Hoang, Sekirov, Levett, Tyson, Snutch, Loman, Quick, Li, Gilmour
80	hCoV-19/Canada/BC_17397/2020	EPI_ISL_415580	BCCDC Public Health Laboratory	BCCDC Public Health Laboratory	Harrigan, Prystajecky, Krajden, Lee, Kamelian, Lapointe, Choi, Hoang, Sekirov, Levett, Tyson, Snutch, Loman, Quick, Li, Gilmour
81	hCoV-19/Bahrain/BAH-19/2020	EPI_ISL_483560	Kingdom of Bahrein Ministry of Health	Erasmus Medical Center	Bas Oude Munnink, David Nieuwenhuijse, Reina Sikkema, Fatema, Ebrahim Shehad, Amjad Ghanem Mohamed, Hashmeya Al Wasti, Claudia Schapendonk, Irina Chestakova, Anne van der Linden, Theo Bestebroer, Stefan van Nieuwkoop, Mark Pronk, Pascal Lexmond, Richard Molenkamp, Marion Koopmans, on behalf of the Dutch national COVID-19 response team.
82	hCoV-19/Georgia/Tb-7851/2020	EPI_ISL_477169	Department for Virology, Molecular Biology and Genome Research, R. G. Lugar Center for Public Health Research, National Center for Disease Control and Public Health (NCDC) of Georgia.	Department for Virology, Molecular Biology and Genome Research, R. G. Lugar Center for Public Health Research, National Center for Disease Control and Public Health (NCDC) of Georgia.	Tata Imnadze, Giorgi Tomashvili, Meri Pantsulaia, Gvantsa Brachveli, Gvantsa Chanturia, Ann Machablishvili, Nato Kotaria, Marine Murtskhvaladze, Lela Sabadze, Mari Gavashelidze, Ana Papkiauri, Tamar Jashiashvili, Tea Tevdoradze, Ketevan Sidamonidze, Ekaterine Khmaladze, Ekaterine Zhghenti, Roena Sukhiashvili, Mariam Zakalashvili, Lela Urushadze, Magda Dgebuadze, Davit Tsaguria, Ekaterine Zangalad…
83	hCoV-19/Iran/GRC-20/2020	EPI_ISL_2693672	Department of Virology, School of Medicine, Ahvaz Jundishapur University of Medical Sciences, Ahvaz, Iran	Genetics Research Center, University of Social Welfare and Rehabilitation Sciences	Zohreh Fattahi, Marzieh Mohseni, Khadijeh Jalalvand, Azam Ghaziasadi, Seyedeh elham Mortazavi, Ali Jafarpour, Azarakhsh Azaran, Farid Yousefi, Gholam Abbas Kaydani, Kimia Kahrizi, Seyed Mohammad Jazayeri, Hossein Najmabadi.
84	hCoV-19/NewZealand/20VR0174/2020	EPI_ISL_413490	Auckland Hospital	Institute of Environmental Science and Research (ESR)	Matt Storey, Xiaoyun Ren, Gary McAuliffe, Sally Roberts, Matthew Blakiston, Erasmus Smit, Lauren Jelly, Joep de Ligt
85	hCoV-19/Oman/RESP-20-837/2020	EPI_ISL_457704	Oman-NIC	Oman-NIC	Samira Al-Maruqi, Fahad Zadjali, Amina Al Jardani, Khulood Al-Mammary, Hanan Al-kindi, Fatma BaAlawi, Hamida AL Barwani, Zeyana AL-Dahmani, Intisar Al-Shukri, Aisha Al-Busaidi, Aisha Al-Amri, Ahlam Al-Amri, Mohammed Al-Tobi, Samiha Al Kharusi, Abdulla Balkhair
86	hCoV-19/Lebanon/S5_762/2020	EPI_ISL_450512	Rafik Hariri University Hospital	Rafik Hariri University Hospital	Rita Feghali
87	hCoV-19/Kuwait/KU09/2020	EPI_ISL_416541	Dasman Diabetes Institute and Virology Laboratory Ministry of Health	Dasman Diabetes Institute	Fahd Al-Mulla, Sumi John, Rasheeba Iqbal, Motasem Melhem, Ebaa AlOzairi, Sara Al-Qabandi, Qais Al-Duwairi
88	hCoV-19/DRC/299/2020	EPI_ISL_420840	Viral Respiratory Lab, National Institute for Biomedical Research (INRB)	Pathogen Sequencing Lab, National Institute for Biomedical Research (INRB)	Placide Mbala-Kingebeni, Edith Nkwembe, Eddy Kinganda-Lusamaki, Amuri Aziza, Catherine Pratt, Matthias Pauthner, Josh Quick, Allison Black, James Hadfield, Trevor Bedford, Ian Goodfellow, Nick Loman, Kristian Andersen, Michael Wiley, Steve Ahuka-Mundeke, Jean-Jacques Muyembe Tamfum
89	hCoV-19/Oman/RESP-20-1857/2020	EPI_ISL_457937	Oman-NIC	Oman-NIC	Samira Al-Maruqi, Fahad Zadjali, Amina Al Jardani, Khulood Al-Mammary, Hanan Al-kindi, Fatma BaAlawi, Hamida AL Barwani, Zeyana AL-Dahmani, Intisar Al-Shukri, Aisha Al-Busaidi, Aisha Al-Amri, Ahlam Al-Amri, Mohammed Al-Tobi, Samiha Al Kharusi, Abdulla Balkhair
90	hCoV-19/Lebanon/S9_764/2020	EPI_ISL_450515	Rafik Hariri University Hospital	Rafik Hariri University Hospital	Rita Feghali
91	hCoV-19/Bahrain/BAH-06/2020	EPI_ISL_483547	Kingdom of Bahrein Ministry of Health	Erasmus Medical Center	Bas Oude Munnink, David Nieuwenhuijse, Reina Sikkema, Fatema, Ebrahim Shehad, Amjad Ghanem Mohamed, Hashmeya Al Wasti, Claudia Schapendonk, Irina Chestakova, Anne van der Linden, Theo Bestebroer, Stefan van Nieuwkoop, Mark Pronk, Pascal Lexmond, Richard Molenkamp, Marion Koopmans, on behalf of the Dutch national COVID-19 response team.
92	hCoV-19/Indonesia/SB_9/2020	EPI_ISL_1447336	Diagnostic and Research Center of Infectious Diseases, Medical Faculty, Andalas University	Diagnostic and Research Center of Infectious Diseases, Medical Faculty, Andalas University	Andani Eka Putra, Syafrizayanti, Ikhwan R. Sudji, Linosefa, Dede Rahman Agustian, Ayu Novita Trisnawati, Siskalil Fahma, Nia Ayuni Putri, Sekar Asri Tresnaningtyas, SM Rezvi, Fauzul Azhim, Dessy Arisanty, Gestina Aliska, Desmawati, Nita Afriani ,Syandrez Prima Putra, Juane Plantika Menra, Yolani Syaputri, Mutia Lailani
93	hCoV-19/SouthAfrica/KRISP-06/2020	EPI_ISL_421573	Molecular Diagnostic Services	KRISP, KZN Research Innovation and Sequencing Platform	Giandhari J, Pillay S, Ngcapu S, Samsunder N, Lessells R, Chimukangara B, Deforche K, Tegally H, Wilkinson E, de Oliveira T
94	hCoV-19/NewZealand/20CV0306/2020	EPI_ISL_622799	Canterbury Health Laboratories	Institute of Environmental Science and Research (ESR)	Xiaoyun Ren, Matt Storey, Nikki Freed, Muhammad Faisal, Jing Wang, Hermes Perez, Anja Werno, Antje van der Linden, Arlo Upton, Chris Mansell, David Hammer, Dragana Drinkovic, Gary McAuliffe, Hana Sofia Andersson, James Ussher, Jill Sherwood, Josh Freeman, Julia Howard, Juliet Elvy, Mary DeAlmeida, Matt Blakiston, Matthew Rogers, Max Bloomfield, Michael Addidle, Michelle Balm, Sally Roberts, Sarah…
95	hCoV-19/Philippines/PH-RITM-0062/2020	EPI_ISL_3105871	City Health Office - San Juan	Research Institute for Tropical Medicine	Lei Lanna Dancel, Inez Andrea Medado, Jefferson Earl Halog, Deana Mae Ocampo, Joana Ina Manalo, Samantha Louise Bado, Francisco Gerardo Polotan, Ma Angelica Tujan, Clyde Dapat, Emmanuel Kagning Tsinda, Michiko Okamoto, Mariko Saito-Obata, Mayuko Saito, Hitoshi Oshitani
96	hCoV-19/Philippines/PGC03/2020	EPI_ISL_434555	National Institutes of Health, University of the Philippines Manila	Philippine Genome Center	Carlo M. Lapid, Francis A. Tablizo, Benedict A. Maralit, Jan Michael C. Yap, Raul V. Destura, Marissa M. Alejandria, El King D. Morado, Joshua Gregor A. Dizon, Jo-Hannah S. Llames, Shiela Mae M. Araiza, Kris P. Punayan, Kristianne Arielle D. Gabriel, Shebna Rose D. Fabilloren, Shana F. Genavia, Jarvin E. Nipales, Alessandra C. Sanchez, Haifa L.Gaza, Joy Ann Petronio-Santos, Julius Aaron Mejia, Ma…
97	hCoV-19/SouthKorea/KDCA1349/2020	EPI_ISL_1063647	Division of Emerging Infectious Diseases, Bureau of Infectious Diseases Diagnosis Control, Korea Disease Control and Prevention Agency	Division of Emerging Infectious Diseases, Bureau of Infectious Diseases Diagnosis Control, Korea Disease Control and Prevention Agency	Ae Kyung Park, Il-Hwan Kim, Heui Man Kim, Jeong-Min Kim, Namjoo Lee, Chaeyoung Lee, Sang Hee Woo, Eun-Jin Kim
98	hCoV-19/Philippines/PH-RITM-0065/2020	EPI_ISL_3105872	Taguig City Health Office	Research Institute for Tropical Medicine	Lei Lanna Dancel, Inez Andrea Medado, Jefferson Earl Halog, Deana Mae Ocampo, Joana Ina Manalo, Samantha Louise Bado, Francisco Gerardo Polotan, Ma Angelica Tujan, Clyde Dapat, Emmanuel Kagning Tsinda, Michiko Okamoto, Mariko Saito-Obata, Mayuko Saito, Hitoshi Oshitani
99	hCoV-19/Pakistan/KP-RMI-01/2020	EPI_ISL_632908	Genomic Sciences, Rehman Medical Institute	Genomic Sciences, Rehman Medical Institute	Ali,J., Afridi,U.K., Haider,S.A., Sabiha,B., Jan,H. and Jehanzeb,V.
100	hCoV-19/India/TG-CCMB-J107/2020	EPI_ISL_447849	CSIR-Centre for Cellular and Molecular Biology	CSIR-Centre for Cellular and Molecular Biology	Shagufta Khan, Lamuk Zaveri, Namami Gaur, Sakshi Shambhavi, Tulasi Nagabandi, Purushotham Vodnala, Payel Mukherjee, Sofia Banu, Priya Singh, Dhiviya Vedagiri, Divya Gupta, Vishal Sah, Santosh Kumar Kuncha, Krishnan Harinivas Harshan, Archana Bharadwaj Siva, Karthik Bharadwaj Tallapaka, Rakesh K Mishra, Divya Tej Sowpati
101	hCoV-19/Timor-Leste/TL23/2020	EPI_ISL_456611	National Health Laboratory, Timor-Leste	Microbiological Diagnostic Unit Public Health Laboratory, The Peter Doherty Institute for Infection and Immunity	Soares da Silva, E., Dolores de Jesus da Costa, M., Salles de Sousa, A., Jayanti Pereira Tilman, A., Antonia da Costa, E., Barreto, I., Marr, I., Wapling, J., Francis, J., Ximenes, J., Canisia, D., Freeman, K., Dakh, F., Douglas, N., Baird, R., Caly, L., Seemann, T., Sait, M., Schultz, M., Sherry, N.
102	hCoV-19/Timor-Leste/TL14/2020	EPI_ISL_456601	National Health Laboratory, Timor-Leste	Microbiological Diagnostic Unit Public Health Laboratory, The Peter Doherty Institute for Infection and Immunity	Soares da Silva, E., Dolores de Jesus da Costa, M., Salles de Sousa, A., Jayanti Pereira Tilman, A., Antonia da Costa, E., Barreto, I., Marr, I., Wapling, J., Francis, J., Ximenes, J., Canisia, D., Freeman, K., Dakh, F., Douglas, N., Baird, R., Caly, L., Seemann, T., Sait, M., Schultz, M., Sherry, N.
103	hCoV-19/Timor-Leste/TL19/2020	EPI_ISL_456610	National Health Laboratory, Timor-Leste	Microbiological Diagnostic Unit Public Health Laboratory, The Peter Doherty Institute for Infection and Immunity	Soares da Silva, E., Dolores de Jesus da Costa, M., Salles de Sousa, A., Jayanti Pereira Tilman, A., Antonia da Costa, E., Barreto, I., Marr, I., Wapling, J., Francis, J., Ximenes, J., Canisia, D., Freeman, K., Dakh, F., Douglas, N., Baird, R., Caly, L., Seemann, T., Sait, M., Schultz, M., Sherry, N.
104	hCoV-19/India/AP-NCDC-02323/2020	EPI_ISL_435089	National Centre for Disease control (NCDC), CSIR-Institute of Genomics and Integrative Biology (CSIR-IGIB)	NCDC/CSIR-IGIB	Pramod Kumar, Rajesh Pandey, Pooja Sharma, Mahesh Dhar, Vivekanand A, Bharathram Uppili, Himanshu Vashisht, Saruchi Wadhwa, Nishu Tyagi, Uma Sharma, Priyanka Singh, Hemlata Lall, Meena Datta, Poonam Gupta, Nidhi Saini, Aarti Tewari, Bibhash Nandi, Dhirendra Kumar, Satyabrata Bag, Varun Jaiswal, Hema Gogia, Preeti Madan, Simrita Singh, Prateek Singh, Debasis Dash, Mitali Mukerji, Manju Bala, Sandh…
105	hCoV-19/Singapore/1364/2020	EPI_ISL_648715	Department of Laboratory Medicine, Tan Tock Seng Hospital	Department of Laboratory Medicine, Tan Tock Seng Hospital	Chen YYC, Zair X, Lim JX, Li C, Tang WY, Maurer-Stroh S, Barkham TMS, Nagarajan N, Sessions OM
106	hCoV-19/Singapore/756/2020	EPI_ISL_500570	Singapore General Hospital	Department of Microbiology	Nurdyana Abdul Rahman, Kun Lee Lim, Chenhao Li, Kian Sing Chan, Lynette Oon, Kern Rei Chng, Niranjan Nagarajan, Karrie Ko
107	hCoV-19/Singapore/1064/2020	EPI_ISL_583899	Singapore General Hospital	Department of Microbiology	Nurdyana Abdul Rahman, Kun Lee Lim, Chenhao Li, Sui Sin Goh, Kenneth Xin Long Chan, Kian Sing Chan, Lynette Oon, Kern Rei Chng, Niranjan Nagarajan, Karrie Ko
108	hCoV-19/Singapore/808/2020	EPI_ISL_516808	National Public Health Laboratory, National Centre for Infectious Diseases	National Public Health Laboratory, National Centre for Infectious Diseases	Mak TM, Octavia S, Zhou Z, Cui L, Lin RTP
109	hCoV-19/Singapore/1284/2020	EPI_ISL_648769	Department of Laboratory Medicine, Tan Tock Seng Hospital	Department of Laboratory Medicine, Tan Tock Seng Hospital	Chen YYC, Zair X, Lim JX, Li C, Tang WY, Maurer-Stroh S, Barkham TMS, Nagarajan N, Sessions OM
110	hCoV-19/Singapore/701/2020	EPI_ISL_498599	National Public Health Laboratory, National Centre for Infectious Diseases	National Public Health Laboratory, National Centre for Infectious Diseases	Mak TM, Octavia S, Zhou Z, Chavatte JM, Cui L, Lin RTP
111	hCoV-19/Singapore/846/2020	EPI_ISL_518010	Singapore General Hospital	Department of Microbiology	Nurdyana Abdul Rahman, Kun Lee Lim, Chenhao Li, Kian Sing Chan, Lynette Oon, Kern Rei Chng, Niranjan Nagarajan, Karrie Ko
112	hCoV-19/Brunei/2/2020	EPI_ISL_435674	National Virology Reference Laboratory	National Public Health Laboratory, National Centre for Infectious Diseases	Mak Tze Minn, Octavia Sophie, Chavatte Jean-Marc, Zaini Zainun, Taib Surita, Cui Lin, Lin Raymond Tzer Pin
113	hCoV-19/Brunei/3/2020	EPI_ISL_435675	National Virology Reference Laboratory	National Public Health Laboratory, National Centre for Infectious Diseases	Mak Tze Minn, Octavia Sophie, Chavatte Jean-Marc, Zaini Zainun, Taib Surita, Cui Lin, Lin Raymond Tzer Pin
114	hCoV-19/Brunei/5/2020	EPI_ISL_435677	National Virology Reference Laboratory	National Public Health Laboratory, National Centre for Infectious Diseases	Mak Tze Minn, Octavia Sophie, Chavatte Jean-Marc, Zaini Zainun, Taib Surita, Cui Lin, Lin Raymond Tzer Pin
115	hCoV-19/Malaysia/MGI-M71/2020	EPI_ISL_528741	Malaysia Genome Institute	Malaysia Genome Institute	Mohd Noor Mat Isa, Irni Suhayu Sapian, Yusuf Muhammad Noor, Nurhezreen Md Iqbal, Mohd Faizal Abu Bakar, Enizza Kasim, Shamsidar Sopie, Siti Noraini Othman, Azrin Ahmad, Nor Azfa Johari, Shahrul Hisham Zainal Ariffin
116	hCoV-19/Australia/NSW2308/2020	EPI_ISL_678306	Area of Virology, Serology and Virology Division (SAViD), New South Wales Health Pathology Randwick	Virology Research Laboratory; Area of Virology, Serology and Virology Division (SAViD), New South Wales Health Pathology Randwick	Foster, C.; Au, J.; Ruiz Silva, M.; Deveson, I.; Bull, R.; Van Hal, S.; Rawlinson, W.
117	hCoV-19/Indonesia/JT-UGM-47964/2020	EPI_ISL_610162	RSUD Dr. Tjitrowardojo	Genetics Working Group (Pokja Genetik) Faculty of Medicine, Public Health and Nursing Universitas Gadjah Mada (FK-KMK UGM); Disease Investigation Center Wates Ministry of Agriculture Indonesia; Department of Microbiology FK-KMK UGM; Laboratorium Diagnostik Yayasan Tahija World Mosquito Program (WMP) Yogyakarta Center for Tropical Medicine FK-KMK UGM; Integrated Research Center FK-KMK UGM; Departm…	Gunadi, Hendra Wibawa, Marcellus, Mohamad S. Hakim, Edwin W. Daniwijaya, Ludhang P. Rizki, Endah Supriyati, Eggi Arguni, Titik Nuryastuti, Tri Wibawa, Dwi AA Nugrahaningsih, Afiahayati, Siswanto, Kristy Iskandar, Nungki Anggorowati, Irene, Indaryati, Havid Setyawan, Wuryanto, Susan Simanjaya, Alvin Santoso Kalim
118	hCoV-19/Japan/IC-0227/2020	EPI_ISL_667656	Pathogen Genomics Center, National Institute of Infectious Diseases	Pathogen Genomics Center, National Institute of Infectious Diseases	Tsuyoshi Sekizuka, Kentaro Itokawa, Rina Tanaka, Masanori Hashino, Makoto Kuroda
119	hCoV-19/Japan/IC-0228/2020	EPI_ISL_667657	Pathogen Genomics Center, National Institute of Infectious Diseases	Pathogen Genomics Center, National Institute of Infectious Diseases	Tsuyoshi Sekizuka, Kentaro Itokawa, Rina Tanaka, Masanori Hashino, Makoto Kuroda
120	hCoV-19/Myanmar/MMC_137/2020	EPI_ISL_512844	Department of Medical Research	DMR_Myanmar	Myat Htut Nyunt, Hnin Ohnmar Soe, Kay Thi Aye, Wah Wah Aung,Yi Yi Kyaw, Aung Kyaw Kyaw, Theingi Win Myat, Phyu Win Ei, Aung Zaw Latt, Nan Aye Thida Oo, Lai Lai San, Su Mon Win, Ni Ni Zaw, Htin Lin, Hlaing Myat Thu, Zaw Than Htun
121	hCoV-19/Malaysia/MGI-MAEPS54/2020	EPI_ISL_528743	Malaysia Genome Institute	Malaysia Genome Institute	Mohd Noor Mat Isa, Irni Suhayu Sapian, Yusuf Muhammad Noor, Nurhezreen Md Iqbal, Mohd Faizal Abu Bakar, Enizza Kasim, Shamsidar Sopie, Siti Noraini Othman, Azrin Ahmad, Nor Azfa Johari, Shahrul Hisham Zainal Ariffin
122	hCoV-19/Malaysia/MGI-MAEPS67/2020	EPI_ISL_528744	Malaysia Genome Institute	Malaysia Genome Institute	Mohd Noor Mat Isa, Irni Suhayu Sapian, Yusuf Muhammad Noor, Nurhezreen Md Iqbal, Mohd Faizal Abu Bakar, Enizza Kasim, Shamsidar Sopie, Siti Noraini Othman, Azrin Ahmad, Nor Azfa Johari, Shahrul Hisham Zainal Ariffin
123	hCoV-19/Gambia/GC19-026/2020	EPI_ISL_428856	MRCG at LSHTM Genomics Lab	MRCG at LSHTM Genomics lab	Sesay et al
124	hCoV-19/PapuaNewGuinea/3/2020	EPI_ISL_693473	Central Public Health Laboratory	National Public Health Laboratory, National Centre for Infectious Diseases	Tze Minn Mak, Sophie Octavia, Zhenyang Zhou, Esorom Daoni, Theresa Palou, Lin Cui, Raymond Tzer Pin Lin
125	hCoV-19/PapuaNewGuinea/1/2020	EPI_ISL_693471	Central Public Health Laboratory	National Public Health Laboratory, National Centre for Infectious Diseases	Tze Minn Mak, Sophie Octavia, Zhenyang Zhou, Esorom Daoni, Theresa Palou, Lin Cui, Raymond Tzer Pin Lin
126	hCoV-19/PapuaNewGuinea/10/2020	EPI_ISL_693480	Central Public Health Laboratory	National Public Health Laboratory, National Centre for Infectious Diseases	Tze Minn Mak, Sophie Octavia, Zhenyang Zhou, Esorom Daoni, Theresa Palou, Lin Cui, Raymond Tzer Pin Lin
127	hCoV-19/PapuaNewGuinea/13/2020	EPI_ISL_693483	Central Public Health Laboratory	National Public Health Laboratory, National Centre for Infectious Diseases	Tze Minn Mak, Sophie Octavia, Zhenyang Zhou, Esorom Daoni, Theresa Palou, Lin Cui, Raymond Tzer Pin Lin
128	hCoV-19/PapuaNewGuinea/7/2021	EPI_ISL_1307677	Central Public Health Laboratory	National Public Health Laboratory, National Centre for Infectious Diseases	Tze Minn Mak, Zhenyang Zhou, Esorom Daoni, Theresa Palou, Lin Cui, Raymond Tzer Pin Lin
129	hCoV-19/PapuaNewGuinea/PNG227/2021	EPI_ISL_1424619	Queensland Medical Laboratories	Victorian Infectious Diseases Reference Laboratory (VIDRL) and the Melbourne Diagnostic Unit Public Health Laboratory (MDU-PHL)	Palou, T., Vaccher, S., Seemann, T., Sherry, N.L.
130	hCoV-19/PapuaNewGuinea/12/2021	EPI_ISL_1322329	Central Public Health Laboratory	National Public Health Laboratory, National Centre for Infectious Diseases	Tze Minn Mak, Zhenyang Zhou, Esorom Daoni, Theresa Palou, Lin Cui, Raymond Tzer Pin Lin
131	hCoV-19/PapuaNewGuinea/37/2020	EPI_ISL_1307664	Central Public Health Laboratory	National Public Health Laboratory, National Centre for Infectious Diseases	Tze Minn Mak, Zhenyang Zhou, Esorom Daoni, Theresa Palou, Lin Cui, Raymond Tzer Pin Lin
132	hCoV-19/PapuaNewGuinea/35/2020	EPI_ISL_1307660	Central Public Health Laboratory	National Public Health Laboratory, National Centre for Infectious Diseases	Tze Minn Mak, Zhenyang Zhou, Esorom Daoni, Theresa Palou, Lin Cui, Raymond Tzer Pin Lin
133	hCoV-19/PapuaNewGuinea/52/2020	EPI_ISL_1322327	Central Public Health Laboratory	National Public Health Laboratory, National Centre for Infectious Diseases	Tze Minn Mak, Zhenyang Zhou, Esorom Daoni, Theresa Palou, Lin Cui, Raymond Tzer Pin Lin
134	hCoV-19/England/PHEC-10E9A/2020	EPI_ISL_2735785	Respiratory Virus Unit, Microbiology Services Colindale, Public Health England	COVID-19 Genomics UK (COG-UK) Consortium	PHE Covid Sequencing Team
135	hCoV-19/Thailand/SI203285-NT/2020	EPI_ISL_437612		Faculty of Medicine	Rodpan,A., Joyjinda,Y., Wacharapluesadee,S., Buathong,R., Ghai,S., Petcharat,S., Bunprakob,S., Sirichan,N., Prasithsirikul,W., Mungaomklang,A., Plipat,T. and Hemachudha,T.
136	hCoV-19/Thailand/SI202872-NT/2020	EPI_ISL_437613		Faculty of Medicine	Rodpan,A., Joyjinda,Y., Wacharapluesadee,S., Buathong,R., Ghai,S., Petcharat,S., Bunprakob,S., Sirichan,N., Prasithsirikul,W., Mungaomklang,A., Plipat,T. and Hemachudha,T.
137	hCoV-19/Australia/NSW04/2020	EPI_ISL_417030	Centre for Infectious Diseases and Microbiology Laboratory Services	NSW Health Pathology - Institute of Clinical Pathology and Medical Research; Westmead Hospital; University of Sydney	Eden J-S, Rockett R, Carter I, Rahman H, Holmes EC, O’Sullivan MV, Sintchenko V, Chen SC, Maddocks S, Kok J and Dwyer DE for the 2019-nCoV Study Group*
138	hCoV-19/UnitedArabEmirates/skmc-920168117/2020	EPI_ISL_582125	Sheikh Khalifa Medical City	Molecular Surveillance lab Sheikh Khalifa Medical City	Amirtharaj Francis, Sajeed Abdul, Hala Imambaccus, Sahar Almarzooqi, Hiba Saud, Stefan Weber
139	hCoV-19/UnitedArabEmirates/L5630/2020	EPI_ISL_435137	Mohammed Bin Rashid University of Medicine and Health Sciences	Al Jalila Genomics Center	Ahmad Abou Tayoun, Tom Loney, Hamda Khansaheb, Sathishkumar Ramaswamy, Divinlal Harilal, Zulfa Omar Deesi, Rupa Murthy Varghese, Hanan Al Suwaidi, Abdulmajeed Alkhaja, Mohammed Uddin, Rifat Hamoudi, Rabih Halwani, Abiola Catherine Senok, Qutayba Hamid, Norbert Nowotny, Alawi Alsheikh-Ali
140	hCoV-19/USA/MD-HP00112/2020	EPI_ISL_457767	Johns Hopkins Hospital Department of Pathology	Johns Hopkins Hospital Department of Pathology	Peter M. Thielen, Thomas Mehoke, Shirlee Wohl, Srividya Ramakrishnan, Melanie Kirsche, Amanda Ernlund, Craig Howser, Kristina Zudock, Oluwaseun Falade-Nwulia, Norah Sadowski, Paul Morris, Mark Hopkins, Yunfan Fan, Nidia Trovao, Victoria Gniazdowski, Michael C. Schatz, Stuart C. Ray, Winston Timp, Heba H. Mostafa
141	hCoV-19/Australia/NT18/2020	EPI_ISL_426635	Royal Darwin Hospital Pathology	Microbiological Diagnostic Unit Public Health Laboratory and Victorian Infectious Diseases Reference Laboratory, Doherty Institute	Meumann, E., Caly L., Seemann T., Sait, M., Schultz M., Druce J., Sherry, N.
142	hCoV-19/Australia/NSW-SAVID-3253/2020	EPI_ISL_3568145	Area of Virology, Serology and Virology Division (SAViD), New South Wales Health Pathology Randwick	Virology Research Laboratory; Area of Virology, Serology and Virology Division (SAViD), New South Wales Health Pathology Randwick	Foster, C.; Au, J.; Ruiz Silva, M.; Deveson, I.; Bull, R.; Van Hal, S.; Rawlinson, W.
143	hCoV-19/Singapore/926/2020	EPI_ISL_538458	Department of Laboratory Medicine, Tan Tock Seng Hospital	Department of Laboratory Medicine, Tan Tock Seng Hospital	Chen YYC, Zair X, Lim JX, Li C, Tang WY, Maurer-Stroh S, Barkham TMS, Nagarajan N, Sessions OM
144	hCoV-19/Singapore/906/2020	EPI_ISL_536447	National Public Health Laboratory, National Centre for Infectious Diseases	National Public Health Laboratory, National Centre for Infectious Diseases	Mak TM, Octavia S, Zhou Z, Cui L, Lin RTP
145	hCoV-19/Mexico/DUR-InDRE-09/2020	EPI_ISL_455432	Instituto de Diagnostico y Referencia Epidemiologicos (INDRE)	Instituto de Diagnostico y Referencia Epidemiologicos (INDRE)	Taboada Ramírez Blanca. Ramirez-Gonzalez Ernesto, Garces-Ayala Fabiola, Araiza-Rodriguez Adnan, Mendieta-Condado Edgar, Rodriguez-Maldonado Abril, Wong-Arambula Claudia, Barrera-Badillo Gisela, Hernandez-Rivas Lucia, Lopez-Martinez Irma.
146	hCoV-19/USA/WA-S8/2020	EPI_ISL_416463	Seattle Flu Study	Seattle Flu Study	Chu et al
147	hCoV-19/Australia/VIC1057/2020	EPI_ISL_430668	Microbiological Diagnostic Unit Public Health Laboratory	Microbiological Diagnostic Unit Public Health Laboratory	Seemann T., Schultz M., Sait, M., Sherry, N.
148	hCoV-19/USA/VT-CDC-0303/2020	EPI_ISL_447846	VT Dept. of Health Laboratory	Pathogen Discovery, Respiratory Viruses Branch, Division of Viral Diseases, Centers for Disease Control and Prevention	Krista Queen, Yan Li, Anna Uehara, Jing Zhang, Ying Tao, Clinton R. Paden, Haibin Wang, Jasmine Padilla, Mary S. Keckler, Alison S. Laufer Halpin, Justin Lee, Christopher A. Elkins, Suxiang Tong
149	hCoV-19/Australia/TAS74/2020	EPI_ISL_522745	Royal Hobart Hospital Microbiology Department	MDU-PHL	Cooley L., van Haeften R., Seemann T., Sait M., Schultz, M.B., Sherry N.
150	hCoV-19/Canada/MB-NML-1193/2020	EPI_ISL_582506	Cadham Provincial Laboratory	National Microbiology Laboratory (NML)	Anna Majer, Shari Tyson, Grace Seo, Philip Mabon, Elsie Grudeski, Rhiannon Huzarewich, Russell Mandes, Anneliese Landgraff, Jennifer Tanner, Natalie Knox, Morag Graham, Gary Van Domselaar, Paul Van Caeseele, Jared Bullard, David Alexander, Kerry Dust, Nathalie Bastien, Yan Li, Timothy Booth, Darian Hole, Madison Chapel, CanCOGeN's metadata curation team, Public Health Agency of Canada CanCOGeN te…
151	hCoV-19/CostaRica/03/2020	EPI_ISL_434536	Hospital San Vicente de Paul	Inciensa, Instituto Costarricense de Investigación y Enseñanza en Nutrición y Salud	Francisco Duarte, Hebleen Porras, Claudio Soto-Garita, Estela Cordero, Adriana Godinez & Melany Calderon
152	hCoV-19/Australia/QLD1392/2020	EPI_ISL_849708	Queensland Health Forensic and Scientific Services	Queensland Health Forensic and Scientific Services	Son Nguyen et al
153	hCoV-19/Canada/QC-JUS-V804078299/2020	EPI_ISL_1390892	Laboratoire de santé publique du Québec	Laboratoire de santé publique du Québec	Sandrine Moreira, Ioannis Ragoussis, Guillaume Bourque, Jesse Shapiro, Mark Lathrop and Michel Roger on behalf of the CoVSeQ research group
154	hCoV-19/CostaRica/HNN-0348/2020	EPI_ISL_1517392	Inciensa, Instituto Costarricense de Investigación y Enseñanza en Nutrición y Salud	Inciensa, Instituto Costarricense de Investigación y Enseñanza en Nutrición y Salud	Cristian Peréz-Corrales, Valeria Peralta-Barquero & Patricia Salas
155	hCoV-19/Switzerland/GR-ETHZ-100143/2020	EPI_ISL_451727	Viollier AG	Department of Biosystems Science and Engineering, ETH Zürich	Christian Beisel, Sarah Nadeau, Ivan Topolsky, Pedro Ferreira, Philipp Jablonski, Susana Posada-Céspedes, Tobias Schär, Ina Nissen, Natascha Santacroce, Elodie Burcklen, Christiane Beckmann, Maurice Redondo, Olivier Kobel, Christoph Noppen, Sophie Seidel, Noemie Santamaria de Souza, Niko Beerenwinkel, Tanja Stadler
156	hCoV-19/Kazakhstan/38533/2020	EPI_ISL_454520	RSE "National Center for Biotechnology"	RSE "National Center for Biotechnology"	Alexandr Shevtsov, Ilyas Akhmetollayev, Viktoriya Lutsay, Asylulan Amirgazin, Askar Abdaliyev, Akbota Rakhmetova, Zabira Aushakhmetova, Ruslan Kalendar, Yerlan Ramankulov
157	hCoV-19/Canada/NS-NML-1756/2020	EPI_ISL_1666730	NS-QEII Health Sciences Centre	National Microbiology Laboratory (NML)	Anna Majer, Shari Tyson, Grace Seo, Philip Mabon, Elsie Grudeski, Rhiannon Huzarewich, Russell Mandes, Anneliese Landgraff, Jennifer Tanner, Natalie Knox, Morag Graham, Gary Van Domselaar, Todd Hatchette, Jason LeBlanc, Janice Pettipas, Dan Gaston, Nathalie Bastien, Yan Li, Timothy Booth, Darian Hole, Madison Chapel, Kirsten Biggar, CanCOGeN's metadata curation team, Public Health Agency of Canad…
158	hCoV-19/Israel/n14268/2020	EPI_ISL_483708	Israel Central Virology laboratory	Israel Central Virology laboratory	Neta Zuckerman, Efrat Dahan Bucris, Oran Erster, Ella Mendelson, Michal Mandelboim
159	hCoV-19/Australia/TAS258/2020	EPI_ISL_522685	Royal Hobart Hospital Microbiology Department	MDU-PHL	Cooley L., van Haeften R., Seemann T., Sait M., Schultz, M.B., Sherry N.
160	hCoV-19/Australia/ACT0054/2020	EPI_ISL_498520	ACT Pathology	Schwessinger Lab	Ashley Jones, Benjamin Schwessinger, Robert Lanfear, Robyn N Hall, Megan McDonald, Ming-Dao Chia, Kevin Murray, Craig Kennedy, Karina Kennedy
161	hCoV-19/Spain/PV-ISCIII-201388/2020	EPI_ISL_455351	Hospital Txagorritxu	Instituto de Salud Carlos III	Iglesias-Caballero, M. Molinero Calamita, M. González-Esguevillas, M. Camarero, S. Pozo, F. Casas, I. Jiménez, P. Jiménez, M. Zaballos, A. Monzón, S. Varona, S. Juliá, M. Cuesta, I, C. Gómez
162	hCoV-19/Denmark/ALAB-SSI-839/2020	EPI_ISL_444932	Department of Virus and Microbiological Special Diagnostics, Statens Serum Institut, Copenhagen, Denmark, Artillerivej 5, 2300 Copenahgen S	Albertsen lab, Department of Chemistry and Bioscience, Aalborg University, Denmark	Rasmus Kirkegaard
163	hCoV-19/Kazakhstan/16173/2020	EPI_ISL_454497	RSE "National Center for Biotechnology"	RSE "National Center for Biotechnology"	Alexandr Shevtsov, Ilyas Akhmetollayev, Viktoriya Lutsay, Asylulan Amirgazin, Askar Abdaliyev, Akbota Rakhmetova, Zabira Aushakhmetova, Ruslan Kalendar, Yerlan Ramankulov
164	hCoV-19/Spain/VC-FISABIO-23/2020	EPI_ISL_419687	Servicio de Microbiología. Consorcio Hospital General Universitario de Valencia	Sequencing and Bioinformatics Service and Molecular Epidemiology Research Group. FISABIO-Public Health	Giuseppe D'Auria, Griselda De Marco, Neris Garcia-Gonzalez, Maria Alma Bracho, Maria Dolores Ocete, Concepcion Gimeno, Fernando Gonzalez-Candelas
165	hCoV-19/EquatorialGuinea/253/2020	EPI_ISL_648318	Laboratorio de Investigaciones de Baney	University Hospital Basel, Clinical Bacteriology	Carlos Cortes, Claudia Daubenberger, Adrian Egli, Guillermo Garcia, Salome Hosch, Bonifacio Manguire Nlavo, Alfredo Mari, Maximilian Mpina, Elizabeth Nyakarungu, Diosdado Odjama Nseng Ada, Mitoha Ondo O Ayekaba, Tim Roloff, Tobias Schindler, Helena Seth-Smith, Madlen Stange, Philip Wonder Phiri
166	hCoV-19/Spain/MD-IBV-004960/2020	EPI_ISL_481042	Hospital General Universitario Gregorio Marañón	SeqCOVID-SPAIN consortium/IBV(CSIC)	Laura Pérez-Lago, Marta Herranz, Jon Sicilia, Julia Suárez, Pilar Catalán, Patricia Muñoz, Darío García de Viedma and SeqCOVID-SPAIN consortium
167	hCoV-19/Panama/335967/2020	EPI_ISL_496832	Gorgas Memorial Laboratory of Health Studies	Gorgas Memorial Laboratory of Health Studies	Danilo Franco, Claudia Gonzalez Sandra Lopez-Verges, Alexander A Martinez
168	hCoV-19/Panama/GMI-PA398254/2020	EPI_ISL_1225490	Gorgas Memorial Laboratory of Health Studies	Gorgas Memorial Laboratory of Health Studies	Yamilka Diaz, Anyuri Ortiz, Adriana Weeden, Daniel Castillo, Claudia Gonzalez, Brechla Moreno, Mabel Martinez-Montero, Marlene Castillo, Gretel Vasquez, Lisseth Saenz, Danilo Franco, Yaneth Pitti, Oris Chavarria, Jessica Gondola, Ambar Moreno, Layda Abrego, Davis Beltran, Ilka Guerra, Jim Chang, Zumara Chaverra, Isela Guerrero, Alejandra Valoy, Melissa Gaitan, Dimelza Arauz, Maria Chen-German, El…
169	hCoV-19/Panama/333271/2020	EPI_ISL_496736	Gorgas Memorial Laboratory of Health Studies	Gorgas Memorial Laboratory of Health Studies	Danilo Franco, Claudia Gonzalez Sandra Lopez-Verges, Alexander A Martinez
170	hCoV-19/Panama/GMI-PA350142/2020	EPI_ISL_1225372	Gorgas Memorial Laboratory of Health Studies	Gorgas Memorial Laboratory of Health Studies	Yamilka Diaz, Anyuri Ortiz, Adriana Weeden, Daniel Castillo, Claudia Gonzalez, Brechla Moreno, Mabel Martinez-Montero, Marlene Castillo, Gretel Vasquez, Lisseth Saenz, Danilo Franco, Yaneth Pitti, Oris Chavarria, Jessica Gondola, Ambar Moreno, Layda Abrego, Davis Beltran, Ilka Guerra, Jim Chang, Zumara Chaverra, Isela Guerrero, Alejandra Valoy, Melissa Gaitan, Dimelza Arauz, Maria Chen-German, El…
171	hCoV-19/Panama/GMI-PA391365/2020	EPI_ISL_1225481	Gorgas Memorial Laboratory of Health Studies	Gorgas Memorial Laboratory of Health Studies	Yamilka Diaz, Anyuri Ortiz, Adriana Weeden, Daniel Castillo, Claudia Gonzalez, Brechla Moreno, Mabel Martinez-Montero, Marlene Castillo, Gretel Vasquez, Lisseth Saenz, Danilo Franco, Yaneth Pitti, Oris Chavarria, Jessica Gondola, Ambar Moreno, Layda Abrego, Davis Beltran, Ilka Guerra, Jim Chang, Zumara Chaverra, Isela Guerrero, Alejandra Valoy, Melissa Gaitan, Dimelza Arauz, Maria Chen-German, El…
172	hCoV-19/Panama/GMI-PA382189/2020	EPI_ISL_1225468	Gorgas Memorial Laboratory of Health Studies	Gorgas Memorial Laboratory of Health Studies	Yamilka Diaz, Anyuri Ortiz, Adriana Weeden, Daniel Castillo, Claudia Gonzalez, Brechla Moreno, Mabel Martinez-Montero, Marlene Castillo, Gretel Vasquez, Lisseth Saenz, Danilo Franco, Yaneth Pitti, Oris Chavarria, Jessica Gondola, Ambar Moreno, Layda Abrego, Davis Beltran, Ilka Guerra, Jim Chang, Zumara Chaverra, Isela Guerrero, Alejandra Valoy, Melissa Gaitan, Dimelza Arauz, Maria Chen-German, El…
173	hCoV-19/Panama/333063/2020	EPI_ISL_496731	Gorgas Memorial Laboratory of Health Studies	Gorgas Memorial Laboratory of Health Studies	Danilo Franco, Claudia Gonzalez Sandra Lopez-Verges, Alexander A Martinez
174	hCoV-19/Panama/GMI-PA419159/2020	EPI_ISL_1225510	Gorgas Memorial Laboratory of Health Studies	Gorgas Memorial Laboratory of Health Studies	Yamilka Diaz, Anyuri Ortiz, Adriana Weeden, Daniel Castillo, Claudia Gonzalez, Brechla Moreno, Mabel Martinez-Montero, Marlene Castillo, Gretel Vasquez, Lisseth Saenz, Danilo Franco, Yaneth Pitti, Oris Chavarria, Jessica Gondola, Ambar Moreno, Layda Abrego, Davis Beltran, Ilka Guerra, Jim Chang, Zumara Chaverra, Isela Guerrero, Alejandra Valoy, Melissa Gaitan, Dimelza Arauz, Maria Chen-German, El…
175	hCoV-19/Panama/334102/2020	EPI_ISL_496764	Gorgas Memorial Laboratory of Health Studies	Gorgas Memorial Laboratory of Health Studies	Danilo Franco, Claudia Gonzalez Sandra Lopez-Verges, Alexander A Martinez
176	hCoV-19/Panama/GMI-PA369146/2020	EPI_ISL_1225441	Gorgas Memorial Laboratory of Health Studies	Gorgas Memorial Laboratory of Health Studies	Yamilka Diaz, Anyuri Ortiz, Adriana Weeden, Daniel Castillo, Claudia Gonzalez, Brechla Moreno, Mabel Martinez-Montero, Marlene Castillo, Gretel Vasquez, Lisseth Saenz, Danilo Franco, Yaneth Pitti, Oris Chavarria, Jessica Gondola, Ambar Moreno, Layda Abrego, Davis Beltran, Ilka Guerra, Jim Chang, Zumara Chaverra, Isela Guerrero, Alejandra Valoy, Melissa Gaitan, Dimelza Arauz, Maria Chen-German, El…
177	hCoV-19/Panama/GMI-PA369170/2020	EPI_ISL_1225455	Gorgas Memorial Laboratory of Health Studies	Gorgas Memorial Laboratory of Health Studies	Yamilka Diaz, Anyuri Ortiz, Adriana Weeden, Daniel Castillo, Claudia Gonzalez, Brechla Moreno, Mabel Martinez-Montero, Marlene Castillo, Gretel Vasquez, Lisseth Saenz, Danilo Franco, Yaneth Pitti, Oris Chavarria, Jessica Gondola, Ambar Moreno, Layda Abrego, Davis Beltran, Ilka Guerra, Jim Chang, Zumara Chaverra, Isela Guerrero, Alejandra Valoy, Melissa Gaitan, Dimelza Arauz, Maria Chen-German, El…
178	hCoV-19/Guatemala/ASI4169/2021	EPI_ISL_3835392	Laboratorio Nacional de Salud	Asociación de Salud Integral / Clínica Familiar "Luis Ángel García"	Eduardo Arathon, Ana S. Gonzalez-Reiche, Claudia Rangel, Luis Rivas, Oscar Bonilla, Narda Medina, Luis Aguirre, Danicela Mercado, Hilda Ruiz, Osmar Gamboa.
179	hCoV-19/Panama/GMI-PA641589/2021	EPI_ISL_1502957	Gorgas Memorial Laboratory of Health Studies	Gorgas Memorial Laboratory of Health Studies	Gonzalez Claudia, Leyda Abrego, Moreno Ambar, Oris Chavarria, Jessica Gondola, Marlenne Castillo, Ortiz Alma, Castillo Jorge, Moreno Brechla, Franco Danilo, Lopez-Verges Sandra, Martinez Alexander
180	hCoV-19/Panama/GMI-PA571783/2020	EPI_ISL_1225574	Gorgas Memorial Laboratory of Health Studies	Gorgas Memorial Laboratory of Health Studies	Yamilka Diaz, Anyuri Ortiz, Adriana Weeden, Daniel Castillo, Claudia Gonzalez, Brechla Moreno, Mabel Martinez-Montero, Marlene Castillo, Gretel Vasquez, Lisseth Saenz, Danilo Franco, Yaneth Pitti, Oris Chavarria, Jessica Gondola, Ambar Moreno, Layda Abrego, Davis Beltran, Ilka Guerra, Jim Chang, Zumara Chaverra, Isela Guerrero, Alejandra Valoy, Melissa Gaitan, Dimelza Arauz, Maria Chen-German, El…
181	hCoV-19/Panama/GMI-PA610486/2020	EPI_ISL_1502898	Gorgas Memorial Laboratory of Health Studies	Gorgas Memorial Laboratory of Health Studies	Gonzalez Claudia, Leyda Abrego, Moreno Ambar, Oris Chavarria, Jessica Gondola, Marlenne Castillo, Ortiz Alma, Castillo Jorge, Moreno Brechla, Franco Danilo, Lopez-Verges Sandra, Martinez Alexander
182	hCoV-19/DominicanRepublic/21895/2021	EPI_ISL_2274010	Laboratorio Nacional de Salud Pública Dr. Defilló - LNSPDD	Laboratory of Respiratory Viruses and Measles, Oswaldo Cruz Institute, FIOCRUZ	Paola Resende, Ivonne Imbert, Ronald Skewes, Isaac Miguel Sanchez, Lucia de la Cruz, Nurys de Castro, Grey Benoit Vasquez, Luciana Appolinario, Fernando Motta, Anna Carolina Paixao, Ana Carolina Mendonca, Alice Sampaio Rocha, Taina Venas, Elisa Cavalcante Pereira, Renata Serrano Lopes, Marilda Siqueira on behalf of the Fiocruz COVID-19 Genomic Surveillance Network
183	hCoV-19/Philippines/PH-PGC-00306/2020	EPI_ISL_2154027	Dr. Jorge P. Royeca Hospital	Philippine Genome Center	Francis A. Tablizo, Kenneth M. Kim, Carlo M. Lapid, Marc Jerrone R. Castro, Maria Sofia L. Yangzon, Benedict A. Maralit, Marc Edsel C. Ayes, Eva Maria Cutiongco-de la Paz, Alethea R. de Guzman, Jan Michael C. Yap, Jo-Hannah S. Llames, Sheila Mae M. Araiza, Kris P. Punayan, Irish Coleen A. Asin, Candice Francheska B. Tambaoan, Asia Louisa U. Chong, Karol Sophia Agape R. Padilla, Rianna Patricia S.…
184	hCoV-19/Honduras/CM-USAFSAM-S4220/2021	EPI_ISL_3375856	US Air Force School of Aerospace Medicine	US Air Force School of Aerospace Medicine	Anthony Fries, Jennifer Meyer, William Gruner, Amanda Javorina, Carol Garrett, Sarah Purves, Clarise Starr, Elizabeth Macias
185	hCoV-19/Honduras/CM-USAFSAM-S4222/2021	EPI_ISL_3375858	US Air Force School of Aerospace Medicine	US Air Force School of Aerospace Medicine	Anthony Fries, Jennifer Meyer, William Gruner, Amanda Javorina, Carol Garrett, Sarah Purves, Clarise Starr, Elizabeth Macias
186	hCoV-19/Honduras/CM-USAFSAM-S4223/2021	EPI_ISL_3375859	US Air Force School of Aerospace Medicine	US Air Force School of Aerospace Medicine	Anthony Fries, Jennifer Meyer, William Gruner, Amanda Javorina, Carol Garrett, Sarah Purves, Clarise Starr, Elizabeth Macias
187	hCoV-19/CostaRica/INC-0195/2021	EPI_ISL_2657669	AREA DE SALUD GOICOECHEA 2 - CLINICA DR. JIMENEZ NUÑEZ	Inciensa, Instituto Costarricense de Investigación y Enseñanza en Nutrición y Salud	Francisco Duarte, Hebleen Porras, Claudio Soto-Garita, Estela Cordero, Adriana Godínez, Melany Calderón & Mariel López
188	hCoV-19/Guatemala/2214/2021	EPI_ISL_3275231	Laboratorio Nacional de Salud, Ministerio de Salud Publica y Asistencia Social	Genomics and Proteomics Departament, Gorgas Memorial Institute For Health Studies	César Roberto Conde Pereira, Claudia Estrada, Leyda Abrego, Marlene Castillo, Oris Chavarria, Jessica Gondola, Ambar Moreno, Claudia Gonzalez V, Alexander A Martinez
189	hCoV-19/Guatemala/34860/2021	EPI_ISL_3275248	Laboratorio Nacional de Salud, Ministerio de Salud Publica y Asistencia Social	Genomics and Proteomics Departament, Gorgas Memorial Institute For Health Studies	César Roberto Conde Pereira, Claudia Estrada, Leyda Abrego, Marlene Castillo, Oris Chavarria, Jessica Gondola, Ambar Moreno, Claudia Gonzalez V, Alexander A Martinez
190	hCoV-19/Guatemala/32624/2021	EPI_ISL_3275245	Laboratorio Nacional de Salud, Ministerio de Salud Publica y Asistencia Social	Genomics and Proteomics Departament, Gorgas Memorial Institute For Health Studies	César Roberto Conde Pereira, Claudia Estrada, Leyda Abrego, Marlene Castillo, Oris Chavarria, Jessica Gondola, Ambar Moreno, Claudia Gonzalez V, Alexander A Martinez
191	hCoV-19/Guatemala/2226/2021	EPI_ISL_3275233	Laboratorio Nacional de Salud, Ministerio de Salud Publica y Asistencia Social	Genomics and Proteomics Departament, Gorgas Memorial Institute For Health Studies	César Roberto Conde Pereira, Claudia Estrada, Leyda Abrego, Marlene Castillo, Oris Chavarria, Jessica Gondola, Ambar Moreno, Claudia Gonzalez V, Alexander A Martinez
192	hCoV-19/SintMaarten/SX-RIVM-23081/2021	EPI_ISL_1595963	Dutch COVID-19 response team	National Institute for Public Health and the Environment (RIVM)	Adam Meijer, Harry Vennema, Dirk Eggink, Jeroen Cremer, Sharon van den Brink, Bas van der Veer, AnneMarie van den Brandt, Lisa Wijsman, Kim Freriks, Ryanne Jaarsma, Euníce Then, Jolienke Hardeman, Lynn Aarts, Sanne Bos, Melissa van Tuil, Robert Kohl, Linda van de Nes, Sjoerd Kuiling, James Groot, Florian Zwagemaker, Dennis Schmitz, Annelies Kroneman, Karim Hajji, Chantal Reusken, on behalf of the…
193	hCoV-19/Panama/GMI-PA706193/2021	EPI_ISL_1503107	Gorgas Memorial Laboratory of Health Studies	Gorgas Memorial Laboratory of Health Studies	Gonzalez Claudia, Leyda Abrego, Moreno Ambar, Oris Chavarria, Jessica Gondola, Marlenne Castillo, Ortiz Alma, Castillo Jorge, Moreno Brechla, Franco Danilo, Lopez-Verges Sandra, Martinez Alexander
194	hCoV-19/Ecuador/USFQ-1291/2021	EPI_ISL_2100425	Institute of Microbiology, Universidad San Francisco de Quito	Institute of Microbiology, Universidad San Francisco de Quito	Belén Prado-Vivar, Sully Márquez, Juan José Guadalupe, Monica Becerra-Wong, Bernardo Gutiérrez, Christian Zambrano, Juan Carlos Zuñiga, Verónica Barragán, Patricio Rojas-Silva, Gabriel Trueba, Michelle Grunauer, Paúl Cárdenas
195	hCoV-19/Grenada/79566/2021	EPI_ISL_3774199	The Caribbean Public Health Agency	Carrington Lab, Department of Preclinical Sciences, Faculty of Medical Sciences, The University of the West Indies, St Augustine Campus	Nikita S. D. Sahadeo, Arianne Brown-Jordan, Sarah Hill, Vernie Ramkissoon, Anushka Ramjag, Shawn Charles, Avery Hinds, Risha Singh, SueMin Nathaniel, Nuno Faria, Oliver Pybus, Christopher Oura, Gabriel Escobar, Christine V. F. Carrington
196	hCoV-19/CostaRica/INC-0636/2021	EPI_ISL_2502734	AREA DE SALUD HATILLO - CLINICA DR. SOLON NUÑEZ	Inciensa, Instituto Costarricense de InvestigaciOn y Enseñanza en NutriciOn y Salud	Francisco Duarte, Hebleen Porras, Claudio Soto-Garita, Estela Cordero, Adriana Godínez, Melany CalderOn, Jose Luis Vargas, Mariela Gutierrez, Joselyn Prado & Jessica Mora-Sanchez
197	hCoV-19/CostaRica/INC-0778/2021	EPI_ISL_3037812	AREA DE SALUD BAGACES	Inciensa, Instituto Costarricense de Investigación y Enseñanza en Nutrición y Salud	Francisco Duarte, Hebleen Porras, Claudio Soto-Garita, Estela Cordero, Adriana Godínez, Melany Calderón, José Luis Vargas, Mariela Gutiérrez Joselyn Prado, Caterina Guzmán, Nazareth Ruiz & Adriana Bermúdez
198	hCoV-19/USA/LA-CDC-QDX26343366/2021	EPI_ISL_2929707	Quest Diagnostics Incorporated	Centers for Disease Control and Prevention Division of Viral Diseases, Pathogen Discovery	Dakota Howard, Dhwani Batra, Peter W. Cook, Kara Moser, Adrian Paskey, Jason Caravas, Benjamin Rambo-Martin, Shatavia Morrison, Christopher Gulvick, Scott Sammons, Yvette Unoarumhi, Darlene Wagner, Matthew Schmerer, S. H. Rosenthal, A. Gerasimova, R. M. Kagan, B. Anderson, M. Hua, Y. Liu, L.E. Bernstein, K.E. Livingston, A. Perez, I. A. Shlyakhter, R. V. Rolando, R. Owen, P. Tanpaiboon, F. Lacbaw…
199	hCoV-19/CostaRica/INC-0508/2021	EPI_ISL_1827537	AREA DE SALUD GOLFITO	Inciensa, Instituto Costarricense de Investigación y Enseñanza en Nutrición y Salud	Francisco Duarte, Hebleen Porras, Claudio Soto-Garita, Estela Cordero, Adriana Godínez, Melany Calderón, José Luis Vargas, Mariela Gutiérrez, Joselyn Prado & Lizzeth Blanco
200	hCoV-19/CostaRica/INC-0712/2021	EPI_ISL_2827982	AREA DE SALUD COBANO	Inciensa, Instituto Costarricense de Investigación y Enseñanza en Nutrición y Salud	Francisco Duarte, Hebleen Porras, Claudio Soto-Garita, Estela Cordero, Adriana Godínez, Melany Calderón, José Luis Vargas, Mariela Gutiérrez, Joselyn Prado & María José Gómez
201	hCoV-19/CostaRica/INC-0730/2021	EPI_ISL_2828000	AREA DE SALUD GARABITO	Inciensa, Instituto Costarricense de Investigación y Enseñanza en Nutrición y Salud	Francisco Duarte, Hebleen Porras, Claudio Soto-Garita, Estela Cordero, Adriana Godínez, Melany Calderón, José Luis Vargas, Mariela Gutiérrez, Joselyn Prado & María José Gómez
202	hCoV-19/Belgium/GHB-03021/2020	EPI_ISL_407976	KU Leuven, Clinical and Epidemiological Virology	KU Leuven, Clinical and Epidemiological Virology	Bert Vanmechelen, Elke Wollants, Annabel Rector, Els Keyaerts, Lies Laenen, Marc Van Ranst, and Piet Maes
203	hCoV-19/Peru/ICA-INS-704/2020	EPI_ISL_1111164	Laboratorio de Referencia Nacional de Virus Respiratorio. Instituto Nacional de Salud Perú	Laboratorio de Referencia Nacional de Enteropatógenos. Instituto Nacional de Salud del Perú	Ronnie Gavilan Chavez, Junior Caro Castro, Willi Quino Sifuentes, Veronica Hurtado Vela, Iris Silva Molina, Fiorella Orellana Peralta
204	hCoV-19/Bolivia/26958/2020	EPI_ISL_837576	Centro Nacional de Enfermedades Tropicales (CENETROP)	Laboratory of Respiratory Viruses and Measles, Oswaldo Cruz Institute, FIOCRUZ	Paola Resende, Roxana Loayza, Cinthia Avila, Luciana Appolinario, Fernando Motta, Anna Carolina Paixao, Ana Carolina Mendonca, Marilda Siqueira on behalf of the Fiocruz COVID-19 Genomic Surveillance Network
205	hCoV-19/Uruguay/UY-NYUMC862/2020	EPI_ISL_457958	Laboratorio de Biología Molecular Asociación Española Primera en Salud	Departments of Pathology and Medicine, New York University School of Medicine	Maria Victoria Elizondo, Maria Noel Zubillaga, Gonzalo Manrique, Paul Zappile, Gael Westby, Matthew T Maurano, Christian Marier, Adriana Heguy
206	hCoV-19/Austria/CeMM0355/2020	EPI_ISL_475812	Center for Virology, Medical University of Vienna	Bergthaler laboratory, CeMM Research Center for Molecular Medicine of the Austrian Academy of Sciences	Alexandra Popa, Benedikt Agerer, Henrique Colaco, Lukas Endler, Jakob-Wendelin Genger, Alexander Lercher, Mark Smyth, Thomas Penz, Michael Schuster, Jan Laine, Martin Senekowitsch, Judith Aberle, Stephan Aberle, Peter Hufnagl, Daniela Schmid, Franz Allerberger, Elisabeth Puchhammer-Stoeckl, Manfred Nairz, Guenter Weiss, Gregor Hörmann, Kinga Rigler-Hohenwarter, Rainer Gattringer, Wegene Borena, D…
207	hCoV-19/Uganda/UG034/2020	EPI_ISL_737954	Uganda Central Public Health Lab and Uganda Virus Research Institute	MRC/UVRI & LSHTM Uganda Research Unit	Matthew Cotten, Dan Lule Bugembe, My V.T. Phan, Pontiano Kaleebu et al.
208	hCoV-19/Uganda/UG027/2020	EPI_ISL_737951	Uganda Central Public Health Lab and Uganda Virus Research Institute	MRC/UVRI & LSHTM Uganda Research Unit	Matthew Cotten, Dan Lule Bugembe, My V.T. Phan, Pontiano Kaleebu et al.
209	hCoV-19/Germany/HH-hpi-p2462/2020	EPI_ISL_776521	University Medical Center Hamburg Eppendorf	Heinrich Pette Institute, Leibniz Institute for Experimental Virology	Alexis Robitaille, Thomas Günther, Johannes Knobloch, Martin Aepfelbacher, Nicole Fischer, Adam Grundhoff
210	hCoV-19/Australia/QLD02/2020	EPI_ISL_407896	Pathology Queensland	Public Health Virology Laboratory	Ben Huang, Alyssa Pyke, Amanda De Jong, Andrew Van Den Hurk, Carmel Taylor, David Warrilow, Doris Genge, Elisabeth Gamez, Glen Hewitson, Ian Maxwell Mackay, Inga Sultana, Jamie McMahon, Jean Barcelon, Judy Northill, Mitchell Finger, Natalie Simpson, Neelima Nair, Peter Burtonclay, Peter Moore, Sarah Wheatley, Sean Moody, Sonja Hall-Mendelin, Timothy Gardam, and Frederick Moore.
211	hCoV-19/India/MH-NIV-5104/2020	EPI_ISL_454537	NIV Influenza	NIV Influenza	Potdar V
212	hCoV-19/SierraLeone/KGH-G-8668/2020	EPI_ISL_512819	Kenema Government Hospital, Ministry of Health and Sanitation	Kenema Government Hospital, Ministry of Health and Sanitation	Goba,A., Momoh,M., Sandi,J., Tomkins-Tinch,C., Siddle,K., Mehta,S., Oluniyi,P., Jalloh,S., Park,D., Andersen,K., Garry,R., Happi,C., Grant,D., Olawoye,I.
213	hCoV-19/SaudiArabia/KAUST-Makkah18/2020	EPI_ISL_437467	Pathogen Genomics Lab King Abdullah University of Science and Technology(KAUST)	Pathogen Genomics Lab King Abdullah University of Science and Technology(KAUST)	Sharif Hala,Raeece Naeem,Sara Mfarrej,Arnab Pain
214	hCoV-19/Nigeria/OS125-CV20/2020	EPI_ISL_455427	Nigeria Centre for Disease Control (NCDC)	African Centre of Excellence for Genomics of Infectious Diseases (ACEGID), Redeemer's University, Ede, Osun State, Nigeria	Oluniyi P.E., Ajogbasile F.V., Kayode A., Oguzie J., Olawoye I., Uwanibe J., Olumade T., Folarin O.A., Ihekweazu C., Happi C.T.
215	hCoV-19/Mali/M002663/2020	EPI_ISL_487452	CICM-Mali	Bundeswehr Institut of Microbiology	Kouriba, Dürr, Sangaré, Rehn, Traoré, Bestehorn-Willmann, Walter, Quedraogo, Zimmermann, Maiga, Heitzer, Sogodogo, Antwerpen, Wölfel
216	hCoV-19/Mali/UCRC-31/2020	EPI_ISL_812967	University Clinical Research Center, University of Sciences	University Clinical Research Center, University of Sciences	Diarra,B., Kone,A., Guindo,I., Bane,S., Diakite,M., Dao,S., Iknane,A.A., Doumbia,S.
217	hCoV-19/BurkinaFaso/2-009/2020	EPI_ISL_660450	Laboratoire de Microbiologie CHU Souro Sanou	Centre Muraz	Abdoul-Salam Ouedraogo, Yacouba Sawadogo, Essia Belarbi, Grit Schubert, Fabian Leendertz, Arsène Zongo, Soumeya Ouangraoua, Zekiba Tarnagda, Lassana Sangaré, Halidou Tinto
218	hCoV-19/BurkinaFaso/2-012/2020	EPI_ISL_660451	Laboratoire de Microbiologie CHU Souro Sanou	Centre Muraz	Abdoul-Salam Ouedraogo, Yacouba Sawadogo, Essia Belarbi, Grit Schubert, Fabian Leendertz, Arsène Zongo, Soumeya Ouangraoua, Zekiba Tarnagda, Lassana Sangaré, Halidou Tinto
219	hCoV-19/Jordan/IR-ALSR-2578/2020	EPI_ISL_635777	Biolab Diagnostic Laboratories	Andersen lab at Scripps Research	Issa Abu-Dayyeh, Ahmad Tibi, Lama Hussein, Lina Mohammad, Zein Naber, Amid Abdelnour with SEARCH Alliance San Diego
220	hCoV-19/Egypt/ARMY-348/2021	EPI_ISL_1936278	Main Chemical Laboratories Egypt Army	Main Chemical Laboratories Egypt Army	Mohamed Seadawy, AbedElrahman Zekri, Mohamed Shamel, Ahmed Gad, Abdullah Salama, Mohamed El-Esawi, Mohamed Abdel-Monem
221	hCoV-19/Bahrain/341509978/2021	EPI_ISL_2715288	Communicable Disease Laboratory, Public Health Directorate	Communicable Disease Laboratory, Public Health Directorate	Alwasti,H., AlHujairi,Z., AlAbbas,Z., Marhoon,A., Almoamen,G.
222	hCoV-19/SaudiArabia/KAIMRC-S439/2021	EPI_ISL_3799804	Clinical Microbiology Lab, King Abdulaziz Medical City, Ministry of National Guard – Health Affairs, Riyadh, Saudi Arabia	Infectious Diseases Research, King Abdullah International Medical Research Center (KAIMRC), Riyadh, Saudi Arabia	Alghoribi,M.F., Alswaji,A.A., Okdah,L., Alhayli,S., Bu Ali,Z.,Aljohani,S.M. and Doumith,M.
223	hCoV-19/SaudiArabia/KAUST-Madinah27/2020	EPI_ISL_437484	Pathogen Genomics Lab King Abdullah University of Science and Technology(KAUST)	Pathogen Genomics Lab King Abdullah University of Science and Technology(KAUST)	Sara Mfarrej,Raeece Naeem,Sharif Hala,Amit Subudhi,Fathia Rached,Arnab Pain
224	hCoV-19/Bangladesh/BARJ-CVASU-CTG-503/2020	EPI_ISL_450341	Bangladesh Institute of Tropical & Infectious Diseases, COVID-19 Testing Laboratory	Basic and Applied Research on Jute Project	Md. Sabbir Hossain, Rasel Ahmed, Shah Md Tamim Kabir, Emdadul Mannan Emdad, Md. Nazmul Haq Rony, Eaftekhar Ahmed Rana, Paritous Kumar Biswas, M A Hassan Chowdhury, Md. Shakeel Ahmed, Md. Samiul Haque, Md. Monjurul Alam, Md. Sharifur Rahman, A S M Anwarul Huq, Md. Shahidul Islam, Goutam Buddha Das, AMAM Zonaed Siddiki
225	hCoV-19/Togo/BMC-529-20/2020	EPI_ISL_1321604	Institut National d’Hygiène (INH)	Unité Mixte Internationale TransVIHMI (UMI 233 IRD – U1175 INSERM - Université de Montpellier)IRD (Institut de recherche pour le développement)	Mounerou SALOU, Christelle BUTEL, Wembo A. HALATOKO,Issaka Maman, Abla A. KONOU, Amivi EHLAN, Adodo SADJI, Kokou TEGUENI,Sidonie A.M.KAGNISSODE, Akoélé SILIADIN, Alassane OURO-MEDELI, Messanh DOUFFAN,Déléma MABA,Sika DOSSIM, Améyo DORKENOO, Mireille PRINCE-DAVID,Anoumou DAGNRA,Laetitia SERRANO,Ahidjo AYOUBA,Eric DELAPORTE, Martine PEETERS
226	hCoV-19/GuineaBissau/52LNSPGB/2020	EPI_ISL_2158598	Laboratório de Biologia Molecular Jean Piaget	MRCG at LSHTM, Genomics lab	Aladje Balde, Abdul Karim Sesay, Abdoulie Kanteh, Bakary Sanyang, Simão Tchuda Bióté, Rui Inndi, Adul Candé, Faatu Cassama, Milanca Agostinho Cá, Rei José Pereira, Erica Luis Maria Magalhães, Aicha Balde, Bubacar Delgado Pinto Embaló, Edmira Maria da Costa, Paulina Joãozinho da Costa Jarra Manneh, Mariama Kujabi, Dabiri Damilari, Sainabou Laye Ndure
227	hCoV-19/Nigeria/FC-CV234/2020	EPI_ISL_729921	Nigeria Centre for Disease Control (NCDC)	African Centre of Excellence for Genomics of Infectious Diseases (ACEGID), Redeemer's University, Ede, Osun State, Nigeria	Oluniyi P.E. et al
228	hCoV-19/Niger/1466/2020	EPI_ISL_2835623	Center for Medical and Sanitary Research (CERMES)	CDC Atlanta	Adamou Lagare, Justin Lee, Dhwani Batra
229	hCoV-19/Belgium/ITM_C2182/2020	EPI_ISL_487434	Queen Astrid Military Hospital	Institute of Tropical Medicine	Philippe Selhorst, Colin Anthony
230	hCoV-19/Belgium/ITM_C2181/2020	EPI_ISL_487433	Queen Astrid Military Hospital	Institute of Tropical Medicine	Philippe Selhorst, Colin Anthony
231	hCoV-19/Belgium/ITM_C2183/2020	EPI_ISL_487435	Queen Astrid Military Hospital	Institute of Tropical Medicine	Philippe Selhorst, Colin Anthony
232	hCoV-19/BurkinaFaso/1698/2020	EPI_ISL_660449	Laboratoire de Microbiologie CHU Souro Sanou	Centre Muraz	Abdoul-Salam Ouedraogo, Yacouba Sawadogo, Essia Belarbi, Grit Schubert, Fabian Leendertz, Arsène Zongo, Soumeya Ouangraoua, Zekiba Tarnagda, Lassana Sangaré, Halidou Tinto
233	hCoV-19/BurkinaFaso/590/2020	EPI_ISL_660476	Laboratoire de Microbiologie CHU Souro Sanou	Centre Muraz	Abdoul-Salam Ouedraogo, Yacouba Sawadogo, Essia Belarbi, Grit Schubert, Fabian Leendertz, Arsène Zongo, Soumeya Ouangraoua, Zekiba Tarnagda, Lassana Sangaré, Halidou Tinto
234	hCoV-19/BurkinaFaso/2-032-1197/2020	EPI_ISL_660479	Laboratoire de Microbiologie CHU Souro Sanou	Centre Muraz	Abdoul-Salam Ouedraogo, Yacouba Sawadogo, Essia Belarbi, Grit Schubert, Fabian Leendertz, Arsène Zongo, Soumeya Ouangraoua, Zekiba Tarnagda, Lassana Sangaré, Halidou Tinto
235	hCoV-19/Mali/M002644/2020	EPI_ISL_487450	CICM-Mali	Bundeswehr Institut of Microbiology	Kouriba, Dürr, Sangaré, Rehn, Traoré, Bestehorn-Willmann, Walter, Quedraogo, Zimmermann, Maiga, Heitzer, Sogodogo, Antwerpen, Wölfel
236	hCoV-19/Niger/17068/2020	EPI_ISL_2835638	Center for Medical and Sanitary Research (CERMES)	CDC Atlanta	Adamou Lagare, Justin Lee, Dhwani Batra
237	hCoV-19/Togo/C5221/2020	EPI_ISL_1575442	Laboratoire Biolim/FSS/UL	Unité Mixte Internationale TransVIHMI (UMI 233 IRD – U1175 INSERM - Université de Montpellier) IRD (Institut de recherche pour le développement)	Mounerou SALOU, Christelle BUTEL, Wembo A. HALATOKO, Amivi EHLAN, Abla A. KONOU, Issaka Maman, Syntyche DEVATCHAGNI, Adodo SADJI, Kokou TEGUENI,Koku AGBODEKA, Sidonie A.M.KAGNISSODE, Akoélé SILIADIN, Alassane OURO-MEDELI, Messanh DOUFFAN,Déléma MABA,Sika DOSSIM, Améyo DORKENOO, Mireille PRINCE-DAVID,Anoumou DAGNRA, Laetitia SERRANO,Ahidjo AYOUBA, Eric DELAPORTE, Martine PEETERS
238	hCoV-19/Togo/C5622/2021	EPI_ISL_1575443	Laboratoire Biolim/FSS/UL	Unité Mixte Internationale TransVIHMI (UMI 233 IRD – U1175 INSERM - Université de Montpellier) IRD (Institut de recherche pour le développement)	Mounerou SALOU, Christelle BUTEL, Wembo A. HALATOKO, Amivi EHLAN, Abla A. KONOU, Issaka Maman, Syntyche DEVATCHAGNI, Adodo SADJI, Kokou TEGUENI,Koku AGBODEKA, Sidonie A.M.KAGNISSODE, Akoélé SILIADIN, Alassane OURO-MEDELI, Messanh DOUFFAN,Déléma MABA,Sika DOSSIM, Améyo DORKENOO, Mireille PRINCE-DAVID,Anoumou DAGNRA, Laetitia SERRANO,Ahidjo AYOUBA, Eric DELAPORTE, Martine PEETERS
239	hCoV-19/BurkinaFaso/151/2021	EPI_ISL_2227198	Laboratoire d'analyse biomédicale du camp Ouezzin Coulibaly	Centre Muraz	Yacouba Sawadogo, Essia Belarbi, Armel Poda, Arsène Zongo, Grit Schubert, Soumeya Ouangraoua, Fabian Leendertz, Thérèse Kagoné, Amariane Koné, Zekiba Tarnagda, Halidou Tinto, Abdoul-Salam Ouedraogo
240	hCoV-19/Togo/C7079/2021	EPI_ISL_1508949	Laboratoire Biolim/FSS/UL	Unité Mixte Internationale TransVIHMI (UMI 233 IRD – U1175 INSERM - Université de Montpellier) IRD (Institut de recherche pour le développement)	Mounerou SALOU, Christelle BUTEL, Wembo A. HALATOKO,Amivi EHLAN, Abla A. KONOU, Issaka Maman,Syntyche DEVATCHAGNI, Adodo SADJI, Kokou TEGUENI, Koku AGBODEKA, Sidonie A.M.KAGNISSODE, Akoélé SILIADIN, Alassane OURO-MEDELI, Messanh DOUFFAN,Déléma MABA,Sika DOSSIM, Améyo DORKENOO, Mireille PRINCE-DAVID,Anoumou DAGNRA, Laetitia SERRANO,Ahidjo AYOUBA, Eric DELAPORTE, Martine PEETERS
241	hCoV-19/Nigeria/KT-CV359/2020	EPI_ISL_730023	Nigeria Centre for Disease Control (NCDC)	African Centre of Excellence for Genomics of Infectious Diseases (ACEGID), Redeemer's University, Ede, Osun State, Nigeria	Oluniyi P.E. et al
242	hCoV-19/Niger/ZR-188/2020	EPI_ISL_2835635	Center for Medical and Sanitary Research (CERMES)	CDC Atlanta	Adamou Lagare, Justin Lee, Dhwani Batra
243	hCoV-19/Benin/1950/2020	EPI_ISL_476830	Laboratoire des Fièvres Hémorragiques Virales du Benin	Charité-Universitätsmedizin Berlin	Yadouleton, Anges; Sander Anna-Lena; Moreira-Soto Andres; Drexler, Jan Felix
244	hCoV-19/Niger/MI-73/2020	EPI_ISL_2835636	Center for Medical and Sanitary Research (CERMES)	CDC Atlanta	Adamou Lagare, Justin Lee, Dhwani Batra
245	hCoV-19/Ghana/84162_S45/2020	EPI_ISL_515103	Department of Biochemistry, Cell and Molecular Biology	WACCBIP, University of Ghana	Ngoi,J.M., Quashie,P., Morang'a,C.M., Amuzu,D.S., Adu,B., Kumordjie,S., Eshun,M., Boatemaa,L., Magnussen,V., Kotey,E., Tei-Maya,F., Arjarquah,A., Mutungi,J.K., Bediako,Y., Asante,I., Bonney,E., Kyei,G.B., Bonney,K., Amenga-Etego,L.N., Anang,A.K., Awandare,G.A., Ampofo,W.
246	hCoV-19/Australia/VIC07/2020	EPI_ISL_416415	Victorian Infectious Diseases Reference Laboratory (VIDRL)	Victorian Infectious Diseases Reference Laboratory and Microbiological Diagnostic Unit Public Health Laboratory, Doherty Institute	Caly L., Seemann T., Schultz M., Druce J., Taiaroa, G.
247	hCoV-19/DRC/300/2020	EPI_ISL_420841	Viral Respiratory Lab, National Institute for Biomedical Research (INRB)	Pathogen Sequencing Lab, National Institute for Biomedical Research (INRB)	Placide Mbala-Kingebeni, Edith Nkwembe, Eddy Kinganda-Lusamaki, Amuri Aziza, Catherine Pratt, Matthias Pauthner, Josh Quick, Allison Black, James Hadfield, Trevor Bedford, Ian Goodfellow, Nick Loman, Kristian Andersen, Michael Wiley, Steve Ahuka-Mundeke, Jean-Jacques Muyembe Tamfum
248	hCoV-19/Togo/BMC-98-20/2020	EPI_ISL_1293351	Institut National d’Hygiène (INH)	Unité Mixte Internationale TransVIHMI (UMI 233 IRD – U1175 INSERM - Université de Montpellier)IRD (Institut de recherche pour le développement)	Mounerou SALOU, Christelle BUTEL, Wembo A. HALATOKO,Issaka Maman, Abla A. KONOU, Amivi EHLAN, Adodo SADJI, Kokou TEGUENI,Sidonie A.M.KAGNISSODE, Akoélé SILIADIN, Alassane OURO-MEDELI, Messanh DOUFFAN,Déléma MABA,Sika DOSSIM, Améyo DORKENOO, Mireille PRINCE-DAVID,Anoumou DAGNRA,Laetitia SERRANO,Ahidjo AYOUBA,Eric DELAPORTE, Martine PEETERS
249	hCoV-19/Benin/843/2020	EPI_ISL_476829	Laboratoire des Fièvres Hémorragiques Virales du Benin	Charité-Universitätsmedizin Berlin	Yadouleton, Anges; Sander Anna-Lena; Moreira-Soto Andres; Drexler, Jan Felix
250	hCoV-19/Ghana/KATH23/2020	EPI_ISL_515181	Kumasi Centre for Collaborative Research in Tropical Medicine, Kumasi.	Institute of Virology, Charité – Universitätsmedizin Berlin	Augustina Sylverken, Philip El-Duah, Michael Owusu, Julia Schneider, Richmond Yeboah, Richmond Gorman, Eric Adu, Sherihane Aryeetey, Jesse Addo Asamoah,Jörn Beheim-Schwarzbach, Victor Max Corman, Christian Drosten, Richard Phillips.
251	hCoV-19/Ghana/3177_S12/2020	EPI_ISL_422403	NMIMR, Department of Virology	WACCBIP, University of Ghana	Joyce M. Ngoi, Bright Adu, Collins M. Morang’a, Selassie Kumordjie, Miriam Eshun, Linda Boatemaa, Vanessa Magnussen, Erasmus Kotey, Fred Tei-Maya, Dominic S. Y. Amuzu, Peter Quashie, Augustina Arjarquah, Ivy Asante, Evelyn Bonney, George B. Kyei, Kofi Bonney, Abraham Kwabena Anang, Gordon A. Awandare, William Ampofo
252	hCoV-19/Ghana/1651_S3/2020	EPI_ISL_422387	NMIMR, Department of Virology	WACCBIP, University of Ghana	Joyce M. Ngoi, Bright Adu, Collins M. Morang’a, Selassie Kumordjie, Miriam Eshun, Linda Boatemaa, Vanessa Magnussen, Erasmus Kotey, Fred Tei-Maya, Dominic S. Y. Amuzu, Peter Quashie, Augustina Arjarquah, Ivy Asante, Evelyn Bonney, George B. Kyei, Kofi Bonney, Abraham Kwabena Anang, Gordon A. Awandare, William Ampofo
253	hCoV-19/NewZealand/20VR3131/2020	EPI_ISL_1250695	Wellington SCL (WN)	Institute of Environmental Science and Research (ESR)	Rachel Boyle, SallyAnn Harbison, Olivia Stroeven, Xiaoyun Ren, Matt Storey, Nikki Freed, Muhammad Faisal, Jing Wang, Hermes Perez, Anja Werno, Antje van der Linden, Arlo Upton, Chris Mansell, David Hammer, Dragana Drinkovic, Gary McAuliffe, Hana Sofia Andersson, James Ussher, Jill Sherwood, Josh Freeman, Julia Howard, Juliet Elvy, Mary DeAlmeida, Matt Blakiston, Matthew Rogers, Max Bloomfield, Mi…
254	hCoV-19/Togo/BMC-49989-20/2020	EPI_ISL_1437749	Institut National d'Hygiène	Unité Mixte Internationale TransVIHMI (UMI 233 IRD – U1175 INSERM - Université de Montpellier) IRD (Institut de recherche pour le développement)	Mounerou SALOU, Christelle BUTEL, Wembo A. HALATOKO,Issaka Maman, Abla A. KONOU, Amivi EHLAN, Adodo SADJI, Kokou TEGUENI,Sidonie A.M.KAGNISSODE, Akoélé SILIADIN, Alassane OURO-MEDELI, Messanh DOUFFAN,Déléma MABA,Sika DOSSIM, Améyo DORKENOO, Mireille PRINCE-DAVID,Anoumou DAGNRA,Laetitia SERRANO,Ahidjo AYOUBA,Eric DELAPORTE, Martine PEETERS
255	hCoV-19/BurkinaFaso/3548/2020	EPI_ISL_660507	Laboratoire de Microbiologie CHU Souro Sanou	Centre Muraz	Abdoul-Salam Ouedraogo, Yacouba Sawadogo, Essia Belarbi, Grit Schubert, Fabian Leendertz, Arsène Zongo, Soumeya Ouangraoua, Zekiba Tarnagda, Lassana Sangaré, Halidou Tinto
256	hCoV-19/BurkinaFaso/LNRFHV_1663/2020	EPI_ISL_2686271	Laboratoire National de Référence pour les Fièvres Hémorragiques Virales, Centre Muraz	Centre Muraz	Arsène Zongo, Ange Badjo, Saïdou Ouedraogo, Jasmin Schlotterbeck, Essia Belarbi, Grit Schubert, Fabian Leendertz, Soumeya Ouangraoua, Thérèse Kagone
257	hCoV-19/BurkinaFaso/4307/2020	EPI_ISL_660473	Laboratoire de Microbiologie CHU Souro Sanou	Centre Muraz	Abdoul-Salam Ouedraogo, Yacouba Sawadogo, Essia Belarbi, Grit Schubert, Fabian Leendertz, Arsène Zongo, Soumeya Ouangraoua, Zekiba Tarnagda, Lassana Sangaré, Halidou Tinto
258	hCoV-19/BurkinaFaso/3535/2020	EPI_ISL_660521	Laboratoire de Microbiologie CHU Souro Sanou	Centre Muraz	Abdoul-Salam Ouedraogo, Yacouba Sawadogo, Essia Belarbi, Grit Schubert, Fabian Leendertz, Arsène Zongo, Soumeya Ouangraoua, Zekiba Tarnagda, Lassana Sangaré, Halidou Tinto
259	hCoV-19/Mali/CICM9777/2021	EPI_ISL_2683495	CICM, Bamako	Malaria Research and Training Center-Bamako	Antoine Dara, Bourema Kouriba, Amadou Daou, Abdoul Karim Sangare, Abdoulaye Djimde
260	hCoV-19/Senegal/SC20-9639/2021	EPI_ISL_3152092	MRCG	LBV Le Dantec	Halimatou Diop Ndiaye, Assane Dieng, Adjiratou Aissatou BA, Jarra Manneh, Abdul Karim Cesay, , Khadim Gueye, Abdoulie Kante, Mbengué Fall, Pauline Yacine Sene, Oumy DIOP, Sada Diallo, Anna julienne Selbe NDiaye, Pasacaline Manga, Dianke Samaté, Aminata Sileymane Thiam, Serigne Saliou Niane, Gora Lo, Awa Ba-Diallo, ousseynou Gueye, Moustapha Sakho, Makhtar Camara
261	hCoV-19/Somalia/CV1159/2020	EPI_ISL_2107094	National Institute of Health (NIH) - Federal Government of Somalia	African Centre of Excellence for Genomics of Infectious Diseases (ACEGID), Redeemer’s University	Olawoye, I.B., Oluniyi, P.E., Eromon, P.E., Oguzie, J.U., Kayode, A.T., Uwanibe, J.N., Ugwu, C.A., Akano, K.O., Ajogbasile, F.V., Abechi, P.S., Olumade, T.J., Nosamiefan, I., Folarin, O., Happi, C.T.
262	hCoV-19/HongKong/HKU-201216-021/2020	EPI_ISL_1034642	Department of Microbiology, The University of Hong Kong	Department of Microbiology, The University of Hong Kong	Kelvin K.W. To, Kwok-Yung Yuen
263	hCoV-19/UnitedArabEmirates/1003/2020	EPI_ISL_699135	Group 42 (G42) Healthcare, Abu Dhabi, United Arab Emirates; Department of Health, The United Arab Emirates	G42 Healthcare	Rong Liu, Pei Wu, Sally Mahmoud, Ke Liang, Pauline Ogrodzki, Pengjuan Liu, Stephen S. Francis, Tao Ma, Hanif Khalak, Fang Chen, Denghui Liu, Junhua Li, Weibin Liu, Wenjun He, Xinyu Huang, Zhaorong Yuan, Long Lin, Nan Qiao, Xin Meng, Budoor Alqarni, Javier Quilez, Vinay Kusuma, Xin Jin, Xavier Anton, Ashish Koshy, Huanming Yang, Xun Xu, Jian Wang, Peng Xiao, Nawal Ahmed Mohamed Al Kaabi, Mohammed …
264	hCoV-19/CzechRepublic/NRL_277/2021	EPI_ISL_882953	The National Institute of Public Health	State Veterinary Institute Prague	Nagy,A;Jirincova,H;Vecerova,JTrnka,D
265	hCoV-19/Sweden/20-07739/2020	EPI_ISL_450816	orestadsklinikens VC	The Public Health Agency of Sweden	Lisa Kjellberg / Laura Plavitu, Anna-Malin Linde, Maria Lind Karlberg, Oskar Karlsson Lindsjo, Olov Svartstrom, Anna Risberg, Theresa Enkirch, Mia Brytting, Karin Tegmark-Wisell
266	hCoV-19/Denmark/DCGC-1480/2020	EPI_ISL_618102	Department of Virus and Microbiological Special Diagnostics, Statens Serum Institut, Denmark	Albertsen lab, Department of Chemistry and Bioscience, Aalborg University, Denmark	Danish Covid-19 Genome Consortia
267	hCoV-19/Sweden/20VPC529625/2020	EPI_ISL_3792248	Swedish national genomic surveillance program of SARS-CoV-2	The Public Health Agency of Sweden	Maximilian Riess, Maria Lind Karlberg, Alma Brolund, Swedish national genomic surveillance program of SARS-CoV-2
268	hCoV-19/Togo/BMC-394-20/2020	EPI_ISL_1303031	Institut National d’Hygiène (INH)	Unité Mixte Internationale TransVIHMI (UMI 233 IRD – U1175 INSERM - Université de Montpellier)IRD (Institut de recherche pour le développement)	Mounerou SALOU, Christelle BUTEL, Wembo A. HALATOKO,Issaka Maman, Abla A. KONOU, Amivi EHLAN, Adodo SADJI, Kokou TEGUENI,Sidonie A.M.KAGNISSODE, Akoélé SILIADIN, Alassane OURO-MEDELI, Messanh DOUFFAN,Déléma MABA,Sika DOSSIM, Améyo DORKENOO, Mireille PRINCE-DAVID,Anoumou DAGNRA,Laetitia SERRANO,Ahidjo AYOUBA,Eric DELAPORTE, Martine PEETERS
269	hCoV-19/Uganda/UG017/2020	EPI_ISL_451199	Uganda Virus Research Institute	MRC/UVRI & LSHTM Uganda Research Unit	Dan Lule Bugembe, John Kayiwa, My V.T Phan, Phionah Tushabe, Stephen Balinandi, Beatrice Dhaala, Deogratius Ssemwanga, Jonas Lexow, Henry Mwebesa, Jane Aceng, Henry Kyobe, Julius Lutwama, Pontiano Kaleebu, Matthew Cotten
270	hCoV-19/Uzbekistan/Tashkent-CGB-06/2021	EPI_ISL_1402426	Private clinic of Biogen Med, Tashkent, Uzbekistan	Center of Genomics and bioinformatics, Bioinformatics laboratory	Mirzakamol S Ayubov, Zabardast T Buriev, Mukhammadjon H Mirzakhmedov, Abdurakhmon N Yusupov, Shukhrat E Shermatov, Ibrokhim Y Abdurakhmonov.
271	hCoV-19/Kenya/K10131/2020	EPI_ISL_2602919	KEMRI-CGHR	KEMRI-Wellcome Trust Research Programme,Kilifi	Githinji G.,Mohamed K.S.,de Laurent Z.,Mburu M.W.,Matoke D.,Onyango C.,
272	hCoV-19/Kenya/K10138/2020	EPI_ISL_2602920	KEMRI-CGHR	KEMRI-Wellcome Trust Research Programme,Kilifi	Githinji G.,Mohamed K.S.,de Laurent Z.,Mburu M.W.,Matoke D.,Onyango C.,
273	hCoV-19/Australia/WA203/2020	EPI_ISL_596766	PathWest Laboratory Medicine WA	PathWest Laboratory Medicine WA Microbial Surveillance Unit	PathWest Laboratory Medicine WA Microbial Surveillance Unit
274	hCoV-19/SouthSudan/UG578/2020	EPI_ISL_2928025	South Sudan Ministry of Health, WHO South Sudan, MRC/UVRI & LSHTM Uganda Research Unit	MRC/UVRI & LSHTM Uganda Research Unit, South Sudan Ministry of Health, WHO South Sudan	Joseph Francis Wamala, Abe G. Abias, Dennis Kenyi Lodiongo, Sudhir Bunga, James Ayei, Lul Lojok Deng, Richard Lino Loro Lako, John Rumunu, Juma John HM, Dan Lule Bugembe, Pontiano Kaleebu, Matthew Cotten, My V.T. Phan
275	hCoV-19/Kenya/KDH-077/2020	EPI_ISL_2779456	KCRH KEMRI/DEID Surveillance Site	USAMRD-A, Basic Science Laboratory	Gathii Kimita, Josphat Nyataya, Esther Omuseni, Faith Sigei, Alan Lemtudo, Eric Muthanje, Brian Andika, Rehema Liyai, Rachel Githii, Clement Masakwe, Stephen Ochola, George Awinda, Carol Kifude, Beth Mutai, John Waitumbi
276	hCoV-19/USA/TX-HMH-MCoV-17177/2020	EPI_ISL_1202888	Houston Methodist Hospital	Houston Methodist Hospital	S. Wesley Long, Randall J. Olsen, Paul A. Christensen, Sishir Subedi, Robert Olson, James J. Davis, Matthew Ojeda Saavedra, Prasanti Yerramilli, Layne Pruitt, Kristina Reppond, Madison N. Shyer, Jessica Cambric, Ilya J. Finkelstein, Jimmy Gollihar, and James M. Musser
277	hCoV-19/Cambodia/137932/2020	EPI_ISL_918363	Virology Unit, Institut Pasteur du Cambodge	Virology Unit, Institut Pasteur du Cambodge	Sokhoun Yann, Ly Sovann, Kraing Sidonn, Yi Sengdoeurn, Chin Savuth, Chau Darapheak, Etienne Simon-Loriere, Veasna Duong, Erik A Karlsson
278	hCoV-19/Cambodia/137334/2020	EPI_ISL_918359	Virology Unit, Institut Pasteur du Cambodge	Virology Unit, Institut Pasteur du Cambodge	Sokhoun Yann, Ly Sovann, Kraing Sidonn, Yi Sengdoeurn, Chin Savuth, Chau Darapheak, Etienne Simon-Loriere, Veasna Duong, Erik A Karlsson
279	hCoV-19/Cambodia/137931/2020	EPI_ISL_918364	Virology Unit, Institut Pasteur du Cambodge	Virology Unit, Institut Pasteur du Cambodge	Sokhoun Yann, Ly Sovann, Kraing Sidonn, Yi Sengdoeurn, Chin Savuth, Chau Darapheak, Etienne Simon-Loriere, Veasna Duong, Erik A Karlsson
280	hCoV-19/Uganda/MAKCHScov2/2020	EPI_ISL_1652050	Integrated Biorepository of H3Africa Uganda – IBRH3AU	Molecular Biology Laboratory	Savannah Mwesigwa, Eric Katagirya, Gerald Mboowa, David Patrick Kateete, Misaki Wayengera, Emmanuel Nasinghe, Ashaba Fred Katabazi, Edgar Kigozi, Samuel Kirimunda, Rogers Kamulegeya, Moses Luutu, Lwanga Newton, Nsubuga Gideon, Bernard Ssentalo Bagaya, Sarah Stanley, Moses Joloba
281	hCoV-19/DRC/214214/2021	EPI_ISL_2135840	Viral Respiratory Lab, National Institute for Biomedical Research (INRB)	Pathogen Sequencing Lab, National Institute for Biomedical Research (INRB)	Placide Mbala-Kingebeni, Edith Nkwembe, Eddy Kinganda-Lusamaki, Amuri Aziza, Francisca Muyembe Mawete, Emmanuel Lokilo Lofiko, Jean Claude Makangara, Catherine Pratt, Matthias Pauthner, Josh Quick, Allison Black, James Hadfield, Trevor Bedford, Ian Goodfellow, Andrew Rambaut, Nick Loman, Kristian Andersen, Michael Wiley, Steve Ahuka-Mundeke, Jean-Jacques Muyembe Tamfum
282	hCoV-19/DRC/7174/2021	EPI_ISL_1623757	Viral Respiratory Lab, National Institute for Biomedical Research (INRB)	Pathogen Sequencing Lab, National Institute for Biomedical Research (INRB)	Placide Mbala-Kingebeni, Edith Nkwembe, Eddy Kinganda-Lusamaki, Amuri Aziza, Francisca Muyembe Mawete, Emmanuel Lokilo Lofiko, Jean Claude Makangara, Catherine Pratt, Matthias Pauthner, Josh Quick, Allison Black, James Hadfield, Trevor Bedford, Ian Goodfellow, Andrew Rambaut, Nick Loman, Kristian Andersen, Michael Wiley, Steve Ahuka-Mundeke, Jean-Jacques Muyembe Tamfum
283	hCoV-19/SouthSudan/UG307/2021	EPI_ISL_2450778	National Public Health Laboratory, Ministry of Health, Ministry of Health, Republic of South Sudan	South Sudan Ministry of Health, WHO South Sudan, MRC/UVRI & LSHTM Uganda Research Unit	Joseph Francis Wamala, Abe G. Abias, Dennis Kenyi Lodiongo, Sudhir Bunga, James Ayei, Lul Lojok Deng, Richard Lino Loro Lako, John Rumunu, Juma John HM, Dan Lule Bugembe, My V.T. Phan, Pontiano Kaleebu, Matthew Cotten
284	hCoV-19/Vietnam/HCMC-05044-02/2021	EPI_ISL_1366743	OUCRU	OUCRU	Nguyen Van Vinh Chau, Nguyen Thi Thu Hong, Nghiem My Ngoc, Nguyen To Anh, Huynh Trung Trieu, Le Nguyen Truc Nhu, Lam Minh Yen, Ngo Ngoc Quang Minh, Nguyen Thanh Phong, Nguyen Thanh Truong, Le Thi Thu Huong, Tran Nguyen Hoang Tu, Le Manh Hung, Tran Tan Thanh, Nguyen Thanh Dung, Nguyen Tri Dung, Guy Thwaites, Le Van Tan
285	hCoV-19/Vietnam/HCMC-05046-02/2021	EPI_ISL_1366744	OUCRU	OUCRU	Nguyen Van Vinh Chau, Nguyen Thi Thu Hong, Nghiem My Ngoc, Nguyen To Anh, Huynh Trung Trieu, Le Nguyen Truc Nhu, Lam Minh Yen, Ngo Ngoc Quang Minh, Nguyen Thanh Phong, Nguyen Thanh Truong, Le Thi Thu Huong, Tran Nguyen Hoang Tu, Le Manh Hung, Tran Tan Thanh, Nguyen Thanh Dung, Nguyen Tri Dung, Guy Thwaites, Le Van Tan
286	hCoV-19/Indonesia/JK-NIHRD-MI2101485/2021	EPI_ISL_1169052	National Institute of Health Research and Development	National Institute of Health Research and Development	Subangkit, Hana Apsari Pawestri, Kartika Dewi Puspa, Arie Ardiansyah Nugraha, Hartanti Dian Ikawati, Krisna Nur Andriana Pangesti, Yuni Rukminiati, Ririn Ramadhany, Agustiningsih, Kindi Adam, Holy Arif Wibowo, Triyani Soekarso, Ni Ketut Susilarini, Nurika Hariastuti, Ully Alfi Nikmah, Reni Herman, Nike Susanti, Herna, Tati Febriyanti, Natalie Laurencia Kipuw, Fauzul Muna, Irene Lorinda Indalao, N…
287	hCoV-19/Uganda/UG224/2021	EPI_ISL_1469322	MRC/UVRI & LSHTM Uganda Research Unit	Where sequence data have been generated and submitted to GISAID	Matthew Cotten, Dan Lule Bugembe, My V.T. Phan, Isaac Sseeewanyana, Patrick Semanda, Susan Nabadda, Pontiano Kaleebu
288	hCoV-19/Uganda/UG265/2020	EPI_ISL_1469356	MRC/UVRI & LSHTM Uganda Research Unit	Where sequence data have been generated and submitted to GISAID	Matthew Cotten, Dan Lule Bugembe, My V.T. Phan, Isaac Sseeewanyana, Patrick Semanda, Susan Nabadda, Pontiano Kaleebu
289	hCoV-19/Uganda/UG267/2020	EPI_ISL_1469358	MRC/UVRI & LSHTM Uganda Research Unit	Where sequence data have been generated and submitted to GISAID	Matthew Cotten, Dan Lule Bugembe, My V.T. Phan, Isaac Sseeewanyana, Patrick Semanda, Susan Nabadda, Pontiano Kaleebu
290	hCoV-19/Kenya/C89120/2021	EPI_ISL_2602441	KEMRI-Wellcome Trust Research Programme,Kilifi	KEMRI-Wellcome Trust Research Programme,Kilifi	Githinji G.,Mohamed K.S.,de Laurent Z.,Mburu M.W.,Matoke D.,Onyango C.,
291	hCoV-19/Uganda/UG492/2021	EPI_ISL_2690462	MRC/UVRI & LSHTM Uganda Research Unit, Central Public Health Laboratories, Rakai Health Sciences Program	MRC/UVRI & LSHTM Uganda Research Unit, Central Public Health Laboratories	Matthew Cotten, Dan Lule Bugembe, My V.T. Phan, Pontiano Kaleebu,Isaac Sseeewanyana, Patrick Semanda, Susan Nabadda, Hellen Nansumba
292	hCoV-19/Uganda/MAKCHScov3/2020	EPI_ISL_1652051	Integrated Biorepository of H3Africa Uganda – IBRH3AU	Molecular Biology Laboratory	Savannah Mwesigwa, Eric Katagirya, Gerald Mboowa, David Patrick Kateete, Misaki Wayengera, Emmanuel Nasinghe, Ashaba Fred Katabazi, Edgar Kigozi, Samuel Kirimunda, Rogers Kamulegeya, Moses Luutu, Lwanga Newton, Nsubuga Gideon, Bernard Ssentalo Bagaya, Sarah Stanley, Moses Joloba
293	hCoV-19/Uganda/UG338/2020	EPI_ISL_1469407	MRC/UVRI & LSHTM Uganda Research Unit	Where sequence data have been generated and submitted to GISAID	Matthew Cotten, Dan Lule Bugembe, My V.T. Phan, Isaac Sseeewanyana, Patrick Semanda, Susan Nabadda, Pontiano Kaleebu
294	hCoV-19/Uganda/MAKCHScov15/2020	EPI_ISL_1652063	Integrated Biorepository of H3Africa Uganda – IBRH3AU	Molecular Biology Laboratory	Savannah Mwesigwa, Eric Katagirya, Gerald Mboowa, David Patrick Kateete, Misaki Wayengera, Emmanuel Nasinghe, Ashaba Fred Katabazi, Edgar Kigozi, Samuel Kirimunda, Rogers Kamulegeya, Moses Luutu, Lwanga Newton, Nsubuga Gideon, Bernard Ssentalo Bagaya, Sarah Stanley, Moses Joloba
295	hCoV-19/Rwanda/NRLNAT4052/2021	EPI_ISL_2521989	Nucleic Acid Testing, National Reference Laboratory	GIGA Medical Genomics	Yvan Butera, Keith Durkin, Maria Artesi, Bouchra Boujemla, Robert Rutayisire, Patrick Tuyisenge, Esperence Umumararungu, Sébastien Bontems, Marie-Pierre Hayette, Nathalie Renotte, Swaibu Gatare, Jacob Souopgui, Sabin Nsanzimana, Vincent Bours, Léon Mutesa
296	hCoV-19/Rwanda/NRLNAT4050/2021	EPI_ISL_2521987	Nucleic Acid Testing, National Reference Laboratory	GIGA Medical Genomics	Yvan Butera, Keith Durkin, Maria Artesi, Bouchra Boujemla, Robert Rutayisire, Patrick Tuyisenge, Esperence Umumararungu, Sébastien Bontems, Marie-Pierre Hayette, Nathalie Renotte, Swaibu Gatare, Jacob Souopgui, Sabin Nsanzimana, Vincent Bours, Léon Mutesa
297	hCoV-19/Rwanda/NRLNAT4051/2021	EPI_ISL_2521988	Nucleic Acid Testing, National Reference Laboratory	GIGA Medical Genomics	Yvan Butera, Keith Durkin, Maria Artesi, Bouchra Boujemla, Robert Rutayisire, Patrick Tuyisenge, Esperence Umumararungu, Sébastien Bontems, Marie-Pierre Hayette, Nathalie Renotte, Swaibu Gatare, Jacob Souopgui, Sabin Nsanzimana, Vincent Bours, Léon Mutesa
298	hCoV-19/Australia/VPRL014/2020	EPI_ISL_455603	SA Pathology	VPRL	Beard, MR., Van Der Hoek, K., Lim, C.K., Leong, L.E.X., Coldbeck-Shackley, R., Shue, B., Kirby, E., Merrett, J., Llamas, B.
299	hCoV-19/SouthAfrica/KRISP-0001/2020	EPI_ISL_467431	Molecular Diagnostics Services (MDS)	KRISP, KZN Research Innovation and Sequencing Platform	Giandhari J, Pillay S, Lessells R, Chimukangara B, Mdlalose K, York D, Khan S, Tegally H, Wilkinson E, de Oliveira T
300	hCoV-19/Germany/BY-ChVir-929-2/2020	EPI_ISL_450198	Department of Virology	Department of Virology	Boehmer,M.M., Buchholz,U., Corman,V.M., Hoch,M., Katz,K., Marosevic,D.V., Boehm,S., Woudenberg,T., Ackermann,N., Konrad,R., Eberle,U., Treis,B., Dangel,A., Bengs,K., Fingerle,V., Berger,A., Hoermansdorfer,S., Ippisch,S., Wicklein,B., Grahl,A., Poertner,K., Muller,N., Zeitlmann,N., Boender,T.S., Cai,W., Reich,A., an der Heiden,M., Rexroth,U., Hamouda,O., Schneider,J., Veith,T., Muehlemann,B., Woel…
301	hCoV-19/SouthAfrica/NHLS-UCT-GS-0038/2020	EPI_ISL_640060	Groote Schuur Hospital wc GSH	NHLS/UCT	Arash Iranzadeh, Deelan Doolabh, Lynn Tyers, Bruna Galvao, Innocent Mudau, Marvin Hsiao, Kruger Marais, Diana Hardie, Stephen Korsman, Carolyn Williamson
302	hCoV-19/SriLanka/CDR-KK224/2020	EPI_ISL_525488	Centre for Dengue Research	Centre for Dengue Research	Chandima Jeewandara, Deshni Jayathilaka, Dinuka Ariyaratne, Laksiri Gomes, Diyanath Ranasinghe, Ananda Wijewickrama, Malika Karunaratne, Eranga Narangoda, Damayanthi Idampitiya, Gathsaurie Neelika Malavige
303	hCoV-19/DominicanRepublic/ICGEB_UNIBE258/2020	EPI_ISL_523812	Universidad Iberoamericana, Instituto de Medicina Tropical & Salud Global	International Centre for Genetic Engineering and Biotechnology (ICGEB) and ARGO Open Lab Platform	Robert Paulino-Ramirez, Eileen Riego, Alejandro Vallejo Degaudenzi, Victor Virgilio Calderon, Leandro Tapia, Danilo Licastro, Simeone Dal Monego, Sreejith Rajasekharan and Alessandro Marcello.
304	hCoV-19/Morocco/ouar475/2020	EPI_ISL_978549	Centre de Virologie des Maladies infectueuses Tropicales	Functional Genomic Platform UATRS-biology, CNRST	Elmostafa EL FAHIME, Hemlali Mouhssine, Elmostafa BENAISSA, Marouane MELLOUL, Abdelilah LARAQUI, Nadia Touil, Mly Abdelaziz ELALAOUI, Sanaa ALAOUI-Amine, Safaa GHOULAM, Tahar BAJJOU, Farida HILALI, Abderrazzak Rfaki,Yassine SEKHSOKH, Mostafa ELOUENNASS, Khalid ENNIBI.
305	hCoV-19/Russia/PEN-RARI-953/2020	EPI_ISL_678288	Mikrobiologie, RARI	Mikrobiologie, RARI	Krasnov,Y.M., Naryshkina,E.A., Guseva,N.P., Sosedova,E.A., Fedorov,A.V., Badanin,D.V., Sharapova,N.A., Portenko,S.A., Shcherbakova,S.A., Kutyrev,V.V.
306	hCoV-19/Egypt/MASRI-020/2020	EPI_ISL_483037	Medical Ain Shams Research Institute (MASRI), Ain Shams University	Medical Ain Shams Research Institute (MASRI), Ain Shams University	Hesham Elghazaly, Sara Hassan Agwa, Ahmad Moustafa, Hala Hafez, Sara Elnakeep, Shaimaa Moustafa, Aya Mohamed, Reham Mamdouh, Ghada Ismael, Ashraf Omar, Osama Mansour, Mahmoud Elmeitini
307	hCoV-19/Turkey/DEN-PAU02/2020	EPI_ISL_707939	Pamukkale University Hospital	Pamukkale University Department of Medical Genetics	Onur TOKGUN et al.
308	hCoV-19/NorthMacedonia/ZMC6172/2020	EPI_ISL_760246	Laboratory of Genetics and Personalized Medicine, Zan Mitrev Clinic	Laboratory of Genetics and Personalized Medicine, Zan Mitrev Clinic	Kungulovski et al., 2020
309	hCoV-19/Iran/GRC-T11488/2021	EPI_ISL_2447987	Kariminejad-Najmabadi Pathology & Genetics Center, Tehran, Iran	Genetics Research Center, University of Social Welfare and Rehabilitation Sciences	Zohreh Fattahi, Marzieh Mohseni, Kimia Kahrizi, Maryam Azad, Mahdieh Koshki, Siavash Ghaderi, Hossein Najmabadi.
310	hCoV-19/Serbia/Pancevo-007910104/2020	EPI_ISL_676576	Scientific Veterinary Institute Novi Sad	Veterinary Specialized Institute "Kraljevo", Serbia	Vidanovic,D., Tesovic,B., Knezevic,A., Jovanovic,T., Jankovic,M., Sekler,M., Banovic Djeri,B., Petrovic,T., Volkening,J., Afonso,C.
311	hCoV-19/Belarus/MI-RII-MH11351S/2020	EPI_ISL_754230	The Republican Research and Practical Center for Epidemiology and Microbiology (RRPCEM)	WHO National Influenza Centre Russian Federation	Elena Gasich, Kirill Bulda, Anatoly Krasko, Andrey Komissarov, Artem Fadeev, Anna Ivanova, Kseniya Komissarova, Dmitry Bazhenov, Daria Danilenko, Ksenia Safina, Elena Nabieva, Georgii Bazykin, Dmitry Lioznov
312	hCoV-19/Tunisia/MHT_1/2020	EPI_ISL_458285		Bundeswehr Institute of Microbiology	Handrick,S., Bestehorn-Willmann,M.S., Eckstein,S., Walter,M.C., Antwerpen,M.H., Rehn,A., Naija,H., Stoecker,K., Woelfel,R. and Ben Moussa,M.
313	hCoV-19/Nigeria/S23/2020	EPI_ISL_2399460	Centre for Human Virology and Genomics, Microbiology Department, Nigerian Institute of Medical Research	Central Research Laboratory, Nigerian Institute of Medical Research	Chika Kingsley Onwuamah, Ayorinde Babatunde James, Joseph Ojonugwa Shaibu, Rahaman A. Ahmed, Azuka Patrick Okwuraiwe, Sola Ajibaye, Sharon Abimbola, Olufemi Samuel Amoo, Muinah Adenike Fowora, Phasha-Muchemenye Mmatshepho, Joy Ayoola, Nyam Itse Yusuf, Grace Oni, Yusuf Jimoh, Josiah Ayoola Isong, Uyi Emokpae, Ngozi Mirabel Otuonye, Rosemary Ajuma Audu, Bamidele Iwalokun, Babatunde Lawal Salako
314	hCoV-19/Canada/SK-NML-17805/2021	EPI_ISL_2883545	SK-Roy Romanow Provincial Laboratory	National Microbiology Laboratory (NML)	Anna Majer, Shari Tyson, Grace Seo, Philip Mabon, Elsie Grudeski, Rhiannon Huzarewich, Russell Mandes, Anneliese Landgraff, Jennifer Tanner, Natalie Knox, Morag Graham, Gary Van Domselaar, Ryan McDonald, Keith MacKenzie, Meredith Faires, Kara Loos, Rachel DePaulo, Alanna Senecal, Amanda Lang, Jessica Minion, Nathalie Bastien, Yan Li, Timothy Booth, Darian Hole, Madison Chapel, Kirsten Biggar, Can…
315	hCoV-19/Canada/MB-NML-60254/2021	EPI_ISL_2495732	MB-Cadham Provincial laboratory	National Microbiology Laboratory (NML)	Anna Majer, Shari Tyson, Grace Seo, Philip Mabon, Elsie Grudeski, Rhiannon Huzarewich, Russell Mandes, Anneliese Landgraff, Jennifer Tanner, Natalie Knox, Morag Graham, Gary Van Domselaar, Paul Van Caeseele, Jared Bullard, David Alexander, Kerry Dust, Nathalie Bastien, Yan Li, Timothy Booth, Darian Hole, Madison Chapel, Kirsten Biggar, CanCOGeN's metadata curation team, Public Health Agency of Ca…
316	hCoV-19/Canada/NS-NML-5152/2021	EPI_ISL_1055470	QEII Health Sciences Centre	National Microbiology Laboratory (NML)	Anna Majer, Shari Tyson, Grace Seo, Philip Mabon, Elsie Grudeski, Rhiannon Huzarewich, Russell Mandes, Anneliese Landgraff, Jennifer Tanner, Natalie Knox, Morag Graham, Gary Van Domselaar, Todd Hatchette, Jason LeBlanc, Janice Pettipas, Dan Gaston, Nathalie Bastien, Yan Li, Timothy Booth, Darian Hole, Madison Chapel, Kirsten Biggar, CanCOGeN's metadata curation team, Public Health Agency of Canad…
317	hCoV-19/SaudiArabia/KAIMRC-S135/2020	EPI_ISL_3799750	Clinical Microbiology Lab, King Abdulaziz Medical City, Ministry of National Guard – Health Affairs, Riyadh, Saudi Arabia	Infectious Diseases Research, King Abdullah International Medical Research Center (KAIMRC), Riyadh, Saudi Arabia	Alghoribi,M.F., Alswaji,A.A., Okdah,L., Alhayli,S., Bu Ali,Z.,Aljohani,S.M. and Doumith,M.
318	hCoV-19/NewZealand/20CV0131/2020	EPI_ISL_579059	LabPLUS	Institute of Environmental Science and Research (ESR)	Xiaoyun Ren, Matt Storey, Nikki Freed, Muhammad Faisal, Jing Wang, Hermes Perez, Anja Werno, Antje van der Linden, Arlo Upton, Chris Mansell, David Hammer, Dragana Drinkovic, Gary McAuliffe, Hana Sofia Andersson, James Ussher, Jill Sherwood, Josh Freeman, Julia Howard, Juliet Elvy, Mary DeAlmeida, Matt Blakiston, Matthew Rogers, Max Bloomfield, Michael Addidle, Michelle Balm, Sally Roberts, Sarah…
319	hCoV-19/Canada/NL-NML-2419/2020	EPI_ISL_1055408	Dr. Leonard A. Miller Centre for Health Services	National Microbiology Laboratory (NML)	Anna Majer, Shari Tyson, Grace Seo, Philip Mabon, Elsie Grudeski, Rhiannon Huzarewich, Russell Mandes, Anneliese Landgraff, Jennifer Tanner, Natalie Knox, Morag Graham, Gary Van Domselaar, Robert Needle, Yang Yu, Adel Malek, Laura Gilbert, George Zahariadis, Nathalie Bastien, Yan Li, Timothy Booth, Darian Hole, Madison Chapel, Kirsten Biggar, Kerri Smith, CanCOGeN's metadata curation team, Public…
320	hCoV-19/Kuwait/SKS00113-JAH/2020	EPI_ISL_903388	MOH - Jaber Al-Ahmad Hospital (Innovation Research Laboratory)	MOH - Jaber Al-Ahmad Hospital (Innovation Research Laboratory)	Salman Al-Sabah , Mohammad Alghounaim
321	hCoV-19/Afghanistan/IMB07958/2020	EPI_ISL_1000998	Bundeswehr Institute of Microbiology	Bundeswehr Institute of Microbiology	Markus Antwerpen, Alexandra Rehn, Mathias Walter, Malena Bestehorn-Willmann, Sabine Zange, Enrico Georgi, Roman Wölfel
322	hCoV-19/Indonesia/JI-ITDua-34158NT/2020	EPI_ISL_882769	Institute of Tropical Disease	Institute of Tropical Disease, Universitas Airlangga	Kazufumi Shimizu, Krisnoadi Rahardjo, Aldise M Nastri, Jezzy R Dewantari, Rima R Prasetya, Gatot Soegiarto, Laksmi Wulandari, Resti Yudhawati, Yasuko Mori, Soetjipto, Maria I Lusida
323	hCoV-19/Venezuela/Anz7498/2021	EPI_ISL_2628309	IVIC	Laboratorio de Virología Molecular	Rossana C Jaspe, Carmen L Loureiro, Yoneira Sulbaran, Pierina D´Angelo, Zoila Moros, Lieska Rodríguez, José Luis Zambrano, Mariana Hidalgo, Esmeralda Vizzi, Víctor Alarcón, Domingo J Garzaro, CoViVen Group, Héctor R Rangel, Flor H Pujol
324	hCoV-19/Guyana/50822/2020	EPI_ISL_2500850	The Caribbean Public Health Agency	Carrington Lab, Department of PreClinical Sciences, Faculty of Medical Sciences, The University of the West Indies	Nikita S. D. Sahadeo, Arianne Brown-Jordan, Sarah Hill, Vernie Ramkissoon, Anushka Ramjag, Narine Singh, Naresh Nandram, Avery Hinds, Karla Georges, Risha Singh, SueMin Nathaniel, Nuno Faria, Oliver Pybus, Christopher Oura, Gabriel Escobar, Christine V. F. Carrington
325	hCoV-19/TrinidadandTobago/TT7923/2020	EPI_ISL_717700	Trinidad Public Health Laboratory	Carrington Lab, Department of PreClinical Sciences, Faculty of Medical Sciences, The University of the West Indies	Nikita S. D. Sahadeo, Arianne Brown-Jordan, Sarah Hill, Vernie Ramkissoon, Naresh Nandram, Avery Hinds, Jerome Foster, Stanley Giddings, Karla Georges, Marsha Ivey, Rahul Naidu, Risha Singh, SueMin Nathaniel, Rajini Haraksingh, Jaya Jayaraman, Chinna Chinnadurai, Adesh Ramsubhag, Nuno Faria, Oliver Pybus, Christopher Oura, Gabriel Escobar, Christine V. F. Carrington
326	hCoV-19/TrinidadandTobago/TT2158/2020	EPI_ISL_756362	Trinidad Public Health Laboratory	Carrington Lab, Department of PreClinical Sciences, Faculty of Medical Sciences, The University of the West Indies	Nikita S. D. Sahadeo, Arianne Brown-Jordan, Sarah Hill, Vernie Ramkissoon, Roshan Parasram, Naresh Nandram, Avery Hinds, Jerome Foster, Stanley Giddings, Karla Georges, Marsha Ivey, Rahul Naidu, Risha Singh, SueMin Nathaniel, Rajini Haraksingh, Jaya Jayaraman, Chinna Chinnadurai, Adesh Ramsubhag, Nuno Faria, Oliver Pybus, Christopher Oura, Gabriel Escobar, Christine V. F. Carrington
327	hCoV-19/TrinidadandTobago/39213/2020	EPI_ISL_1490226	The Caribbean Public Health Agency	Carrington Lab, Department of PreClinical Sciences, Faculty of Medical Sciences, The University of the West Indies	Nikita S. D. Sahadeo, Arianne Brown-Jordan, Sarah Hill, Vernie Ramkissoon, Roshan Parasram, Naresh Nandram, Avery Hinds, Jerome Foster, Stanley Giddings, Karla Georges, Marsha Ivey, Rahul Naidu, Risha Singh, SueMin Nathaniel, Rajini Haraksingh, Jaya Jayaraman, Chinna Chinnadurai, Adesh Ramsubhag, Nuno Faria, Oliver Pybus, Christopher Oura, Gabriel Escobar, Christine V. F. Carrington
328	hCoV-19/TrinidadandTobago/TT44092/2020	EPI_ISL_756357	The Caribbean Public Health Agency	Carrington Lab, Department of PreClinical Sciences, Faculty of Medical Sciences, The University of the West Indies	Nikita S. D. Sahadeo, Arianne Brown-Jordan, Sarah Hill, Vernie Ramkissoon, Roshan Parasram, Naresh Nandram, Avery Hinds, Jerome Foster, Stanley Giddings, Karla Georges, Marsha Ivey, Rahul Naidu, Risha Singh, SueMin Nathaniel, Rajini Haraksingh, Jaya Jayaraman, Chinna Chinnadurai, Adesh Ramsubhag, Nuno Faria, Oliver Pybus, Christopher Oura, Gabriel Escobar, Christine V. F. Carrington
329	hCoV-19/TrinidadandTobago/0825/2020	EPI_ISL_2230679	Trinidad Public Health Laboratory	Carrington Lab, Department of PreClinical Sciences, Faculty of Medical Sciences, The University of the West Indies	Nikita S. D. Sahadeo, Arianne Brown-Jordan, Sarah Hill, Vernie Ramkissoon, Roshan Parasram, Naresh Nandram, Avery Hinds, Jerome Foster, Stanley Giddings, Karla Georges, Marsha Ivey, Rahul Naidu, Risha Singh, SueMin Nathaniel, Rajini Haraksingh, Jaya Jayaraman, Chinna Chinnadurai, Adesh Ramsubhag, Nuno Faria, Oliver Pybus, Christopher Oura, Gabriel Escobar, Christine V. F. Carrington
330	hCoV-19/Ghana/WACCBIP-GS485/2020	EPI_ISL_2422532	West African Centre for Cell Biology of Infectious Pathogen, University of Ghana, Legon	WACCBIP, University of Ghana, Volta Road, Legon, Accra	Collins M. Morang'a, Peter K. Quashie, Joyce M. Ngoi, Dominic S. Y. Amuzu, Vincent Appiah, Evelyn B. Quansah, Philip M. Soglo, Violette M’cormack, Samirah Saiid, Frederick Tei-Maya, Edward Danso Fenteng, Patrick Tetteh Ababio, Theophilus Odoom, Emmanuel Kudjo, Joe K. Mutungi, Nicaise T. Ndam, William K. Ampofo, Yaw Bediako, Lucas N. Amenga-Etego and Gordon A. Awandare
331	hCoV-19/Mexico/YUC-NYGC-13894-20/2020	EPI_ISL_3024052	Universidad Autonoma de Yucatan	New York Genome Center	Michael Zody, Andre Corvelo, Dayna M. Oschwald, Amy Baldwin, Samantha Fennessey, Tom Maniatis, Ayora-Talavera G, Granja-Perez P, Villanueva-Jorge S, Chan-Gasca M, Yam-Pool E, Aviles-Gomez E, Flores-Quintal F, Lopez-Coral L.
332	hCoV-19/Egypt/C-CEIRS-19MOH/2020	EPI_ISL_605780	CEIRS Data Processing and Coordinating Center, St. Jude Center of Excellence for Influenza Research and Surveillance (CEIRS)	CEIRS Data Processing and Coordinating Center, St. Jude Center of Excellence for Influenza Research and Surveillance (CEIRS)	Roshdy,W.H., Kayed,A.E., Naguib,A., Kamel,M.N., El-Taweel,A., El-Shesheny,R., Kandeil,A., Mostafa,A., Shehata,M., Gomaa,M., Mahmoud,S.H., Moatasim,Y., Kutkat,O., Mahrous,N., El-Sayes,M., Showky,S., El-Guindy,N.M., Webby,R., Kayali,G., Ali,M.A.
333	hCoV-19/USA/RI-CDC-KCPZ-3781/2020	EPI_ISL_812203	RI State Health Laboratories	Pathogen Discovery, Respiratory Viruses Branch, Division of Viral Diseases, Centers for Disease Control and Prevention	Yan Li, Ying Tao, Anna Montmayeur, Jing Zhang, Brian Lynch, Krista Queen, Anna Uehara, Rachel Marine, Peter Cook, Clinton R. Paden, Haibin Wang, Suxiang Tong
334	hCoV-19/Togo/BMC-1284-20/2020	EPI_ISL_1415428	Institut National d'hygiène	Unité Mixte Internationale TransVIHMI (UMI 233 IRD – U1175 INSERM - Université de Montpellier) IRD (Institut de recherche pour le développement)	Mounerou SALOU, Christelle BUTEL, Wembo A. HALATOKO,Issaka Maman, Abla A. KONOU, Amivi EHLAN, Adodo SADJI, Kokou TEGUENI,Sidonie A.M.KAGNISSODE, Akoélé SILIADIN, Alassane OURO-MEDELI, Messanh DOUFFAN,Déléma MABA,Sika DOSSIM, Améyo DORKENOO, Mireille PRINCE-DAVID,Anoumou DAGNRA,Laetitia SERRANO,Ahidjo AYOUBA,Eric DELAPORTE, Martine PEETERS
335	hCoV-19/USA/OH-ODH-SC35469/2020	EPI_ISL_776876	Ohio Department of Health Laboratory	Ohio Department of Health Laboratory	Holmes, Jennifer; Eric Brandt, Keoni Omura, Glen McGillivary, Caitlin McDonnell, Kirtana Ramadugu, Erica Leasure, Kelsey Florek, Heather Blankenship, Quanta Brown, and Tammy Bannerman
336	hCoV-19/Nigeria/KW017-CV24/2020	EPI_ISL_455362	Nigeria Centre for Disease Control (NCDC)	African Centre of Excellence for Genomics of Infectious Diseases (ACEGID), Redeemer's University, Ede, Osun State, Nigeria	Oluniyi P.E., Ajogbasile F.V., Kayode A., Olawoye I., Uwanibe J., Oguzie J., Olumade T., Folarin O.A., Ihekweazu C., Happi C.T.
337	hCoV-19/UnitedArabEmirates/3870/2020	EPI_ISL_859882	BTC, Khalifa University	BTC, Khalifa University	Al Safar et al
338	hCoV-19/USA/GA-CDC-5100/2020	EPI_ISL_566088	GA Department of Public Health Laboratory	Pathogen Discovery, Respiratory Viruses Branch, Division of Viral Diseases, Centers for Disease Control and Prevention	Jing Zhang, Brian Lynch, Yan Li, Anna Montmayeur, Krista Queen, Ying Tao, Anna Uehara, Clinton R. Paden, Rachel Marine, Haibin Wang, Suxiang Tong
339	hCoV-19/Malaysia/IMR_WC94764/2020	EPI_ISL_490103	Institute for Medical Research, Infectious Disease Research Centre, National Institutes of Health, Ministry of Health Malaysia	Institute for Medical Research, Infectious Disease Research Centre, National Institutes of Health, Ministry of Health Malaysia	Suppiah J, Mohd-Zawawi Z, Kamel K, Kalyanasundram J, Thayan R
340	hCoV-19/Colombia/CUN-GVI-98087/2020	EPI_ISL_447812	Instituto Nacional de Salud, Bogotá, Colombia	Grupo de Investigaciones Microbiológicas-UR (GIMUR), Departamento de Biología, Facultad de Ciencias Naturales, Universidad del Rosario, Bogotá, Colombia Instituto Nacional de Salud, Bogotá, Colombia Icahn School of Medicine at Mount Sinai, New York, USA	Juan David Ramírez, Carolina Florez, Marina Muñoz, Carolina Hernandez, Adriana Castillo, Sergio Castañeda, Nathalia Ballesteros, David Martínez, Laura Vega, Jesús E. Jaimes, Sergio Gomez, Angelica Rico, Lisseth Pardo, Esther C. Barros, Martha L. Ospina, Aníbal A. Teherán, Ana S. Gonzalez-Reiche, Matthew M. Hernandez, Emilia Mia Sordillo, Viviana Simon, Harm van Bakel, Alberto Paniz-Mondolfi
341	hCoV-19/Australia/WA217/2020	EPI_ISL_596780	PathWest Laboratory Medicine WA	PathWest Laboratory Medicine WA Microbial Surveillance Unit	PathWest Laboratory Medicine WA Microbial Surveillance Unit
342	hCoV-19/SaudiArabia/KAUST-MADINAH1496/2020	EPI_ISL_751500	Pathogen Genomics Lab King Abdullah University of Science and Technology(KAUST)	Pathogen Genomics Lab King Abdullah University of Science and Technology(KAUST)	Sara Mfarrej, Raushan Nugmanova, Olga Douvropoulou, Sharif Hala, Raeece Naeem, Fadwa Alofi, Asim Khogeer, Afrah Alsomali, Jumana Taha, Abdulaziz Alahmadi, Kahled Algithami, Anwar Hashem, Naif Almontashiri, Arnab Pain
343	hCoV-19/Colombia/ANT-INS-01/2020	EPI_ISL_653756	Instituto Nacional de Salud, Bogotá, Colombia	Instituto Nacional de Salud, Bogotá, Colombia	Katherine Laiton-Donato, Diego A. Álvarez-Díaz, Carlos Franco-Muñoz, Mauricio Pacheco-Montealegre, Jonathan Reales, Diego Andrés Prada, Jose A. Usme-Ciro, Zulma M. Cucunubá, Christian Julian Villabona‐Arenas, Liz Villabona-Arenas, Sussy Echeverria, Astrid C. Flórez, Carolina Ferro, Diana Marcela Walteros-Acero, Franklin Prieto, Carlos Andrés Durán, Martha Lucia Ospina Martinez, Marcela Mercado-Re…
344	hCoV-19/Colombia/ANT-C72/2020	EPI_ISL_2339902	Centro de Estudio de Enfermedades Autoinmunes (CREA), Universidad del Rosario, Bogota, Colombia	Centro de Investigaciones en Microbiología y Biotecnología-UR (CIMBIUR), Facultad de Ciencias Naturales, Universidad del Rosario, Bogotá, Colombia	Juan-Manuel Anaya, Gustavo Salguero, Juan Esteban Gallo, Carolina Ramírez-Santana, Sergio Castañeda, Nathalia Ballesteros, Marina Muñoz, Luz H. Patiño, Juan David Ramírez
345	hCoV-19/Colombia/AMA-GUR-06750/2020	EPI_ISL_941125	Centro de Investigaciones en Microbiología y Biotecnología-UR (CIMBIUR), Facultad de Ciencias Naturales, Universidad del Rosario, Bogotá, Colombia	Centro de Investigaciones en Microbiología y Biotecnología-UR (CIMBIUR), Facultad de Ciencias Naturales, Universidad del Rosario, Bogotá, Colombia Icahn School of Medicine at Mount Sinai, New York, USA	Nathalia Ballesteros, Marina Muñoz, Luz Helena Patiño, Carolina Hernández, Felipe González-Casabianca, Iván Carroll, Mauricio Santos-Vega, Jaime Cascante, Andrés Angel, Alejandro Feged-Rivadeneira, Mónica Palma-Cuero, Carolina Flórez, Sergio Gomez, Adriana van de Guchte, Zenab Khan, Jayeeta Dutta, Hala Alejel Alshammary, Ana S. Gonzalez-Reiche, Matthew M. Hernandez, Emilia Mia Sordillo, Viviana S…
346	hCoV-19/Panama/GMI-PA572717/2020	EPI_ISL_1225577	Gorgas Memorial Laboratory of Health Studies	Gorgas Memorial Laboratory of Health Studies	Yamilka Diaz, Anyuri Ortiz, Adriana Weeden, Daniel Castillo, Claudia Gonzalez, Brechla Moreno, Mabel Martinez-Montero, Marlene Castillo, Gretel Vasquez, Lisseth Saenz, Danilo Franco, Yaneth Pitti, Oris Chavarria, Jessica Gondola, Ambar Moreno, Layda Abrego, Davis Beltran, Ilka Guerra, Jim Chang, Zumara Chaverra, Isela Guerrero, Alejandra Valoy, Melissa Gaitan, Dimelza Arauz, Maria Chen-German, El…
347	hCoV-19/Colombia/HUI-INS-VG-1378/2021	EPI_ISL_1494944	HOSPITAL DEPARTAMENTAL SAN VICENTE DE PAUL	Instituto Nacional de Salud- Dirección de Investigación en Salud Pública	Katherine Laiton-Donato, Diego A. Álvarez-Díaz, Carlos Franco-Muñoz, Hector Alejandro Ruiz-Moreno, Paola Rojas, Maria T. Herrera-Sepúlveda, Diego Andrés Prada, Jhonnatan Reales-González, Sheryll Corchuelo, Julian Naizaque, Gerardo Santamaría, Sergio Gomez, Lisseth Pardo, Juan Camilo Martinez, Marta Lopez Blanco, Ángela Alarcon Cruz, Diana Malo, Carmen Osorio, Magdalena Wiesner, Martha Lucia Ospin…
348	hCoV-19/SaudiArabia/477/2020	EPI_ISL_489996	King Fahad Medical City	King Fahad Medical City	Alosaimi,B., Naeem,A., Alghoraibi,M., Enani,M.
349	hCoV-19/SaudiArabia/518/2020	EPI_ISL_489999	King Fahad Medical City	King Fahad Medical City	Alosaimi,B., Naeem,A., Alghoraibi,M., Enani,M.
350	hCoV-19/SaudiArabia/583/2020	EPI_ISL_490005	King Fahad Medical City	King Fahad Medical City	Alosaimi,B., Naeem,A., Alghoraibi,M., Enani,M.
351	hCoV-19/Pakistan/JRCGR-KHI15/2020	EPI_ISL_779275	Jamil-ur-Rahman Center for Genome Research, Dr. Panjwani Center for Molecular Medicine and Drug Research	Jamil-ur-Rahman Center for Genome Research, Dr. Panjwani Center for Molecular Medicine and Drug Research	Shakeel,M., Irfan,M., Nisa,Z., Rashid,M., Ansari,S., Khan,I.
352	hCoV-19/NewZealand/20CV0604/2020	EPI_ISL_682283	Canterbury Health Laboratories	Institute of Environmental Science and Research (ESR)	Xiaoyun Ren, Matt Storey, Nikki Freed, Muhammad Faisal, Jing Wang, Hermes Perez, Anja Werno, Antje van der Linden, Arlo Upton, Chris Mansell, David Hammer, Dragana Drinkovic, Gary McAuliffe, Hana Sofia Andersson, James Ussher, Jill Sherwood, Josh Freeman, Julia Howard, Juliet Elvy, Mary DeAlmeida, Matt Blakiston, Matthew Rogers, Max Bloomfield, Michael Addidle, Michelle Balm, Sally Roberts, Sarah…
353	hCoV-19/SaudiArabia/KAUST-RIYADH1256/2020	EPI_ISL_678182	Pathogen Genomics Lab King Abdullah University of Science and Technology(KAUST)	Pathogen Genomics Lab King Abdullah University of Science and Technology(KAUST)	Sara Mfarrej, Olga Douvropoulou, Raushan Nugmanova, Raeece Naeem, Sharif Hala, Awad Al-Omari, Samer Salih, Abbas Al Mutair, Arnab Pain
354	hCoV-19/Indonesia/JI-ITD-3590NT/2020	EPI_ISL_437188	RSUD Dr. Soetomo	Institute of Tropical Disease, Universitas Airlangga	Krisnoadi Rahardjo, Aldise M Nastri, Jezzy R Dewantari, Rima R Prasetya, Joni Wahyuhadi, Gatot Soegiarto, Laksmi Wulandari, Retno A Setyoningrum, Resti Y Meliana, Yohko K Shimizu, Mitsuhiro Nishimura, Yasuko Mori, Soetjipto, Kazufumi Shimizu, Maria I Lusida
355	hCoV-19/Nigeria/NI-CV235/2020	EPI_ISL_729922	Nigeria Centre for Disease Control (NCDC)	African Centre of Excellence for Genomics of Infectious Diseases (ACEGID), Redeemer's University, Ede, Osun State, Nigeria	Oluniyi P.E. et al
356	hCoV-19/Indonesia/JT-UGM-53311/2020	EPI_ISL_1005697	RSUD Dr. Tjitrowardojo	Genetics Working Group (Pokja Genetik) Faculty of Medicine, Public Health and Nursing Universitas Gadjah Mada (FK-KMK UGM); Disease Investigation Center Wates Ministry of Agriculture Indonesia; Department of Microbiology FK-KMK UGM; Laboratorium Diagnostik Yayasan Tahija World Mosquito Program (WMP) Yogyakarta Center for Tropical Medicine FK-KMK UGM; Integrated Research Center FK-KMK UGM; Departm…	Gunadi, Hendra Wibawa, Marcellus, Mohamad S. Hakim, Edwin W. Daniwijaya, Ludhang P. Rizki, Endah Supriyati, Eggi Arguni, Titik Nuryastuti, Tri Wibawa, Dwi AA Nugrahaningsih, Afiahayati, Siswanto, Kristy Iskandar, Nungki Anggorowati, Irene, Indaryati, Havid Setyawan, Arry Setyowati, Chusni Mubarakh, Try Nirmala Sari, Kemala Athollah, Dyah Ayu Puspitarani
357	hCoV-19/Indonesia/TNG-LIPI001/2020	EPI_ISL_518819	Qadr Hospital, Tangerang, Banten	Biosafety Level-3 Laboratory, Indonesian Institute of Sciences (LIPI)	Anik Budhi Dharmayanthi, Syam Budi Iryanto, Andri Wardiana, Anggia Prasetyoputri, Isa Nuryana, Ade Andriani, Ario Betha Juanssilfero, Asep M Ridwanuloh, Ahmad Fathoni, Rifki Sadikin, Ratih Asmana Ningrum, Wien Kusharyoto, Puspita Lisdiyanti
358	hCoV-19/Egypt/ARMY-MCL012/2020	EPI_ISL_907085	Biology, MCL	Biology, MCL	Seadawy,M.G., Shamel,M.D., Gad,A.F., Elhoseiny,M.F., Zekri,A.N.
359	hCoV-19/Egypt/PHARCO-ARMY-88/2021	EPI_ISL_1936372	Main Chemical Laboratories Egypt Army	Main Chemical Laboratories Egypt Army	Sherine Helmy, Laila Elsawy, Ola Elroby, Mostfa Yakout, Mohamed Seadawy
360	hCoV-19/Nigeria/BO-CV338/2020	EPI_ISL_730005	Nigeria Centre for Disease Control (NCDC)	African Centre of Excellence for Genomics of Infectious Diseases (ACEGID), Redeemer's University, Ede, Osun State, Nigeria	Oluniyi P.E. et al
361	hCoV-19/Afghanistan/IMB07964/2020	EPI_ISL_1001001	Bundeswehr Institute of Microbiology	Bundeswehr Institute of Microbiology	Markus Antwerpen, Alexandra Rehn, Mathias Walter, Malena Bestehorn-Willmann, Sabine Zange, Enrico Georgi, Roman Wölfel
362	hCoV-19/Nigeria/ZA-CV531/2020	EPI_ISL_872605	Nigeria Centre for Disease Control (NCDC)	African Centre of Excellence for Genomics of Infectious Diseases (ACEGID), Redeemer's University	Oluniyi P.E. et al
363	hCoV-19/Australia/ACT0084/2020	EPI_ISL_498543	ACT Pathology	Schwessinger Lab	Ashley Jones, Benjamin Schwessinger, Robert Lanfear, Robyn N Hall, Megan McDonald, Ming-Dao Chia, Kevin Murray, Craig Kennedy, Karina Kennedy
364	hCoV-19/Indonesia/JK-EIJK-38/2020	EPI_ISL_568689	RS Pondok Indah Puri Indah	Eijkman Institute for Molecular Biology, Ministry of Research and Technology/National Agency for Research and Innovation	Frilasita A Yudhaputri, Edison Johar, Hidayat Trimarsanto, Iskandar A Adnan, Willy Agustine, David H Muljono, Safarina G Malik, Herawati Sudoyo, Khin Saw Myint, Amin Soebandrio
365	hCoV-19/BosniaandHerzegovina/agc788/2021	EPI_ISL_918407	ALEA Dr Kandic	Alea Genetic Centre	Rijad Konjhodzic, Dino Pecar, Lana Salihefendic
366	hCoV-19/Egypt/CPHL-S8/2021	EPI_ISL_3274155	CPHL/MOH/EGYPT	CPHL/MOH/EGYPT	Wael H. Roshdy/ Mohamed Kamal / Shymaa s. Ahmed/ Ramy Galal/Nancy el guindy/ Amelia nagiub/salma sayed/ Abd Monaem Adel/Galal Mahmoud/Dalia Ramadan/Rabeh ..R. El/Shesheny/ Mohamed A Ali/Mohamed Hassany
367	hCoV-19/Nigeria/ON191-CV49/2020	EPI_ISL_487106	Nigeria Centre for Disease Control (NCDC)	African Centre of Excellence for Genomics of Infectious Diseases (ACEGID), Redeemer's University, Ede, Osun State, Nigeria	Oluniyi P.E., Ajogbasile F.V., Kayode A., Oguzie J., Olawoye I., Uwanibe J., Olumade T., Folarin O.A., Ihekweazu C., Happi C.T.
368	hCoV-19/Nigeria/NCDC-4a/2020	EPI_ISL_737201	National Reference Laboratory, Nigeria Centre for Disease Control.	National Reference Laboratory, Nigeria Centre for Disease Control, Gaduwa,Abuja, Nigeria	Dr Ndodo Nnaemeka, Olusola Akanbi, Chimaobi Chukwu, Dr Adesuyi Omoare, oluwaseyi Ajegbe, Grace Esebanmen, Nwando Mba, Shirlee Wohl, Anthony Ahumibe, Celestina Obiekea, Catherine Okoi, Akinpelu Afolabi, Kingsley Njoku, Dr Sikiru Badaru, Dr Chinwe Ochu, Dr Chikwe Ihekweazu
369	hCoV-19/Egypt/CUNCI-HGC11I027/2021	EPI_ISL_862797	Cancer Biology Department, National Cancer Institute	Cancer Biology Department, National Cancer Institute	Zekri,A.N., Sedawy,M.G., Ahmed,O.S., Hafez,M.M., Soliman,H.K., Bahnassy,A.A., Elhosieny,F.W., Gad,A.E., Hamdy,M.S., Soliman,M.S., Soliman,L., Abouelhoda,M.
370	hCoV-19/PapuaNewGuinea/PNG087/2021	EPI_ISL_1424521	Queensland Medical Laboratories	Victorian Infectious Diseases Reference Laboratory (VIDRL) and the Melbourne Diagnostic Unit Public Health Laboratory (MDU-PHL)	Palou, T., Vaccher, S., Seemann, T., Sherry, N.L.
371	hCoV-19/PapuaNewGuinea/QLD-PNG-109/2021	EPI_ISL_2993400	Queensland Health Forensic and Scientific Services	Queensland Health Forensic and Scientific Services	Son Nguyen et al.
372	hCoV-19/PapuaNewGuinea/PNG183/2021	EPI_ISL_1424591	Queensland Medical Laboratories	Victorian Infectious Diseases Reference Laboratory (VIDRL) and the Melbourne Diagnostic Unit Public Health Laboratory (MDU-PHL)	Palou, T., Vaccher, S., Seemann, T., Sherry, N.L.
373	hCoV-19/PapuaNewGuinea/PNG132/2021	EPI_ISL_1424549	Queensland Medical Laboratories	Victorian Infectious Diseases Reference Laboratory (VIDRL) and the Melbourne Diagnostic Unit Public Health Laboratory (MDU-PHL)	Palou, T., Vaccher, S., Seemann, T., Sherry, N.L.
374	hCoV-19/PapuaNewGuinea/QLD-PNG-131/2021	EPI_ISL_2993422	Queensland Health Forensic and Scientific Services	Queensland Health Forensic and Scientific Services	Son Nguyen et al.
375	hCoV-19/Malaysia/IMR_157402/2021	EPI_ISL_2429142	Institute for Medical Research, Infectious Disease Research Centre, National Institutes of Health, Ministry of Health Malaysia	Institute for Medical Research, Infectious Disease Research Centre, National Institutes of Health, Ministry of Health Malaysia	Suppiah J, Kamel K, Mohd Zawawi Z, Azizan MA, Ramly N, Robert F, Thayan R
376	hCoV-19/Indonesia/KR-BTM-LIPI-NIHRD-0095/2021	EPI_ISL_3277526	BTKL PP Kelas I Batam	Indonesian Institute of Sciences (LIPI)/National Agency of Research and Innovation (BRIN) and National Institute of Health Research and Development (NIHRD)	Syam B. Iryanto, Masrukhin, Alfi T. Fathurahman, Subangkit, Hana Apsari Pawestri, Vivi Setiawaty, Anik B. Dharmayanthi, Ratih A. Ningrum, Anggia Prasetyoputri, Sugiyono Saputra
377	hCoV-19/Indonesia/JA-EIJK-RSRM-347/2021	EPI_ISL_3466450	RSUD Raden Mattaher	Eijkman Institute for Molecular Biology, National Research and Innovation Agency; Raden Mattaher Regional General Hospital	Lydia V. Panggalo, Iskandar Adnan, Sukma Oktavianthi, Lidwina Priliani, Jessica R. Saragih, Edison Johar, Frilasita A Yudhaputri, Muhammad Rezki Rasyak, Willy Agustine, Hidayat Trimarsanto, Sotianingsih, Fery Kusnadi, Yusnidar, Safarina G Malik, Khin Saw Myint, Amin Soebandrio
378	hCoV-19/Malaysia/UNIMAS-16896/2021	EPI_ISL_2535615	Ministry of Health Hospitals	Institute of Health and Community Medicine	Chan Chia Jui, David Perera, Ooi Mong How, Chua Hock Hin, Tonnii Sia Loong Loong, Wong Jyn Shan, Wong Kiing Aik
379	hCoV-19/Malaysia/UNIMAS-B858/2021	EPI_ISL_2608405	Borneo Medical Centre	Institute of Health and Community Medicine	Chan Chia Jui, David Perera, Ooi Mong How, Chua Hock Hin, Tonnii Sia Loong Loong, Wong Jyn Shan, Wong Kiing Aik
380	hCoV-19/Indonesia/JA-EIJK-RSRM-170/2021	EPI_ISL_3160241	RSUD Raden Mattaher	Eijkman Institute for Molecular Biology, National Research and Innovation Agency; Raden Mattaher Regional General Hospital	Muhammad Rezki Rasyak, Willy Agustine, Hidayat Trimarsanto, Lydia V. Panggalo, Iskandar Adnan, Sukma Oktavianthi, Lidwina Priliani, Edison Johar, Frilasita A Yudhaputri, Sotianingsih, Fery Kusnadi, Yusnidar, Safarina G Malik, Khin Saw Myint, Amin Soebandrio
381	hCoV-19/Indonesia/JA-EIJK-RSRM-230/2021	EPI_ISL_3160367	RSUD Raden Mattaher	Eijkman Institute for Molecular Biology, National Research and Innovation Agency; Raden Mattaher Regional General Hospital	Lidwina Priliani, Edison Johar, Frilasita A Yudhaputri, Muhammad Rezki Rasyak, Willy Agustine, Hidayat Trimarsanto, Lydia V. Panggalo, Iskandar Adnan, Sukma Oktavianthi, Sotianingsih, Fery Kusnadi, Yusnidar, Safarina G Malik, Khin Saw Myint, Amin Soebandrio
382	hCoV-19/Indonesia/SB-GSILab-638475/2021	EPI_ISL_3374700	Diagnostic and Research Center of Infectious Diseases, Medical Faculty, Andalas University	Genomik Solidaritas Indonesia Laboratorium / Diagnostic and Research Center of Infectious Diseases, Medical Faculty, Andalas University	Dhahlia Agustina Cahyono, Himawan Masyhuri, Andani Eka Putra, Dede Rahman Agustian, Linosefa, Carissa Sintca Wijaya, Vania Gavrila Wikasa, Annisa Muthiah Sukirman, Gracia Felias Enos Korompis, Anuraj Shankar, Louisa Markus, Meutia Ayuputeri Kumaheri, Ariel Pradipta
383	hCoV-19/Tunisia/35507/2020	EPI_ISL_1116464	Laboratoire de Microbiologie- CHU Habib Bourguiba – Sfax	Laboratoire des Procédés de Criblage Moléculaire et Cellulaire-Centre de Biotechnologie de Sfax	Souissi,A., Abid,N., Ben Ayed,I., Gargouri,S., Abdelmoulah,F.,Elargoubi,A., Smeti,I., Bensaid,M., Stambouli,N., Kharat,N., Ajili,F., Fki-berrajah,L., Mhalla,S., Chtourou,A., Gaaloul,I., Nabli,A., Turki,M., Aouni,M., Hammami,A., Mastouri,M., Karray Hakim,H., Kamoun,S., Rebai,A. and Masmoudi,S.
384	hCoV-19/Tunisia/37994/2021	EPI_ISL_1116469	Laboratoire de Microbiologie- CHU Habib Bourguiba – Sfax	Laboratoire des Procédés de Criblage Moléculaire et Cellulaire-Centre de Biotechnologie de Sfax	Souissi,A., Abid,N., Ben Ayed,I., Gargouri,S., Abdelmoulah,F.,Elargoubi,A., Smeti,I., Bensaid,M., Stambouli,N., Kharat,N., Ajili,F., Fki-berrajah,L., Mhalla,S., Chtourou,A., Gaaloul,I., Nabli,A., Turki,M., Aouni,M., Hammami,A., Mastouri,M., Karray Hakim,H., Kamoun,S., Rebai,A. and Masmoudi,S.
385	hCoV-19/Tunisia/43-MHT_19/2020	EPI_ISL_855564	Department of Virology, Principal Military Hospital of Instruction of Tunis	Bundeswehr Institute of Microbiology	Susann Handrick, Malena Bestehorn-Willmann, Simone Eckstein, Mathias C. Walter, Markus H. Antwerpen, Habiba Naija, Kilian Stoecker, Roman Wölfel & Mohamed Ben Moussa
386	hCoV-19/Tunisia/61600/2020	EPI_ISL_707700	1-Laboratory of Microbiology, National Reference Lab, Charles Nicolle Hospital; 2-University of Tunis ElManar, Faculty of Medicine of Tunis, LR99ES09, Tunis, Tunisia	1-Clinical and Experimental Pharmacology Lab, LR16SP02, National Center of Pharmacovigilance, University of Tunis El Manar, Tunis, Tunisia. 2-Neurodegenerative diseases and psychiatric troubles, LR18SP03, Razi Hospital, University of Tunis El Manar, Tunis, Tunisia. 3- Ministry of Health, National Observatory of New and Emerging Diseases, 1006, Tunis, Tunisia	Ilhem Boutiba-Ben Boubaker, Sameh Trabelsi, Nissaf Ben Alaya, Maher Kharrat, Alia Ben Kahla, Jalila Ben Khelil, Salma Abid, Sana Ferjani, Mouna Ben Sassi, Mouna Safer, Zaineb Hamzaoui, Habiba Ben Romdhane, Souissi Amira, Rouaa Ben Othman, Hanen El Jebari, Asma Ferjani, Gaies Emna, Riadh Daghfous, Riadh Gouider.
387	hCoV-19/Tunisia/SP-0382/2021	EPI_ISL_2035988	Pasteur Institute - Laboratory of Clinical Virology	Pasteur Institute - Laboratory of Clinical Virology	Wasfi Fares, Kais Ghedira, Mariem Gdoura, Anissa Chouikha, Sondos Haddad, Henda Triki
388	hCoV-19/Sweden/20-53721/2020	EPI_ISL_775544	Klinisk mikrobiologi, Viruslab	The Public Health Agency of Sweden	Department of Microbiology, The Public Health Agency of Sweden
389	hCoV-19/Cameroon/CV441/2020	EPI_ISL_845558	National Public Health Laboratory, Cameroon	African Centre of Excellence for Genomics of Infectious Diseases (ACEGID), Redeemer's University	Oluniyi P.E. et al
390	hCoV-19/Belgium/ULG-10929/2020	EPI_ISL_681270	Department of Clinical Microbiology	GIGA Medical Genomics	Keith Durkin, Maria Artesi, Sébastien Bontems, Raphaël Boreux, Bouchra Boujemla, Cécile Meex, Pierrette Melin, Marie-Pierre Hayette, Vincent Bours
391	hCoV-19/Luxembourg/LNS2558541/2021	EPI_ISL_911228	Laboratoire national de sante, Microbiology, Virology	Laboratoire national de sante, Microbiology, Microbial Genomics Platform	Anke Wienecke-Baldacchino, Catherine Ragimbeau,Jessica Tapp, Fatu Djabi, Lise Pignon, Raoul Salmon, Tamir Abdelrahman
392	hCoV-19/Hungary/UD-56307/2020	EPI_ISL_671426	University of Debrecen, Department of Medical Microbiology	National Laboratory of Virology, Szentágothai Research Centre	Endre Gábor Tóth, Balázs Somogyi, Brigitta Zana, Eszter Csoma, Ferenc Jakab, Gábor Kemenesi
393	hCoV-19/Austria/CeMM1765/2020	EPI_ISL_854141	Austrian Agency for Health and Food Safety (AGES)	Bergthaler laboratory, CeMM Research Center for Molecular Medicine of the Austrian Academy of Sciences	Lukas Endler, Alexandra Popa, Benedikt Agerer, Jakob-Wendelin Genger, Alexander Lercher, Anna Schedl, Thomas Penz, Michael Schuster, Jan Laine, Martin Senekowitsch, Christoph Bock, Andreas Bergthaler
394	hCoV-19/Hungary/US-57575w/2020	EPI_ISL_677798	University of Szeged, Institute of Clinical Microbiology	National Laboratory of Virology, Szentágothai Research Centre	Endre Gábor Tóth, Balázs Somogyi, Brigitta, Gabriella Terhes, Ferenc Jakab, Gábor Kemenesi
395	hCoV-19/Australia/NSW1295/2020	EPI_ISL_767861	Sydney South West Pathology Service (SSWPS) - Royal Prince Alfred Hospital - NSW Health Pathology	NSW Health Pathology - Institute of Clinical Pathology and Medical Research; Westmead Hospital; University of Sydney	CIDM-PH et al.
396	hCoV-19/Netherlands/UT-EMC-197/2020	EPI_ISL_722327	Dutch COVID-19 response team	Erasmus Medical Center	Bas Oude Munnink, Reina Sikkema, David Nieuwenhuijse, Irina Chestakova, Anne van der Linden, Marjan Boter, Emmanuelle Munger, Corine GeurtsvanKessel, Annemiek van der Eijk, Richard Molenkamp, Marion Koopmans, on behalf of the Dutch national COVID-19 response team.
397	hCoV-19/Slovenia/22-4048/2020	EPI_ISL_1795981	Department of Public Health Microbiology Ljubljana, National Laboratory for Health, Environment and Food	Department for Public Health Microbiology Ljubljana, National Laboratory for Health, Environment and Food	Tom Koritnik, José Gonçalves, Martin Bosilj, Katarina Prosenc, Natasa Berginc, Metka Paragi
398	hCoV-19/Serbia/Strpce-046651112/2020	EPI_ISL_904011	Veterinary Specialized Institute Kraljevo	Veterinary Specialized Institute "Kraljevo", Serbia	Vidanovic,D., Tesovic,B., Knezevic,A., Jovanovic,T., Jankovic,M., Sekler,M., Banovic Djeri,B., Petrovic,T., Volkening,J., Afonso,C.
399	hCoV-19/Croatia/IGA-26-87096/2020	EPI_ISL_1167046	Dr. Andrija Stampar Teaching Institute of Public Health, Department of Clinical Microbiology	Istituto di Genomica Applicata	Jasmina Vranes, Slobodanka Radovic, Fedrica Cattonaro, Irena Jurman, Vera Vendramin, Gabriele Magris, Eleonora Paparelli, Davide Scaglione, Michele Morgante
400	hCoV-19/Tunisia/58412/2020	EPI_ISL_654018	Laboratory of Microbiology, National Reference Lab, Charles Nicolle Hospital; 2-University of Tunis ElManar, Faculty of Medicine of Tunis, LR99ES09, Tunis, Tunisia	1-Clinical and Experimental Pharmacology Lab, LR16SP02, National Center of Pharmacovigilance, University of Tunis El Manar, Tunis, Tunisia. 2-Neurodegenerative diseases and psychiatric troubles, LR18SP03, Razi Hospital, University of Tunis El Manar, Tunis, Tunisia. 3- Ministry of Health, National Observatory of New and Emerging Diseases, 1006, Tunis, Tunisia	Ilhem Boutiba-Ben Boubaker, Sameh Trabelsi, Nissaf Ben Alaya, Maher Kharrat, Alia Ben Kahla, Jalila Ben Khelil, Salma Abid, Sana Ferjani, Mouna Ben Sassi, Mouna Safer, Imen Mkada, Imen Kacem, Gaies Emna, Soumaya Rammeh, Riadh Daghfous, Riadh Gouider.
401	hCoV-19/Tunisia/ADAGE-24779/2020	EPI_ISL_712066	Laboratoire de Microbiologie- CHU Habib Bourguiba – Sfax adresse	Laboratoire des Procédés de Criblage Moléculaire et Cellulaire-Centre de Biotechnologie de Sfax	Souissi,A., Abid,N., Ben Ayed,I., Gargouri,S., Abdelmoulah,F.,Elargoubi,A., Smeti,I., Bensaid,M., Stambouli,N., Kharat,N., Ajili,F., Fki-berrajah,L., Mhalla,S., Chtourou,A., Gaaloul,I., Nabli,A., Turki,M., Aouni,M., Hammami,A., Mastouri,M., Karray Hakim,H., Kamoun,S., Rebai,A. and Masmoudi,S.
402	hCoV-19/Belgium/ULG-10899/2020	EPI_ISL_678441	Department of Clinical Microbiology	GIGA Medical Genomics	Keith Durkin, Maria Artesi, Sébastien Bontems, Raphaël Boreux, Bouchra Boujemla, Cécile Meex, Pierrette Melin, Marie-Pierre Hayette, Vincent Bours
403	hCoV-19/Senegal/SN-IR1-0018256/2021	EPI_ISL_1822604	Institute for Health Research, Epidemiological Surveillance and Training (IRESSEF)	Abbott Laboratories	Souleymane Mboup, Ambroise Ahouidi, Adbou Padane, Nafissatou Leye, Moustapha Mbow, Aminata Mboup, Papa Alassane Diaw, Cyrille Diedhiou, Aminata Dia , Anna julienne selbe Ndiaye, Ndeye Diabou Diagne, Ana Olivo, Todd Meyer, Barbara Harris, Mary Rodgers, Gavin Cloherty
404	hCoV-19/France/PAC-IHUCOVID-2618/2020	EPI_ISL_900181	MEPHI, Aix Marseille University	MEPHI, Aix Marseille University	Anthony LEVASSEUR
405	hCoV-19/Belgium/Jessa_11-2104-006472/2021	EPI_ISL_953464	Jessa	Jessa	Jessa_cmdLab
406	hCoV-19/Qatar/QA-QU_18-A2/2021	EPI_ISL_1713865	Ministry of Public Health / Hamad Medical Corporation	Biomedical Research Center (BRC), Qatar University / Qatar Genome Project (QGP)	BRC: Fatiha M. Benslimane, Heba A. Al-Khatib, Oal Al-Jamal, Dana Al-Batesh, Hadi M. Yassine, Asmaa A. Al-Thani. MOPH and HMC: Abdullatif Al-Khal, Muna A. S. Al-Maslamani, Mashael A. Al-Bader, Hamda Alromaihi, Roberto Bertollini, Peter V. Coyle, Einas A. E. Al-Kuwari, Hamad E. Al-Romaihi, Salih Al-Marri, Mohammed Al-Thani, Reham A. El-Kahlout. QBB: Tasneem Al-Hamad, Dina Elgakhlab QGP: Fatima H. A…
407	hCoV-19/Tahiti/HCL021013306101/2020	EPI_ISL_1371902	C H DE LA POLYNESIE FRANCAISE	CNR Virus des Infections Respiratoires - France SUD	Antonin Bal, Gregory Destras, Gwendolyne Burfin, Hadrien Regue, Quentin Semanas, Martine Valette, Bruno Lina, Laurence Josset
408	hCoV-19/Mauritius/P-002341/2021	EPI_ISL_2499917	Virology Department, Central Health Laboratory	The Francis Crick Institute	Ramuth M, Manraj SS, Sonoo J, Bahadoor BS, Crawford M, Patel H, Harvey R, Goldstone R, Daniels RS, Nicod J
409	hCoV-19/Tahiti/HCL021013236801/2021	EPI_ISL_1371898	C H DE LA POLYNESIE FRANCAISE	CNR Virus des Infections Respiratoires - France SUD	Antonin Bal, Gregory Destras, Gwendolyne Burfin, Hadrien Regue, Quentin Semanas, Martine Valette, Bruno Lina, Laurence Josset
410	hCoV-19/Mauritius/P-001880/2020	EPI_ISL_2499903	Virology Department, Central Health Laboratory	The Francis Crick Institute	Ramuth M, Manraj SS, Sonoo J, Bahadoor BS, Crawford M, Patel H, Harvey R, Goldstone R, Daniels RS, Nicod J
411	hCoV-19/CentralAfricanRepublic/23749/2020	EPI_ISL_2281229	Insitut Pasteur Bangui	Institut Pasteur de Dakar	Marie-Astrid Vernet, Moussa Moïse Diagne, Benjamin Selekon, Ndongo Dia, Sandra Garba Ouangole, Safietou Sankhe, Christian Malaka, Amadou Diallo, Mamadou Diop, Ndack Ndiaye, Cheikh Loucoubar, Ousmane Faye, Amadou Alpha Sall, Rivalyn Nakoune Yandoko
412	hCoV-19/India/DL-ILBS-22053/2020	EPI_ISL_3276953	Clinical Virology Laboratory, Institute of Liver and Biliary Sciences	ILBS	Ekta Gupta, Varun Suroliya, Diptanu Paul, Amit Pandey, Reshu Agarwal, Chhagan Bihari Sharma, Shiv Kumar Sarin
413	hCoV-19/Iran/GRC-9933/2020	EPI_ISL_2692910	Pars Hospital Laboratory, Rasht, Iran.	Genetics Research Center, University of Social Welfare and Rehabilitation Sciences	Zohreh Fattahi, Marzieh Mohseni, Khadijeh Jalalvand, Issa Jahanzad ,Kimia Kahrizi, Hossein Najmabadi.
414	hCoV-19/India/GJ-GBRC231b/2020	EPI_ISL_476871	Department of MicroBiology, Government Medical College, Surat	Gujarat Biotechnology Research Centre	Summaiya Mullan, Amit gamit, Apurvasinh Puvar, Janvi Raval, Zarna Patel, Monika Gandhi, Pinal Trivedi, Maharshi Pandya, Nidhi Patel, Nitin Savaliya, Raghawendra Kumar, Dinesh Kumar, Zuber Saiyed, Komal Patel, Labdhi Pandya, Afzal Ansari, Nikha Trivedi, Naresh Chauhan, R D Dixit, A M Kadri, Harsh Bakshi, Chaitanya Joshi, Madhvi Joshi
415	hCoV-19/Pakistan/JRCGR_SCV-64/2020	EPI_ISL_2151360	Jamil-ur-Rahman Center for Genome Research, Dr. Panjwani Center for Molecular Medicine and Drug Research	Jamil-ur-Rahman Center for Genome Research, Dr. Panjwani Center for Molecular Medicine and Drug Research	Irfan,M., Nisa,Z., Shakeel,M., Siddiqui,S., Ain,N., Hashmi,A.H., Khan,I.A.
416	hCoV-19/Pakistan/NIH-49/2020	EPI_ISL_1385786	Department of Virology	Department of Virology	Massab Umair, Aamer Ikram, Muhammad Salman, Nazish Badar, Sana Tamim, Zaira Rehman, Abdul Ahad, Shannon Whitmer, Melissa Mobley, Austin Leach, Ketan Patel, Joel Montgomery, John Klena
417	hCoV-19/Pakistan/NIH-36/2021	EPI_ISL_1711669	Department of Virology	Department of Virology	Massab Umair, Aamer Ikram, Muhammad Salman, Nazish Badar, Sana Tamim, Zaira Rehman, Abdul Ahad, Shannon Whitmer, Melissa Mobley, Austin Leach, Ketan Patel, Joel Montgomery, John Klena
418	hCoV-19/Pakistan/JRCGR_SCV-70/2020	EPI_ISL_2151364	Jamil-ur-Rahman Center for Genome Research, Dr. Panjwani Center for Molecular Medicine and Drug Research	Jamil-ur-Rahman Center for Genome Research, Dr. Panjwani Center for Molecular Medicine and Drug Research	Irfan,M., Nisa,Z., Shakeel,M., Siddiqui,S., Ain,N., Hashmi,A.H., Khan,I.A.
419	hCoV-19/Pakistan/NIBD-04-KHI/2020	EPI_ISL_709542	National Institute of Blood Diseases (NIBD), Molecular Biology Lab	Genomics Lab NIBD	Samina Naz Mukry, Sayed Ali Raza, Shariq Ahmed, Aneeta Shahni, Gul Sufaida, Arshi Naz , Tahir Sultan Shamsi
420	hCoV-19/Pakistan/NIH-589048X/2021	EPI_ISL_1732172	Department of Virology	Department of Virology	Massab Umair, Aamer Ikram, Muhammad Salman, Nazish Badar, Sana Tamim, Zaira Rehman, Abdul Ahad, Ammar Amjad, Adnan Haider, Qasim Ali
421	hCoV-19/Pakistan/NIH-46/2020	EPI_ISL_1385784	Department of Virology	Department of Virology	Massab Umair, Aamer Ikram, Muhammad Salman, Nazish Badar, Sana Tamim, Zaira Rehman, Abdul Ahad, Shannon Whitmer, Melissa Mobley, Austin Leach, Ketan Patel, Joel Montgomery, John Klena
422	hCoV-19/Pakistan/PPHRL-AH002/2021	EPI_ISL_2544506	Provincial Public Health Reference Laboratory (PPHRL) P&SHD	Provincial Public Health Reference Laboratory (PPHRL) P&SHD	ANDLEEB HANIF, ASIM ALTAF, MARIAM JAVED, HASSAN NAWAZ
423	hCoV-19/India/MH-MW34/2020	EPI_ISL_508437	Mahatma Gandhi Institute of Medical Sciences	National Institute of Biomedical Genomics	Arindam Maitra, Vijayshri Deotale, Rahul Narang, Deepashri Maraskolhe, Saumitra Das
424	hCoV-19/NewZealand/20CV0065/2020	EPI_ISL_548105	LabTests	Institute of Environmental Science and Research (ESR)	Xiaoyun Ren, Matt Storey, Nikki Freed, Muhammad Faisal, Jing Wang, Hermes Perez, Anja Werno, Antje van der Linden, Arlo Upton, Chris Mansell, David Hammer, Dragana Drinkovic, Gary McAuliffe, Hana Sofia Andersson, James Ussher, Jill Sherwood, Josh Freeman, Julia Howard, Juliet Elvy, Mary DeAlmeida, Matt Blakiston, Matthew Rogers, Max Bloomfield, Michael Addidle, Michelle Balm, Sally Roberts, Sarah…
425	hCoV-19/NewZealand/20CV0594/2020	EPI_ISL_661264	LabPLUS	Institute of Environmental Science and Research (ESR)	Xiaoyun Ren, Matt Storey, Nikki Freed, Muhammad Faisal, Jing Wang, Hermes Perez, Anja Werno, Antje van der Linden, Arlo Upton, Chris Mansell, David Hammer, Dragana Drinkovic, Gary McAuliffe, Hana Sofia Andersson, James Ussher, Jill Sherwood, Josh Freeman, Julia Howard, Juliet Elvy, Mary DeAlmeida, Matt Blakiston, Matthew Rogers, Max Bloomfield, Michael Addidle, Michelle Balm, Sally Roberts, Sarah…
426	hCoV-19/NewZealand/20CV0221/2020	EPI_ISL_548116	Canterbury Health Laboratories	Institute of Environmental Science and Research (ESR)	Xiaoyun Ren, Matt Storey, Nikki Freed, Muhammad Faisal, Jing Wang, Hermes Perez, Anja Werno, Antje van der Linden, Arlo Upton, Chris Mansell, David Hammer, Dragana Drinkovic, Gary McAuliffe, Hana Sofia Andersson, James Ussher, Jill Sherwood, Josh Freeman, Julia Howard, Juliet Elvy, Mary DeAlmeida, Matt Blakiston, Matthew Rogers, Max Bloomfield, Michael Addidle, Michelle Balm, Sally Roberts, Sarah…
427	hCoV-19/NewZealand/20CV0362/2020	EPI_ISL_579105	LabPLUS	Institute of Environmental Science and Research (ESR)	Xiaoyun Ren, Matt Storey, Nikki Freed, Muhammad Faisal, Jing Wang, Hermes Perez, Anja Werno, Antje van der Linden, Arlo Upton, Chris Mansell, David Hammer, Dragana Drinkovic, Gary McAuliffe, Hana Sofia Andersson, James Ussher, Jill Sherwood, Josh Freeman, Julia Howard, Juliet Elvy, Mary DeAlmeida, Matt Blakiston, Matthew Rogers, Max Bloomfield, Michael Addidle, Michelle Balm, Sally Roberts, Sarah…
428	hCoV-19/Canada/SK-NML-1411/2020	EPI_ISL_2562990	SK-Roy Romanow Provincial Laboratory	National Microbiology Laboratory (NML)	Anna Majer, Shari Tyson, Grace Seo, Philip Mabon, Elsie Grudeski, Rhiannon Huzarewich, Russell Mandes, Anneliese Landgraff, Jennifer Tanner, Natalie Knox, Morag Graham, Gary Van Domselaar, Ryan McDonald, Amanda Lang, Rachel DePaulo, Jessica Minion, Nathalie Bastien, Yan Li, Timothy Booth, Darian Hole, Madison Chapel, Kirsten Biggar, CanCOGeN's metadata curation team, Public Health Agency of Canad…
429	hCoV-19/Singapore/1404/2020	EPI_ISL_645131	National Public Health Laboratory, National Centre for Infectious Diseases	National Public Health Laboratory, National Centre for Infectious Diseases	Tze Minn Mak, Sophie Octavia, Zhenyang Zhou, Lin Cui, Raymond Tzer Pin Lin
430	hCoV-19/Australia/WA622/2021	EPI_ISL_1069391	PathWest Laboratory Medicine WA	PathWest Laboratory Medicine WA Microbial Surveillance Unit	PathWest Laboratory Medicine WA Microbial Surveillance Unit
431	hCoV-19/Nepal/617/2020	EPI_ISL_754064	Kathmandu University	Nepal Health Research Council	Pradip Gyanwali, Meghnath Dhimal
432	hCoV-19/HongKong/HKPU-06009/2020	EPI_ISL_1159093	Department of Health Technology and Informatics, The Hong Kong Polytechnic University	Department of Health Technology and Informatics, The Hong Kong Polytechnic University	Gilman Kit-Hang Siu, Lam-Kwong Lee, Kenneth Siu-Sing Leung, Jake Siu-Lun Leung, Timothy Ting-Leung Ng, Chloe Toi-Mei Chan, Kingsley King-Gee Tam, Hiu-Yin Lao, Denise Sze-Hang Wong, Alan Ka-Lun Wu, Miranda Chong-Yee Yau, Yvette Wai-Man Lai, Kitty Sau-Chun Fung, Sandy Ka-Yee Chau, Barry Kin-Chung Wong, Wing-Kin To, Kristine Luk, Alex Yat-Man Ho, Tak-Lun Que, Kam-Tong Yip, Wing Cheong Yam, David Ho-…
433	hCoV-19/HongKong/HKU-210308-L31/2021	EPI_ISL_1197100	Department of Microbiology, The University of Hong Kong	Department of Microbiology, The University of Hong Kong	Kelvin K.W. To, Kwok-Yung Yuen
434	hCoV-19/HongKong/HKPU-11654/2021	EPI_ISL_2713240	Department of Health Technology and Informatics, The Hong Kong Polytechnic University	Department of Health Technology and Informatics, The Hong Kong Polytechnic University	Gilman Kit-Hang Siu, Lam-Kwong Lee, Kenneth Siu-Sing Leung, Jake Siu-Lun Leung, Wing-Hei Lo, Timothy Ting-Leung Ng, Chloe Toi-Mei Chan, Hoi-Ching Jim, Ivan Tak-Fai Wong, Kingsley King-Gee Tam, Hiu-Yin Lao, Denise Sze-Hang Wong, Alan Ka-Lun Wu, Miranda Chong-Yee Yau, Yvette Wai-Man Lai, Kitty Sau-Chun Fung, Sandy Ka-Yee Chau, Barry Kin-Chung Wong, Wing-Kin To, Kristine Luk, Alex Yat-Man Ho, Tak-Lu…
435	hCoV-19/HongKong/HKPU-09331/2021	EPI_ISL_2723764	Department of Health Technology and Informatics, The Hong Kong Polytechnic University	Department of Health Technology and Informatics, The Hong Kong Polytechnic University	Gilman Kit-Hang Siu, Lam-Kwong Lee, Kenneth Siu-Sing Leung, Jake Siu-Lun Leung, Wing-Hei Lo, Timothy Ting-Leung Ng, Chloe Toi-Mei Chan, Hoi-Ching Jim, Ivan Tak-Fai Wong, Kingsley King-Gee Tam, Hiu-Yin Lao, Denise Sze-Hang Wong, Alan Ka-Lun Wu, Miranda Chong-Yee Yau, Yvette Wai-Man Lai, Kitty Sau-Chun Fung, Sandy Ka-Yee Chau, Barry Kin-Chung Wong, Wing-Kin To, Kristine Luk, Alex Yat-Man Ho, Tak-Lu…
436	hCoV-19/Lithuania/ID7597/2021	EPI_ISL_1005459	Vilnius university hospital Santaros Klinikos, Center of Laboratory Medicine	Vilnius university hospital Santaros Klinikos, Center of Laboratory Medicine	Gytis Dudas, Ingrida Olendraite, Justinas Slikas, Daniel Naumovas, Rimvydas Norvilas, Dovile Ezerskyte, Laimonas Griskevicius
437	hCoV-19/Singapore/1098/2020	EPI_ISL_596488	National Public Health Laboratory, National Centre for Infectious Diseases	National Public Health Laboratory, National Centre for Infectious Diseases	Tze Minn Mak, Sophie Octavia, Zhenyang Zhou, Lin Cui, Raymond Tzer Pin Lin
438	hCoV-19/Pakistan/NIH-63/2020	EPI_ISL_1385794	Department of Virology	Department of Virology	Massab Umair, Aamer Ikram, Muhammad Salman, Nazish Badar, Sana Tamim, Zaira Rehman, Abdul Ahad, Shannon Whitmer, Melissa Mobley, Austin Leach, Ketan Patel, Joel Montgomery, John Klena
439	hCoV-19/Iraq/NN_Erbil/2021	EPI_ISL_885143	Central public health laboratory	Molecular Diagnostics Department, Central public health laboratory	Dler,H., Dlshad,H., Furat,S., Sharmeen,F.-A., Dalia,F., Mohsen,A.,Hemdad,A., Fahmi,A., Hemn,M. and Idrees,H.
440	hCoV-19/NewZealand/20CV0434/2020	EPI_ISL_622779	LabPLUS	Institute of Environmental Science and Research (ESR)	Xiaoyun Ren, Matt Storey, Nikki Freed, Muhammad Faisal, Jing Wang, Hermes Perez, Anja Werno, Antje van der Linden, Arlo Upton, Chris Mansell, David Hammer, Dragana Drinkovic, Gary McAuliffe, Hana Sofia Andersson, James Ussher, Jill Sherwood, Josh Freeman, Julia Howard, Juliet Elvy, Mary DeAlmeida, Matt Blakiston, Matthew Rogers, Max Bloomfield, Michael Addidle, Michelle Balm, Sally Roberts, Sarah…
441	hCoV-19/SaudiArabia/KAUST-RIYADH1229/2020	EPI_ISL_678238	Pathogen Genomics Lab King Abdullah University of Science and Technology(KAUST)	Pathogen Genomics Lab King Abdullah University of Science and Technology(KAUST)	Muhammad Shuaib, Sara Mfarrej, Amanda Ooi, Luke Esau, Sharif Hala, Raeece Naeem, Awad Al-Omari, Samer Salih, Abbas Al Mutair, Arnab Pain
442	hCoV-19/SaudiArabia/KAUST-MADINAH1671/2020	EPI_ISL_751217	Pathogen Genomics Lab King Abdullah University of Science and Technology(KAUST)	Pathogen Genomics Lab King Abdullah University of Science and Technology(KAUST)	Sara Mfarrej, Sharif Hala, Raushan Nugmanova, Olga Douvropoulou, Raeece Naeem, Fadwa Alofi, Asim Khogeer, Afrah Alsomali, Jumana Taha, Abdulaziz Alahmadi, Kahled Algithami, Anwar Hashem, Naif Almontashiri, Arnab Pain
443	hCoV-19/Iran/Tehran-03/2020	EPI_ISL_862080	National Influenza Center, Virology Department	National Influenza Center	J Yavarian, NZ Shafiei Jandaghi, V Salimi, A Nejati, K Sadeghi, F Ajaminejad,N Ghavvami and T Mokhtari Azad
444	hCoV-19/UnitedArabEmirates/1780/2020	EPI_ISL_859581	BTC, Khalifa University	BTC, Khalifa University	Al Safar et al
445	hCoV-19/NewZealand/20CV0563/2020	EPI_ISL_649125	Wellington SCL (WN)	Institute of Environmental Science and Research (ESR)	Xiaoyun Ren, Matt Storey, Nikki Freed, Muhammad Faisal, Jing Wang, Hermes Perez, Anja Werno, Antje van der Linden, Arlo Upton, Chris Mansell, David Hammer, Dragana Drinkovic, Gary McAuliffe, Hana Sofia Andersson, James Ussher, Jill Sherwood, Josh Freeman, Julia Howard, Juliet Elvy, Mary DeAlmeida, Matt Blakiston, Matthew Rogers, Max Bloomfield, Michael Addidle, Michelle Balm, Sally Roberts, Sarah…
446	hCoV-19/Iran/Ghilan-M30-241/2020	EPI_ISL_1014681	National Influenza Center, Virology Department	National Influenza Center	V Salimi,NZ Shafiei Jandaghi, J Yavarian, A Nejati, K Sadeghi, N Ghavvami,F Ajaminejad and T Mokhtari Azad
447	hCoV-19/Iran/GRC-T-I-11-115/2021	EPI_ISL_2795676	Iran University of Medical Sciences, Tehran, Iran	Genetics Research Center, University of Social Welfare and Rehabilitation Sciences	Zohreh Fattahi, Marzieh Mohseni, Kimia Kahrizi, Farah Bokharaei-Salim, Tahereh Donyavi, Seyed Jalal Kiani, Hossein Najmabadi.
448	hCoV-19/Cambodia/180217/2020	EPI_ISL_933780	Virology Unit, Institut Pasteur du Cambodge	Virology Unit, Institut Pasteur du Cambodge	Sokhoun Yann, Ly Sovann, Kraing Sidonn, Yi Sengdoeurn, Chin Savuth, Chau Darapheak, Etienne Simon-Loriere, Veasna Duong, Erik A Karlsson
449	hCoV-19/Yunnan/03/2020	EPI_ISL_632935	Department of Acute Infectious Diseases Control and Prevention, Yunnan Provincial Center for Disease Control and Prevention	Department of Acute Infectious Diseases Control and Prevention, Yunnan Provincial Center for Disease Control and Prevention	Meiling Zhang, Jienan Zhou, Senquan Jia, Xiaonan Zhao, Xiaoqing Fu
450	hCoV-19/Myanmar/DSMRC-006/2021	EPI_ISL_849739	Special Operations Medical Research Division, Defence Services Medical Research Centre	Special Operations Medical Research Division, Defence Services Medical Research Centre	Oo,K.Z., Aung,N.M., Win,K.K., Aung,P.K., Htun,Z.W., Zaw,T., Myint,K., Lwin,K.K.
451	hCoV-19/Thailand/PathumThani-CONI-0492/2021	EPI_ISL_1073984	Office of Diseases Prevention and Control Region 4 Saraburi	COVID-19 Network Investigations (CONI) Alliance	Elizabeth Batty, Wasun Chantratita, Thanat Chookajorn, Stefan Fernandez, Angkana Huang, Anthony R. Jones, Khajohn Joonlasak, Chonticha Klungtong, Theerarat Kochakarn, Namfon Kotanan, Krittikorn Kumpornsin, Duangkamon Loesbanluechai, Wudtichai Manasatienkij, Bhakbhoom Panthan, Ekawat Pasomsub, Kingkan Rakmanee, Insee Sensorn, Janjira Thaipadungpanit, Arporn Wangwiwatsin, Treewat Watthanachockchai,…
452	hCoV-19/Cambodia/524301/2021	EPI_ISL_2406475	Virology Unit, Institut Pasteur du Cambodge	Virology Unit, Institut Pasteur du Cambodge	Cecile Troupin, Leakhena Pum, Jurre Y Siegers, Ly Sovann, Kraing Sidonn, Yi Sengdoeurn, Chin Savuth, Chau Darapheak, Veasna Duong, Erik A Karlsson
453	hCoV-19/Myanmar/DSMRC-005/2021	EPI_ISL_849738	Special Operations Medical Research Division, Defence Services Medical Research Centre	Special Operations Medical Research Division, Defence Services Medical Research Centre	Oo,K.Z., Aung,N.M., Win,K.K., Aung,P.K., Htun,Z.W., Zaw,T., Myint,K., Lwin,K.K.
454	hCoV-19/Taiwan/CGMH-CGU-36/2020	EPI_ISL_667809	Laboratory Medicine	Department of Laboratory Medicine, Lin-Kou Chang Gung Memorial Hospital, Taoyuan, Taiwan	Kuo-Chien Tsao, Yu-Nong Gong, Shu-Li Yang, Yi-Chun Liu, Chung-Guei Huang, Mei-Jen Hsiao, Po-Wei Huang, Cheng-Ta Yang, Cheng-Hsun Chiu, Peng-Nien Huang, Kuo-Ming Lee, Guang-Wu Chen, Shin-Ru Shih
455	hCoV-19/Jordan/AM-ALSR-5292/2020	EPI_ISL_730529	Biolab Diagnostic Laboratories	Andersen lab at Scripps Research	Issa Abu-Dayyeh, Ahmad Tibi, Lama Hussein, Lina Mohammad, Zein Naber, Amid Abdelnour with SEARCH Alliance San Diego
456	hCoV-19/Norway/5707/2020	EPI_ISL_708145	Department of Medical Microbiology, St. Olavs hospital	Norwegian Institute of Public Health, Department of Virology	Kathrine Stene-Johansen, Kamilla Heddeland Instefjord, Hilde Elshaug, Marie Paulsen Madsen, Rasmus Riis Kopperud, Hilde Vollan, Karoline Bragstad, Olav Hungnes
457	hCoV-19/Ireland/LK-NVRL-78IRL54109/2020	EPI_ISL_732445	National Virus Reference Laboratory	National Virus Reference Laboratory	Michael Carr, Gabriel Gonzalez, Jonathan Dean, Daniel Hare, Cillian F De Gascun
458	hCoV-19/Finland/THL-202016960/2020	EPI_ISL_3471847	SataDiag	Expert Microbiology, National Institute for Health and Welfare	Soile Blomqvist, Jani Halkilahti, Kirsi Liitsola, Haider al-Hello, Päivi Laurila, Erika Lindh, Teemu Smura, Ravi Kant, Phuoc Truong, Olli Vapalahti, Sari Hannula, Pekka Ellonen, Niina Ikonen, Carita Savolainen-Kopra
459	hCoV-19/Finland/S3CA5/2020	EPI_ISL_732642	Department of Virology and Immunology, University of Helsinki and Helsinki University Hospital, Huslab Finland	Department of Virology, Faculty of Medicine, University of Helsinki, Helsinki, Finland	Teemu Smura, Ravi Kant, Phuoc Truong, Hussein Alburkat, Hannimari Kallio-Kokko, Jenni Virtanen, Maija Suvanto, Sari Hannula, Harri Kangas, Pekka Ellonen, Olli Vapalahti
460	hCoV-19/Finland/18MR2cA8/2020	EPI_ISL_757323	Department of Virology and Immunology, University of Helsinki and Helsinki University Hospital, Huslab Finland	Department of Virology, Faculty of Medicine, University of Helsinki, Helsinki, Finland	Teemu Smura, Ravi Kant, Phuoc Truong, Hussein Alburkat, Hannimari Kallio-Kokko, Jenni Virtanen, Maija Suvanto, Sari Hannula, Harri Kangas, Pekka Ellonen, Olli Vapalahti
461	hCoV-19/Latvia/210/2020	EPI_ISL_770046	E. Gulbja Laboratorija	Latvian Biomedical Research and Study Centre	Ivars Silamiķelis, Kaspars Megnis, Monta Ustinova, Jānis Pjalkovskis, Ņikita Zrelovs, Vita Rovīte, Mikus Gavars, Dmitrijs Perminovs, Uga Dumpis, Jānis Kloviņš
462	hCoV-19/Finland/26SS12D1/2020	EPI_ISL_759945	Department of Virology and Immunology, University of Helsinki and Helsinki University Hospital, Huslab Finland	Department of Virology, Faculty of Medicine, University of Helsinki, Helsinki, Finland	Teemu Smura, Ravi Kant, Phuoc Truong, Hussein Alburkat, Hannimari Kallio-Kokko, Jenni Virtanen, Maija Suvanto, Sari Hannula, Harri Kangas, Pekka Ellonen, Olli Vapalahti
463	hCoV-19/Egypt/CCHE57357-P-22/2020	EPI_ISL_812857	Genomics Program, Children Cancer Hospital	Genomics Program, Children Cancer Hospital	Hatem,A., Hadad,A., Abouelnaga,S., Amer,K., Salah,H., Farawyla,H., Halafawy,A., Mansour,T., shalaby,L., Hassan,W., Soliman,M., Gomaa,C., Hassan,R., Soliman,S., Monuir,G., Hammad,M., Hussein,S., Abdo,I., Jalal,D., El-Zayat,M., El-Shaqnqery,H., Diab,A., Bakry,U., Samir,O., Magdeldin,S., Sayed,A.
464	hCoV-19/NewZealand/20CV0265/2020	EPI_ISL_579060	Canterbury Health Laboratories	Institute of Environmental Science and Research (ESR)	Xiaoyun Ren, Matt Storey, Nikki Freed, Muhammad Faisal, Jing Wang, Hermes Perez, Anja Werno, Antje van der Linden, Arlo Upton, Chris Mansell, David Hammer, Dragana Drinkovic, Gary McAuliffe, Hana Sofia Andersson, James Ussher, Jill Sherwood, Josh Freeman, Julia Howard, Juliet Elvy, Mary DeAlmeida, Matt Blakiston, Matthew Rogers, Max Bloomfield, Michael Addidle, Michelle Balm, Sally Roberts, Sarah…
465	hCoV-19/Netherlands/Gelderland_46/2020	EPI_ISL_460946	Dutch COVID-19 response team	Erasmus Medical Center	Bas Oude Munnink, David Nieuwenhuijse, Reina Sikkema, Claudia Schapendonk, Irina Chestakova, Anne van der Linden, Theo Bestebroer, Stefan van Nieuwkoop, Mark Pronk, Pascal Lexmond, Corien Swaan, Manon Haverkate, Madelief Mollers, Mart Stein, Sandra Kengne Kamga Mobou, Jeroen van Kampen, Jolanda Voermans, Aura Timen, Corine GeurtsvanKessel, Annemiek van der Eijk, Richard Molenkamp, Marion Koopmans…
466	hCoV-19/Hungary/907-7/2020	EPI_ISL_1095619	National Public Health Center, COVID Laboratory	National Public Health Center, National Biosafety Laboratory	Bernadett Pályi, Zoltán Kis, Nóra Magyar, Judit Henczkó, Dániel Déri, Norbert Solymosi
467	hCoV-19/Curacao/CW-RIVM-21704/2020	EPI_ISL_1014578	Dutch COVID-19 response team	National Institute for Public Health and the Environment (RIVM)	Adam Meijer, Harry Vennema, Dirk Eggink, Jeroen Cremer, Sharon van den Brink, Bas van der Veer, AnneMarie van den Brandt, Florian Zwagemaker, Dennis Schmitz, Chantal Reusken, on behalf of the national COVID-19 response team
468	hCoV-19/Curacao/CW-RIVM-21728/2020	EPI_ISL_1014555	Dutch COVID-19 response team	National Institute for Public Health and the Environment (RIVM)	Adam Meijer, Harry Vennema, Dirk Eggink, Jeroen Cremer, Sharon van den Brink, Bas van der Veer, AnneMarie van den Brandt, Florian Zwagemaker, Dennis Schmitz, Chantal Reusken, on behalf of the national COVID-19 response team
469	hCoV-19/Curacao/CW-RIVM-21716/2020	EPI_ISL_1014566	Dutch COVID-19 response team	National Institute for Public Health and the Environment (RIVM)	Adam Meijer, Harry Vennema, Dirk Eggink, Jeroen Cremer, Sharon van den Brink, Bas van der Veer, AnneMarie van den Brandt, Florian Zwagemaker, Dennis Schmitz, Chantal Reusken, on behalf of the national COVID-19 response team
470	hCoV-19/Chile/Santiago-PUC_MVL_0088/2020	EPI_ISL_801671	Laboratory of Molecular Virology, Pontificia Universidad Católica de Chile	MSHS Pathogen Surveillance Program	Leonardo I. Almonacid, Ana S. Gonzalez-Reiche, Matthew M. Hernandez, Jorge Levican, Ana Maria Contreras, Carlos Palma, Tamara García-Salum, Zenab Khan, Adriana van De Guchte, Ajay Obla, Jayeeta Dutta, Bremy Alburquerque, Eileen Serrano, Constanza Maldonado, M. Belen Leyton, Erick Salinas, Hala Alshammary, Juan Soto, Shwetha Hara Sridhar, Ying-Chih Wang, Melissa Smith, Robert Sebra, Marcela Ferres…
471	hCoV-19/Madagascar/IP-01650/2020	EPI_ISL_508862	Virology Unit, Institut Pasteur de Madagascar	Virology Unit, Institut Pasteur de Madagascar	Christian Ranaivoson, Cara Brook, Norosoa Razanajatovo, Vida Ahyong, Tsiry Randriambolamanantsoa, Michelle Tan, Vololoniaina Raharinosy, Helisoa Razafimanjato, Cristina M. Tato, Joseph L. DeRisi, Soa Fy Andriamandimby, Jean-Michel Heraud
472	hCoV-19/Finland/22TouS1G7/2020	EPI_ISL_1233188	Department of Virology and Immunology, University of Helsinki and Helsinki University Hospital, Huslab Finland	Department of Virology, Faculty of Medicine, University of Helsinki, Helsinki, Finland	Teemu Smura, Ravi Kant, Phuoc Truong, Hussein Alburkat, Mert Erdin, Fathiah Zakham, Hannimari Kallio-Kokko, Jenni Virtanen, Maija Suvanto, Essi Korhonen, Sari Hannula, Harri Kangas, Hanna Liimatainen, Satu Kurkela, Hanna Jarva, Maija Lappalainen, Pekka Ellonen, Olli Vapalahti
473	hCoV-19/Bahamas/33828/2020	EPI_ISL_1415410	Reference Laboratory of the Ministry of Health	Laboratory of Respiratory Viruses and Measles, Oswaldo Cruz Institute, FIOCRUZ	Paola Resende, Indira Martins, Jessica Edwards, Luciana Appolinario, Fernando Motta, Anna Carolina Paixao, Ana Carolina Mendonca, Alice Sampaio Rocha, Renata Serrano Lopes, Marilda Siqueira on behalf of the Fiocruz COVID-19 Genomic Surveillance Network
474	hCoV-19/NewZealand/20VR2082/2020	EPI_ISL_579226	Canterbury Health Laboratories	Institute of Environmental Science and Research (ESR)	Xiaoyun Ren, Matt Storey, Nikki Freed, Muhammad Faisal, Jing Wang, Hermes Perez, Anja Werno, Antje van der Linden, Arlo Upton, Chris Mansell, David Hammer, Dragana Drinkovic, Gary McAuliffe, Hana Sofia Andersson, James Ussher, Jill Sherwood, Josh Freeman, Julia Howard, Juliet Elvy, Mary DeAlmeida, Matt Blakiston, Matthew Rogers, Max Bloomfield, Michael Addidle, Michelle Balm, Sally Roberts, Sarah…
475	hCoV-19/Malta/BAL-Sliema-3/2020	EPI_ISL_576119	Laboratory, The Bio Arte Limited	Laboratory, The Bio Arte Limited	Biazzo,M., Madeddu,S., Santoro,F., Pinzauti,D.
476	hCoV-19/Bahrain/340564387_S8_L001/2020	EPI_ISL_632263	Communicable Disease Laboratory, Public Health Directorate	Communicable Disease Laboratory, Public Health Directorate	AlWasti,H., AlTaif,Z., AlHujairi,Z., AlAbbas,Z.
477	hCoV-19/Luxembourg/LNS6862754/2020	EPI_ISL_459903	Laboratoire National de Sante, Microbiology, Virology	Laboratoire National de Sante, Microbiology, Epidemiology and Microbial Genomics	Anke Wienecke-Baldacchino, Jessica Tapp, Guillaume Fournier, Tamir Abdelrahman, Trung Nguyen Nguyen, Catherine Ragimbeau
478	hCoV-19/Bahrain/023285711_S13_L001/2020	EPI_ISL_632283	Communicable Disease Laboratory, Public Health Directorate	Communicable Disease Laboratory, Public Health Directorate	AlWasti,H., AlTaif,Z., AlHujairi,Z., AlAbbas,Z.
479	hCoV-19/Bahrain/340809497_S11_L001/2020	EPI_ISL_632264	Communicable Disease Laboratory, Public Health Directorate	Communicable Disease Laboratory, Public Health Directorate	AlWasti,H., AlTaif,Z., AlHujairi,Z., AlAbbas,Z.
480	hCoV-19/Pakistan/KPK-KUST-SJTU/2020	EPI_ISL_513925	Microbiology & Bioinformatics and Biostatistics, Kohat University of Science and Technology (Pakistan) & Shanghai Jiao Tong University (China)	Microbiology & Bioinformatics and Biostatistics, Kohat University of Science and Technology (Pakistan) & Shanghai Jiao Tong University (China)	Khan,M.T., Khan,T.A., Ali,S., Khan,A.S., Muhammad,N. and Wei,D.Q.
481	hCoV-19/Australia/NSW2429/2020	EPI_ISL_527014	Area of Virology, Serology and Virology Division (SAViD), New South Wales Health Pathology Randwick	Area of Virology, Serology and Virology Division (SAViD), New South Wales Health Pathology Randwick	Rawlinson, W.
482	hCoV-19/Luxembourg/LNS5371140/2020	EPI_ISL_1384439	Laboratoires d'analyses medicales - Ketterthill	Laboratoire national de sante, Microbiology, Microbial Genomics Platform	Anke Wienecke-Baldacchino, Catherine Ragimbeau,Jessica Tapp, Fatu Djabi, Lise Pignon, Raoul Salmon, Serge Vedy, Caroline Scheiber, Tamir Abdelrahman
483	hCoV-19/Mali/CICM9708/2021	EPI_ISL_2682597	CICM, Bamako	Malaria Research and Training Center-Bamako	Antoine Dara, Bourema Kouriba, Amadou Daou, Abdoul Karim Sangare, Abdoulaye Djimde
484	hCoV-19/Guinea/Conakry_IPG9439/2020	EPI_ISL_2245957	Institut Pasteur de Guinée	Institut Pateur de Dakar	Grayo Solene, Diagne Moussa Moïse, Dia Ndongo, Diallo Amadou, Mbengue Safietou Sankhe, Ndiaye Ndack, Diop Mamadou, Maimouna Mbanne, Mohamed Kane, Loucoubar Cheikh, Tordo Noel, Faye Ousmane, Sall Amadou Alpha
485	hCoV-19/Mali/M00960/2020	EPI_ISL_683835	CICM	Malaria Research and Training Center (MRTC-Parasito)	Antoine Dara, Abdoulaye Djimde
486	hCoV-19/Guinea/Conakry_IPG15593/2020	EPI_ISL_2245866	Institut Pasteur de Guinée	Institut Pateur de Dakar	Grayo Solene, Diagne Moussa Moïse, Dia Ndongo, Diallo Amadou, Mbengue Safietou Sankhe, Ndiaye Ndack, Diop Mamadou, Maimouna Mbanne, Mohamed Kane, Loucoubar Cheikh, Tordo Noel, Faye Ousmane, Sall Amadou Alpha
487	hCoV-19/Angola/CERI-KRISP-K021746/2021	EPI_ISL_3860115	Instituto Nacional de Investigação em Saúde	CERI, Centre for Epidemic Response and Innvoation, Stellenbosch University and KRISP, KZN Research Innovation and Sequencing Platform, UKZN.	Morais J, Neto Z, Afonso P, Miranda J, David K, Inglês L, Pereira A, Paulo A Carralero RR Paixão JP, Freitas RH, Mufinda M, Lutucuta S, Giandhari J, Pillay S, Naidoo Y, Emmanuel SJ, Tegally H, Wilkinson E, de Oliveira T
488	hCoV-19/Guinea/Conakry_IPG11718/2020	EPI_ISL_2245960	Institut Pasteur de Guinée	Institut Pateur de Dakar	Grayo Solene, Diagne Moussa Moïse, Dia Ndongo, Diallo Amadou, Mbengue Safietou Sankhe, Ndiaye Ndack, Diop Mamadou, Maimouna Mbanne, Mohamed Kane, Loucoubar Cheikh, Tordo Noel, Faye Ousmane, Sall Amadou Alpha
489	hCoV-19/Guinea/Conakry_IPG11884/2020	EPI_ISL_2245964	Institut Pasteur de Guinée	Institut Pateur de Dakar	Grayo Solene, Diagne Moussa Moïse, Dia Ndongo, Diallo Amadou, Mbengue Safietou Sankhe, Ndiaye Ndack, Diop Mamadou, Maimouna Mbanne, Mohamed Kane, Loucoubar Cheikh, Tordo Noel, Faye Ousmane, Sall Amadou Alpha
490	hCoV-19/BurkinaFaso/0777/2020	EPI_ISL_660445	Laboratoire de Microbiologie CHU Souro Sanou	Centre Muraz	Abdoul-Salam Ouedraogo, Yacouba Sawadogo, Essia Belarbi, Grit Schubert, Fabian Leendertz, Arsène Zongo, Soumeya Ouangraoua, Zekiba Tarnagda, Lassana Sangaré, Halidou Tinto
491	hCoV-19/BurkinaFaso/5226/2020	EPI_ISL_2289093	Laboratoire de Microbiologie CHU Souro Sanou	Laboratoire bacteriologie virologie CHUSS	Yacouba Sawadogo, François Kiemdé, Mariama Kujabi,Abdoulie Kanteh, Armel Poda, Abdul Sesay, Annette Erhart, Halidou Tinto, Abdoul-Salam Ouedraogo
492	hCoV-19/USA/FL-BPHL-1663/2020	EPI_ISL_594352	Florida Bureau of Public Health Laboratories	Florida Bureau of Public Health Laboratories	Sarah Schmedes, Jason Blanton
493	hCoV-19/Croatia/52114_ID1647_31/2020	EPI_ISL_994740	Dr. Andrija Stampar“ Teaching Institute of Public Health, Department of Clinical Microbiology B.1 Older Europe Europe Institute of Applied Genomics Jasmina Vranes, Michele Morgante, Federica Cattonaro 71 Male Ethiopia/ICGEB-S11/2021 2021-01-28 GH 5.00 20A Ethiopia Addis Ababa Addis Ababa 202104 EPI_ISL_2241493 Human Ethiopian Biotechnology Institute (EBTI) B.1.480 Older Africa Africa Internationa…	Centers for Disease Control and Prevention Division of Viral Diseases, Pathogen Discovery	Mili Sheth, Sarah Nobles, Jasmine Padilla, Mark Burroughs, Shoshona Le, Katie Dillon, Peter Cook, Clinton R. Paden, Dhwani Batra, Krista Queen, Kristen Knipe, Dakota Howard, Yvette Unoarumhi, Darlene Wagner, Matthew Schmerer, Ben L. Rambo-Martin, Kristine Lacek, Sam Shepard, Alison Laufer Halpin, Dave Wentworth, Vivien Dugan, Suxiang Tong, Justin Lee
494	hCoV-19/USA/WY-WPHL-21011401/2021	EPI_ISL_1373031	Wyoming Public Health Laboratory	Wyoming Public Health Laboratory	Jim Mildenberger, Wanda Manley, Noah Hull, Taylor Fearing, Lynette Gumbleton, Channing Weber, Ashley Norberg, Chayse Rowley, Marley Goetz, Brian Dominguez, Elliot Thomasson, Cari Sloma, and Rob Christensen
495	hCoV-19/USA/MT-TRACE-FLAT-101520-579/2020	EPI_ISL_1920937	WVT Laboratory, Corvallis, Oregon	OSU Center for Genome Research and Biocomputing	Oregon State University TRACE Project
496	hCoV-19/Canada/BC-BCCDC-35243/2020	EPI_ISL_2498182	BCCDC Public Health Laboratory	BCCDC Public Health Laboratory	Prystajecky Natalie, Linda Hoang, Dan Fornika, John Tyson, Shannon Russell, Kim Macdonald, Kimia Kamelian, Ana Pacagnella, Corrinne Ng, Loretta Janz, Robert Azana, Mel Krajden
497	hCoV-19/Canada/BC-BCCDC-26459/2021	EPI_ISL_2523207	BCCDC Public Health Laboratory	BCCDC Public Health Laboratory	Prystajecky Natalie, Linda Hoang, Dan Fornika, John Tyson, Shannon Russell, Kim Macdonald, Kimia Kamelian, Ana Pacagnella, Corrinne Ng, Loretta Janz, Robert Azana, Mel Krajden
498	hCoV-19/Curacao/CW-RIVM-15638/2021	EPI_ISL_1232313	Dutch COVID-19 response team	National Institute for Public Health and the Environment (RIVM)	Adam Meijer, Harry Vennema, Dirk Eggink, Jeroen Cremer, Sharon van den Brink, Bas van der Veer, AnneMarie van den Brandt, Florian Zwagemaker, Dennis Schmitz, Chantal Reusken, on behalf of the national COVID-19 response team
499	hCoV-19/USA/MI-CDC-STM-A100236/2021	EPI_ISL_850831	Helix / Illumina	Genomics and Discovery, Respiratory Viruses Branch, Division of Viral Diseases, Centers for Disease Control and Prevention	Peter W. Cook, Dhwani Batra, Ben L. Rambo-Martin Eileen de Feo, Jan Antico, Christine Tran, Matthew Tolentino, Shannon Wickline, Kim Gietzen, Brad Sickler, Jingtao Liu, Eric Allen, Phil Febbo, Summer Galloway, Nicole L. Washington, Simon White, Geraint Levan, Kelly Schiabor Barrett, Elizabeth Cirulli, Alexandre Bolze, Ary Ascencio, Charlotte Rivera-Garcia, Ryan Cho, Jason Nguyen, Sherry Wang, Jim…
500	hCoV-19/Guyana/50832/2021	EPI_ISL_2230700	The Caribbean Public Health Agency	Carrington Lab, Department of PreClinical Sciences, Faculty of Medical Sciences, The University of the West Indies	Nikita S. D. Sahadeo, Arianne Brown-Jordan, Sarah Hill, Vernie Ramkissoon, Narine Singh, Naresh Nandram, Avery Hinds, Jerome Foster, Stanley Giddings, Karla Georges, Marsha Ivey, Rahul Naidu, Risha Singh, SueMin Nathaniel, Rajini Haraksingh, Jaya Jayaraman, Chinna Chinnadurai, Adesh Ramsubhag, Nuno Faria, Oliver Pybus, Christopher Oura, Gabriel Escobar, Christine V. F. Carrington
501	hCoV-19/NewZealand/21MV0077/2021	EPI_ISL_1016878	Wellington SCL (WN)	Institute of Environmental Science and Research (ESR)	Xiaoyun Ren, Matt Storey, Nikki Freed, Muhammad Faisal, Jing Wang, Hermes Perez, Anja Werno, Antje van der Linden, Arlo Upton, Chris Mansell, David Hammer, Dragana Drinkovic, Gary McAuliffe, Hana Sofia Andersson, James Ussher, Jill Sherwood, Josh Freeman, Julia Howard, Juliet Elvy, Mary DeAlmeida, Matt Blakiston, Matthew Rogers, Max Bloomfield, Michael Addidle, Michelle Balm, Sally Roberts, Sarah…
502	hCoV-19/SaintVincentandtheGrenadines/53567/2021	EPI_ISL_2658366	The Caribbean Public Health Agency	Carrington Lab, Department of Preclinical Sciences, Faculty of Medical Sciences, The University of the West Indies, St Augustine Campus	Nikita S. D. Sahadeo, Arianne Brown-Jordan, Sarah Hill, Vernie Ramkissoon, Anushka Ramjag, Simone Keizer-Beache, Naresh Nandram, Avery Hinds, Karla Georges, Risha Singh, SueMin Nathaniel, Nuno Faria, Oliver Pybus, Christopher Oura, Gabriel Escobar, Christine V. F. Carrington
503	hCoV-19/SaintVincentandtheGrenadines/71767/2021	EPI_ISL_2678165	The Caribbean Public Health Agency	Carrington Lab, Department of Preclinical Sciences, Faculty of Medical Sciences, The University of the West Indies, St Augustine Campus	Nikita S. D. Sahadeo, Arianne Brown-Jordan, Sarah Hill, Vernie Ramkissoon, Anushka Ramjag, Simone Keizer-Beache, Avery Hinds, Risha Singh, SueMin Nathaniel, Nuno Faria, Oliver Pybus, Gabriel Escobar, Christine V. F. Carrington
504	hCoV-19/SaintVincentandtheGrenadines/71763/2021	EPI_ISL_2678171	The Caribbean Public Health Agency	Carrington Lab, Department of Preclinical Sciences, Faculty of Medical Sciences, The University of the West Indies, St Augustine Campus	Nikita S. D. Sahadeo, Arianne Brown-Jordan, Sarah Hill, Vernie Ramkissoon, Anushka Ramjag, Simone Keizer-Beache, Avery Hinds, Risha Singh, SueMin Nathaniel, Nuno Faria, Oliver Pybus, Gabriel Escobar, Christine V. F. Carrington
505	hCoV-19/USA/FL-USAFSAM-S648/2020	EPI_ISL_831848	United States Air Force School of Aerospace Medicine	United States Air Force School of Aerospace Medicine	Anthony Fries, Jennifer Meyer, William Gruner, Amanda Javorina, Sarah Purves, Clarise Starr, Elizabeth Macias
506	hCoV-19/USA/OK-CDC-LC0009047/2021	EPI_ISL_1030717	Laboratory Corporation of America	Respiratory Viruses Branch, Division of Viral Diseases, Centers for Disease Control and Prevention	Peter W. Cook, Dakota Howard, Dhwani Batra, Ben L. Rambo-Martin, Clinton R. Paden, Suxiang Tong, Duncan MacCannell
507	hCoV-19/USA/PA-MGEL-00804/2020	EPI_ISL_1373714	UPMC Clinical Microbiology Laboratory	Microbial Genome Sequencing Center; Microbial Genomic Epidemiology Laboratory, University of Pittsburgh	Lee H. Harrison, Jane W. Marsh, Marissa P. Griffith, Stephanie L. Mitchell, Vatsala R. Srinivasa, Kady D. Waggle, Daniel J. Snyder, Vaughn S. Cooper
508	hCoV-19/USA/MS-QDX-4526/2020	EPI_ISL_937083	Quest Diagnostics	Quest Diagnostics	Rosenthal,S.H., Gerasimova,A., Kagan,R.M., Anderson, B., Livingston, K.E., Hua, M., Liu Y., Shalhout, D.F., Owen, R., Lacbawan, F.
509	hCoV-19/USA/TN-CDC-STM-000013087/2021	EPI_ISL_1134516	Helix/Illumina	Respiratory Viruses Branch, Division of Viral Diseases, Centers for Disease Control and Prevention	Peter W. Cook, Dakota Howard, Dhwani Batra, Ben L. Rambo-Martin, Eileen de Feo, Jan Antico, Christine Tran, Matthew Tolentino, Shannon Wickline, Kim Gietzen, Brad Sickler, Jingtao Liu, Eric Allen, Phil Febbo, Summer Galloway, Nicole L. Washington, Simon White, Geraint Levan, Kelly Schiabor Barrett, Elizabeth Cirulli, Alexandre Bolze, Ary Ascencio, Charlotte Rivera-Garcia, Ryan Cho, Jason Nguyen, …
510	hCoV-19/Bahamas/10929/2021	EPI_ISL_1415419	Reference Laboratory of the Ministry of Health	Laboratory of Respiratory Viruses and Measles, Oswaldo Cruz Institute, FIOCRUZ	Paola Resende, Indira Martins, Jessica Edwards, Luciana Appolinario, Fernando Motta, Anna Carolina Paixao, Ana Carolina Mendonca, Alice Sampaio Rocha, Renata Serrano Lopes, Marilda Siqueira on behalf of the Fiocruz COVID-19 Genomic Surveillance Network
511	hCoV-19/USA/MN-MDH-2191/2020	EPI_ISL_723142	Mayo Clinic & Mayo Clinic Laboratories	Minnesota Department of Health, Public Health Laboratory	Alexandra Lorentz, Jacob Garfin, Matt Plumb, and Xiong Wang
512	hCoV-19/Djibouti/NAMRU3_E06/2020	EPI_ISL_3920432	Naval Medical Research Unit No. 3	Naval Medical Research Center Biological Defense Research Directorate	Catherine E. Arnold, Regina Z. Cer, Logan J. Voegtly, Kyle A. Long, Emily K. Stefanov, Andrew J. Bennett, Andrea E. Luquette, Robin H. Miller, Francisco Malagon, Luis A. Estrella, Lindsay A. Glang, Michael V. Deschenes, Chaselynn M. Watters, Stephen M. Eggan, and Kimberly A. Bishop-Lilly
513	hCoV-19/USA/AK-PHL6650/2020	EPI_ISL_806828	Alaska State Virology Laboratory	Alaska State Virology Laboratory	Stephanie DeRonde, Lisa Smith, Ph.D., Devin M. Drown, Ph.D., Jack Chen, Ph.D.
514	hCoV-19/USA/WI-UW-3000/2021	EPI_ISL_906180	University of Wisconsin-Madison AIDS Vaccine Research Laboratories	University of Wisconsin-Madison AIDS Vaccine Research Laboratories	Gage Moreno, Katarina Braun, et al. AIDS Vaccine Research Laboratories
515	hCoV-19/NewZealand/20CV0675/2020	EPI_ISL_755622	Canterbury Health Laboratories	Institute of Environmental Science and Research (ESR)	Xiaoyun Ren, Matt Storey, Nikki Freed, Muhammad Faisal, Jing Wang, Hermes Perez, Anja Werno, Antje van der Linden, Arlo Upton, Chris Mansell, David Hammer, Dragana Drinkovic, Gary McAuliffe, Hana Sofia Andersson, James Ussher, Jill Sherwood, Josh Freeman, Julia Howard, Juliet Elvy, Mary DeAlmeida, Matt Blakiston, Matthew Rogers, Max Bloomfield, Michael Addidle, Michelle Balm, Sally Roberts, Sarah…
516	hCoV-19/Ghana/WACCBIP-GS289/2020	EPI_ISL_1255186	West African Centre for Cell Biology of Infectious Pathogens (WACCBIP), University of Ghana, Accra, Ghana	West African Centre for Cell Biology of Infectious Pathogens (WACCBIP), University of Ghana, Volta Road, Legon-Accra, Ghana	Collins M. Morang'a, Joyce M. Ngoi, Evelyn B. Quansah, Samirah Saiid, Dominic S.Y. Amuzu, Vincent Appiah, Philip M. Soglo, Vanessa Magnussen, Aisha Mohammed, Kesego Tapela, Nelson Kibinge, Abdoulaye B Diallo, Frederick Kumi-Ansah, Theophilus Odoom, Oliver D Boakye5, Emmanuella Amoako4, Abdul-Karim Abass, , Samuel Kaba Akoriyea, Frederick Tei-Maya, Lucas N. Amenga-Etego, Dam Kenneth Mibut, Yaw Bed…
517	hCoV-19/USA/LA-EVTL618/2020	EPI_ISL_579022	LSUHS Emerging Viral Threat Laboratory	Microbial Genome Sequencing Center	Jeremy P. Kamil, Rona S. Scott, Maarten Van Diest, Malgorzata Bienkowska-Haba, Katarzyna Zwolinska, Andrew D. Yurochko, Christopher G. Kevil, Martin J. Sapp, Daniel J. Snyder, Vaughn S. Cooper, John A. Vanchiere
518	hCoV-19/NewZealand/20VR2001/2020	EPI_ISL_456328	Wellington SCL	Institute of Environmental Science and Research (ESR)	Matt Storey, Xiaoyun Ren, Anja Werno, Antje van der Linden, Arlo Upton, Chris Mansell, David Hammer, Dragana Drinkovic, Erasmus Smit, Gary McAuliffe, Hana Sofia Andersson, James Ussher, Jill Sherwood, Josh Freeman, Julia Howard, Juliet Elvy, Mary DeAlmeida, Matt Blakiston, Matthew Rogers, Max Bloomfield, Michael Addidle, Michelle Balm, Sally Roberts, Sarah Jefferies, Sharmini Muttaiyah, Susan Mor…
519	hCoV-19/CaboVerde/Praia_0965/2021	EPI_ISL_1123279	Virology Laboratory of Praia	Institut Pasteur de Dakar	Kevin Sanders, Diagne Moussa Moïse, Dia Ndongo, Diallo Amadou, Mbengue Safietou Sankhe, Ndiaye Ndack, Diop Mamadou, Loucoubar Cheikh, Tordo Noel, Faye Ousmane, Sall Amadou Alpha
520	hCoV-19/CaboVerde/Praia_2208/2021	EPI_ISL_1711665	Virology Laboratory of Praia	Institut Pasteur de Dakar	Sanders Kevin, Diagne Moussa Moïse, Dia Ndongo, Diallo Amadou, Sankhe Safietou, Diop Mamadou, Ndiaye Ndack, Loucoubar Cheikh, Faye Ousmane, da Luz Lima Mendonça Maria, Sall Amadou Alpha
521	hCoV-19/Australia/NSW601/2020	EPI_ISL_478713	Sydney South West Pathology Service (SSWPS) - Liverpool Hospital - NSW Health Pathology	NSW Health Pathology - Institute of Clinical Pathology and Medical Research; Westmead Hospital; University of Sydney	CIDM-PH et al.
522	hCoV-19/Nigeria/LA-CV368/2020	EPI_ISL_730029	Nigeria Centre for Disease Control (NCDC)	African Centre of Excellence for Genomics of Infectious Diseases (ACEGID), Redeemer's University, Ede, Osun State, Nigeria	Oluniyi P.E. et al
523	hCoV-19/Morocco/RMPS-04/2020	EPI_ISL_469052	LNR National Reference Laboratory, Mohammed VI University of Health Sciences	Medical Biotechnology Laboratory, Rabat Medical and Pharmacy School, Mohammed The Vth University in Rabat	Meriem LAAMARTI, Souad KARTTI, Rokaia LAAMRTI , M.W. CHEMAO-ELFIHRI, Loubna ALLAM, Mouna OUADGHIRI, Imane SMYEJ, Jalila RAHOUI, Houda BENRAHMA, Jalil El Atar, Idrissa Diawara, Rachid EL JAOUDI, Laila SBABOU, Chakib NEJJARI, Saaid AMZAZI, Rachid MENTAG, Lahcen BELYAMANI and Azeddine IBRAHIMI
524	hCoV-19/Mexico/VER-InDRE_127/2020	EPI_ISL_913930	Instituto de Diagnostico y Referencia Epidemiologicos INDRE_RNLSP	Instituto de Diagnostico y Referencia Epidemiologicos (INDRE)	Claudia Wong-Arambula, Abril Rodriguez-Maldonado, Fabiola Garces-Ayala, Adnan Araiza-Rodriguez, David Fragoso-Fonseca, Sergio Rangel-Guerrero, Mayra Jimenez-Morales, Nancy Munoz-Hernandez, Natividad Cruz-Ortiz, Tatiana Nunez-Garcia, Gisela Barrera-Badillo, Lucia Hernandez-Rivas, Irma Lopez-Martinez, Ernesto Ramirez-Gonzalez.
525	hCoV-19/Mozambique/INS-K011796/2020	EPI_ISL_2396901	Instituto Nacional de Saude (INS), Mozambique	KRISP, KZN Research Innovation and Sequencing Platform	Nalia Ismael, Nadia Sitoe, Paulo Arnaldo, Nedio Mabunda, Giandhari J, Pillay S, Emmanuel S, Tegally H, Wilkinson E, de Oliveira T
526	hCoV-19/Australia/QLD1336/2020	EPI_ISL_849694	Queensland Health Forensic and Scientific Services	Queensland Health Forensic and Scientific Services	Son Nguyen et al
527	hCoV-19/SouthKorea/KCDC2224/2020	EPI_ISL_510562	Division of Viral Diseases, Center for Laboratory Control of Infectious Diseases, Korea Centers for Diseases Control and Prevention	Division of Viral Diseases, Center for Laboratory Control of Infectious Diseases, Korea Centers for Diseases Control and Prevention	Jeong-Min Kim, Yoon-Seok Chung, Namjoo Lee, Sang Hee Woo, Hye-Jun Jo, Heui Man Kim, Jun-Sub Kim, Myung Guk Han
528	hCoV-19/SouthKorea/KCDC2359/2020	EPI_ISL_514762	Division of Viral Diseases, Center for Laboratory Control of Infectious Diseases, Korea Centers for Diseases Control and Prevention	Division of Viral Diseases, Center for Laboratory Control of Infectious Diseases, Korea Centers for Diseases Control and Prevention	Jeong-Min Kim, Yoon-Seok Chung, Namjoo Lee, Sang Hee Woo, Hye-Jun Jo, Heui Man Kim, Jun-Sub Kim, Myung Guk Han
529	hCoV-19/SouthKorea/KDCA3207/2021	EPI_ISL_1934818	Division of Emerging Infectious Diseases, Bureau of Infectious Diseases Diagnosis Control, Korea Disease Control and Prevention Agency	Division of Emerging Infectious Diseases, Bureau of Infectious Diseases Diagnosis Control, Korea Disease Control and Prevention Agency	Ae Kyung Park, Il-Hwan Kim, Heui Man Kim, Jeong-Min Kim, Jeong-Ah Kim, Chae Young Lee, Jin Sun No, Eun-Jin Kim
530	hCoV-19/SouthKorea/KDCA1613/2021	EPI_ISL_1063762	Division of Emerging Infectious Diseases, Bureau of Infectious Diseases Diagnosis Control, Korea Disease Control and Prevention Agency	Division of Emerging Infectious Diseases, Bureau of Infectious Diseases Diagnosis Control, Korea Disease Control and Prevention Agency	Ae Kyung Park, Il-Hwan Kim, Heui Man Kim, Jeong-Min Kim, Namjoo Lee, Chaeyoung Lee, Sang Hee Woo, Eun-Jin Kim
531	hCoV-19/SouthKorea/KDCA2021/2021	EPI_ISL_1252434	Division of Emerging Infectious Diseases, Bureau of Infectious Diseases Diagnosis Control, Korea Disease Control and Prevention Agency	Division of Emerging Infectious Diseases, Bureau of Infectious Diseases Diagnosis Control, Korea Disease Control and Prevention Agency	Ae Kyung Park, Il-Hwan Kim, Heui Man Kim, Jeong-Min Kim, Jeong-Ah Kimg, Chae Young Lee, Jin Sun No, Eun-Jin Kim
532	hCoV-19/Kazakhstan/38716/2020	EPI_ISL_454575	Laboratory of virology, National Center of Expertise	Laboratory of molecular-genetic research, National Center for Expertise, Kazakhstan National Center for Biotechnology, Kazakhstan	Abdaliyev Askar, Shevtsov Alexandr, Akhmetollayev Ilyas, Kalendar Ruslan, Rakhmetova Akbota, , Lutsay Viktoriya, Amirgazin Asylulan, Aushakhmetova Zabira, Ramankulov Yerlan
533	hCoV-19/Israel/CVL-n-8411/2020	EPI_ISL_475008	Israel Central Virology laboratory	Israel Central Virology laboratory	Neta Zuckerman, Efrat Dahan Bucris, Oran Erster, Ella Mendelson, Michal Mandelboim
534	hCoV-19/Argentina/PAIS-B0022/2020	EPI_ISL_1396262	Laboratorio de Virología del Hospital de Niños Dr. Ricardo Gutierrez	Biocódices SA. on behalf of 'Proyecto Argentino Interinstitucional de genomica de SARS-CoV-2' (PAIS Consortium)	Alexay, S; Thomas, G; Medina, C; Labarta, N; Streitenberger, C; Villegas, E; Barreda Frank, M; Grandis, E; Acevedo, ME; Alvarez Lopez, C; Jacques, O; Mistchenko, A; J, Zubrzycki J; Berros, JM; Dopazo, H.
535	hCoV-19/Paraguay/33626/2020	EPI_ISL_1340755	Departamento de Virologia, Laboratorio Central de Salud Pública, Avenida Venezuela y Teniente Escurra, Asunción, Paraguay	Laboratory of Respiratory Viruses and Measles, Oswaldo Cruz Institute, FIOCRUZ	Paola Resende, Cynthia Vazquez, Luciana Appolinario, Fernando Motta, Anna Carolina Paixao, Ana Carolina Mendonca, Alice Sampaio Rocha, Renata Serrano Lopes, Marilda Siqueira on behalf of the Fiocruz COVID-19 Genomic Surveillance Network
536	hCoV-19/Argentina/PAIS-A0339/2020	EPI_ISL_1396144	Laboratorio de la Dirección de Epidemiología	Área de Secuenciación del Laboratorio de Virología del Hospital de Niños Dr. Ricardo Gutierrez on behalf of 'Proyecto Argentino Interinstitucional de genomica de SARS-CoV-2' (PAIS Consortium)	Rechimont, C; Usero, JC; Villasana, M; Bertone, AG; Nabaes Jodar, M; Goya, S; Lusso, S; Acuña, D; Alexay, S; Natale, MI; Valinotto, LE; Viegas, M.
537	hCoV-19/Argentina/PAIS-H0183/2020	EPI_ISL_3478900	Instituto Nacional de Enfermedades Virales Humanas Dr. Julio I. Maiztegui	Laboratorio Mixto de Biotecnología Acuática (LMBA) on behalf of 'Proyecto Argentino Interinstitucional de genomica de SARS-CoV-2' (PAIS Consortium)	Victoria Posner, Agustina Cerri, Pablo Casal, Joaquín Ezpeleta, Florencia Mascali, Ignacio García Labari, Elisa Bolatti, Cintia Fabbri, Victoria Luppo, Mariel Feroci, Matías Abalo, Julia Brignone, María Laura Martin, Carina Sen, Maria Laura Casela, Carina Bonacalza, Anabel Sinchi, María de los Angeles Conti, María Alejandra Morales, Sylvia Garcia, Ada Nazar, Camila Gonzalez, Agustina Pacual, Carl…
538	hCoV-19/Argentina/PAIS-H0087/2020	EPI_ISL_1396498	Centro de Tecnología en Salud Pública de la Universidad Nacional de Rosario	Laboratorio Mixto de Biotecnología Acuática (LMBA) on behalf of 'Proyecto Argentino Interinstitucional de genomica de SARS-CoV-2' (PAIS Consortium)	Joaquín Ezpeleta, Ignacio García Labari, Victoria Posner, Vanina Villanova, Pablo Casal, Pilar Bulacio, Sofía Lavista Llanos, Federico Remes Lenicov, Ana Paletta, Leandro Ciappina, Flavio Spetale, Agustina Cerri, Silvana Spinelli, Elisa Bolatti, Diego Chouhy, María Re, Gastón Viarengo, Ana Cavatorta, Julian Acosta, Javier Murillo, Laura Angelone, Adriana Giri, Silvia Arranz, Elizabeth Tapia (arge…
539	hCoV-19/USA/FL-BPHL-0572/2020	EPI_ISL_508776	Florida Bureau of Public Health Laboratories	Florida Bureau of Public Health Laboratories	Sarah Schmedes, Jason Blanton
540	hCoV-19/Denmark/DCGC-3748/2020	EPI_ISL_622643	Department of Virus and Microbiological Special Diagnostics, Statens Serum Institut, Denmark	Albertsen lab, Department of Chemistry and Bioscience, Aalborg University, Denmark	Danish Covid-19 Genome Consortia
541	hCoV-19/Denmark/DCGC-1396/2020	EPI_ISL_622421	Department of Virus and Microbiological Special Diagnostics, Statens Serum Institut, Denmark	Albertsen lab, Department of Chemistry and Bioscience, Aalborg University, Denmark	Danish Covid-19 Genome Consortia
542	hCoV-19/Denmark/DCGC-1129/2020	EPI_ISL_614610	Department of Virus and Microbiological Special Diagnostics, Statens Serum Institut, Denmark	Albertsen lab, Department of Chemistry and Bioscience, Aalborg University, Denmark	Danish Covid-19 Genome Consortia
543	hCoV-19/USA/SD-UMGC_74/2020	EPI_ISL_1017036	South Dakota Public Health Laboratory	University of Minnesota Genomics Center	Daryl M. Gohl, Benjamin Auch, John Garbe, Jaquelyn Kuriger-Laber, Corbin Dirkx, and Chris Carlson
544	hCoV-19/USA/NJ-NYGC-NJ-S10/2020	EPI_ISL_2229907	Hackensack Medical Center	New York Genome Center	Michael Zody, Andre Corvelo, Dayna M. Oschwald, Samantha Fennessey, Tom Maniatis, Liang Chen, Jose Mediavilla, Marcus Cunningham, Kaelea Composto, Kar Chow, David Perlin, Barry Kreiswirth
545	hCoV-19/Georgia/Tb-27822/2020	EPI_ISL_471529	Department for Virology, Molecular Biology and Genome Research, R. G. Lugar Center for Public Health Research, National Center for Disease Control and Public Health (NCDC) of Georgia.	Department for Virology, Molecular Biology and Genome Research, R. G. Lugar Center for Public Health Research, National Center for Disease Control and Public Health (NCDC) of Georgia.	Meri Pantsulaia, Gvantsa Brachveli, Giorgi Tomashvili, Gvantsa Chanturia, Ann Machablishvili, Nato Kotaria, Marine Murtskhvaladze, Lela Sabadze, Mari Gavashelidze, Ana Papkiauri, Gvantsa Brachveli, Tata Imnadze, Tamar Jashiashvili, Tea Tevdoradze, Ketevan Sidamonidze, Ekaterine Khmaladze, Ekaterine Zhghenti, Roena Sukhiashvili, Mariam Zakalashvili, Lela Urushadze, Magda Dgebuadze, Davit Tsaguria,…
546	hCoV-19/Georgia/Tb-22208/2020	EPI_ISL_470876	Department for Virology, Molecular Biology and Genome Research, R. G. Lugar Center for Public Health Research, National Center for Disease Control and Public Health (NCDC) of Georgia.	Department for Virology, Molecular Biology and Genome Research, R. G. Lugar Center for Public Health Research, National Center for Disease Control and Public Health (NCDC) of Georgia.	Giorgi Tomashvili, Meri Pantsulaia, Gvantsa Brachveli, Gvantsa Chanturia, Ann Machablishvili, Nato Kotaria, Marine Murtskhvaladze, Lela Sabadze, Mari Gavashelidze, Ana Papkiauri, Tata Imnadze, Tamar Jashiashvili, Tea Tevdoradze, Ketevan Sidamonidze, Ekaterine Khmaladze, Ekaterine Zhghenti, Roena Sukhiashvili, Mariam Zakalashvili, Lela Urushadze, Magda Dgebuadze, Davit Tsaguria, Ekaterine Zangalad…
547	hCoV-19/Georgia/Tb-1352/2020	EPI_ISL_420140	Department for Virology, Molecular Biology and Genome Research, R. G. Lugar Center for Public Health Research, National Center for Disease Control and Public Health (NCDC) of Georgia.	Department for Virology, Molecular Biology and Genome Research, R. G. Lugar Center for Public Health Research, National Center for Disease Control and Public Health (NCDC) of Georgia.	Nato Kotaria, Marine Murtskhvaladze, Ann Machablishvili, Lela Sabadze, Mari Gavashelidze, Ana Papkiauri, Meri Pantsulaia, Gvantsa Brachveli, Tata Imnadze, Tamar Jashiashvili, Tea Tevdoradze, Ketevan Sidamonidze, Ekaterine Khmaladze, Ekaterine Zhghenti, Roena Sukhiashvili, Mariam Zakalashvili, Lela Urushadze, Magda Dgebuadze, Giorgi Tomashvili, Davit Tsaguria, Ekaterine Zangaladze, Nino Berishvili…
548	hCoV-19/Georgia/Tb-7856/2020	EPI_ISL_481380	Department for Virology, Molecular Biology and Genome Research, R. G. Lugar Center for Public Health Research, National Center for Disease Control and Public Health (NCDC) of Georgia.	Department for Virology, Molecular Biology and Genome Research, R. G. Lugar Center for Public Health Research, National Center for Disease Control and Public Health (NCDC) of Georgia.	Ana Papkiauri, Tata Imnadze, Giorgi Tomashvili, Meri Pantsulaia, Gvantsa Brachveli, Gvantsa Chanturia, Ann Machablishvili, Nato Kotaria, Marine Murtskhvaladze, Lela Sabadze, Mari Gavashelidze, Tamar Jashiashvili, Tea Tevdoradze, Ketevan Sidamonidze, Ekaterine Khmaladze, Ekaterine Zhghenti, Roena Sukhiashvili, Mariam Zakalashvili, Lela Urushadze, Magda Dgebuadze, Davit Tsaguria, Ekaterine Zangalad…
549	hCoV-19/Guadeloupe/IPG-7344/2020	EPI_ISL_613442	Institut Pasteur de la Guadeloupe	Institut Pasteur de la Guadeloupe	Marion Barbet, Sylvie Behillil, Méline Bizard, Angela Brisebarre, Camille Capel, Etienne Simon-Lorière, Vincent Enouf, Maud Vanpeene, Sylvie van der Werf, Stéphanie Guyomard, Sébastien Breurec, Antoine Talarmin
550	hCoV-19/USA/NJ-UW-5500118/2020	EPI_ISL_2502794	UW Virology Lab	UW Virology Lab	Pavitra Roychoudhury, Hong Xie, Lasata Shrestha, Shah Mohamed Bakhash, Margaret Mills, Noah Baker, Sean Ellis, Meei-Li Huang, Keith R Jerome, Alexander Greninger
551	hCoV-19/NewZealand/20VR0514/2020	EPI_ISL_456161	Wellington SCL	Institute of Environmental Science and Research (ESR)	Matt Storey, Xiaoyun Ren, Anja Werno, Antje van der Linden, Arlo Upton, Chris Mansell, David Hammer, Dragana Drinkovic, Erasmus Smit, Gary McAuliffe, Hana Sofia Andersson, James Ussher, Jill Sherwood, Josh Freeman, Julia Howard, Juliet Elvy, Mary DeAlmeida, Matt Blakiston, Matthew Rogers, Max Bloomfield, Michael Addidle, Michelle Balm, Sally Roberts, Sarah Jefferies, Sharmini Muttaiyah, Susan Mor…
552	hCoV-19/USA/CT-Yale-109/2020	EPI_ISL_435706	Yale COVID-19 Biorepository	Grubaugh Lab - Yale School of Public Health	Joseph Fauver, Tara Alpert, Anderson Brito, Anne Wyllie, Chantal Vogels, Mary Petrone, Cole Jensen, Chaney Kalinich, Isabel Ott, Arnau Casanovas, Catherine Muenker, Adam Moore, Alice Lu, Maria Tokuyama, Patrick Wong, Peiwen Lu, Saad Omer, Richard Martinello, Allison Nelson, Shelli Farhadian, Akiko Iwasaki, Charlese Dela Cruz, Albert Ko, Nathan Grubaugh
553	hCoV-19/Canada/Qc-HCLM-7051291348/2020	EPI_ISL_825788	Laboratoire de santé publique du Québec	Laboratoire de santé publique du Québec	Sandrine Moreira, Ioannis Ragoussis, Guillaume Bourque, Jesse Shapiro, Mark Lathrop and Michel Roger on behalf of the CoVSeQ research group (http://covseq.ca/researchgroup)
554	hCoV-19/SouthKorea/KDCA1386/2020	EPI_ISL_1063668	Division of Emerging Infectious Diseases, Bureau of Infectious Diseases Diagnosis Control, Korea Disease Control and Prevention Agency	Division of Emerging Infectious Diseases, Bureau of Infectious Diseases Diagnosis Control, Korea Disease Control and Prevention Agency	Ae Kyung Park, Il-Hwan Kim, Heui Man Kim, Jeong-Min Kim, Namjoo Lee, Chaeyoung Lee, Sang Hee Woo, Eun-Jin Kim
555	hCoV-19/USA/NM-NMDOH-2020126501/2020	EPI_ISL_535269	New Mexico Department of Health Scientific Laboratory	New Mexico Department of Health Scientific Laboratory	Ellie Johnson, Anastacia Griego-Fisher, D'Eldra Malone
556	hCoV-19/USA/NM-NMDOH-2020134985/2020	EPI_ISL_535280	New Mexico Department of Health Scientific Laboratory	New Mexico Department of Health Scientific Laboratory	Ellie Johnson, Anastacia Griego-Fisher, D'Eldra Malone
557	hCoV-19/Guyana/50817/2020	EPI_ISL_2230692	The Caribbean Public Health Agency	Carrington Lab, Department of PreClinical Sciences, Faculty of Medical Sciences, The University of the West Indies	Nikita S. D. Sahadeo, Arianne Brown-Jordan, Sarah Hill, Vernie Ramkissoon, Narine Singh, Naresh Nandram, Avery Hinds, Jerome Foster, Stanley Giddings, Karla Georges, Marsha Ivey, Rahul Naidu, Risha Singh, SueMin Nathaniel, Rajini Haraksingh, Jaya Jayaraman, Chinna Chinnadurai, Adesh Ramsubhag, Nuno Faria, Oliver Pybus, Christopher Oura, Gabriel Escobar, Christine V. F. Carrington
558	hCoV-19/Nigeria/OY008-CV29/2020	EPI_ISL_455429	Nigeria Centre for Disease Control (NCDC)	African Centre of Excellence for Genomics of Infectious Diseases (ACEGID), Redeemer's University, Ede, Osun State, Nigeria	Oluniyi P.E., Ajogbasile F.V., Kayode A., Oguzie J., Olawoye I., Uwanibe J., Olumade T., Folarin O.A., Ihekweazu C., Happi C.T.
559	hCoV-19/USA/MS-CDC-2-3693773/2020	EPI_ISL_747099	Respiratory Viruses Branch, Centers for Disease Control and Prevention	Respiratory Viruses Branch, Centers for Disease Control and Prevention	Queen,K., Li,Y., Tao,Y., Uehara,A., Montmayeur,A., Paden,C.R., Cook,P.W., Marine,R., Sheth,M., Wang,H., Lee,J., Tong,S.
560	hCoV-19/Somalia/CV1182/2020	EPI_ISL_2107100	National Institute of Health (NIH) - Federal Government of Somalia	African Centre of Excellence for Genomics of Infectious Diseases (ACEGID), Redeemer’s University	Olawoye, I.B., Oluniyi, P.E., Eromon, P.E., Oguzie, J.U., Kayode, A.T., Uwanibe, J.N., Ugwu, C.A., Akano, K.O., Ajogbasile, F.V., Abechi, P.S., Olumade, T.J., Nosamiefan, I., Folarin, O., Happi, C.T.
561	hCoV-19/Somalia/CV1185/2020	EPI_ISL_2107101	National Institute of Health (NIH) - Federal Government of Somalia	African Centre of Excellence for Genomics of Infectious Diseases (ACEGID), Redeemer’s University	Olawoye, I.B., Oluniyi, P.E., Eromon, P.E., Oguzie, J.U., Kayode, A.T., Uwanibe, J.N., Ugwu, C.A., Akano, K.O., Ajogbasile, F.V., Abechi, P.S., Olumade, T.J., Nosamiefan, I., Folarin, O., Happi, C.T.
562	hCoV-19/Somalia/CV1174/2020	EPI_ISL_2107097	National Institute of Health (NIH) - Federal Government of Somalia	African Centre of Excellence for Genomics of Infectious Diseases (ACEGID), Redeemer’s University	Olawoye, I.B., Oluniyi, P.E., Eromon, P.E., Oguzie, J.U., Kayode, A.T., Uwanibe, J.N., Ugwu, C.A., Akano, K.O., Ajogbasile, F.V., Abechi, P.S., Olumade, T.J., Nosamiefan, I., Folarin, O., Happi, C.T.
563	hCoV-19/Somalia/CV1175/2020	EPI_ISL_2107098	National Institute of Health (NIH) - Federal Government of Somalia	African Centre of Excellence for Genomics of Infectious Diseases (ACEGID), Redeemer’s University	Olawoye, I.B., Oluniyi, P.E., Eromon, P.E., Oguzie, J.U., Kayode, A.T., Uwanibe, J.N., Ugwu, C.A., Akano, K.O., Ajogbasile, F.V., Abechi, P.S., Olumade, T.J., Nosamiefan, I., Folarin, O., Happi, C.T.
564	hCoV-19/Djibouti/NAMRU3_CL2/2020	EPI_ISL_3845359	Naval Medical Research Unit No. 3	Naval Medical Research Center Biological Defense Research Directorate	Catherine E. Arnold, Regina Z. Cer, Logan J. Voegtly, Kyle A. Long, Emily K. Stefanov, Andrew J. Bennett, Andrea E. Luquette, Robin H. Miller, Francisco Malagon, Luis A. Estrella, Lindsay A. Glang, Michael V. Deschenes, Chaselynn M. Watters, Stephen M. Eggan, and Kimberly A. Bishop-Lilly
565	hCoV-19/Djibouti/NAMRU3_004/2020	EPI_ISL_3920332	Naval Medical Research Unit No. 3	Naval Medical Research Center Biological Defense Research Directorate	Catherine E. Arnold, Regina Z. Cer, Logan J. Voegtly, Kyle A. Long, Emily K. Stefanov, Andrew J. Bennett, Andrea E. Luquette, Robin H. Miller, Francisco Malagon, Luis A. Estrella, Lindsay A. Glang, Michael V. Deschenes, Chaselynn M. Watters, Stephen M. Eggan, and Kimberly A. Bishop-Lilly
566	hCoV-19/Somalia/CV1161/2020	EPI_ISL_2107095	National Institute of Health (NIH) - Federal Government of Somalia	African Centre of Excellence for Genomics of Infectious Diseases (ACEGID), Redeemer’s University	Olawoye, I.B., Oluniyi, P.E., Eromon, P.E., Oguzie, J.U., Kayode, A.T., Uwanibe, J.N., Ugwu, C.A., Akano, K.O., Ajogbasile, F.V., Abechi, P.S., Olumade, T.J., Nosamiefan, I., Folarin, O., Happi, C.T.
567	hCoV-19/Sweden/20-51969/2020	EPI_ISL_594154	Unilabs Eskilstuna	The Public Health Agency of Sweden	Anna-Malin Linde, Maria Lind Karlberg, Mattias Haukland, Reza Advani, Olov Svartstrom, Oskar Karlsson Lindsjo, Sandra Broddesson, Petra Edquist, Mia Brytting, Anna Risberg, Karin Tegmark-Wisell
568	hCoV-19/Lithuania/MR-LUHS-Eilnr174/2020	EPI_ISL_636840	Lithuanian University of Health Sciences Hospital, Department of Laboratory Medicine	Lithuanian University of Health Sciences, Molecular cardiology lab.	Lukas Zemaitis, Ingrida Olendraitė, Arnoldas Pautienius, Kamile Tamusauskaite, Dovydas Gecys, Laura Pareckaite, Vaiva Lesauskaite, Astra Vitkauskiene
569	hCoV-19/USA/MN-MDH-1380/2020	EPI_ISL_507968	Avera Mckennan Laboratory	Minnesota Department of Health, Public Health Laboratory	Matt Plumb, Jacob Garfin, and Xiong Wang
570	hCoV-19/USA/SD-SDPHL-0008/2020	EPI_ISL_569616	Aurora County Clinic	South Dakota Public Health Laboratory	Matt Plumb, Jacob Garfin, Xiong Wang, and Chris Carlson
571	hCoV-19/Panama/GMI-PA445343/2020	EPI_ISL_1225534	Gorgas Memorial Laboratory of Health Studies	Gorgas Memorial Laboratory of Health Studies	Yamilka Diaz, Anyuri Ortiz, Adriana Weeden, Daniel Castillo, Claudia Gonzalez, Brechla Moreno, Mabel Martinez-Montero, Marlene Castillo, Gretel Vasquez, Lisseth Saenz, Danilo Franco, Yaneth Pitti, Oris Chavarria, Jessica Gondola, Ambar Moreno, Layda Abrego, Davis Beltran, Ilka Guerra, Jim Chang, Zumara Chaverra, Isela Guerrero, Alejandra Valoy, Melissa Gaitan, Dimelza Arauz, Maria Chen-German, El…
572	hCoV-19/Panama/GMI-PA462210/2020	EPI_ISL_1225555	Gorgas Memorial Laboratory of Health Studies	Gorgas Memorial Laboratory of Health Studies	Yamilka Diaz, Anyuri Ortiz, Adriana Weeden, Daniel Castillo, Claudia Gonzalez, Brechla Moreno, Mabel Martinez-Montero, Marlene Castillo, Gretel Vasquez, Lisseth Saenz, Danilo Franco, Yaneth Pitti, Oris Chavarria, Jessica Gondola, Ambar Moreno, Layda Abrego, Davis Beltran, Ilka Guerra, Jim Chang, Zumara Chaverra, Isela Guerrero, Alejandra Valoy, Melissa Gaitan, Dimelza Arauz, Maria Chen-German, El…
573	hCoV-19/Panama/GMI-PA445355/2020	EPI_ISL_1225537	Gorgas Memorial Laboratory of Health Studies	Gorgas Memorial Laboratory of Health Studies	Yamilka Diaz, Anyuri Ortiz, Adriana Weeden, Daniel Castillo, Claudia Gonzalez, Brechla Moreno, Mabel Martinez-Montero, Marlene Castillo, Gretel Vasquez, Lisseth Saenz, Danilo Franco, Yaneth Pitti, Oris Chavarria, Jessica Gondola, Ambar Moreno, Layda Abrego, Davis Beltran, Ilka Guerra, Jim Chang, Zumara Chaverra, Isela Guerrero, Alejandra Valoy, Melissa Gaitan, Dimelza Arauz, Maria Chen-German, El…
574	hCoV-19/Panama/GMI-PA465038/2020	EPI_ISL_1225560	Gorgas Memorial Laboratory of Health Studies	Gorgas Memorial Laboratory of Health Studies	Yamilka Diaz, Anyuri Ortiz, Adriana Weeden, Daniel Castillo, Claudia Gonzalez, Brechla Moreno, Mabel Martinez-Montero, Marlene Castillo, Gretel Vasquez, Lisseth Saenz, Danilo Franco, Yaneth Pitti, Oris Chavarria, Jessica Gondola, Ambar Moreno, Layda Abrego, Davis Beltran, Ilka Guerra, Jim Chang, Zumara Chaverra, Isela Guerrero, Alejandra Valoy, Melissa Gaitan, Dimelza Arauz, Maria Chen-German, El…
575	hCoV-19/USA/FL-BPHL-2033/2020	EPI_ISL_653186	Florida Bureau of Public Health Laboratories	Florida Bureau of Public Health Laboratories	Sarah Schmedes, Jason Blanton
576	hCoV-19/Guatemala/GUA-LNS-50723/2020	EPI_ISL_2827009	Laboratorio Nacional de Salud	Laboratorio Nacional de Salud	Linda Mendoza, Gabriela García
577	hCoV-19/Guatemala/19519/2020	EPI_ISL_837581	Laboratorio Nacional de Salud	Laboratory of Respiratory Viruses and Measles, Oswaldo Cruz Institute, FIOCRUZ	Paola Resende, Cesar Roberto Conde Pereira, Claudia Estrada, Luciana Appolinario, Fernando Motta, Anna Carolina Paixao, Ana Carolina Mendonca, Marilda Siqueira on behalf of the Fiocruz COVID-19 Genomic Surveillance Network
578	hCoV-19/Guatemala/19536/2020	EPI_ISL_837596	Laboratorio Nacional de Salud	Laboratory of Respiratory Viruses and Measles, Oswaldo Cruz Institute, FIOCRUZ	Paola Resende, Cesar Roberto Conde Pereira, Claudia Estrada, Luciana Appolinario, Fernando Motta, Anna Carolina Paixao, Ana Carolina Mendonca, Marilda Siqueira on behalf of the Fiocruz COVID-19 Genomic Surveillance Network
579	hCoV-19/Guatemala/19517/2020	EPI_ISL_837579	Laboratorio Nacional de Salud	Laboratory of Respiratory Viruses and Measles, Oswaldo Cruz Institute, FIOCRUZ	Paola Resende, Cesar Roberto Conde Pereira, Claudia Estrada, Luciana Appolinario, Fernando Motta, Anna Carolina Paixao, Ana Carolina Mendonca, Marilda Siqueira on behalf of the Fiocruz COVID-19 Genomic Surveillance Network
580	hCoV-19/Guatemala/19528/2020	EPI_ISL_837589	Laboratorio Nacional de Salud	Laboratory of Respiratory Viruses and Measles, Oswaldo Cruz Institute, FIOCRUZ	Paola Resende, Cesar Roberto Conde Pereira, Claudia Estrada, Luciana Appolinario, Fernando Motta, Anna Carolina Paixao, Ana Carolina Mendonca, Marilda Siqueira on behalf of the Fiocruz COVID-19 Genomic Surveillance Network
581	hCoV-19/Guatemala/ASI01013/2020	EPI_ISL_3446723	Laboratorio Nacional de Salud	Asociación de Salud Integral/Clínica Familiar "Luis Ángel García"	Eduardo Arathoon, Ana S. Gonzalez-Reiche, Claudia Rangel, Luis Rivas, Oscar Bonilla, Narda Medina, Luis Aguirre, Danicela Mercado, Hilda Ruiz, Osmar Gamboa
582	hCoV-19/Guatemala/ASI01043/2020	EPI_ISL_3333176	Laboratorio Nacional de Salud	Asociación de Salud Integral/Clínica Familiar "Luis Ángel García"	Eduardo Arathoon, Ana S. Gonzalez-Reiche, Claudia Rangel, Luis Rivas, Oscar Bonilla, Narda Medina, Luis Aguirre, Danicela Mercado, Hilda Ruiz, Osmar Gamboa
583	hCoV-19/Guatemala/19544/2020	EPI_ISL_837552	Laboratorio Nacional de Salud	Laboratory of Respiratory Viruses and Measles, Oswaldo Cruz Institute, FIOCRUZ	Paola Resende, Cesar Roberto Conde Pereira, Claudia Estrada, Luciana Appolinario, Fernando Motta, Anna Carolina Paixao, Ana Carolina Mendonca, Marilda Siqueira on behalf of the Fiocruz COVID-19 Genomic Surveillance Network
584	hCoV-19/NewZealand/20VR1965/2020	EPI_ISL_579184	Southern Community Labs Dunedin	Institute of Environmental Science and Research (ESR)	Xiaoyun Ren, Matt Storey, Nikki Freed, Muhammad Faisal, Jing Wang, Hermes Perez, Anja Werno, Antje van der Linden, Arlo Upton, Chris Mansell, David Hammer, Dragana Drinkovic, Gary McAuliffe, Hana Sofia Andersson, James Ussher, Jill Sherwood, Josh Freeman, Julia Howard, Juliet Elvy, Mary DeAlmeida, Matt Blakiston, Matthew Rogers, Max Bloomfield, Michael Addidle, Michelle Balm, Sally Roberts, Sarah…
585	hCoV-19/USA/NH-CDC-2-3714170/2020	EPI_ISL_751558	NH Dept. of Health and Human Services Public Health Labs	Genomics and Discovery, Respiratory Viruses Branch, Division of Viral Diseases, Centers for Disease Control and Prevention	Krista Queen, Yan Li, Ying Tao, Jing Zhang, Anna Uehara, Anna Montmayeur, Clinton R. Paden, Peter W. Cook,Rachel Marine, Mili Sheth, Haibin Wang, Justin Lee, Suxiang Tong
586	hCoV-19/Curacao/CW-RIVM-13016/2021	EPI_ISL_1035766	Dutch COVID-19 response team	National Institute for Public Health and the Environment (RIVM)	Adam Meijer, Harry Vennema, Dirk Eggink, Jeroen Cremer, Sharon van den Brink, Bas van der Veer, AnneMarie van den Brandt, Florian Zwagemaker, Dennis Schmitz, Chantal Reusken, on behalf of the national COVID-19 response team
587	hCoV-19/Curacao/CW-RIVM-13015/2021	EPI_ISL_1035767	Dutch COVID-19 response team	National Institute for Public Health and the Environment (RIVM)	Adam Meijer, Harry Vennema, Dirk Eggink, Jeroen Cremer, Sharon van den Brink, Bas van der Veer, AnneMarie van den Brandt, Florian Zwagemaker, Dennis Schmitz, Chantal Reusken, on behalf of the national COVID-19 response team
588	hCoV-19/Bonaire/BQ-RIVM-16950/2021	EPI_ISL_1289398	Dutch COVID-19 response team	National Institute for Public Health and the Environment (RIVM)	Adam Meijer, Harry Vennema, Dirk Eggink, Jeroen Cremer, Sharon van den Brink, Bas van der Veer, AnneMarie van den Brandt, Florian Zwagemaker, Dennis Schmitz, Chantal Reusken, on behalf of the national COVID-19 response team
589	hCoV-19/Haiti/18256/2021	EPI_ISL_2157559	Laboratoire National de Santé Publique – LNSP (HAITI - LNSP)	Laboratory of Respiratory Viruses and Measles, Oswaldo Cruz Institute, FIOCRUZ	Paola Resende, Patrick Delly, Jaques Boncy, Ito Journel, Luciana Appolinario, Fernando Motta, Anna Carolina Paixao, Ana Carolina Mendonca, Alice Sampaio Rocha, Taina Venas, Elisa Cavalcante Pereira, Renata Serrano Lopes, Marilda Siqueira on behalf of the Fiocruz COVID-19 Genomic Surveillance Network
590	hCoV-19/DominicanRepublic/Yale-5507/2021	EPI_ISL_2776189	Instituto de Medicina Tropical & Salud Global (IMTSAG)	Grubaugh Lab - Yale School of Public Health	Joseph Fauver, Mallery Breban, Isabel Ott, Tara Alpert, Mary Petrone, Anderson Brito, Chantal Vogels, Annie Watkins, Chaney Kalinich, Jessica Rothman, Kendall Billig, Tobias Koch, Robert Paulino-Ramirez, Alejandaro Vallejo Degaudenzi, Victor Virgilio Calderon, Elisa Contreras, Esperanza Mendoza, Nathan Grubaugh
591	hCoV-19/DominicanRepublic/Yale-5408/2021	EPI_ISL_2501718	IMTSAG	Grubaugh Lab - Yale School of Public Health	Joseph Fauver, Mallery Breban, Isabell Ott, Tara Alpert, Mary Petrone, Anderson Brito, Chantal Vogels, Annie Watkins, Chaney Kalinich, Jessica Rothman, Robert Paulino-Ramirez, Alejandaro Vallejo Degaudenzi, Victor Virgilio Calderon, Elisa Contreras, Esperanza Mendoza, Nathan Grubaugh
592	hCoV-19/Bahamas/33385/2021	EPI_ISL_2982833	Reference Laboratory of the Ministry of Health Royal Victoria Gardens	Laboratory of Respiratory Viruses and Measles, Oswaldo Cruz Institute, FIOCRUZ	Paola Resende, Luciana Appolinario, Fernando Motta, Anna Carolina Paixao, Ana Carolina Mendonca, Ighor Leonardo Arantes Gomes, Agatha Cristinne Prudencio, Alice Sampaio Rocha, Taina Venas, Elisa Cavalcante Pereira, Renata Serrano Lopes, Indira Martins, Jessica Edwards, Marilda Siqueira on behalf of the Fiocruz COVID-19 Genomic Surveillance Network
593	hCoV-19/Guatemala/GUA-LNS-3619/2021	EPI_ISL_2826932	Laboratorio Nacional de Salud	Laboratorio Nacional de Salud	Linda Mendoza, Gabriela García
594	hCoV-19/Guatemala/640/2021	EPI_ISL_3275197	Laboratorio Nacional de Salud, Ministerio de Salud Publica y Asistencia Social	Genomics and Proteomics Departament, Gorgas Memorial Institute For Health Studies	César Roberto Conde Pereira, Claudia Estrada, Leyda Abrego, Marlene Castillo, Oris Chavarria, Jessica Gondola, Ambar Moreno, Claudia Gonzalez V, Alexander A Martinez
595	hCoV-19/Peru/LAL-INS-1131/2021	EPI_ISL_2562265	Laboratorio de Referencial Nacional de Virus Respiratorios	Laboratorio de Referencial Nacional de Virus Respiratorios	Carlos Padilla Rojas, Veronica Hurtado Vela, Orson Mestanza Millones, Iris Silva Molina, Luis Barcena Flores, Sandra Morales Ruiz, Steve Acedo Lazo, Omar Caceres Rey, Marco Galarza Perez, Henri Bailon Calderon, Nancy Rojas Serrano, Priscila Lope Pari, Lely Solari Zerpa, Joseph Huayra Niquen
596	hCoV-19/Taiwan/CGMH-CGU-50/2021	EPI_ISL_956331	Laboratory Medicine	Department of Laboratory Medicine, Lin-Kou Chang Gung Memorial Hospital, Taoyuan, Taiwan	Kuo-Chien Tsao, Yu-Nong Gong, Shu-Li Yang, Yi-Chun Liu, Chung-Guei Huang, Mei-Jen Hsiao, Po-Wei Huang, Cheng-Ta Yang, Cheng-Hsun Chiu, Peng-Nien Huang, Kuo-Ming Lee, Guang-Wu Chen, Shin-Ru Shih
597	hCoV-19/Cambodia/VIR2107864/2021	EPI_ISL_1096139	Cambodian National Public Health Laboratory, National Institute of Public Health	Virology Unit, Institut Pasteur du Cambodge	Sokhoun Yann, Ly Sovann, Kraing Sidonn, Yi Sengdoeurn, Chin Savuth, Chau Darapheak, Veasna Duong, Erik A Karlsson
598	hCoV-19/Cambodia/VIR2107865/2021	EPI_ISL_1096140	Cambodian National Public Health Laboratory, National Institute of Public Health	Virology Unit, Institut Pasteur du Cambodge	Sokhoun Yann, Ly Sovann, Kraing Sidonn, Yi Sengdoeurn, Chin Savuth, Chau Darapheak, Veasna Duong, Erik A Karlsson
599	hCoV-19/USA/NC-CDC-LC0001418/2020	EPI_ISL_1029521	Laboratory Corporation of America	Respiratory Viruses Branch, Division of Viral Diseases, Centers for Disease Control and Prevention	Peter W. Cook, Dakota Howard, Dhwani Batra, Ben L. Rambo-Martin, Clinton R. Paden, Suxiang Tong, Duncan MacCannell
600	hCoV-19/CostaRica/INC-0631/2021	EPI_ISL_2502729	HOSPITAL LA ANEXION	Inciensa, Instituto Costarricense de InvestigaciOn y Enseñanza en NutriciOn y Salud	Francisco Duarte, Hebleen Porras, Claudio Soto-Garita, Estela Cordero, Adriana Godínez, Melany CalderOn, Jose Luis Vargas, Mariela Gutierrez, Joselyn Prado & Ivanna Krize-Morún
601	hCoV-19/USA/VT-CDC-QDX23179893/2021	EPI_ISL_1479920	Quest Diagnostics Incorporated	Centers for Disease Control and Prevention Division of Viral Diseases, Pathogen Discovery	Dakota Howard, Dhwani Batra, Peter W. Cook, Kara Moser, Adrian Paskey, Jason Caravas, Benjamin Rambo-Martin, Shatavia Morrison, Christopher Gulvick, Scott Sammons, Yvette Unoarumhi, Darlene Wagner, Matthew Schmerer, S. H. Rosenthal, A. Gerasimova, R. M. Kagan, B. Anderson, M. Hua, Y. Liu, L.E. Bernstein, K.E. Livingston, A. Perez, I. A. Shlyakhter, R. V. Rolando, R. Owen, P. Tanpaiboon, F. Lacbaw…
602	hCoV-19/Mexico/SIN_CIAD_S5975/2021	EPI_ISL_1660616	Hospital Sharp	Microbial Genomics Laboratory	Bruno Gomez-Gil, Julissa Enciso-Ibarra, Alejandra Garcia-Gasca, Daniel Fregoso-Rueda
603	hCoV-19/Qatar/QA-WCMQ_FD15506573/2020	EPI_ISL_1714021	Ministry of Public Health / Hamad Medical Corporation	Weill Cornell Medical College - Qatar (WCM-Q), Genomics Core Laboratory / Qatar Genome Project (QGP)	WCMQ: Ayeda A. Ahmed, Meryem Bensaad, Shameem Younuskunju, Yasmin Mohamoud, Laith Abu-Raddad, Joel A Malek. QGP: Fatima H. Al-Kuwari, Chadi Saad MOPH and HMC: Abdullatif Al-Khal, Muna A. S. Al-Maslamani, Mashael A. Al-Bader, Hamda Alromaihi, Roberto Bertollini, Peter V. Coyle, Einas A. E. Al-Kuwari, Hamad E. Al-Romaihi, Salih Al-Marri, Mohammed Al-Thani, Reham A. El-Kahlout. QBB: Tasneem Al-Hamad…
604	hCoV-19/Qatar/QA-QU_12-10-B8/2020	EPI_ISL_1713207	Ministry of Public Health / Hamad Medical Corporation	Biomedical Research Center (BRC), Qatar University / Qatar Genome Project (QGP)	BRC: Fatiha M. Benslimane, Heba A. Al-Khatib, Oal Al-Jamal, Dana Al-Batesh, Hadi M. Yassine, Asmaa A. Al-Thani. MOPH and HMC: Abdullatif Al-Khal, Muna A. S. Al-Maslamani, Mashael A. Al-Bader, Hamda Alromaihi, Roberto Bertollini, Peter V. Coyle, Einas A. E. Al-Kuwari, Hamad E. Al-Romaihi, Salih Al-Marri, Mohammed Al-Thani, Reham A. El-Kahlout. QBB: Tasneem Al-Hamad, Dina Elgakhlab QGP: Fatima H. A…
605	hCoV-19/Qatar/QA-WCMQ_FD17059332/2020	EPI_ISL_1714183	Ministry of Public Health / Hamad Medical Corporation	Weill Cornell Medical College - Qatar (WCM-Q), Genomics Core Laboratory / Qatar Genome Project (QGP)	WCMQ: Ayeda A. Ahmed, Meryem Bensaad, Shameem Younuskunju, Yasmin Mohamoud, Laith Abu-Raddad, Joel A Malek. QGP: Fatima H. Al-Kuwari, Chadi Saad MOPH and HMC: Abdullatif Al-Khal, Muna A. S. Al-Maslamani, Mashael A. Al-Bader, Hamda Alromaihi, Roberto Bertollini, Peter V. Coyle, Einas A. E. Al-Kuwari, Hamad E. Al-Romaihi, Salih Al-Marri, Mohammed Al-Thani, Reham A. El-Kahlout. QBB: Tasneem Al-Hamad…
606	hCoV-19/SriLanka/CMC82201/2021	EPI_ISL_1239367	Centre for Dengue Research and AICBU, Department of Immunology and Molecular Medicine	Centre for Dengue Research and AICBU, Department of Immunology and Molecular Medicine	Chandima Jeewandara, Deshni Jayathilaka, Dinuka Ariyaratne, Tibutius Thanesh Pramanayagam, Diyanath Ranasinghe, Laksiri Gomes, Gathsaurie Neelika Malavige
607	hCoV-19/SriLanka/CMC60508/2020	EPI_ISL_1717039	Centre for Dengue Research and AICBU, Department of Immunology and Molecular Medicine	Centre for Dengue Research and AICBU, Department of Immunology and Molecular Medicine	Chandima Jeewandara, Deshni Jayathilaka, Dinuka Ariyaratne, Tibutius Thanesh Pramanayagam, Diyanath Ranasinghe, Laksiri Gomes, Gathsaurie Neelika Malavige
608	hCoV-19/SriLanka/P4/2021	EPI_ISL_1717100	Centre for Dengue Research and AICBU, Department of Immunology and Molecular Medicine	Centre for Dengue Research and AICBU, Department of Immunology and Molecular Medicine	Chandima Jeewandara, Deshni Jayathilaka, Dinuka Ariyaratne, Tibutius Thanesh Pramanayagam, Diyanath Ranasinghe, Laksiri Gomes, Gathsaurie Neelika Malavige
609	hCoV-19/SriLanka/CMC60513/2020	EPI_ISL_792550	Centre for Dengue Research and AICBU, Department of Immunology and Molecular Medicine	Centre for Dengue Research and AICBU, Department of Immunology and Molecular Medicine	Chandima Jeewandara, Deshni Jayathilaka, Dinuka Ariyaratne, Diyanath Ranasinghe, Laksiri Gomes, Gathsaurie Neelika Malavige
610	hCoV-19/SriLanka/CA81465/2021	EPI_ISL_1717030	Centre for Dengue Research and AICBU, Department of Immunology and Molecular Medicine	Centre for Dengue Research and AICBU, Department of Immunology and Molecular Medicine	Chandima Jeewandara, Deshni Jayathilaka, Dinuka Ariyaratne, Tibutius Thanesh Pramanayagam, Diyanath Ranasinghe, Laksiri Gomes, Gathsaurie Neelika Malavige
611	hCoV-19/Qatar/QA-QU_05-E8/2020	EPI_ISL_1712859	Ministry of Public Health / Hamad Medical Corporation	Biomedical Research Center (BRC), Qatar University / Qatar Genome Project (QGP)	BRC: Fatiha M. Benslimane, Heba A. Al-Khatib, Oal Al-Jamal, Dana Al-Batesh, Hadi M. Yassine, Asmaa A. Al-Thani. MOPH and HMC: Abdullatif Al-Khal, Muna A. S. Al-Maslamani, Mashael A. Al-Bader, Hamda Alromaihi, Roberto Bertollini, Peter V. Coyle, Einas A. E. Al-Kuwari, Hamad E. Al-Romaihi, Salih Al-Marri, Mohammed Al-Thani, Reham A. El-Kahlout. QBB: Tasneem Al-Hamad, Dina Elgakhlab QGP: Fatima H. A…
612	hCoV-19/Qatar/QA-QU_12-10-H11/2020	EPI_ISL_1713234	Ministry of Public Health / Hamad Medical Corporation	Biomedical Research Center (BRC), Qatar University / Qatar Genome Project (QGP)	BRC: Fatiha M. Benslimane, Heba A. Al-Khatib, Oal Al-Jamal, Dana Al-Batesh, Hadi M. Yassine, Asmaa A. Al-Thani. MOPH and HMC: Abdullatif Al-Khal, Muna A. S. Al-Maslamani, Mashael A. Al-Bader, Hamda Alromaihi, Roberto Bertollini, Peter V. Coyle, Einas A. E. Al-Kuwari, Hamad E. Al-Romaihi, Salih Al-Marri, Mohammed Al-Thani, Reham A. El-Kahlout. QBB: Tasneem Al-Hamad, Dina Elgakhlab QGP: Fatima H. A…
613	hCoV-19/Qatar/QA-QU_12-10-F10/2020	EPI_ISL_1713225	Ministry of Public Health / Hamad Medical Corporation	Biomedical Research Center (BRC), Qatar University / Qatar Genome Project (QGP)	BRC: Fatiha M. Benslimane, Heba A. Al-Khatib, Oal Al-Jamal, Dana Al-Batesh, Hadi M. Yassine, Asmaa A. Al-Thani. MOPH and HMC: Abdullatif Al-Khal, Muna A. S. Al-Maslamani, Mashael A. Al-Bader, Hamda Alromaihi, Roberto Bertollini, Peter V. Coyle, Einas A. E. Al-Kuwari, Hamad E. Al-Romaihi, Salih Al-Marri, Mohammed Al-Thani, Reham A. El-Kahlout. QBB: Tasneem Al-Hamad, Dina Elgakhlab QGP: Fatima H. A…
614	hCoV-19/Iraq/BAS-1/2020	EPI_ISL_956332	Department of Biology, University of Basrah	Department of Biology, University of Basrah	Abu-Ali,H.F. and Al-Badran,A.I.
615	hCoV-19/Iraq/USAFSAM-S068/2020	EPI_ISL_812263	Landstuhl Regional Medical Center	United States Air Force School of Aerospace Medicine	Anthony Fries, Jennifer Meyer, Amanda Javorina, Sarah Purves, William Gruner, Clarise Starr, Elizabeth Macias, Fritz Castillo, Cole Anderson
616	hCoV-19/Iraq/USAFSAM-S078/2020	EPI_ISL_812273	Landstuhl Regional Medical Center	United States Air Force School of Aerospace Medicine	Anthony Fries, Jennifer Meyer, Amanda Javorina, Sarah Purves, William Gruner, Clarise Starr, Elizabeth Macias, Fritz Castillo, Cole Anderson
617	hCoV-19/Tunisia/55006/2020	EPI_ISL_632310	1-Laboratory of Microbiology, National Reference Lab, Charles Nicolle Hospital; 2-University of Tunis ElManar, Faculty of Medicine of Tunis, LR99ES09, Tunis, Tunisia	1-Clinical and Experimental Pharmacology Lab, LR16SP02, National Center of Pharmacovigilance, University of Tunis El Manar, Tunis, Tunisia. 2-Neurodegenerative diseases and psychiatric troubles, LR18SP03, Razi Hospital, University of Tunis El Manar, Tunis, Tunisia. 3- Ministry of Health, National Observatory of New and Emerging Diseases, 1006, Tunis, Tunisia	Ilhem Boutiba-Ben Boubaker, Sameh Trabelsi, Nissaf Ben Alaya, Maher Kharrat, Alia Ben Kahla, Jalila Ben Khelil, Salma Abid, Sana Ferjani, Mouna Ben Sassi, Mouna Safer, Imen Mkada, Imen Kacem, Gaies Emna, Soumaya Rammeh, Riadh Daghfous, Riadh Gouider.
618	hCoV-19/Tunisia/15833/2020	EPI_ISL_1118675	Laboratoire de Microbiologie- CHU Habib Bourguiba – Sfax	Laboratoire des Procédés de Criblage Moléculaire et Cellulaire-Centre de Biotechnologie de Sfax	Souissi,A., Abid,N., Ben Ayed,I., Gargouri,S., Abdelmoulah,F.,Elargoubi,A., Smeti,I., Bensaid,M., Stambouli,N., Kharat,N., Ajili,F., Fki-berrajah,L., Mhalla,S., Chtourou,A., Gaaloul,I., Nabli,A., Turki,M., Aouni,M., Hammami,A., Mastouri,M., Karray Hakim,H., Kamoun,S., Rebai,A. and Masmoudi,S.
619	hCoV-19/Tunisia/ADAGE-24755/2020	EPI_ISL_712062	Laboratoire de Microbiologie- CHU Habib Bourguiba – Sfax adresse	Laboratoire des Procédés de Criblage Moléculaire et Cellulaire-Centre de Biotechnologie de Sfax	Souissi,A., Abid,N., Ben Ayed,I., Gargouri,S., Abdelmoulah,F.,Elargoubi,A., Smeti,I., Bensaid,M., Stambouli,N., Kharat,N., Ajili,F., Fki-berrajah,L., Mhalla,S., Chtourou,A., Gaaloul,I., Nabli,A., Turki,M., Aouni,M., Hammami,A., Mastouri,M., Karray Hakim,H., Kamoun,S., Rebai,A. and Masmoudi,S.
620	hCoV-19/Qatar/QA-WCMQ_FD18189983/2020	EPI_ISL_1714462	Ministry of Public Health / Hamad Medical Corporation	Weill Cornell Medical College - Qatar (WCM-Q), Genomics Core Laboratory / Qatar Genome Project (QGP)	WCMQ: Ayeda A. Ahmed, Meryem Bensaad, Shameem Younuskunju, Yasmin Mohamoud, Laith Abu-Raddad, Joel A Malek. QGP: Fatima H. Al-Kuwari, Chadi Saad MOPH and HMC: Abdullatif Al-Khal, Muna A. S. Al-Maslamani, Mashael A. Al-Bader, Hamda Alromaihi, Roberto Bertollini, Peter V. Coyle, Einas A. E. Al-Kuwari, Hamad E. Al-Romaihi, Salih Al-Marri, Mohammed Al-Thani, Reham A. El-Kahlout. QBB: Tasneem Al-Hamad…
621	hCoV-19/Qatar/QA-QU_10-2-H3/2020	EPI_ISL_1713189	Ministry of Public Health / Hamad Medical Corporation	Biomedical Research Center (BRC), Qatar University / Qatar Genome Project (QGP)	BRC: Fatiha M. Benslimane, Heba A. Al-Khatib, Oal Al-Jamal, Dana Al-Batesh, Hadi M. Yassine, Asmaa A. Al-Thani. MOPH and HMC: Abdullatif Al-Khal, Muna A. S. Al-Maslamani, Mashael A. Al-Bader, Hamda Alromaihi, Roberto Bertollini, Peter V. Coyle, Einas A. E. Al-Kuwari, Hamad E. Al-Romaihi, Salih Al-Marri, Mohammed Al-Thani, Reham A. El-Kahlout. QBB: Tasneem Al-Hamad, Dina Elgakhlab QGP: Fatima H. A…
622	hCoV-19/Qatar/QA-WCMQ_FD18163150/2020	EPI_ISL_1714419	Ministry of Public Health / Hamad Medical Corporation	Weill Cornell Medical College - Qatar (WCM-Q), Genomics Core Laboratory / Qatar Genome Project (QGP)	WCMQ: Ayeda A. Ahmed, Meryem Bensaad, Shameem Younuskunju, Yasmin Mohamoud, Laith Abu-Raddad, Joel A Malek. QGP: Fatima H. Al-Kuwari, Chadi Saad MOPH and HMC: Abdullatif Al-Khal, Muna A. S. Al-Maslamani, Mashael A. Al-Bader, Hamda Alromaihi, Roberto Bertollini, Peter V. Coyle, Einas A. E. Al-Kuwari, Hamad E. Al-Romaihi, Salih Al-Marri, Mohammed Al-Thani, Reham A. El-Kahlout. QBB: Tasneem Al-Hamad…
623	hCoV-19/USA/OR-PROV-547/2020	EPI_ISL_1017463	Providence Oregon Regional Laboratories	Providence St. Joseph Health Molecular Genomics Laboratory	Alexa K Dowdell, Brian D Piening, Fred L Robinson, Carlo B Bifulco, Mary Campbell
624	hCoV-19/Australia/QLD1094/2020	EPI_ISL_593613	Queensland Health Forensic and Scientific Services	Queensland Health Forensic and Scientific Services	Son Nguyen et al
625	hCoV-19/Botswana/BOT0455/2020	EPI_ISL_560386	National Health Laboratory	Botswana Institute for Technology Research and innovation	Kefentse Arnold Tumedi, Madisa Mine, Dineo Emang Tshiamo. Gape Nyepetsi, Thongbotho Mphoyakgosi, Maitshwarelo Ignatius Matsheka
626	hCoV-19/NewZealand/20VR3112/2020	EPI_ISL_579422	LabTests	Institute of Environmental Science and Research (ESR)	Xiaoyun Ren, Matt Storey, Nikki Freed, Muhammad Faisal, Jing Wang, Hermes Perez, Anja Werno, Antje van der Linden, Arlo Upton, Chris Mansell, David Hammer, Dragana Drinkovic, Gary McAuliffe, Hana Sofia Andersson, James Ussher, Jill Sherwood, Josh Freeman, Julia Howard, Juliet Elvy, Mary DeAlmeida, Matt Blakiston, Matthew Rogers, Max Bloomfield, Michael Addidle, Michelle Balm, Sally Roberts, Sarah…
627	hCoV-19/Mexico/CAM-InDRE-IBT-48/2020	EPI_ISL_1301687	Instituto de Diagnostico y Referencia Epidemiologicos InDRE_RNLSP	Instituto de Biotecnología de la UNAM	Authors from IBT, IMSS, InDRE and INER (in alphabetical order): Carlos F. Arias, Santiago Ávila-Ríos, Gisela Barrera-Badillo, Eduardo Becerril-Vargas, Celia Boukadida, Natividad Cruz-Ortiz, Larissa Fernandes-Matano, Ricardo Grande, Lucia Hernandez-Rivas, Alejandra Hernández-Terán, Pavel Isa, Irma Lopez-Martinez, José Arturo Martínez-Orozco, Margarita Matías-Florentino, Fidencio Mejía-Nepomuceno, …
628	hCoV-19/Ecuador/USFQ-161/2020	EPI_ISL_516648	Institute of Microbiology, Universidad San Francisco de Quito	Institute of Microbiology, Universidad San Francisco de Quito	Juan José Guadalupe, Monica Becerra-Wong, Prado-Vivar, Sully Márquez, Bernardo Gutiérrez, Nabih Dahik, Carlos Mena, Ligia Briceño, Verónica Barragán, Patricio Rojas-Silva, Gabriel Trueba, Michelle Grunauer, Paúl Cárdenas
629	hCoV-19/Australia/NSW1359/2020	EPI_ISL_767925	Histopath	NSW Health Pathology - Institute of Clinical Pathology and Medical Research; Westmead Hospital; University of Sydney	CIDM-PH et al.
630	hCoV-19/Australia/VIC18055/2020	EPI_ISL_812424	Microbiological Diagnostic Unit - Public Health Laboratory (MDU-PHL)	MDU-PHL	Seemann T., Sait, M.L., Sherry, N.L.
631	hCoV-19/USA/NE-NCOV21-10908/2021	EPI_ISL_1169913	Nebraska Public Health Laboratory	NPHL COVID-19 Response Team	NPHL COVID-19 Response Team
632	hCoV-19/Jordan/SEARCH-5490/2020	EPI_ISL_755263	Biolab Diagnostic Laboratories	Andersen lab at Scripps Research	Issa Abu-Dayyeh, Ahmad Tibi, Lama Hussein, Lina Mohammad, Zein Naber, Amid Abdelnour with SEARCH Alliance San Diego
633	hCoV-19/USA/OH-ODH-SC177686/2020	EPI_ISL_900742	Ohio Department of Health Laboratory	Ohio Department of Health Laboratory	Holmes, Jennifer; Eric Brandt, Keoni Omura, Glen McGillivary, Caitlin McDonnell, Jade Mowery, Stephanie Mccracken, Tyler Payne, Kirtana Ramadugu, Erica Leasure, Brent Lee, Kelsey Florek, Heather Blankenship, Quanta Brown, and Tammy Bannerman
634	hCoV-19/Gambia/GBC0033/2020	EPI_ISL_2958650	MRCG at LSHTM Genomics lab	MRCG at LSHTM Genomics lab	Abdul Karim sesay, Abdoulie Kanteh, Jarra Manneh, Mariama Kujabi, Bakary Sanyang,Dabiri Damilari
635	hCoV-19/Australia/QLD1285/2020	EPI_ISL_693284	Queensland Health Forensic and Scientific Services	Queensland Health Forensic and Scientific Services	Son Nguyen et al
636	hCoV-19/Ecuador/UEES-UG-INTERLAB-6912585/2021	EPI_ISL_3845805	INTERLAB	Omics Sciences Laboratory	Derly Andrade Molina, Gabriel Morey León, Darlyn Amaya, Rubén Armas González, Juan Carlos Fernández Cadena
637	hCoV-19/USA/WY-WYPHL-21029291/2021	EPI_ISL_2444728	Wyoming Public Health Laboratory	Wyoming Public Health Laboratory	Jim Mildenberger, Taylor Fearing, Channing Weber, Ashley Norberg, Chayse Rowley, Marley Goetz, Brian Dominguez, Elliot Thomasson, Brittany Oher, Sam Britz, Cari Sloma, and Rob Christensen
638	hCoV-19/DominicanRepublic/Yale-5487/2021	EPI_ISL_2776177	Instituto de Medicina Tropical & Salud Global (IMTSAG)	Grubaugh Lab - Yale School of Public Health	Joseph Fauver, Mallery Breban, Isabel Ott, Tara Alpert, Mary Petrone, Anderson Brito, Chantal Vogels, Annie Watkins, Chaney Kalinich, Jessica Rothman, Kendall Billig, Tobias Koch, Robert Paulino-Ramirez, Alejandaro Vallejo Degaudenzi, Victor Virgilio Calderon, Elisa Contreras, Esperanza Mendoza, Nathan Grubaugh
639	hCoV-19/DominicanRepublic/Yale-5447/2021	EPI_ISL_2776162	Instituto de Medicina Tropical & Salud Global (IMTSAG)	Grubaugh Lab - Yale School of Public Health	Joseph Fauver, Mallery Breban, Isabel Ott, Tara Alpert, Mary Petrone, Anderson Brito, Chantal Vogels, Annie Watkins, Chaney Kalinich, Jessica Rothman, Kendall Billig, Tobias Koch, Robert Paulino-Ramirez, Alejandaro Vallejo Degaudenzi, Victor Virgilio Calderon, Elisa Contreras, Esperanza Mendoza, Nathan Grubaugh
640	hCoV-19/Canada/MB-NML-85429/2021	EPI_ISL_2495689	MB-Cadham Provincial laboratory	National Microbiology Laboratory (NML)	Anna Majer, Shari Tyson, Grace Seo, Philip Mabon, Elsie Grudeski, Rhiannon Huzarewich, Russell Mandes, Anneliese Landgraff, Jennifer Tanner, Natalie Knox, Morag Graham, Gary Van Domselaar, Paul Van Caeseele, Jared Bullard, David Alexander, Kerry Dust, Nathalie Bastien, Yan Li, Timothy Booth, Darian Hole, Madison Chapel, Kirsten Biggar, CanCOGeN's metadata curation team, Public Health Agency of Ca…
641	hCoV-19/Ecuador/UEES-12191/2021	EPI_ISL_1443681	Omics Sciences Laboratory	Omics Sciences Laboratory	Derly Andrade Molina, Rubén Armas González, Gabriel Morey León, Darlyn Amaya, Katheryn Sacheri Viteri, Emily Sulay Saltos Montalvo, Paula Juliana Gavilanes Jarrín, Juan Carlos Fernández Cadena
642	hCoV-19/Ecuador/NIC-INSPI-321310/2021	EPI_ISL_2757608	INSPI-CRN DE INFLUENZA Y OTROS VIRUS RESPIRATORIOS	NIC-INSPI	Alfredo Bruno , Maritza Olmedo, Michelle Páez, Jimmy Garcés, Johanna Laines, Lizbeth Patiño, Manuel Gonzalez, Domenica de Mora.
643	hCoV-19/Ecuador/NIC-INSPI-329142/2021	EPI_ISL_2893644	INSPI-CRN DE INFLUENZA Y OTROS VIRUS RESPIRATORIOS	NIC-INSPI	Alfredo Bruno , Maritza Olmedo, Michelle Páez, Jimmy Garcés, Johanna Laines, Lizbeth Patiño, Manuel Gonzalez, Domenica de Mora.
644	hCoV-19/Ecuador/NIC-INSPI-337796/2021	EPI_ISL_2988477	INSPI-CRN DE INFLUENZA Y OTROS VIRUS RESPIRATORIOS	NIC-INSPI	Alfredo Bruno , Maritza Olmedo, Michelle Páez, Jimmy Garcés, Johanna Laines, Lizbeth Patiño, Manuel Gonzalez, Domenica de Mora.
645	hCoV-19/Ecuador/NIC-INSPI-324321/2021	EPI_ISL_2757643	INSPI-CRN DE INFLUENZA Y OTROS VIRUS RESPIRATORIOS	NIC-INSPI	Alfredo Bruno , Maritza Olmedo, Michelle Páez, Jimmy Garcés, Johanna Laines, Lizbeth Patiño, Manuel Gonzalez, Domenica de Mora.
646	hCoV-19/Guatemala/12523/2021	EPI_ISL_3275179	Laboratorio Nacional de Salud, Ministerio de Salud Publica y Asistencia Social	Genomics and Proteomics Departament, Gorgas Memorial Institute For Health Studies	César Roberto Conde Pereira, Claudia Estrada, Leyda Abrego, Marlene Castillo, Oris Chavarria, Jessica Gondola, Ambar Moreno, Claudia Gonzalez V, Alexander A Martinez
647	hCoV-19/Aruba/AW-RIVM-31241/2021	EPI_ISL_2094349	Dutch COVID-19 response team	National Institute for Public Health and the Environment (RIVM)	Adam Meijer, Harry Vennema, Dirk Eggink, Jeroen Cremer, Sharon van den Brink, Bas van der Veer, AnneMarie van den Brandt, Lisa Wijsman, Kim Freriks, Ryanne Jaarsma, Euníce Then, Lynn Aarts, Sanne Bos, Melissa van Tuil, Linda van de Nes, Sjoerd Kuiling, James Groot, Florian Zwagemaker, Dennis Schmitz, Annelies Kroneman, Karim Hajji, Chantal Reusken, on behalf of the national COVID-19 response team
648	hCoV-19/AntiguaandBarbuda/74112/2021	EPI_ISL_2716569	The Caribbean Public Health Agency	Carrington Lab, Department of Preclinical Sciences, Faculty of Medical Sciences, The University of the West Indies, St Augustine Campus	Nikita S. D. Sahadeo, Arianne Brown-Jordan, Sarah Hill, Vernie Ramkissoon, Anushka Ramjag, Rhonda Sealey-Thomas, Avery Hinds, Risha Singh, SueMin Nathaniel, Nuno Faria, Oliver Pybus, Gabriel Escobar, Christine V. F. Carrington
649	hCoV-19/USA/NH-CDCBI-CRSP_SA5UYRQAY54JX53C/2021	EPI_ISL_2193141	Broad Institute Clinical Research Sequencing Platform	Infectious Disease Program, Broad Institute of Harvard and MIT	Siddle,K.J., Adams,G., Pearlman,L., Gladden-Young,A., Vicente,G., Blumenstiel,B., DeFelice,M., Lee,M., McGovern,S., Lagerborg,K., Rudy,M., DeRuff,K., Carter,A., Normandin,E., Bauer,M., Reilly,S., Tomkins-Tinch,C., Loreth,C., Chaluvadi,S., Meldrim,J., Granger,B., Lemieux,J.E., Birren,B.W., Sabeti,P.C., Larkin,K., Dodge,S., Lennon,N., Madoff,L., Brown,C., Gallagher,G., Smole,S., Park,D.J., Gabriel,…
650	hCoV-19/USA/CA-CDC-LC0052681/2021	EPI_ISL_1931122	Laboratory Corporation of America	Centers for Disease Control and Prevention Division of Viral Diseases, Pathogen Discovery	Dakota Howard, Dhwani Batra, Peter W. Cook, Kara Moser, Adrian Paskey, Jason Caravas, Benjamin Rambo-Martin, Shatavia Morrison, Christopher Gulvick, Scott Sammons, Yvette Unoarumhi, Darlene Wagner, Matthew Schmerer, Minoo Agarwal, Eyad Almasri, Debbie Boles, Ayla Burns, Nuthawin Charoensri, Oren Cohen, Susan Countryman, Mary Ann Cristobal, Bobbi Croy, Suzanne Dale, Hrushikesh Deshmukh, Amanda Dou…
651	hCoV-19/DominicanRepublic/Yale-5479/2021	EPI_ISL_2776175	Instituto de Medicina Tropical & Salud Global (IMTSAG)	Grubaugh Lab - Yale School of Public Health	Joseph Fauver, Mallery Breban, Isabel Ott, Tara Alpert, Mary Petrone, Anderson Brito, Chantal Vogels, Annie Watkins, Chaney Kalinich, Jessica Rothman, Kendall Billig, Tobias Koch, Robert Paulino-Ramirez, Alejandaro Vallejo Degaudenzi, Victor Virgilio Calderon, Elisa Contreras, Esperanza Mendoza, Nathan Grubaugh
652	hCoV-19/Kenya/MAL-166/2020	EPI_ISL_2779494	Port Health Clinic, Malaba border point	USAMRD-A, Basic Science Laboratory	Gathii Kimita, Josphat Nyataya, Esther Omuseni, Faith Sigei, Alan Lemtudo, Eric Muthanje, Brian Andika, Rehema Liyai, Rachel Githii, Clement Masakwe, Stephen Ochola, George Awinda, Carol Kifude, Beth Mutai, John Waitumbi
653	hCoV-19/Kenya/C53548/2020	EPI_ISL_3049397	KEMRI-Wellcome Trust Research Programme,Kilifi	KEMRI-Wellcome Trust Research Programme,Kilifi	Githinji G.,Matoke D.,Mohamed K.S.,de Laurent Z.,Mburu M.W.,Thiongo K.
654	hCoV-19/Kenya/K99089/2020	EPI_ISL_2602818	KEMRI-CGHR	KEMRI-Wellcome Trust Research Programme,Kilifi	Githinji G.,Mohamed K.S.,de Laurent Z.,Mburu M.W.,Matoke D.,Onyango C.,
655	hCoV-19/Kenya/K97053/2020	EPI_ISL_2602803	KEMRI-CGHR	KEMRI-Wellcome Trust Research Programme,Kilifi	Githinji G.,Mohamed K.S.,de Laurent Z.,Mburu M.W.,Matoke D.,Onyango C.,
656	hCoV-19/Kenya/C78923/2021	EPI_ISL_968858	KEMRI-Wellcome Trust Research Programme/KEMRI-CGMR-C Kilifi	KEMRI-Wellcome Trust Research Programme/KEMRI-CGMR-C Kilifi	Githinji et al
657	hCoV-19/Kenya/C43878/2020	EPI_ISL_806571	KEMRI-Wellcome Trust Research Programme/KEMRI-CGMR-C Kilifi	KEMRI-Wellcome Trust Research Programme/KEMRI-CGMR-C Kilifi	Githinji et al
658	hCoV-19/Kenya/297-61171/2020	EPI_ISL_2779387	Busia County Referral Hospital	USAMRD-A, Basic Science Laboratory	Gathii Kimita, Josphat Nyataya, Esther Omuseni, Faith Sigei, Alan Lemtudo, Eric Muthanje, Brian Andika, Rehema Liyai, Rachel Githii, Clement Masakwe, Stephen Ochola, George Awinda, Carol Kifude, Beth Mutai, John Waitumbi
659	hCoV-19/Kenya/M985/2020	EPI_ISL_1357603	Centre For Biotechnology Research And Development	THE AFRICA GENOMICS CENTRE AND CONSULTANCY	Damaris Matoke-Muhia, George Michuki, Cecilia Waruhiu, Adede Hawi, Lilian Kanjau, John Njuguna, Ravena Mubichi
660	hCoV-19/Kenya/K26281/2020	EPI_ISL_2602918	KEMRI-CGHR	KEMRI-Wellcome Trust Research Programme,Kilifi	Githinji G.,Mohamed K.S.,de Laurent Z.,Mburu M.W.,Matoke D.,Onyango C.,
661	hCoV-19/Kenya/K97601/2020	EPI_ISL_2602807	KEMRI-CGHR	KEMRI-Wellcome Trust Research Programme,Kilifi	Githinji G.,Mohamed K.S.,de Laurent Z.,Mburu M.W.,Matoke D.,Onyango C.,
662	hCoV-19/Kenya/MOH-K-FMH-IA-1509/2020	EPI_ISL_2779524	DFMH	USAMRD-A, Basic Science Laboratory	Gathii Kimita, Josphat Nyataya, Esther Omuseni, Faith Sigei, Alan Lemtudo, Eric Muthanje, Brian Andika, Rehema Liyai, Rachel Githii, Clement Masakwe, Stephen Ochola, George Awinda, Carol Kifude, Beth Mutai, John Waitumbi
663	hCoV-19/Kenya/K31060/2020	EPI_ISL_2602950	KEMRI-CGHR	KEMRI-Wellcome Trust Research Programme,Kilifi	Githinji G.,Mohamed K.S.,de Laurent Z.,Mburu M.W.,Matoke D.,Onyango C.,
664	hCoV-19/Kenya/C69161/2020	EPI_ISL_968907	KEMRI-Wellcome Trust Research Programme/KEMRI-CGMR-C Kilifi	KEMRI-Wellcome Trust Research Programme/KEMRI-CGMR-C Kilifi	Githinji et al
665	hCoV-19/Kenya/K99058/2020	EPI_ISL_2602816	KEMRI-CGHR	KEMRI-Wellcome Trust Research Programme,Kilifi	Githinji G.,Mohamed K.S.,de Laurent Z.,Mburu M.W.,Matoke D.,Onyango C.,
666	hCoV-19/Kenya/MOH-K-PSTC-AI-026/2020	EPI_ISL_2779535	PSTC	USAMRD-A, Basic Science Laboratory	Gathii Kimita, Josphat Nyataya, Esther Omuseni, Faith Sigei, Alan Lemtudo, Eric Muthanje, Brian Andika, Rehema Liyai, Rachel Githii, Clement Masakwe, Stephen Ochola, George Awinda, Carol Kifude, Beth Mutai, John Waitumbi
667	hCoV-19/Kenya/C67558/2020	EPI_ISL_968904	KEMRI-Wellcome Trust Research Programme/KEMRI-CGMR-C Kilifi	KEMRI-Wellcome Trust Research Programme/KEMRI-CGMR-C Kilifi	Githinji et al
668	hCoV-19/Kenya/K26955/2020	EPI_ISL_2602917	KEMRI-CGHR	KEMRI-Wellcome Trust Research Programme,Kilifi	Githinji G.,Mohamed K.S.,de Laurent Z.,Mburu M.W.,Matoke D.,Onyango C.,
669	hCoV-19/Kenya/K99045/2020	EPI_ISL_2602815	KEMRI-CGHR	KEMRI-Wellcome Trust Research Programme,Kilifi	Githinji G.,Mohamed K.S.,de Laurent Z.,Mburu M.W.,Matoke D.,Onyango C.,
670	hCoV-19/Kenya/K29466/2020	EPI_ISL_2602910	KEMRI-CGHR	KEMRI-Wellcome Trust Research Programme,Kilifi	Githinji G.,Mohamed K.S.,de Laurent Z.,Mburu M.W.,Matoke D.,Onyango C.,
671	hCoV-19/Cameroon/CV423/2020	EPI_ISL_845552	National Public Health Laboratory, Cameroon	African Centre of Excellence for Genomics of Infectious Diseases (ACEGID), Redeemer's University	Oluniyi P.E. et al
672	hCoV-19/Chile/RM-108999/2020	EPI_ISL_746550	Genetica Molecular and Subdepartamento de Virologia ISP Chile	Instituto de Salud Publica de Chile	Javier Tognarelli, Barbara Parra, Loredana Arata, Jaime Lagos, Gisselle Barra, Patricia Bustos, Rodrigo Fasce, Andres Castillo, Jorge Fernandez
673	hCoV-19/Hungary/MH-7051/2020	EPI_ISL_526222	Hungarian Defence Forces Military Medical Centre	National Laboratory of Virology, Szentágothai Research Centre	Endre Gábor Tóth, Balázs Somogyi, Bálint Eszenyi, Ferenc Jakab, Gábor Kemenesi
674	hCoV-19/Poland/PL_P30/2020	EPI_ISL_455443	1. ViroGenetics - BSL3 Laboratory of Virology, Małopolska Centre of Biotechnology, Jagiellonian University; 2. II Department of Internal Medicine, Faculty of Medicine, Jagiellonian University Medical College; 3. Narodowy Instytut Zdrowia Publicznego – Państwowy Zakład Higieny (NIZP-PZH)	1. ViroGenetics - BSL3 Laboratory of Virology, Małopolska Centre of Biotechnology, Jagiellonian University; 2. II Department of Internal Medicine, Faculty of Medicine, Jagiellonian University Medical College; 3. Narodowy Instytut Zdrowia Publicznego – Państwowy Zakład Higieny (NIZP-PZH).	Katarzyna Pancer, Marek Sanak, Aleksandra A. Zasada, Magdalena Rzeczkowska, Tomasz Wołkowicz, Katarzyna Zacharczuk, Agnieszka Kołakowska-Kulesza, Katarzyna Owczarek, Aleksandra Milewska, Natalia Wolaniuk, Ewelina Hallman-Szelińska, Paweł P Łabaj, Wojciech Branicki, Krzysztof Pyrć
675	hCoV-19/Bulgaria/24/2020	EPI_ISL_480304	National Reference Laboratory "Influenza and acute respiratory diseases"	NRL-HIV	Ivan Ivanov, Ivailo Alexiev, Ivva Philipova
676	hCoV-19/Austria/CeMM0401/2020	EPI_ISL_475836	Austrian Agency for Health and Food Safety (AGES)	Bergthaler laboratory, CeMM Research Center for Molecular Medicine of the Austrian Academy of Sciences	Alexandra Popa, Benedikt Agerer, Henrique Colaco, Lukas Endler, Jakob-Wendelin Genger, Alexander Lercher, Mark Smyth, Thomas Penz, Michael Schuster, Jan Laine, Martin Senekowitsch, Judith Aberle, Stephan Aberle, Peter Hufnagl, Daniela Schmid, Franz Allerberger, Elisabeth Puchhammer-Stoeckl, Manfred Nairz, Guenter Weiss, Gregor Hörmann, Kinga Rigler-Hohenwarter, Rainer Gattringer, Wegene Borena, D…
677	hCoV-19/Denmark/SSI-01/2020	EPI_ISL_416142	Department of Virus and Microbiological Special diagnostics, Statens Serum Institut, Copenhagen, Denmark.	Statens Serum Institute	Morten Rasmussen, Maiken Worsoe Rosenstierne , Anders Fomsgaard
678	hCoV-19/Nigeria/Lagos01/2020	EPI_ISL_413550	Centre for Human and Zoonotic Virology (CHAZVY), College of Medicine University of Lagos/Lagos University Teaching Hospital (LUTH), part of the Laboratory Network of the Nigeria Centre for Disease Control (NCDC)	African Centre of Excellence for Genomics of Infectious Diseases (ACEGID), Redeemer's University, Ede, Osun State, Nigeria	Oluniyi P.E., Ajogbasile F.V., Kayode A., Oguzie J., Folarin O.A., Ihekweazu C. Happi C.T.
679	hCoV-19/Israel/CVL-n-6106/2020	EPI_ISL_474992	Israel Central Virology laboratory	Israel Central Virology laboratory	Neta Zuckerman, Efrat Dahan Bucris, Oran Erster, Ella Mendelson, Michal Mandelboim
680	hCoV-19/Sweden/20-21506/2020	EPI_ISL_582780	Uppsala klinisk mikrobiologi	The Public Health Agency of Sweden	Anna-Malin Linde, Maria Lind Karlberg, Mattias Haukland, Reza Advani, Olov Svartstrom, Oskar Karlsson Lindsjo, Sandra Broddesson, Petra Edquist, Mia Brytting, Anna Risberg, Karin Tegmark-Wisell
681	hCoV-19/Switzerland/SG-ETHZ-130013/2020	EPI_ISL_467007	Viollier AG	Department of Biosystems Science and Engineering, ETH Zürich	Christian Beisel, Sarah Nadeau, Ivan Topolsky, Pedro Ferreira, Philipp Jablonski, Susana Posada-Céspedes, Tobias Schär, Ina Nissen, Natascha Santacroce, Elodie Burcklen, Christiane Beckmann, Maurice Redondo, Olivier Kobel, Christoph Noppen, Sophie Seidel, Noemie Santamaria de Souza, Niko Beerenwinkel, Tanja Stadler
682	hCoV-19/Sweden/20-50141/2020	EPI_ISL_455857	Karolinska Universitetslaboratoriet	The Public Health Agency of Sweden	Anna-Malin Linde, Maria Lind Karlberg, Mattias Haukland, Reza Advani, Olov Svartstrom, Oskar Karlsson Lindsjo, Petra Edquist, Shamam Muradrasoli, Anna Risberg, Karin Tegmark-Wisell
683	hCoV-19/Bangladesh/DNAS_DRCIM_RAB_isl_82_BGD/2020	EPI_ISL_774898	Designated Reference Institute for Chemical Measurements (DRICM)	DNA SOLUTION LTD.	Md. Imran Khan, Kazi Nadim Hasan, Abu Sufian, Jannatun Naima, Abdul Khaleque, Mizanur Rahman, MSM Chowdhury, Hasan Ul Haider, Mamudul Hasan Razu, Mala Khan, Mohammad Fazle Alam Rabbi
684	hCoV-19/USA/ND-NDDH-3385/2020	EPI_ISL_3370359	North Dakota Department of Health, Public Health Laboratory	North Dakota Department of Health, Public Health Laboratory	Lisa Wingerter
685	hCoV-19/SouthAfrica/KRISP-K004048/2020	EPI_ISL_635027	National Health Laboratory Service - Inkosi Albert Luthuli Central Hospital (NHLS-IALCH)	KRISP, KZN Research Innovation and Sequencing Platform	Giandhari J, Pillay S, Lessells R, Mdlalose K, York D, Khan S, Tegally H, Wilkinson E, de Oliveira T
686	hCoV-19/Mexico/COA-InDRE-IBT-105/2020	EPI_ISL_1301500	Instituto de Diagnostico y Referencia Epidemiologicos InDRE_RNLSP	Instituto de Biotecnología de la UNAM	Authors from IBT, IMSS, InDRE and INER (in alphabetical order): Carlos F. Arias, Santiago Ávila-Ríos, Gisela Barrera-Badillo, Eduardo Becerril-Vargas, Celia Boukadida, Natividad Cruz-Ortiz, Larissa Fernandes-Matano, Ricardo Grande, Lucia Hernandez-Rivas, Alejandra Hernández-Terán, Pavel Isa, Irma Lopez-Martinez, José Arturo Martínez-Orozco, Margarita Matías-Florentino, Fidencio Mejía-Nepomuceno, …
687	hCoV-19/Guatemala/33890/2020	EPI_ISL_1533984	Laboratorio Nacional de Salud	Laboratory of Respiratory Viruses and Measles, Oswaldo Cruz Institute, FIOCRUZ	Paola Resende, Cesar Roberto Conde Pereira, Claudia Estrada, Luciana Appolinario, Fernando Motta, Anna Carolina Paixao, Ana Carolina Mendonca, Marilda Siqueira on behalf of the Fiocruz COVID-19 Genomic Surveillance Network
688	hCoV-19/Mexico/TLA-InDRE_147/2020	EPI_ISL_913950	Instituto de Diagnostico y Referencia Epidemiologicos INDRE_RNLSP	Instituto de Diagnostico y Referencia Epidemiologicos (INDRE)	Claudia Wong-Arambula, Abril Rodriguez-Maldonado, Fabiola Garces-Ayala, Adnan Araiza-Rodriguez, David Fragoso-Fonseca, Sergio Rangel-Guerrero, Mayra Jimenez-Morales, Nancy Munoz-Hernandez, Natividad Cruz-Ortiz, Tatiana Nunez-Garcia, Gisela Barrera-Badillo, Lucia Hernandez-Rivas, Irma Lopez-Martinez, Ernesto Ramirez-Gonzalez.
689	hCoV-19/Italy/TUS-UniSi09/2020	EPI_ISL_803888	Department of Medical Biotechnologies, University of Siena	Laboratory of Infectious Diseases, Department of Biomedical and Clinical Sciences L. Sacco, University of Milan	Ilaria Vicenti, Filippo Dragoni, Maurizio Zazzi, Maria Grazia Cusi, Alessia Lai, Annalisa Bergna, Carla Della Ventura, Claudia Balotta, Massimo Galli, Gianguglielmo Zehender on behalf of SARS-CoV-2 ITALIAN RESEARCH ENTERPRISE-(SCIRE) Collaborative Group
690	hCoV-19/Wales/PHWC-160E5E/2020	EPI_ISL_473059	Wales Specialist Virology Centre Sequencing lab: Pathogen Genomics Unit	COVID-19 Genomics UK (COG-UK) Consortium	Catherine Moore, Johnathan Evans, Laura Gifford, Malorie Perry, Simon Cottrell, Angela Marchbank, Alec Birchley, Alexander Adams, Amy Gaskin, Bree Gatica-Wilcox, Jason Coombes, Joel Southgate, Lauren Gilbert, Lee Graham, Nicole Pacchiarini, Sara Kumziene-Summerhayes, Sarah Taylor, Sophie Jones, Sara Rey, Matthew Bull, Joanne Watkins, Sally Corden, Tom Connor
691	hCoV-19/Brazil/PE-FIOCRUZ-IAM2121/2020	EPI_ISL_3134825	NUPIT/UFPE	WallauLab on behalf of Fiocruz COVID-19 Genomic Surveillance Network	Marcelo Henrique dos Santos Paiva, Cassia Docena, Matheus Filgueira Bezerra, Filipe Zimmer Dezordi, Lais Ceschini Machado, Lilian Caroliny Amorim Silva, Gustavo Barbosa de Lima, Alexandre Freitas da Silva, Sinval Pinto Brandão Filho, Constância Flávia Junqueira Ayres, Gabriel Luz Wallau, Maira Galdino da Rocha Pitta, Michelly Cristiny Pereira, Rômulo Pessoa e Silva
692	hCoV-19/Bangladesh/DNAS_DRICM_isl_UMCH-1/2020	EPI_ISL_775001	Designated Reference Institute for Chemical Measurements (DRICM)	DNA SOLUTION LTD.	Md. Imran Khan, Kazi Nadim Hasan, Abu Sufian, Jannatun Naima, Abdul Khaleque, Mizanur Rahman, MSM Chowdhury, Hasan Ul Haider, Mamudul Hasan Razu, Mala Khan, Mohammad Fazle Alam Rabbi
693	hCoV-19/Gabon/CERMEL-S0805/2021	EPI_ISL_2097223	Centre de Recherches Médicales de Lambaréné (CERMEL)	Centre de Recherches Médicales de Lambaréné (CERMEL)	Gédéon Prince Manouana, Moustapha Nzamba Maloum, Sam O’neilla Oye Bingono, Georgelin Nguema Ondo, Rodrigue Bikangui, Samira Zoa Assoumou, Srinivas reddy Pallerla, Jean Bernard Lekana-Douki, Joël-Fleury Djoba Siawaya, Steffen Borrmann, Thirumalaisamy P. Velavan, Bertrand Lell and Ayola Akim Adegnika
694	hCoV-19/Gabon/CERMEL-S0884/2021	EPI_ISL_2097229	Centre de Recherches Médicales de Lambaréné (CERMEL)	Centre de Recherches Médicales de Lambaréné (CERMEL)	Gédéon Prince Manouana, Moustapha Nzamba Maloum, Sam O’neilla Oye Bingono, Georgelin Nguema Ondo, Rodrigue Bikangui, Samira Zoa Assoumou, Srinivas reddy Pallerla, Jean Bernard Lekana-Douki, Joël-Fleury Djoba Siawaya, Steffen Borrmann, Thirumalaisamy P. Velavan, Bertrand Lell and Ayola Akim Adegnika
695	hCoV-19/EquatorialGuinea/43379/2020	EPI_ISL_953420	Laboratorio de Investigaciones de Baney	Swiss Tropical and Public Health Institute	Carlos Cortes, Claudia Daubenberger, Guillermo Garcia, Salome Hosch, Bonifacio Manguire Nlavo, Maximilian Mpina, Elizabeth Nyakarungu, Diosdado Odjama Nseng Ada, Mitoha Ondo O Ayekaba, Tobias Schindler, Philip Wonder Phiri
696	hCoV-19/Togo/BMC-15154-20/2020	EPI_ISL_1416165	Institut National d'hygiène	Unité Mixte Internationale TransVIHMI (UMI 233 IRD – U1175 INSERM - Université de Montpellier) IRD (Institut de recherche pour le développement)	Mounerou SALOU, Christelle BUTEL, Wembo A. HALATOKO,Issaka Maman, Abla A. KONOU, Amivi EHLAN, Adodo SADJI, Kokou TEGUENI,Sidonie A.M.KAGNISSODE, Akoélé SILIADIN, Alassane OURO-MEDELI, Messanh DOUFFAN,Déléma MABA,Sika DOSSIM, Améyo DORKENOO, Mireille PRINCE-DAVID,Anoumou DAGNRA,Laetitia SERRANO,Ahidjo AYOUBA,Eric DELAPORTE, Martine PEETERS
697	hCoV-19/Gambia/GC19-015/2020	EPI_ISL_428855	MRCG at LSHTM Geomics lab	MRCG at LSHTM Genomics lab	Sesay et al
698	hCoV-19/India/TG-CCMB-M200/2020	EPI_ISL_495193	CSIR-Centre for Cellular and Molecular Biology	CSIR-Centre for Cellular and Molecular Biology	Namami Gaur, Sakshi Shambhavi, Lamuk Zaveri, Shagufta Khan, Nikhil Hajirnis, M Soujanya Reddy, Pratheusa Maccha, Tulasi Nagabandi, Purushotham Vodnala, Payel Mukherjee, Sofia Banu, Priya Singh, Onkar Kulkarni, Dhiviya Vedagiri, Divya Gupta, Vishal Sah, Santosh Kumar Kuncha, Krishnan Harinivas Harshan, Archana Bharadwaj Siva, Karthik Bharadwaj Tallapaka, Zeba Rizvi, Zuberwasim Sayyad, Kakade Aishw…
699	hCoV-19/India/TG-CCMB-AE947/2020	EPI_ISL_910052	CSIR-Centre for Cellular and Molecular Biology	CSIR-Centre for Cellular and Molecular Biology	Payel Mukherjee,Pratheusa Maccha,Namami Gaur,Lamuk Zaveri,Tulasi Nagabandi,Purushotham Vodnala,Blessy B John,Viswagithe S L,B Himasri,Sofia Banu,Priya Singh,Archana Bharadwaj Siva,Karthik Bharadwaj Tallapaka,Rakesh K Mishra,Divya Tej Sowpati
700	hCoV-19/India/TG-CCMB-W842/2020	EPI_ISL_528823	CSIR-Centre for Cellular and Molecular Biology	CSIR-Centre for Cellular and Molecular Biology	Shagufta Khan, Lamuk Zaveri, Namami Gaur, Sakshi Shambhavi, Nikhil Hajirnis, M Soujanya Reddy, Pratheusa Maccha, Tulasi Nagabandi, Purushotham Vodnala, Payel Mukherjee, Sofia Banu, Priya Singh, Onkar Kulkarni, Dhiviya Vedagiri, Divya Gupta, Vishal Sah, Santosh Kumar Kuncha, Krishnan Harinivas Harshan, Archana Bharadwaj Siva, Karthik Bharadwaj Tallapaka, Renu Sudhakar, Somesh Gorde, Gangumala Srin…
701	hCoV-19/Somalia/CV1232/2020	EPI_ISL_2308255	National Institute of Health (NIH) - Federal Government of Somalia	African Centre of Excellence for Genomics of Infectious Diseases (ACEGID), Redeemer’s University	Olawoye, I.B., Oluniyi, P.E., Eromon, P.E., Oguzie, J.U., Kayode, A.T., Uwanibe, J.N., Ugwu, C.A., Akano, K.O., Ajogbasile, F.V., Abechi, P.S., Olumade, T.J., Nosamiefan, I., Folarin, O., Happi, C.T.
702	hCoV-19/Croatia/14412_Koprivnica/2020	EPI_ISL_454602	Croatian Institute of Public Health	University of Zagreb, Centre for research and knowledge transfer in biotechnology	Irena Tabain, Tatjana Vilibic-Cavlek, Jelena Ivancic Jelecki, Anamarija Slovic
703	hCoV-19/Germany/NW-HHU-186/2020	EPI_ISL_602508	Institute for Virology, University Hospital Essen	Center of Medical Microbiology, Virology, and Hospital Hygiene, University of Duesseldorf	Olympia E. Anastasiou, Ulf Dittmer, Maximilian Damagnez, Alexander Dilthey, Torsten Houwaart, Lisanna Hülse, Malte Kohns Vasconcelos, Nadine Lübke, Jessica Nicolai, Klaus Pfeffer, Daniel Strelow, Jörg Timm, Andreas Walker, Tobias Wienemann
704	hCoV-19/SouthAfrica/KRISP-012/2020	EPI_ISL_421576	Molecular Diagnostic Services	KRISP, KZN Research Innovation and Sequencing Platform	Giandhari J, Pillay S, Ngcapu S, Samsunder N, Lessells R, Chimukangara B, Deforche K, Tegally H, Wilkinson E, de Oliveira T
705	hCoV-19/Azerbaijan/Aghayev-05/2021	EPI_ISL_882641	Azerbaijan National Hematology Center Division of Medical Genetics	Azerbaijan National Hematology Center Division of Medical Genetics	Aghayev Agha Rza, Bayramlı Ramin
706	hCoV-19/Canada/NS-NML-1266/2020	EPI_ISL_579654	QEII Health Sciences Centre	National Microbiology Laboratory (NML)	Anna Majer, Shari Tyson, Grace Seo, Philip Mabon, Darian Hole, Elsie Grudeski, Rhiannon Huzarewich, Russell Mandes, Anneliese Landgraff, Jennifer Tanner, Natalie Knox, Morag Graham, Gary Van Domselaar, Todd Hatchette, Jason LeBlanc, Nathalie Bastien, Yan Li, Timothy Booth, CanCOGeN's metadata curation team, Public Health Agency of Canada's CanCOGeN team
707	hCoV-19/Australia/NT41/2020	EPI_ISL_456497	Royal Darwin Hospital Pathology	Microbiological Diagnostic Unit Public Health Laboratory, The Peter Doherty Institute for Infection and Immunity	Meumann, E., Caly L., Seemann T., Sait, M., Schultz M., Druce J., Sherry, N.
708	hCoV-19/Finland/18ES5AH5/2020	EPI_ISL_756283	Department of Virology and Immunology, University of Helsinki and Helsinki University Hospital, Huslab Finland	Department of Virology, Faculty of Medicine, University of Helsinki, Helsinki, Finland	Teemu Smura, Ravi Kant, Phuoc Truong, Hussein Alburkat, Hannimari Kallio-Kokko, Jenni Virtanen, Maija Suvanto, Sari Hannula, Harri Kangas, Pekka Ellonen, Olli Vapalahti
709	hCoV-19/Finland/24ES15B12/2020	EPI_ISL_759809	Department of Virology and Immunology, University of Helsinki and Helsinki University Hospital, Huslab Finland	Department of Virology, Faculty of Medicine, University of Helsinki, Helsinki, Finland	Teemu Smura, Ravi Kant, Phuoc Truong, Hussein Alburkat, Hannimari Kallio-Kokko, Jenni Virtanen, Maija Suvanto, Sari Hannula, Harri Kangas, Pekka Ellonen, Olli Vapalahti
710	hCoV-19/Nigeria/FC-CV528/2020	EPI_ISL_872603	Nigeria Centre for Disease Control (NCDC)	African Centre of Excellence for Genomics of Infectious Diseases (ACEGID), Redeemer's University	Oluniyi P.E. et al
711	hCoV-19/Nigeria/FC-CV529/2020	EPI_ISL_872604	Nigeria Centre for Disease Control (NCDC)	African Centre of Excellence for Genomics of Infectious Diseases (ACEGID), Redeemer's University	Oluniyi P.E. et al
712	hCoV-19/Nigeria/CV632/2020	EPI_ISL_941281	Nigeria Centre for Disease Control (NCDC)	African Centre of Excellence for Genomics of Infectious Diseases (ACEGID), Redeemer's University	Oluniyi P.E. et al
713	hCoV-19/Cameroon/Yaounde-ECO8/2021	EPI_ISL_1190751	CREMER(Centre de Rechercherches sur les Maladies Emergentes et Ré-émergentes)	TransVIHMI(Recherches Translationnelles sur le VIH et les Maladies Infectieuses)	Celestin Godwe, Christelle Butel, Martin Maidadi Foudi, Laetitia Serrano, Dowbiss Meta Djomsi, Nicole Vidal, Esemu Livo, Rodrigue Kamga, Marie Amougou , Eitel Mpoudi Ngole,Ahidjo Ayouba, Marcel Tongo, Martine Peeters, Eric Delaporte
714	hCoV-19/Togo/NMIMR-TG-TGS-015-21/2020	EPI_ISL_2001061	Immunology, Noguchi Memorial Institute for Medical Research	Immunology, Noguchi Memorial Institute for Medical Research	Halatoko,A.W., Maman,I., Sadji,Y.A., Mohktar,Q., Asare,K.M., Kossi,K., Salah,D., Layibo,Y., Kumordjie,S., Agbodzi,B., Appiah-Kubi,J., Lamboni,L., Assane,H., Issa,Z., Awunyo,S., Dorkenoo,A., Bonney,J.K., Salou,M., Dagnran,A., Adu,B.
715	hCoV-19/Ghana/WACCBIP-GS1491/2021	EPI_ISL_3867332	WACCBIP, University of Ghana	WACCBIP, University of Ghana	Collins M. Morang'a, Joyce M. Ngoi, Dominic S. Y. Amuzu, Vincent Appiah, Frederick Tei-Maya, Evelyn B. Quansah, Philip M. Soglo, Violette V. Mâ€™cormack, Samirah Saiid, Bright K. Yemi, Israel Osei-Wusu, Deborah N. A. Mettle, Patrick Tetteh Ababio, Paul Owusu-Oduro, Abdul-Karim Abass, Samuel Kaba Akoriyea, Emmanuella Amoako, Oliver D. Boakye, Theophilus Odoom, Lawrence Ofori-Boadu, Samuel Armoo, E…
716	hCoV-19/Nigeria/FC-CV539/2020	EPI_ISL_872611	Nigeria Centre for Disease Control (NCDC)	African Centre of Excellence for Genomics of Infectious Diseases (ACEGID), Redeemer's University	Oluniyi P.E. et al
717	hCoV-19/Canada/NB-234/2020	EPI_ISL_479647	Dr. Georges-L.-Dumont University Hospital Centre	National Microbiology Laboratory	Anna Majer, Shari Tyson, Grace Seo, Kristyn Burak, Philip Mabon, Elsie Grudeski, Rhiannon Huzarewich, Russell Mandes, Jennifer Tanner, Natalie Knox, Morag Graham, Gary Van Domselaar, Richard Garceau, Guillaume Desnoyers, Nathalie Bastien, Yan Li, Timothy Booth
718	hCoV-19/Russia/CRIE166582/2020	EPI_ISL_534349	Molecular diagnostic laboratory of Federal Budget Institution of Science "Central Research Institute of Epidemiology" of The Federal Service on Customers' Rights Protection and Human Well-being Surveillance	Group of Genomics and Postgenomic Technologies of Central Research Institute of Epidemilology	Speranskaya AS, Kaptelova VV, Valdokhina AV, Bulanenko VP, Samoilov AE, Korneenko EV, Tivanova EV, Shipulina OY, Akimkin VG
719	hCoV-19/Germany/HH-HPI-p2995/2020	EPI_ISL_959900	University Medical Center Hamburg Eppendorf	Heinrich Pette Institute, Leibniz Institute for Experimental Virology	Alexis Robitaille, Thomas Günther, Johannes Knobloch, Martin Aepfelbacher, Nicole Fischer, Adam Grundhoff
720	hCoV-19/Kazakhstan/3352/2021	EPI_ISL_1341503	Laboratory of Virology, National center of expertise	RSE "National Center of Expertise" and RSE "National center for Biotechnology"	Abdaliyev Askar, Tungushbayev Talgat, Sharipova Saule, Shevtsov Alexandr, Amirgazin Asylulan, Kamalova Dinara, Ramankulov Erlan, Balykbaev Kanat
721	hCoV-19/Beijing/220/2020	EPI_ISL_1117378	Beijing Center for Disease Prevention and Control	Beijing Center for Disease Prevention and Control	Yang Pan, Zhaomin Feng, Fu Li, Shujuan Cui, Bing Lyu, Zhichao Liang, Lijuan Chen, Daitao Zhang, Quanyi Wang
722	hCoV-19/UnitedArabEmirates/1045/2020	EPI_ISL_698120	Group 42 (G42) Healthcare, Abu Dhabi, United Arab Emirates; Department of Health, The United Arab Emirates	G42 Healthcare	Rong Liu, Pei Wu, Sally Mahmoud, Ke Liang, Pauline Ogrodzki, Pengjuan Liu, Stephen S. Francis, Tao Ma, Hanif Khalak, Fang Chen, Denghui Liu, Junhua Li, Weibin Liu, Wenjun He, Xinyu Huang, Zhaorong Yuan, Long Lin, Nan Qiao, Xin Meng, Budoor Alqarni, Javier Quilez, Vinay Kusuma, Xin Jin, Xavier Anton, Ashish Koshy, Huanming Yang, Xun Xu, Jian Wang, Peng Xiao, Nawal Ahmed Mohamed Al Kaabi, Mohammed …
723	hCoV-19/Gambia/0278/2020	EPI_ISL_471160	MRCG at LSHTM Genomics lab	MRCG at LSHTM Genomics lab	Sesay et al
724	hCoV-19/Gambia/0531/2020	EPI_ISL_471162	MRCG at LSHTM Genomics lab	MRCG at LSHTM Genomics lab	Sesay et al
725	hCoV-19/Gambia/NPHL-162B/2020	EPI_ISL_561234	MRCG at LSHTM Genomics lab	MRCG at LSHTM Genomics lab	Abdul Karim sesay, Abdoulie Kanteh, Jarra Manneh, Mariama Kujabi, Bakary Sanyang
726	hCoV-19/Senegal/45436/2020	EPI_ISL_498238	Institut Pasteur de Dakar	Institut Pasteur de Dakar	Ndongo Dia, Moussa Moise Diagne, Mamadou Diop, Marie Henriette Dior Ndione, Mamadou Malado Jallow, Safietou Sankhe Mbengue, Ousmane Faye, Amadou Alpha Sall.
727	hCoV-19/Gambia/12759/2021	EPI_ISL_1234530	MRCG at LSHTM Genomics lab	MRCG at LSHTM Genomics lab	Abdul Karim sesay, Abdoulie Kanteh, Jarra Manneh, Mariama Kujabi, Bakary Sanyang
728	hCoV-19/Qatar/QA-WCMQ_FD15617930/2020	EPI_ISL_1714100	Ministry of Public Health / Hamad Medical Corporation	Weill Cornell Medical College - Qatar (WCM-Q), Genomics Core Laboratory / Qatar Genome Project (QGP)	WCMQ: Ayeda A. Ahmed, Meryem Bensaad, Shameem Younuskunju, Yasmin Mohamoud, Laith Abu-Raddad, Joel A Malek. QGP: Fatima H. Al-Kuwari, Chadi Saad MOPH and HMC: Abdullatif Al-Khal, Muna A. S. Al-Maslamani, Mashael A. Al-Bader, Hamda Alromaihi, Roberto Bertollini, Peter V. Coyle, Einas A. E. Al-Kuwari, Hamad E. Al-Romaihi, Salih Al-Marri, Mohammed Al-Thani, Reham A. El-Kahlout. QBB: Tasneem Al-Hamad…
729	hCoV-19/Australia/WA506/2020	EPI_ISL_794679	PathWest Laboratory Medicine WA	PathWest Laboratory Medicine WA Microbial Surveillance Unit	PathWest Laboratory Medicine WA Microbial Surveillance Unit
730	hCoV-19/Croatia/Zagreb-1/2020	EPI_ISL_710574	University Hospital Dubrava	Ruđer Boškovic Institute; Forensic Science Centre Ivan Vučetić; University of Zagreb Faculty of Science	Robert Belužić, Marina Korolija, Ana Livun, Vjekoslav Tomaić, Dunja Glavaš, Maja Kuzman, Paula Štancl, Lucija Markulin, Lucija Basić, Antonela Blažeković, Fran Borovečki, Lidija Cvetko-Krajinović, Ivana Ćelap, Fuad Ćosović, Mirjana Domazet-Lošo, Tomislav Domazet-Lošo, Valentina Đumlijan-Combaj, Kristina Gotovac Jereić, Jasna Kašman, Vladimir Krajinović, Danilo Licastro, Boris Maček, Željka Mačak …
731	hCoV-19/Germany/BE-ChVir-W1649-7416/2020	EPI_ISL_753981	Charité Universitätsmedizin Berlin, Institut für Virologie/Labor Berlin	Charité Universitätsmedizin Berlin, Institut für Virologie	Victor M Corman, Jörn Beheim-Schwarzbach, Barbara Mühlemann, Julia Schneider, Talitha Veith, Terry Jones, Christian Drosten
732	hCoV-19/Germany/NW-HHU-300/2020	EPI_ISL_770774	ZOTZ KLIMAS MVZ Düsseldorf-Centrum GbR ÜBAG für Labormedizin, Genetik, Zytologie, Pathologie	Center of Medical Microbiology, Virology, and Hospital Hygiene, University of Duesseldorf	Maximilian Damagnez, Alexander Dilthey, Ashley-Jane Duplessis, Patrick Finzer, Katrin Hoffmann, Torsten Houwaart, Lisanna Hülse, Malte Kohns Vasconcelos, Marek Korencak, Nadine Lübke, Jessica Nicolai, Klaus Pfeffer, Daniel Strelow, Jörg Timm, Andreas Walker, Tobias Wienemann, Rainer Zotz
733	hCoV-19/mink/Poland/Pomorskie_42/2020	EPI_ISL_732950	Department of Tropical Parasitology	Laboratory of Recombinant Vaccines	Lukasz Rabalski, Maciej Kosinski, Teemu Smura, Kirsi Aaltonen, Ravi Kant, Tarja Sironen, Boguslaw Szewczyk, Maciej Grzybek
734	hCoV-19/mink/Poland/Pomorskie_50/2020	EPI_ISL_732954	Department of Tropical Parasitology	Laboratory of Recombinant Vaccines	Lukasz Rabalski, Maciej Kosinski, Teemu Smura, Kirsi Aaltonen, Ravi Kant, Tarja Sironen, Boguslaw Szewczyk, Maciej Grzybek
735	hCoV-19/Luxembourg/LNS4969344/2020	EPI_ISL_744165	Laboratoire national de santé, Microbiology, Virology	Laboratoire national de santé, Microbiology, Microbial Genomics Platform	Anke Wienecke-Baldacchino, Catherine Ragimbeau,Jessica Tapp, Fatu Djabi, Lise Pignon, Raoul Salmon, Tamir Abdelrahman
736	hCoV-19/Iceland/3589/2020	EPI_ISL_827281	deCODE genetics	deCODE genetics	Daniel F Gudbjartsson; Agnar Helgason; Hakon Jonsson; Olafur T Magnusson; Pall Melsted; Gudmundur L Norddahl; Jona Saemundsdottir; Asgeir Sigurdsson; Patrick Sulem; Arna B Agustsdottir; Hannes Eggertsson; Berglind Eiriksdottir; Run Fridriksdottir; Elisabet E Gardarsdottir; Gudmundur Georgsson; Olafia S Gretarsdottir; Kjartan R Gudmundsson; Thora R Gunnarsdottir; Arnaldur Gylfason; Hilma Holm; Bry…
737	hCoV-19/Israel/CVL-n896/2020	EPI_ISL_649094	Israel Central Virology laboratory	Israel Central Virology laboratory	Neta Zuckerman, Efrat Dahan Bucris, Oran Erster, Ella Mendelson, Michal Mandelboim
738	hCoV-19/Bulgaria/10/2020	EPI_ISL_480224	National Reference Laboratory "Influenza and acute respiratory diseases"	NRL-HIV	Ivan Ivanov, Ivailo Alexiev, Ivva Philipova
739	hCoV-19/SouthAfrica/KRISP-K003672/2020	EPI_ISL_602628	AHRI-Sigal	KRISP, KZN Research Innovation and Sequencing Platform	Gazy I, Sigl A, Karim F, Cele S, Giandhari J, Pillay S, Tegally H, Wilkinson E, de Oliveira T
740	hCoV-19/SouthAfrica/KRISP-0337/2020	EPI_ISL_495517	NHLS-IALCH	KRISP, KZN Research Innovation and Sequencing Platform	Giandhari J, Pillay S, Lessells R, Chimukangara B, Mdlalose K, York D, Khan S, Tegally H, Wilkinson E, de Oliveira T
741	hCoV-19/SouthAfrica/KRISP-0336/2020	EPI_ISL_487304	NHLS-IALCH	KRISP, KZN Research Innovation and Sequencing Platform	Giandhari J, Pillay S, Lessells R, Chimukangara B, Mdlalose K, York D, Khan S, Tegally H, Wilkinson E, de Oliveira T
742	hCoV-19/Australia/NSW1125/2020	EPI_ISL_593739	South Eastern Area Laboratory Services (SEALS)	NSW Health Pathology - Institute of Clinical Pathology and Medical Research; Westmead Hospital; University of Sydney	CIDM-PH et al.
743	hCoV-19/Mongolia/11700/2021	EPI_ISL_1805789	National Center for Communicable Diseases (NCCD) National Influenza Center	National Center for Communicable Diseases (NCCD) National Influenza Center	Naranzul Ts,Bayasgalan N,Khishigmunkh Ch,Seiichiro F,Hideka M,Mina N,Shinji W,Ankhbayar S,Tsogzolmaa G,Darmaa B,Battur L,Nymadawa P
744	hCoV-19/Mongolia/26339/2021	EPI_ISL_1805790	National Center for Communicable Diseases (NCCD) National Influenza Center	National Center for Communicable Diseases (NCCD) National Influenza Center	Naranzul Ts,Bayasgalan N,Khishigmunkh Ch,Seiichiro F,Hideka M,Mina N,Shinji W,Ankhbayar S,Tsogzolmaa G,Darmaa B,Battur L,Nymadawa P
745	hCoV-19/Mongolia/125201/2021	EPI_ISL_1805959	National Center for Communicable Diseases (NCCD) National Influenza Center	National Center for Communicable Diseases (NCCD) National Influenza Center	Naranzul Ts,Bayasgalan N,Khishigmunkh Ch,Seiichiro F,Hideka M,Mina N,Shinji W,Ankhbayar S,Tsogzolmaa G,Darmaa B,Battur L,Nymadawa P
746	hCoV-19/Mongolia/54002/2021	EPI_ISL_1805932	National Center for Communicable Diseases (NCCD) National Influenza Center	National Center for Communicable Diseases (NCCD) National Influenza Center	Naranzul Ts,Bayasgalan N,Khishigmunkh Ch,Seiichiro F,Hideka M,Mina N,Shinji W,Ankhbayar S,Tsogzolmaa G,Darmaa B,Battur L,Nymadawa P
747	hCoV-19/Mongolia/19983/2021	EPI_ISL_1805933	National Center for Communicable Diseases (NCCD) National Influenza Center	National Center for Communicable Diseases (NCCD) National Influenza Center	Naranzul Ts,Bayasgalan N,Khishigmunkh Ch,Seiichiro F,Hideka M,Mina N,Shinji W,Ankhbayar S,Tsogzolmaa G,Darmaa B,Battur L,Nymadawa P
748	hCoV-19/Mongolia/127855/2021	EPI_ISL_1805960	National Center for Communicable Diseases (NCCD) National Influenza Center	National Center for Communicable Diseases (NCCD) National Influenza Center	Naranzul Ts,Bayasgalan N,Khishigmunkh Ch,Seiichiro F,Hideka M,Mina N,Shinji W,Ankhbayar S,Tsogzolmaa G,Darmaa B,Battur L,Nymadawa P
749	hCoV-19/Philippines/PH-PGC-00213/2020	EPI_ISL_2153998	Army General Hospital Molecular Laboratory	Philippine Genome Center	Francis A. Tablizo, Kenneth M. Kim, Carlo M. Lapid, Marc Jerrone R. Castro, Maria Sofia L. Yangzon, Benedict A. Maralit, Marc Edsel C. Ayes, Eva Maria Cutiongco-de la Paz, Alethea R. de Guzman, Jan Michael C. Yap, Jo-Hannah S. Llames, Sheila Mae M. Araiza, Kris P. Punayan, Irish Coleen A. Asin, Candice Francheska B. Tambaoan, Asia Louisa U. Chong, Karol Sophia Agape R. Padilla, Rianna Patricia S.…
750	hCoV-19/Philippines/PH-PGC-03208/2020	EPI_ISL_2156680	Research Institute for Tropical Medicine, Inc. (RITM)	Philippine Genome Center	Francis A. Tablizo, Kenneth M. Kim, Carlo M. Lapid, Marc Jerrone R. Castro, Maria Sofia L. Yangzon, Elcid Aaron R. Pangilinan, Benedict A. Maralit, Marc Edsel C. Ayes, Eva Maria Cutiongco-de la Paz, Alethea R. de Guzman, Jan Michael C. Yap, Jo-Hannah S. Llames, Sheila Mae M. Araiza, Kris P. Punayan, Irish Coleen A. Asin, Candice Francheska B. Tambaoan, Asia Louisa U. Chong, Karol Sophia Agape R. …
751	hCoV-19/Colombia/BOG-INS-VG-57/2020	EPI_ISL_845627	SYNLAB COLOMBIA S.A.S	Instituto Nacional de Salud - Dirección de Investigación en Salud Pública	Katherine Laiton-Donato, Diego A. Álvarez-Díaz, Carlos Franco-Muñoz, Mauricio Pacheco-Montealegre, Maria T. Herrera-Sepúlveda, Jonathan Reales, Sheryll Corchuelo, Julian Naizaque, Gerardo Santamaría, Paola Muñoz-Laiton, Diego Andrés Prada, Magdalena Wiesner, Martha Lucia Ospina Martinez, Marcela Mercado-Reyes
752	hCoV-19/Botswana/BOT78733/2020	EPI_ISL_1677700	National Health Laboratory	Botswana Institute for Technology Research and Innovation	Kefentse Arnold Tumedi, Madisa Mine, Dineo Emang Tshiamo. Tefelo Thela, Gape Nyepetsi, Thongbotho Mphoyakgosi, Malebogo Kebabonye, Maitshwarelo Ignatius Matsheka
753	hCoV-19/Botswana/R8B20_BHP_AAB2685/2020	EPI_ISL_1516839	Botswana Harvard HIV Reference Laboratory	Botswana Harvard HIV Reference Laboratory	Sikhulile Wonderful T. Choga, Dorcas Maruapula, Thongbotho Mphoyakgosi, Boitumelo Zuze, Botshelo Radibe, Legodile Kooepile, David Lawrence, Roger Shapiro, Shahin Lockman, Mosepele Mosepele, Joseph Makhema, Simani Gaseitsiwe
754	hCoV-19/Belgium/rega-9913/2021	EPI_ISL_2834906	KU Leuven, Rega Institute, Clinical and Epidemiological Virology	KU Leuven, Rega Institute, Clinical and Epidemiological Virology	Tony Wawina-Bokalanga, Bert Vanmechelen, Joan Marti-Carerras, Piet Maes
755	hCoV-19/Jordan/SEARCH-5424/2020	EPI_ISL_755232	Biolab Diagnostic Laboratories	Andersen lab at Scripps Research	Issa Abu-Dayyeh, Ahmad Tibi, Lama Hussein, Lina Mohammad, Zein Naber, Amid Abdelnour with SEARCH Alliance San Diego
756	hCoV-19/Jordan/AM-ALSR-4959/2020	EPI_ISL_730232	Biolab Diagnostic Laboratories	Andersen lab at Scripps Research	Issa Abu-Dayyeh, Ahmad Tibi, Lama Hussein, Lina Mohammad, Zein Naber, Amid Abdelnour with SEARCH Alliance San Diego
757	hCoV-19/Jordan/SEARCH-5480/2020	EPI_ISL_755260	Biolab Diagnostic Laboratories	Andersen lab at Scripps Research	Issa Abu-Dayyeh, Ahmad Tibi, Lama Hussein, Lina Mohammad, Zein Naber, Amid Abdelnour with SEARCH Alliance San Diego
758	hCoV-19/Jordan/AM-ALSR-5288/2020	EPI_ISL_730525	Biolab Diagnostic Laboratories	Andersen lab at Scripps Research	Issa Abu-Dayyeh, Ahmad Tibi, Lama Hussein, Lina Mohammad, Zein Naber, Amid Abdelnour with SEARCH Alliance San Diego
759	hCoV-19/Jordan/AM-ALSR-5299/2020	EPI_ISL_730535	Biolab Diagnostic Laboratories	Andersen lab at Scripps Research	Issa Abu-Dayyeh, Ahmad Tibi, Lama Hussein, Lina Mohammad, Zein Naber, Amid Abdelnour with SEARCH Alliance San Diego
760	hCoV-19/Kenya/C14722/2020	EPI_ISL_806648	KEMRI-Wellcome Trust Research Programme/KEMRI-CGMR-C Kilifi	KEMRI-Wellcome Trust Research Programme/KEMRI-CGMR-C Kilifi	Githinji et al
761	hCoV-19/Zimbabwe/ZW-6970/2020	EPI_ISL_647980	National Microbiology Reference Laboratory	Quadram Institute Bioscience	Thanh Le Viet, Andrew J. Page, Justin O’Grady, Gemma Kay, David Baker, Gaetan Thilliez, Ana-Victoria Gutierrez, Robert Kingsley, Leonardo de Oliveira Martins, Sekesai Zinyowera, Tatenda Takawira, Muchaneta Mugabe, Gibson Mhlanga, Portia Manangazira, Andrew Tarupiwa, Hlanai Gumbo, Agnes Juru, Charles Nyagupe, Alexander Goredema, Isaac Phiri, Barbra Murwira, Beuty Makamure, Tapfumanei Mashe
762	hCoV-19/Zambia/ZMB-45393/2020	EPI_ISL_2803511	University of Zambia, School of Veterinary Medicine	UNZAVET and PATH	Mulenga Mwenda-Chimfwembe, Ngonda Saasa, Daniel Bridges, ZNPHI and ZGSC
763	hCoV-19/Zambia/ZMB-45402/2020	EPI_ISL_2803513	University of Zambia, School of Veterinary Medicine	UNZAVET and PATH	Mulenga Mwenda-Chimfwembe, Ngonda Saasa, Daniel Bridges, ZNPHI and ZGSC
764	hCoV-19/Zambia/ZMB-45400/2020	EPI_ISL_2803512	University of Zambia, School of Veterinary Medicine	UNZAVET and PATH	Mulenga Mwenda-Chimfwembe, Ngonda Saasa, Daniel Bridges, ZNPHI and ZGSC
765	hCoV-19/SouthAfrica/NHLS-UCT-GS-A894/2021	EPI_ISL_1817752	Heideveld Emergency Centre	NHLS/UCT	Arash Iranzadeh, Deelan Doolabh, Lynn Tyers, Bruna Galvao, Innocent Mudau, Marvin Hsiao, Kruger Marais, Diana Hardie, Stephen Korsman, Carolyn Williamson
766	hCoV-19/SouthAfrica/Tygerberg_194/2020	EPI_ISL_3068097	Division of Medical Virology, National Health Laboratory Service (NHLS), Tygerberg Hospital / Stellenbosch University	Division of Medical Virology, Stellenbosch University and NHLS Tygerberg Hospital	Susan Engelbrecht, Bronwyn Kleinhans, Kayla Delaney, Gert van Zyl, Wolfgang Preiser
767	hCoV-19/SouthAfrica/NHLS-UCT-GP-5922/2020	EPI_ISL_960173	Heideveld CDC wc HVP	National Health Laboratory Service/UCT	Arash Iranzadeh, Deelan Doolabh, Lynn Tyers, Bruna Galvao, Innocent Mudau, Marvin Hsiao, Kruger Marais, Diana Hardie, Stephen Korsman, Carolyn Williamson
768	hCoV-19/SouthAfrica/Tygerberg_130/2020	EPI_ISL_3068094	Division of Medical Virology, National Health Laboratory Service (NHLS), Tygerberg Hospital / Stellenbosch University	Division of Medical Virology, Stellenbosch University and NHLS Tygerberg Hospital	Susan Engelbrecht, Bronwyn Kleinhans, Kayla Delaney, Gert van Zyl, Wolfgang Preiser
769	hCoV-19/SouthAfrica/NHLS-UCT-GP-5256/2020	EPI_ISL_700471	Nyanga CDC wc NGC	NHLS/UCT	Arash Iranzadeh, Deelan Doolabh, Lynn Tyers, Bruna Galvao, Innocent Mudau, Marvin Hsiao, Kruger Marais, Diana Hardie, Stephen Korsman, Carolyn Williamson
770	hCoV-19/SouthAfrica/NHLS-UCT-GP-5244/2020	EPI_ISL_700544	Masincedane Clinic wc MAS	NHLS/UCT	Arash Iranzadeh, Deelan Doolabh, Lynn Tyers, Bruna Galvao, Innocent Mudau, Marvin Hsiao, Kruger Marais, Diana Hardie, Stephen Korsman, Carolyn Williamson
771	hCoV-19/SouthAfrica/NHLS-UCT-GP-5818/2020	EPI_ISL_700473	Heideveld CDC wc HVP	NHLS/UCT	Arash Iranzadeh, Deelan Doolabh, Lynn Tyers, Bruna Galvao, Innocent Mudau, Marvin Hsiao, Kruger Marais, Diana Hardie, Stephen Korsman, Carolyn Williamson
772	hCoV-19/SouthAfrica/NHLS-UCT-GP-5020/2020	EPI_ISL_700527	Vanguard CHC wc VGC	NHLS/UCT	Arash Iranzadeh, Deelan Doolabh, Lynn Tyers, Bruna Galvao, Innocent Mudau, Marvin Hsiao, Kruger Marais, Diana Hardie, Stephen Korsman, Carolyn Williamson
773	hCoV-19/SouthAfrica/Tygerberg_104/2020	EPI_ISL_3068086	Division of Medical Virology, National Health Laboratory Service (NHLS), Tygerberg Hospital / Stellenbosch University	Division of Medical Virology, Stellenbosch University and NHLS Tygerberg Hospital	Susan Engelbrecht, Bronwyn Kleinhans, Kayla Delaney, Gert van Zyl, Wolfgang Preiser
774	hCoV-19/SouthAfrica/Tygerberg_195/2020	EPI_ISL_3068098	Division of Medical Virology, National Health Laboratory Service (NHLS), Tygerberg Hospital / Stellenbosch University	Division of Medical Virology, Stellenbosch University and NHLS Tygerberg Hospital	Susan Engelbrecht, Bronwyn Kleinhans, Kayla Delaney, Gert van Zyl, Wolfgang Preiser
775	hCoV-19/SouthAfrica/NHLS-UCT-GP-5227/2020	EPI_ISL_640104	Guguletu CHC wc GDH	NHLS/UCT	Arash Iranzadeh, Deelan Doolabh, Lynn Tyers, Bruna Galvao, Innocent Mudau, Marvin Hsiao, Kruger Marais, Diana Hardie, Stephen Korsman, Carolyn Williamson
776	hCoV-19/SouthAfrica/Tygerberg_118/2020	EPI_ISL_3068090	Division of Medical Virology, National Health Laboratory Service (NHLS), Tygerberg Hospital / Stellenbosch University	Division of Medical Virology, Stellenbosch University and NHLS Tygerberg Hospital	Susan Engelbrecht, Bronwyn Kleinhans, Kayla Delaney, Gert van Zyl, Wolfgang Preiser
777	hCoV-19/SouthAfrica/NHLS-UCT-GP-5888/2020	EPI_ISL_700573	Hanover Park CHC wc HPH	NHLS/UCT	Arash Iranzadeh, Deelan Doolabh, Lynn Tyers, Bruna Galvao, Innocent Mudau, Marvin Hsiao, Kruger Marais, Diana Hardie, Stephen Korsman, Carolyn Williamson
778	hCoV-19/SouthAfrica/NHLS-UCT-GS-3462/2020	EPI_ISL_640132	Groote Schuur Hospital wc GSH	NHLS/UCT	Arash Iranzadeh, Deelan Doolabh, Lynn Tyers, Bruna Galvao, Innocent Mudau, Marvin Hsiao, Kruger Marais, Diana Hardie, Stephen Korsman, Carolyn Williamson
779	hCoV-19/SouthAfrica/Tygerberg_72/2020	EPI_ISL_3068077	Division of Medical Virology, National Health Laboratory Service (NHLS), Tygerberg Hospital / Stellenbosch University	Division of Medical Virology, Stellenbosch University and NHLS Tygerberg Hospital	Susan Engelbrecht, Bronwyn Kleinhans, Kayla Delaney, Gert van Zyl, Wolfgang Preiser
780	hCoV-19/SouthAfrica/Tygerberg_201/2020	EPI_ISL_3068101	Division of Medical Virology, National Health Laboratory Service (NHLS), Tygerberg Hospital / Stellenbosch University	Division of Medical Virology, Stellenbosch University and NHLS Tygerberg Hospital	Susan Engelbrecht, Bronwyn Kleinhans, Kayla Delaney, Gert van Zyl, Wolfgang Preiser
781	hCoV-19/SouthAfrica/Tygerberg_87/2020	EPI_ISL_3068082	Division of Medical Virology, National Health Laboratory Service (NHLS), Tygerberg Hospital / Stellenbosch University	Division of Medical Virology, Stellenbosch University and NHLS Tygerberg Hospital	Susan Engelbrecht, Bronwyn Kleinhans, Kayla Delaney, Gert van Zyl, Wolfgang Preiser
782	hCoV-19/SouthAfrica/Tygerberg_73/2020	EPI_ISL_3068078	Division of Medical Virology, National Health Laboratory Service (NHLS), Tygerberg Hospital / Stellenbosch University	Division of Medical Virology, Stellenbosch University and NHLS Tygerberg Hospital	Susan Engelbrecht, Bronwyn Kleinhans, Kayla Delaney, Gert van Zyl, Wolfgang Preiser
783	hCoV-19/SouthAfrica/KRISP-0150/2020	EPI_ISL_467500	Molecular Diagnostics Services (MDS)	KRISP, KZN Research Innovation and Sequencing Platform	Giandhari J, Pillay S, Lessells R, Chimukangara B, Mdlalose K, York D, Khan S, Tegally H, Wilkinson E, de Oliveira T
784	hCoV-19/SouthAfrica/NHLS-UCT-GS-2391/2020	EPI_ISL_960167	Guguletu CHC wc GDH	National Health Laboratory Service/UCT	Arash Iranzadeh, Deelan Doolabh, Lynn Tyers, Bruna Galvao, Innocent Mudau, Marvin Hsiao, Kruger Marais, Diana Hardie, Stephen Korsman, Carolyn Williamson
785	hCoV-19/SouthAfrica/NHLS-UCT-GS-1783/2020	EPI_ISL_1040809	Hanover Park CHC wc HPH	NHLS/UCT	Arash Iranzadeh, Deelan Doolabh, Lynn Tyers, Bruna Galvao, Innocent Mudau, Marvin Hsiao, Kruger Marais, Diana Hardie, Stephen Korsman, Carolyn Williamson
786	hCoV-19/SouthAfrica/KRISP-K010078/2021	EPI_ISL_1366792	National Health Laboratory Service, South Africa	KRISP, KZN Research Innovation and Sequencing Platform	Laguda-Akingba O, Giandhari J, Pillay S, Lessells R, Mdlalose K, York D, Khan S, Emmanuel SJ, Tegally H, Wilkinson E, de Oliveira T
787	hCoV-19/Uruguay/BUN-M151/2020	EPI_ISL_751185	CENUR Litoral Norte – UdelaR, Salto, Uruguay	Institut Pasteur de Montevideo	Daiana Mir, Natalia Rego, Paola Cristina Resende, Fernando López-Tort, Tamara Fernandez-Calero, Verónica Noya, Mariana Brandes, Tania Possi, Mailen Arleo, Natalia Reyes, Matías Victoria, Andrés Lizasoain, Matías Castells, Leticia Maya, Matías Salvo, Tatiana Schäffer Gregianini, Marilda Tereza Mar da Rosa, Letícia Garay Martins, Cecilia Alonso, Yasser Vega, Cecilia Salazar, Ignacio Ferrés, Pa…
788	hCoV-19/Brazil/SP-BT34169/2021	EPI_ISL_3118873	Instituto de Biotecnologia - UNESP-Botucatu-SP	Instituto de Biotecnologia - UNESP-Botucatu-SP	Fábio Sossai Possebon; Leila Sabrina Ullmann; Cecília Artico Banho; Cíntia Bittar; Guilherme Campos; Helena Lage Ferreira; Jorge A. Petroli Marchesi; Lívia Sacchetto; Maisa C. Pereira Parra; Marília Moraes; Maurício L. Nogueira; Paula Rahal; Paulo Inacio da Costa; João Pessoa Araújo Jr.
789	hCoV-19/Brazil/SP-758/2020	EPI_ISL_735412	Hospital e Pronto Socorro Portinari	Instituto Adolfo Lutz, Interdiciplinary Procedures Center, Strategic Laboratory	Claudio Tavares Sacchi, Claudia Regina Gonçalves, Erica Valessa Ramos Gomes, Karoline Rodrigues Campos
790	hCoV-19/Brazil/RJ-00418/2020	EPI_ISL_717820	Laboratorio de Virologia Molecular / UFRJ	Bioinformatics Laboratory / LNCC	Carolina M Voloch, Ronaldo da Silva F Jr, Luiz G P de Almeida, Cynthia C Cardoso, Otavio Bustrolini, Alexandra L Gerber, Ana Paula de C Guimarães, Diana Mariani, Andréa Cony Cavalcanti, Claudia dos Santos Rodrigues, Terezinha M P P Castiñeira, Amilcar Tanuri, Ana Tereza R de Vasconcelos
791	hCoV-19/Paraguay/33627/2020	EPI_ISL_1340752	Departamento de Virologia, Laboratorio Central de Salud Pública, Avenida Venezuela y Teniente Escurra, Asunción, Paraguay	Laboratory of Respiratory Viruses and Measles, Oswaldo Cruz Institute, FIOCRUZ	Paola Resende, Cynthia Vazquez, Luciana Appolinario, Fernando Motta, Anna Carolina Paixao, Ana Carolina Mendonca, Alice Sampaio Rocha, Renata Serrano Lopes, Marilda Siqueira on behalf of the Fiocruz COVID-19 Genomic Surveillance Network
792	hCoV-19/Paraguay/33618/2020	EPI_ISL_1340761	Departamento de Virologia, Laboratorio Central de Salud Pública, Avenida Venezuela y Teniente Escurra, Asunción, Paraguay	Laboratory of Respiratory Viruses and Measles, Oswaldo Cruz Institute, FIOCRUZ	Paola Resende, Cynthia Vazquez, Luciana Appolinario, Fernando Motta, Anna Carolina Paixao, Ana Carolina Mendonca, Alice Sampaio Rocha, Renata Serrano Lopes, Marilda Siqueira on behalf of the Fiocruz COVID-19 Genomic Surveillance Network
793	hCoV-19/Uruguay/RT20-UYMO/2020	EPI_ISL_2965585	Hospital Español	Centro de Innovación en Vigilancia Epidemiológica (CiVE), Institut Pasteur Montevideo, Uruguay	Natalia Rego,Cecilia Salazar,Mercedes Paz,Alicia Costábile,Alvaro Fajardo,Ignacio Ferrés,Paula Perbolianachis,Tamara Fernández-Calero,Veronica Noya,Rodrigo Arce,Mailen Arleo,Tania Possi,Natalia Reyes,Ma Noel Bentancor,Andrés Lizasoain,Viviana Bortagaray,Ana Moller,Odhille Chappos,Nicolas Nin,Javier Hurtado,Melissa Duquía,Belén González,Luciana Griffero,Mauricio Méndez,Ma Pía Techera,Juan Zanetti,…
794	hCoV-19/Uruguay/RT21-UYMO/2020	EPI_ISL_2965581	Hospital Español	Centro de Innovación en Vigilancia Epidemiológica (CiVE), Institut Pasteur Montevideo, Uruguay	Natalia Rego,Cecilia Salazar,Mercedes Paz,Alicia Costábile,Alvaro Fajardo,Ignacio Ferrés,Paula Perbolianachis,Tamara Fernández-Calero,Veronica Noya,Rodrigo Arce,Mailen Arleo,Tania Possi,Natalia Reyes,Ma Noel Bentancor,Andrés Lizasoain,Viviana Bortagaray,Ana Moller,Odhille Chappos,Nicolas Nin,Javier Hurtado,Melissa Duquía,Belén González,Luciana Griffero,Mauricio Méndez,Ma Pía Techera,Juan Zanetti,…
795	hCoV-19/Brazil/SC-FIOCRUZ-33593/2020	EPI_ISL_2677096	Labortorio Central de Saude Publica do Estado de Santa Catarina (LACEN/SC)	Laboratory of Respiratory Viruses and Measles, Oswaldo Cruz Institute, FIOCRUZ	Paola Resende, Luciana Appolinario, Fernando Motta, Anna Carolina Paixao, Ana Carolina Mendonca, Alice Sampaio Rocha, Taina Venas, Elisa Cavalcante Pereira, Renata Serrano Lopes, Darcita Buerger Rovaris, Sandra Bianchini Fernandes, Marilda Siqueira on behalf of the Fiocruz COVID-19 Genomic Surveillance Network
796	hCoV-19/Paraguay/33615/2020	EPI_ISL_1340764	Departamento de Virologia, Laboratorio Central de Salud Pública, Avenida Venezuela y Teniente Escurra, Asunción, Paraguay	Laboratory of Respiratory Viruses and Measles, Oswaldo Cruz Institute, FIOCRUZ	Paola Resende, Cynthia Vazquez, Luciana Appolinario, Fernando Motta, Anna Carolina Paixao, Ana Carolina Mendonca, Alice Sampaio Rocha, Renata Serrano Lopes, Marilda Siqueira on behalf of the Fiocruz COVID-19 Genomic Surveillance Network
797	hCoV-19/HongKong/HKU-210421-001/2021	EPI_ISL_1660475	Department of Microbiology, The University of Hong Kong	The University of Hong Kong Department of Microbiology	Kelvin K.W. To, Kwok-Yung Yuen
798	hCoV-19/Uruguay/RT01-UYMO/2020	EPI_ISL_2965583	Hospital Español	Centro de Innovación en Vigilancia Epidemiológica (CiVE), Institut Pasteur Montevideo, Uruguay	Natalia Rego,Cecilia Salazar,Mercedes Paz,Alicia Costábile,Alvaro Fajardo,Ignacio Ferrés,Paula Perbolianachis,Tamara Fernández-Calero,Veronica Noya,Rodrigo Arce,Mailen Arleo,Tania Possi,Natalia Reyes,Ma Noel Bentancor,Andrés Lizasoain,Viviana Bortagaray,Ana Moller,Odhille Chappos,Nicolas Nin,Javier Hurtado,Melissa Duquía,Belén González,Luciana Griffero,Mauricio Méndez,Ma Pía Techera,Juan Zanetti,…
799	hCoV-19/Paraguay/PY10/2021	EPI_ISL_1492646	Laboratorio Central de Salud Publica de Paraguay	Laboratorio Central de Salud Publica de Paraguay	Marta Giovanetti, María José Ortega, Andrea Gómez de la Fuente, Shirley Villalba, Juan Torales, María Liz Gamarra, Vagner Fonseca, Flavia Aburjaile, Talita Adelino, Luiz Carlos Junior Alcantara, Cynthia Vázquez
800	hCoV-19/Paraguay/REDE-PY10/2021	EPI_ISL_3586958	Laboratorio Central de Salud Publica de Paraguay	Fundação Ezequiel Dias	María José Ortega, Andrea Gómez de la Fuente, Shirley Villalba, Juan Torales, María Liz Gamarra, Felipe Iani, Talita Adelino, Joilson Xavier, Natalia Guimaraes, Glauco Carvalho, Andre Leal, Raquel da Silva Ferreira, Luiz Takao Watanabe, Elaine Cristina, de Oliveira, Marina Castilhos Souza Umaki Zardin, Gislene Garcia de Castro Lichs, Luiz Henrique Ferraz Demarchi, Cynthia Vazquez, Hegger Fritsch,…
801	hCoV-19/Paraguay/33625/2020	EPI_ISL_1340754	Departamento de Virologia, Laboratorio Central de Salud Pública, Avenida Venezuela y Teniente Escurra, Asunción, Paraguay	Laboratory of Respiratory Viruses and Measles, Oswaldo Cruz Institute, FIOCRUZ	Paola Resende, Cynthia Vazquez, Luciana Appolinario, Fernando Motta, Anna Carolina Paixao, Ana Carolina Mendonca, Alice Sampaio Rocha, Renata Serrano Lopes, Marilda Siqueira on behalf of the Fiocruz COVID-19 Genomic Surveillance Network
802	hCoV-19/Paraguay/REDE-PY11/2021	EPI_ISL_3586959	Laboratorio Central de Salud Publica de Paraguay	Fundação Ezequiel Dias	María José Ortega, Andrea Gómez de la Fuente, Shirley Villalba, Juan Torales, María Liz Gamarra, Felipe Iani, Talita Adelino, Joilson Xavier, Natalia Guimaraes, Glauco Carvalho, Andre Leal, Raquel da Silva Ferreira, Luiz Takao Watanabe, Elaine Cristina, de Oliveira, Marina Castilhos Souza Umaki Zardin, Gislene Garcia de Castro Lichs, Luiz Henrique Ferraz Demarchi, Cynthia Vazquez, Hegger Fritsch,…
803	hCoV-19/Brazil/RS-5587CVL/2020	EPI_ISL_1469656	Diretoria de Vigilância em Saúde	Epiclin	Fernando Hayashi Sant’Anna, Ana Paula Muterle, Janira Prichula, Juliana Comerlato, Carolina Comerlato, Eliana Márcia Da Ros Wendland
804	hCoV-19/Uruguay/CUY12-002838-UYRN/2021	EPI_ISL_2965572	Laboratorio de Virología Molecular, Centro Universitario Regional del Litoral Norte. Universidad de la República, Salto, Uruguay	Centro de Innovación en Vigilancia Epidemiológica (CiVE), Institut Pasteur Montevideo, Uruguay	Natalia Rego,Cecilia Salazar,Mercedes Paz,Alicia Costábile,Alvaro Fajardo,Ignacio Ferrés,Paula Perbolianachis,Tamara Fernández-Calero,Veronica Noya,Rodrigo Arce,Mailen Arleo,Tania Possi,Natalia Reyes,Ma Noel Bentancor,Andrés Lizasoain,Viviana Bortagaray,Ana Moller,Odhille Chappos,Nicolas Nin,Javier Hurtado,Melissa Duquía,Belén González,Luciana Griffero,Mauricio Méndez,Ma Pía Techera,Juan Zanetti,…
805	hCoV-19/Paraguay/iics_12241/2021	EPI_ISL_2444832	IICS-UNA	IICS-UNA	Magaly Martinez, Adriana Valenzuela, Alejandra Rojas, Chyntia Diaz, Eva Nara, Fatima Cardozo, Florencia del Puerto, Joel Ortiz, Jonas Fernandez, Laura Franco, Laura Mendoza, Leticia Rojas, Maria Eugenia Galeano.
806	hCoV-19/Brazil/PE-FIOCRUZ-IAM3297/2020	EPI_ISL_3704614	LACEN/PE	WallauLab on behalf of Fiocruz COVID-19 Genomic Surveillance Network	Marcelo Henrique dos Santos Paiva, Cassia Docena, Matheus Filgueira Bezerra, Filipe Zimmer Dezordi, Lais Ceschini Machado, Lilian Caroliny Amorim Silva, Gustavo Barbosa de Lima, Alexandre Freitas da Silva, Sinval Pinto Brandão Filho, Constância Flávia Junqueira Ayres, Gabriel Luz Wallau
807	hCoV-19/Paraguay/33610/2020	EPI_ISL_1340751	Departamento de Virologia, Laboratorio Central de Salud Pública, Avenida Venezuela y Teniente Escurra, Asunción, Paraguay	Laboratory of Respiratory Viruses and Measles, Oswaldo Cruz Institute, FIOCRUZ	Paola Resende, Cynthia Vazquez, Luciana Appolinario, Fernando Motta, Anna Carolina Paixao, Ana Carolina Mendonca, Alice Sampaio Rocha, Renata Serrano Lopes, Marilda Siqueira on behalf of the Fiocruz COVID-19 Genomic Surveillance Network
808	hCoV-19/Philippines/PH-PGC-01719/2020	EPI_ISL_2105258	Cagayan Valley Medical Center Molecular Laboratory	Philippine Genome Center	Francis A. Tablizo, Kenneth M. Kim, Carlo M. Lapid, Marc Jerrone R. Castro, Maria Sofia L. Yangzon, Benedict A. Maralit, Marc Edsel C. Ayes, Eva Maria Cutiongco-de la Paz, Alethea R. de Guzman, Jan Michael C. Yap, Jo-Hannah S. Llames, Sheila Mae M. Araiza, Kris P. Punayan, Irish Coleen A. Asin, Candice Francheska B. Tambaoan, Asia Louisa U. Chong, Karol Sophia Agape R. Padilla, Rianna Patricia S.…
809	hCoV-19/Uruguay/RT45-UYMO/2020	EPI_ISL_2965562	Hospital Español	Centro de Innovación en Vigilancia Epidemiológica (CiVE), Institut Pasteur Montevideo, Uruguay	Natalia Rego,Cecilia Salazar,Mercedes Paz,Alicia Costábile,Alvaro Fajardo,Ignacio Ferrés,Paula Perbolianachis,Tamara Fernández-Calero,Veronica Noya,Rodrigo Arce,Mailen Arleo,Tania Possi,Natalia Reyes,Ma Noel Bentancor,Andrés Lizasoain,Viviana Bortagaray,Ana Moller,Odhille Chappos,Nicolas Nin,Javier Hurtado,Melissa Duquía,Belén González,Luciana Griffero,Mauricio Méndez,Ma Pía Techera,Juan Zanetti,…
810	hCoV-19/Uruguay/UY-NYULH1930/2021	EPI_ISL_2427509	Laboratorio de Biología Molecular Médica Uruguaya	Departments of Pathology and Medicine, New York University School of Medicine	Maria Victoria Elizondo, Maria Noel Zubillaga, Gonzalo Manrique, Cecilia Sorhouet, Maria Cristina Mogdasy, Paul Zappile, Dacia Dimartino, Christian Marier, Adriana Heguy
811	hCoV-19/Uruguay/CUY6-000800-UYMO/2021	EPI_ISL_2964646	Laboratorio de Diagnóstico Molecular, Centro de Innovación en Vigilancia Epidemiológica (CiVE), Institut Pasteur Montevideo, Uruguay	Centro de Innovación en Vigilancia Epidemiológica (CiVE), Institut Pasteur Montevideo, Uruguay	Natalia Rego,Cecilia Salazar,Mercedes Paz,Alicia Costábile,Alvaro Fajardo,Ignacio Ferrés,Paula Perbolianachis,Tamara Fernández-Calero,Veronica Noya,Rodrigo Arce,Mailen Arleo,Tania Possi,Natalia Reyes,Ma Noel Bentancor,Andrés Lizasoain,Viviana Bortagaray,Ana Moller,Odhille Chappos,Nicolas Nin,Javier Hurtado,Melissa Duquía,Belén González,Luciana Griffero,Mauricio Méndez,Ma Pía Techera,Juan Zanetti,…
812	hCoV-19/Uruguay/CUY6-000956-UYCA/2021	EPI_ISL_2964658	Laboratorio de Biología Molecular del Sanatorio Americano	Centro de Innovación en Vigilancia Epidemiológica (CiVE), Institut Pasteur Montevideo, Uruguay	Natalia Rego,Cecilia Salazar,Mercedes Paz,Alicia Costábile,Alvaro Fajardo,Ignacio Ferrés,Paula Perbolianachis,Tamara Fernández-Calero,Veronica Noya,Rodrigo Arce,Mailen Arleo,Tania Possi,Natalia Reyes,Ma Noel Bentancor,Andrés Lizasoain,Viviana Bortagaray,Ana Moller,Odhille Chappos,Nicolas Nin,Javier Hurtado,Melissa Duquía,Belén González,Luciana Griffero,Mauricio Méndez,Ma Pía Techera,Juan Zanetti,…
813	hCoV-19/Uruguay/UY-NYULH2077/2021	EPI_ISL_2427655	Laboratorio de Biología Molecular Médica Uruguaya	Departments of Pathology and Medicine, New York University School of Medicine	Maria Victoria Elizondo, Maria Noel Zubillaga, Gonzalo Manrique, Cecilia Sorhouet, Maria Cristina Mogdasy, Paul Zappile, Dacia Dimartino, Christian Marier, Adriana Heguy
814	hCoV-19/Brazil/BA-LACEN-164/2020	EPI_ISL_1583703	Central Public Health Laboratory - LACEN -Bahia, Salvador, Brazil	Central Public Health Laboratory - LACEN -Bahia, Salvador, Brazil	Stephane Tosta, Luciana Oliveira, Vanessa Nardy,Patrícia Cajado,Marcela Gómez, Breno Dominguez, Jaqueline Gomes, Vagner Fonseca,Marta Giovanetti,Luiz Alcantara, Felicidade Pereira, Arabela Leal
815	hCoV-19/Paraguay/PY35/2021	EPI_ISL_1492671	Laboratorio Central de Salud Publica de Paraguay	Laboratorio Central de Salud Publica de Paraguay	Marta Giovanetti, María José Ortega, Andrea Gómez de la Fuente, Shirley Villalba, Juan Torales, María Liz Gamarra, Vagner Fonseca, Flavia Aburjaile, Talita Adelino, Luiz Carlos Junior Alcantara, Cynthia Vázquez
816	hCoV-19/Brazil/SP-1887/2021	EPI_ISL_1303518	IAL Regional de São Jose do Rio Preto	Instituto Adolfo Lutz, Interdiciplinary Procedures Center, Strategic Laboratory	Claudio Tavares Sacchi, Claudia Regina Gonçalves, Erica Valessa Ramos Gomes, Karoline Rodrigues Campos, Caio Vinicius Dias Lopes
817	hCoV-19/Brazil/PA-IEC-177363/2021	EPI_ISL_918549	LACEN - Laboratório Central de Saúde Pública do Para	﻿Evandro Chagas Institute	Santos, M.C.; Silva, A.M.; Junior, W.D.C.; Barbagelata, L.S.; Ferreira, J.A.; Sousa, E.M.A.; da Silva, P.S.; Pinheiro, K.C.; L.C.; Sousa Junior, E.C.
818	hCoV-19/Uruguay/CHY-M546/2021	EPI_ISL_2757853	CURE	Institut Pasteur de Montevideo	Natalia Rego,Tamara Fernández-Calero,Ighor Arantes,Verónica Noya,Daiana Mir,Mariana Brandes,Juan Zanetti,Mailen Arleo,Emiliano Pereira,Tania Possi,Odhille Chappos,Lucia Bilbao,Natalia Reyes,Melissa Duquía,Matías Victoria,Pía Techera,María José Benítez-Galeano,Luciana Griffero,Mauricio Méndez,Belén González,Pablo Smircich,Andres Lizasoain,Matías Castells,Matías Salvo,Rodney Colina,Cecilia Alonso,G…
819	hCoV-19/USA/ME-HETL-J1947/2021	EPI_ISL_1372722	Maine Health and Environmental Testing Laboratory	Tewhey Lab, The Jackson Laboratory	Matluk,N., Dewey,H., Iosue,F., Barter,M., Lynch,R., Munger,H. and Tewhey,R.
820	hCoV-19/Paraguay/iics_10100/2021	EPI_ISL_2444797	IICS-UNA	IICS-UNA	Magaly Martinez, Adriana Valenzuela, Alejandra Rojas, Chyntia Diaz, Eva Nara, Fatima Cardozo, Florencia del Puerto, Joel Ortiz, Jonas Fernandez, Laura Franco, Laura Mendoza, Leticia Rojas, Maria Eugenia Galeano.
821	hCoV-19/Suriname/SR-109/2020	EPI_ISL_2502433	Central Laboratory, Bureau of Public Health (BOG) and Academic Hospital Paramaribo	Erasmus Medical Center	Bas B Oude Munnink, Cherise Beek, Consuella Partowidjojo, Dion Gajadin, Ed PF IJzerman, Emmanuelle Munger, Gary Gummels, Ingrid SK Krishnadath, Lycke Woittiez, Marion PG Koopmans, Mireille Van de Veer, Phyllis Pinas, Princes Wongsowidjojo, Radjesh Ori, Ranisha Doerbalie, Rohma Banwari, Soeradj Harkisoen, Stephen Vreden, Tilotmadebie Ramlal, Verne Nanhoe
822	hCoV-19/Suriname/SR-97/2020	EPI_ISL_2502428	Central Laboratory, Bureau of Public Health (BOG) and Academic Hospital Paramaribo	Erasmus Medical Center	Bas B Oude Munnink, Cherise Beek, Consuella Partowidjojo, Dion Gajadin, Ed PF IJzerman, Emmanuelle Munger, Gary Gummels, Ingrid SK Krishnadath, Lycke Woittiez, Marion PG Koopmans, Mireille Van de Veer, Phyllis Pinas, Princes Wongsowidjojo, Radjesh Ori, Ranisha Doerbalie, Rohma Banwari, Soeradj Harkisoen, Stephen Vreden, Tilotmadebie Ramlal, Verne Nanhoe
823	hCoV-19/Suriname/SR-RIVM-22490/2021	EPI_ISL_1522191	Dutch COVID-19 response team	National Institute for Public Health and the Environment (RIVM)	Adam Meijer, Harry Vennema, Dirk Eggink, Jeroen Cremer, Sharon van den Brink, Bas van der Veer, AnneMarie van den Brandt, Lisa Wijsman, Kim Freriks, Ryanne Jaarsma, Euníce Then, Jolienke Hardeman, Lynn Aarts, Sanne Bos, Melissa van Tuil, Robert Kohl, Linda van de Nes, Sjoerd Kuiling, James Groot, Florian Zwagemaker, Dennis Schmitz, Annelies Kroneman, Karim Hajji, Chantal Reusken, on behalf of the…
824	hCoV-19/Suriname/SR-RIVM-22542/2021	EPI_ISL_1522215	Dutch COVID-19 response team	National Institute for Public Health and the Environment (RIVM)	Adam Meijer, Harry Vennema, Dirk Eggink, Jeroen Cremer, Sharon van den Brink, Bas van der Veer, AnneMarie van den Brandt, Lisa Wijsman, Kim Freriks, Ryanne Jaarsma, Euníce Then, Jolienke Hardeman, Lynn Aarts, Sanne Bos, Melissa van Tuil, Robert Kohl, Linda van de Nes, Sjoerd Kuiling, James Groot, Florian Zwagemaker, Dennis Schmitz, Annelies Kroneman, Karim Hajji, Chantal Reusken, on behalf of the…
825	hCoV-19/Suriname/SR-114/2021	EPI_ISL_2502555	Central Laboratory, Bureau of Public Health (BOG) and Academic Hospital Paramaribo	Erasmus Medical Center	Bas B Oude Munnink, Cherise Beek, Consuella Partowidjojo, Dion Gajadin, Ed PF IJzerman, Emmanuelle Munger, Gary Gummels, Ingrid SK Krishnadath, Lycke Woittiez, Marion PG Koopmans, Mireille Van de Veer, Phyllis Pinas, Princes Wongsowidjojo, Radjesh Ori, Ranisha Doerbalie, Rohma Banwari, Soeradj Harkisoen, Stephen Vreden, Tilotmadebie Ramlal, Verne Nanhoe
826	hCoV-19/Morocco/6902/2020	EPI_ISL_459980	Institut Pasteur du Maroc	Institut Pasteur du Maroc	Marion Barbet, Sylvie Behillil, Méline Bizard, Angela Brisebarre, Camille Capel, Etienne Simon-Lorière, Vincent Enouf, Maud Vanpeene, Sylvie van der Werf, Latifa Anga, Abdellah Faouzi, Anass Abbad, Mjid Eloualid, Jalal Nourlil, Anderrahmane Maaroufi
827	hCoV-19/Senegal/83493/2020	EPI_ISL_498252	Institut Pasteur de Dakar	Institut Pasteur de Dakar	Ndongo Dia, Moussa Moise Diagne, Mamadou Diop, Marie Henriette Dior Ndione, Mamadou Malado Jallow, Safietou Sankhe Mbengue, Ousmane Faye, Amadou Alpha Sall.
828	hCoV-19/Argentina/PAIS-A0027/2020	EPI_ISL_430818	Laboratorio de Virología del Hospital de Niños Dr. Ricardo Gutierrez	Área de Secuenciación del Laboratorio de Virología del Hospital de Niños Dr. Ricardo Gutierrez on behalf of 'Proyecto Argentino Interinstitucional de genomica de SARS-CoV-2' (PAIS Consortium)	Nabaes Jodar, MS; Goya, S; Natale, MI; Lusso, S; Gravis, E; Mistchenko, AS; Valinotto, LE; Viegas, M.
829	hCoV-19/Japan/PG-3570/2020	EPI_ISL_691826	Pathogen Genomics Center, National Institute of Infectious Diseases	Pathogen Genomics Center, National Institute of Infectious Diseases	Tsuyoshi Sekizuka, Kentaro Itokawa, Rina Tanaka, Masanori Hashino, Makoto Kuroda
830	hCoV-19/Japan/PG-3565/2020	EPI_ISL_691821	Pathogen Genomics Center, National Institute of Infectious Diseases	Pathogen Genomics Center, National Institute of Infectious Diseases	Tsuyoshi Sekizuka, Kentaro Itokawa, Rina Tanaka, Masanori Hashino, Makoto Kuroda
831	hCoV-19/Japan/PG-7202/2020	EPI_ISL_688306	Saitama Prefectural Institute of Public Health	Pathogen Genomics Center, National Institute of Infectious Diseases	Tsuyoshi Sekizuka, Kentaro Itokawa, Rina Tanaka, Masanori Hashino, Makoto Kuroda
832	hCoV-19/Georgia/Tb-86952/2020	EPI_ISL_754180	Department for Virology, Molecular Biology and Genome Research, R. G. Lugar Center for Public Health Research, National Center for Disease Control and Public Health (NCDC) of Georgia.	Department for Virology, Molecular Biology and Genome Research, R. G. Lugar Center for Public Health Research, National Center for Disease Control and Public Health (NCDC) of Georgia.	Salome Javashvili, Nino Berishvili, Tata Imnadze, Giorgi Tomashvili, Ana Papkiauri, Meri Pantsulaia, Gvantsa Brachveli, Gvantsa Chanturia, Ann Machablishvili, Nato Kotaria, Marine Murtskhvaladze, Lela Sabadze, Mari Gavashelidze, Tamar Jashiashvili, Tea Tevdoradze, Ketevan Sidamonidze, Ekaterine Khmaladze, Ekaterine Zhghenti, Roena Sukhiashvili, Mariam Zakalashvili, Lela Urushadze, Magda Dgebuadze…
833	hCoV-19/Georgia/Tb-RNGS013/2020	EPI_ISL_3098700	Department for Virology, Molecular Biology and Genome Research, R. G. Lugar Center for Public Health Research, National Center for Disease Control and Public Health (NCDC) of Georgia.	Department for Virology, Molecular Biology and Genome Research, R. G. Lugar Center for Public Health Research, National Center for Disease Control and Public Health (NCDC) of Georgia.	Giorgi Tomashvili, Meri Pantsulaia, Gvantsa Brachveli, Giorgi Gogoladze, Nino Berishvili, Tata Imnadze, Ana Papkiauri, Gvantsa Chanturia, Ann Machablishvili, Nato Kotaria, Marine Murtskhvaladze, Lela Sabadze, Mari Gavashelidze, Tamar Jashiashvili, Tea Tevdoradze, Ketevan Sidamonidze, Ekaterine Khmaladze, Ekaterine Zhghenti, Roena Sukhiashvili, Mariam Zakalashvili, Lela Urushadze, Magda Dgebuadze,…
834	hCoV-19/Georgia/Tb-SNGS117/2021	EPI_ISL_3098454	Department for Virology, Molecular Biology and Genome Research, R. G. Lugar Center for Public Health Research, National Center for Disease Control and Public Health (NCDC) of Georgia.	Department for Virology, Molecular Biology and Genome Research, R. G. Lugar Center for Public Health Research, National Center for Disease Control and Public Health (NCDC) of Georgia.	Giorgi Tomashvili, Meri Pantsulaia, Gvantsa Brachveli, Giorgi Gogoladze, Nino Berishvili, Tata Imnadze, Ana Papkiauri, Gvantsa Chanturia, Ann Machablishvili, Nato Kotaria, Marine Murtskhvaladze, Lela Sabadze, Mari Gavashelidze, Tamar Jashiashvili, Tea Tevdoradze, Ketevan Sidamonidze, Ekaterine Khmaladze, Ekaterine Zhghenti, Roena Sukhiashvili, Mariam Zakalashvili, Lela Urushadze, Magda Dgebuadze,…
835	hCoV-19/Georgia/Tb-RNGS003/2021	EPI_ISL_1921859	Department for Virology, Molecular Biology and Genome Research, R. G. Lugar Center for Public Health Research, National Center for Disease Control and Public Health (NCDC) of Georgia.	Department for Virology, Molecular Biology and Genome Research, R. G. Lugar Center for Public Health Research, National Center for Disease Control and Public Health (NCDC) of Georgia.	Meri Pantsulaia, Giorgi Tomashvili, Gvantsa Brachveli, Giorgi Gogoladze, Nino Berishvili, Tata Imnadze, Ana Papkiauri, Gvantsa Chanturia, Ann Machablishvili, Nato Kotaria, Marine Murtskhvaladze, Lela Sabadze, Mari Gavashelidze, Tamar Jashiashvili, Tea Tevdoradze, Ketevan Sidamonidze, Ekaterine Khmaladze, Ekaterine Zhghenti, Roena Sukhiashvili, Mariam Zakalashvili, Lela Urushadze, Magda Dgebuadze,…
836	hCoV-19/Georgia/Tb-RNGS014/2021	EPI_ISL_1921878	Department for Virology, Molecular Biology and Genome Research, R. G. Lugar Center for Public Health Research, National Center for Disease Control and Public Health (NCDC) of Georgia.	Department for Virology, Molecular Biology and Genome Research, R. G. Lugar Center for Public Health Research, National Center for Disease Control and Public Health (NCDC) of Georgia.	Meri Pantsulaia, Giorgi Tomashvili, Gvantsa Brachveli, Giorgi Gogoladze, Nino Berishvili, Tata Imnadze, Ana Papkiauri, Gvantsa Chanturia, Ann Machablishvili, Nato Kotaria, Marine Murtskhvaladze, Lela Sabadze, Mari Gavashelidze, Tamar Jashiashvili, Tea Tevdoradze, Ketevan Sidamonidze, Ekaterine Khmaladze, Ekaterine Zhghenti, Roena Sukhiashvili, Mariam Zakalashvili, Lela Urushadze, Magda Dgebuadze,…
837	hCoV-19/Georgia/Tb-RNGS022/2021	EPI_ISL_3098462	Department for Virology, Molecular Biology and Genome Research, R. G. Lugar Center for Public Health Research, National Center for Disease Control and Public Health (NCDC) of Georgia.	Department for Virology, Molecular Biology and Genome Research, R. G. Lugar Center for Public Health Research, National Center for Disease Control and Public Health (NCDC) of Georgia.	Giorgi Tomashvili, Meri Pantsulaia, Gvantsa Brachveli, Giorgi Gogoladze, Nino Berishvili, Tata Imnadze, Ana Papkiauri, Gvantsa Chanturia, Ann Machablishvili, Nato Kotaria, Marine Murtskhvaladze, Lela Sabadze, Mari Gavashelidze, Tamar Jashiashvili, Tea Tevdoradze, Ketevan Sidamonidze, Ekaterine Khmaladze, Ekaterine Zhghenti, Roena Sukhiashvili, Mariam Zakalashvili, Lela Urushadze, Magda Dgebuadze,…
838	hCoV-19/Israel/CVL_S10-2/2020	EPI_ISL_2811914	IDF medical corps	Central Virology Laboratory, Ministry of Health	Neta S. Zuckerman, Efrat Bucris, Oran Erster, Michal Mandelboim, Amos Adler, Saar Burstein, Noam Protter, Moran Shwartswort-Cohen, Ella Mendelson, Orna Mor
839	hCoV-19/Palestine/84/2020	EPI_ISL_596558	Palestinian Ministry of Health	Molecular Genetics Lab	Nouar Qutob, Zaidoun Salah, Damien Richard, Hisham Darwish, Husam Sallam, Issa Shtayeh, Osama Najjar, Mahmoud Ruzayqat, Dana Najjar, Francois Balloux, Lucy van Dorp
840	hCoV-19/Palestine/88/2020	EPI_ISL_596561	Palestinian Ministry of Health	Molecular Genetics Lab	Nouar Qutob, Zaidoun Salah, Damien Richard, Hisham Darwish, Husam Sallam, Issa Shtayeh, Osama Najjar, Mahmoud Ruzayqat, Dana Najjar, Francois Balloux, Lucy van Dorp
841	hCoV-19/Palestine/47/2020	EPI_ISL_596530	Palestinian Ministry of Health	Molecular Genetics Lab	Nouar Qutob, Zaidoun Salah, Damien Richard, Hisham Darwish, Husam Sallam, Issa Shtayeh, Osama Najjar, Mahmoud Ruzayqat, Dana Najjar, Francois Balloux, Lucy van Dorp
842	hCoV-19/Israel/HMO-VL-2497871/2020	EPI_ISL_2096776	Hadassah Medical Center Clinical Virology Laboratory, Hadassah Ein Kerem	Hadassah Hebrew University Viral Sequencing Group, Hadassah Hebrew University Medical Center	Hadar Golan Berman, Esther Oiknine-Djian, Mila Rivkin, Sheera Adar, Dana G. Wolf
843	hCoV-19/Palestine/9/2020	EPI_ISL_596567	Palestinian Ministry of Health	Molecular Genetics Lab	Nouar Qutob, Zaidoun Salah, Damien Richard, Hisham Darwish, Husam Sallam, Issa Shtayeh, Osama Najjar, Mahmoud Ruzayqat, Dana Najjar, Francois Balloux, Lucy van Dorp
844	hCoV-19/Israel/CVL-n1855/2020	EPI_ISL_1240650	Israel Central Virology Laboratory	Israel National Consortium for SARS-CoV-2 sequencing	Neta Zuckerman, Efrat Dahan Bucris, Michal Mandelboim, Dana Bar-Ilan, Oran Erster, Tzvia Mann, Omer Murik, David A. Zeevi, Assaf Rokney, Joseph Jaffe, Eva Nachum, Maya Davidovich Cohen, Ephraim Fass, Gal Zizelski Valenci, Mor Rubinstein, Efrat Rorman, Israel Nissan, Efrat Glick-Saar, Omri Nayshool, Gideon Rechavi, Ella Mendelson, Orna Mor
845	hCoV-19/Palestine/AAS42/2020	EPI_ISL_1273101	Faculty of Medicine, Al-Quds University	Faculty of Medicine, Al-Quds University	Ereqat,S., Al-Jawabreh,A., Dumaidi,K., Nasereddin,A.
846	hCoV-19/Japan/PG-2576/2020	EPI_ISL_690710	Pathogen Genomics Center, National Institute of Infectious Diseases	Pathogen Genomics Center, National Institute of Infectious Diseases	Tsuyoshi Sekizuka, Kentaro Itokawa, Rina Tanaka, Masanori Hashino, Makoto Kuroda
847	hCoV-19/Japan/PG-2379/2020	EPI_ISL_685984	Tokyo Metropolitan Institute of Public Health	Pathogen Genomics Center, National Institute of Infectious Diseases	Tsuyoshi Sekizuka, Kentaro Itokawa, Rina Tanaka, Masanori Hashino, Makoto Kuroda
848	hCoV-19/Cambodia/101372/2020	EPI_ISL_1040028	Original detection - Virology Unit, Institut Pasteur du Cambodge; Sequencing - US National Institute of Allergy and Infectious Diseases Cambodia	Virology Unit, Institut Pasteur du Cambodge	Jennifer Bohl, Sophana Chea, Sreyngim Lay, Ly Sovann, Kraing Sidonn, Yi Sengdoeurn, Chin Savuth, Chau Darapheak, Veasna Duong, Jessica Manning, Erik A Karlsson
849	hCoV-19/Japan/PG-21452/2020	EPI_ISL_1426387	Pathogen Genomics Center, National Institute of Infectious Diseases	Pathogen Genomics Center, National Institute of Infectious Diseases	Tsuyoshi Sekizuka, Kentaro Itokawa, Rina Tanaka, Masanori Hashino, Makoto Kuroda
850	hCoV-19/Japan/PG-22165/2021	EPI_ISL_1425221	Department of Infectious Diseases, Kobe Institute of Health	Department of Infectious Diseases, Kobe Institute of Health	Ryohei Nomoto, Noriko Nakanishi, Tomotada Iwamoto, Tsuyoshi Sekizuka, Kentaro Itokawa, Rina Tanaka, Masanori Hashino, Makoto Kuroda
851	hCoV-19/Japan/PG-14124/2020	EPI_ISL_893672	Department of Infectious Diseases, Kobe Institute of Health	Department of Infectious Diseases, Kobe Institute of Health	Ryohei Nomoto, Tomotada Iwamoto, Tsuyoshi Sekizuka, Kentaro Itokawa, Rina Tanaka, Masanori Hashino, Makoto Kuroda
852	hCoV-19/Japan/PG-1915/2020	EPI_ISL_685521	Pathogen Genomics Center, National Institute of Infectious Diseases	Pathogen Genomics Center, National Institute of Infectious Diseases	Tsuyoshi Sekizuka, Kentaro Itokawa, Rina Tanaka, Masanori Hashino, Makoto Kuroda
853	hCoV-19/Botswana/BOT2624/2020	EPI_ISL_560387	National Health Laboratory	Botswana Institute for Technology Research and Innovation	Kefentse Arnold Tumedi, Madisa Mine, Dineo Emang Tshiamo. Gape Nyepetsi, Thongbotho Mphoyakgosi, Maitshwarelo Ignatius Matsheka
854	hCoV-19/India/MH-ICMR-NIV-INSACOG-GSEQ-656/2020	EPI_ISL_1704493	ICMR-National Institute of Virology - INSACOG	NIV Influenza	Dr. Varsha Potdar
855	hCoV-19/Zambia/ZMB-20131/2020	EPI_ISL_977360	University of Zambia, School of Veterinary Medicine	UNZAVET and PATH	Mulenga Mwenda-Chimfwembe, Ngonda Saasa, Daniel Bridges
856	hCoV-19/Mozambique/INS-K007972/2020	EPI_ISL_887503	Instituto Nacional de Saude (INS), Mozambique	KRISP, KZN Research Innovation and Sequencing Platform	Nalia Ismael, Nadia Sitoe, Paulo Arnaldo, Nedio Mabunda, Giandhari J, Pillay S, Tegally H, Wilkinson E, de Oliveira T
857	hCoV-19/Zambia/ZMB-34134/2020	EPI_ISL_977416	University of Zambia, School of Veterinary Medicine	UNZAVET and PATH	Mulenga Mwenda-Chimfwembe, Ngonda Saasa, Daniel Bridges
858	hCoV-19/Mozambique/INS-K007950/2020	EPI_ISL_887501	Instituto Nacional de Saude (INS), Mozambique	KRISP, KZN Research Innovation and Sequencing Platform	Nalia Ismael, Nadia Sitoe, Paulo Arnaldo, Nedio Mabunda, Giandhari J, Pillay S, Tegally H, Wilkinson E, de Oliveira T
859	hCoV-19/Djibouti/NAMRU3_JS/2021	EPI_ISL_3845397	Naval Medical Research Unit No. 3	Naval Medical Research Center Biological Defense Research Directorate	Catherine E. Arnold, Regina Z. Cer, Logan J. Voegtly, Kyle A. Long, Emily K. Stefanov, Andrew J. Bennett, Andrea E. Luquette, Robin H. Miller, Francisco Malagon, Luis A. Estrella, Lindsay A. Glang, Michael V. Deschenes, Chaselynn M. Watters, Stephen M. Eggan, and Kimberly A. Bishop-Lilly
860	hCoV-19/Singapore/16/2021	EPI_ISL_803998	National Public Health Laboratory, National Centre for Infectious Diseases	National Public Health Laboratory, National Centre for Infectious Diseases	Tze Minn Mak, Sophie Octavia, Zhenyang Zhou, Lin Cui, Raymond Tzer Pin Lin
861	hCoV-19/Canada/SK-NML-2578/2020	EPI_ISL_2883596	SK-Roy Romanow Provincial Laboratory	National Microbiology Laboratory (NML)	Anna Majer, Shari Tyson, Grace Seo, Philip Mabon, Elsie Grudeski, Rhiannon Huzarewich, Russell Mandes, Anneliese Landgraff, Jennifer Tanner, Natalie Knox, Morag Graham, Gary Van Domselaar, Ryan McDonald, Keith MacKenzie, Meredith Faires, Kara Loos, Rachel DePaulo, Alanna Senecal, Amanda Lang, Jessica Minion, Nathalie Bastien, Yan Li, Timothy Booth, Darian Hole, Madison Chapel, Kirsten Biggar, Can…
862	hCoV-19/India/MH-ACTREC-301/2020	EPI_ISL_699952	Hematopathology Laboratory, ACTREC, TMC	Hematopathology Laboratory, ACTREC, TMC	Hematopathology Laboratory, ACTREC
863	hCoV-19/Zambia/ZMB-45581/2020	EPI_ISL_2803529	University of Zambia, School of Veterinary Medicine	UNZAVET and PATH	Mulenga Mwenda-Chimfwembe, Ngonda Saasa, Daniel Bridges, ZNPHI and ZGSC
864	hCoV-19/Zambia/ZMB-34496/2020	EPI_ISL_977421	University of Zambia, School of Veterinary Medicine	UNZAVET and PATH	Mulenga Mwenda-Chimfwembe, Ngonda Saasa, Daniel Bridges
865	hCoV-19/SouthAfrica/KRISP-K002657/2020	EPI_ISL_535525	NHLS-IALCH	KRISP, KZN Research Innovation and Sequencing Platform	Giandhari J, Pillay S, Lessells R, Mdlalose K, York D, Khan S, Tegally H, Wilkinson E, de Oliveira T
866	hCoV-19/SouthAfrica/KRISP-K002839/2020	EPI_ISL_602655	NHLS-IALCH	KRISP, KZN Research Innovation and Sequencing Platform	Giandhari J, Pillay S, Lessells R, Mdlalose K, York D, Khan S, Tegally H, Wilkinson E, de Oliveira T
867	hCoV-19/SouthAfrica/UFS-VIRO-NGS-39/2020	EPI_ISL_682345	NHLS Universitas Academic	UFS Virology	PA Bester, MM Nyaga, P Nthiga, MT Mogotsi, D Goedhals, T de Oliveira
868	hCoV-19/SouthAfrica/KRISP-K002269/2020	EPI_ISL_515651	NHLS-IALCH	KRISP, KZN Research Innovation and Sequencing Platform	Giandhari J, Pillay S, Lessells R, Mdlalose K, York D, Khan S, Tegally H, Wilkinson E, de Oliveira T
869	hCoV-19/Guadeloupe/IPG-7335/2020	EPI_ISL_613434	Institut Pasteur de la Guadeloupe	Institut Pasteur de la Guadeloupe	Marion Barbet, Sylvie Behillil, Méline Bizard, Angela Brisebarre, Camille Capel, Etienne Simon-Lorière, Vincent Enouf, Maud Vanpeene, Sylvie van der Werf, Stéphanie Guyomard, Sébastien Breurec, Antoine Talarmin
870	hCoV-19/SouthAfrica/NHLS-UCT-GS-2703/2020	EPI_ISL_1817714	False Bay Hospital wc FBH	NHLS/UCT	Arash Iranzadeh, Deelan Doolabh, Lynn Tyers, Bruna Galvao, Innocent Mudau, Marvin Hsiao, Kruger Marais, Diana Hardie, Stephen Korsman, Carolyn Williamson
871	hCoV-19/Lithuania/LTU000_NMVRI_110250/2021	EPI_ISL_2428343	Nacionalinis maisto ir veterinarijos rizikos vertinimo institutas	National Public Health Surveillance Laboratory	Lukas Zemaitis, Migle Gabrielaite, Jelena Razmuk, Svajune Muralyte, Ana Steponkiene, Lukas Vasionis, Danas Baksa
872	hCoV-19/Peru/LIM-INS-3190/2021	EPI_ISL_3826949	Laboratorio de Referencia Nacional de Virus Respiratorios. Centro Nacional de Salud Publica. Instituto Nacional de Salud Peru.	Laboratorio de Referencia Nacional de Virus Respiratorios. Centro Nacional de Salud Publica. Instituto Nacional de Salud Peru.	Carlos Padilla Rojas, Veronica Hurtado Vela, Orson Mestanza Millones, Iris Silva Molina, Luis Barcena Flores, Sandra Morales Ruiz, Steve Acedo Lazo, Wendy Lizarraga Olivares, Victor Jimenez Vasquez, Sara Gordillo Vilchez, Nieves Sevilla Castañeda, Princesa Medrano Alhuay, Omar Caceres Rey, Marco Galarza Perez, Henri Bailon Calderon, Nancy Rojas Serrano, Priscila Lope Pari, Lely Solari Zerpa, Jose…
873	hCoV-19/Mexico/NLE-UANL-052/2020	EPI_ISL_961785	Laboratorio de Infectología, Servicio de Infectología, Hospital Universitario Dr. José Eleuterio González - Universidad Autónoma de Nuevo León	Laboratorio de Infectología Molecular, Departamento de Bioquímica y Medicina Molecular,Facultad de Medicina - Universidad Autónoma de Nuevo León	Kame A. Galán-Huerta, María F. Herrera-Saldivar, Natalia Martínez-Acuña, Sonia A. Lozano-Sepúlveda, Daniel Arellanos-Soto, Ana M. Rivas-Estilla, Paola Bocanegra-Ibarias, Samantha M. Flores-Treviño, Elvira Garza-González, Eduardo Perez-Alba, Laura Nuzzolo-Shihadeh, Adrian Camacho-Ortiz
874	hCoV-19/Russia/MOS-RARI-940/2020	EPI_ISL_678287	Mikrobiologie, RARI	Mikrobiologie, RARI	Krasnov,Y.M., Naryshkina,E.A., Guseva,N.P., Sosedova,E.A., Fedorov,A.V., Badanin,D.V., Sharapova,N.A., Portenko,S.A., Shcherbakova,S.A., Kutyrev,V.V.
875	hCoV-19/SouthAfrica/KRISP-045/2020	EPI_ISL_436686	KRISP, KZN Research Innovation and Sequencing Platform	KRISP, KZN Research Innovation and Sequencing Platform	Giandhari J, Pillay S, Lessells R, Chimukangara B, Deforche K, Tegally H, Wilkinson E, de Oliveira T
876	hCoV-19/Peru/LIM-INS-752/2020	EPI_ISL_1137488	Laboratorio de Referencia Nacional de Virus Respiratorio. Instituto Nacional de Salud Perú	Laboratorio de Referencia Nacional de Biotecnología y Biología Molecular. Instituto Nacional de Salud Perú	Carlos Padilla Rojas, Karolyn Vega Chozo, Luis Barcena, Priscila Lope Pari, Omar Caceres Rey, Marco Galarza Perez, Maribel Huaringa Nuñez, Johanna Balbuena Torrez, Henri Bailon Calderon, Nancy Rojas Serrano
877	hCoV-19/Peru/LIM-INS-830/2020	EPI_ISL_1532225	Laboratorio de Referencia Nacional de Virus Respiratorio. Instituto Nacional de Salud Perú	Laboratorio de Referencia Nacional de Biotecnología y Biología Molecular. Instituto Nacional de Salud Perú	Carlos Padilla Rojas, Karolyn Vega Chozo, Luis Barcena, Priscila Lope Pari, Omar Caceres Rey, Marco Galarza Perez, Maribel Huaringa Nuñez, Johanna Balbuena Torrez, Henri Bailon Calderon, Nancy Rojas Serrano
878	hCoV-19/Guinea/Conakry_IPG12108/2020	EPI_ISL_2245832	Institut Pasteur de Guinée	Institut Pateur de Dakar	Grayo Solene, Diagne Moussa Moïse, Dia Ndongo, Diallo Amadou, Mbengue Safietou Sankhe, Ndiaye Ndack, Diop Mamadou, Maimouna Mbanne, Mohamed Kane, Loucoubar Cheikh, Tordo Noel, Faye Ousmane, Sall Amadou Alpha
879	hCoV-19/Canada/SK-NML-17324/2020	EPI_ISL_2883420	SK-Roy Romanow Provincial Laboratory	National Microbiology Laboratory (NML)	Anna Majer, Shari Tyson, Grace Seo, Philip Mabon, Elsie Grudeski, Rhiannon Huzarewich, Russell Mandes, Anneliese Landgraff, Jennifer Tanner, Natalie Knox, Morag Graham, Gary Van Domselaar, Ryan McDonald, Keith MacKenzie, Meredith Faires, Kara Loos, Rachel DePaulo, Alanna Senecal, Amanda Lang, Jessica Minion, Nathalie Bastien, Yan Li, Timothy Booth, Darian Hole, Madison Chapel, Kirsten Biggar, Can…
880	hCoV-19/NewZealand/20CV0080/2020	EPI_ISL_547986	LabTests	Institute of Environmental Science and Research (ESR)	Xiaoyun Ren, Matt Storey, Nikki Freed, Muhammad Faisal, Jing Wang, Hermes Perez, Anja Werno, Antje van der Linden, Arlo Upton, Chris Mansell, David Hammer, Dragana Drinkovic, Gary McAuliffe, Hana Sofia Andersson, James Ussher, Jill Sherwood, Josh Freeman, Julia Howard, Juliet Elvy, Mary DeAlmeida, Matt Blakiston, Matthew Rogers, Max Bloomfield, Michael Addidle, Michelle Balm, Sally Roberts, Sarah…
881	hCoV-19/Guadeloupe/IPG-7334/2020	EPI_ISL_613433	Institut Pasteur de la Guadeloupe	Institut Pasteur de la Guadeloupe	Marion Barbet, Sylvie Behillil, Méline Bizard, Angela Brisebarre, Camille Capel, Etienne Simon-Lorière, Vincent Enouf, Maud Vanpeene, Sylvie van der Werf, Stéphanie Guyomard, Sébastien Breurec, Antoine Talarmin
882	hCoV-19/Netherlands/ZuidHolland_116/2020	EPI_ISL_455305	Dutch COVID-19 response team	Erasmus Medical Center	Bas Oude Munnink, David Nieuwenhuijse, Reina Sikkema, Claudia Schapendonk, Irina Chestakova, Anne van der Linden, Theo Bestebroer, Stefan van Nieuwkoop, Mark Pronk, Pascal Lexmond, Corien Swaan, Manon Haverkate, Madelief Mollers, Mart Stein, Sandra Kengne Kamga Mobou, Jeroen van Kampen, Jolanda Voermans, Aura Timen, Corine GeurtsvanKessel, Annemiek van der Eijk, Richard Molenkamp, Marion Koopmans…
883	hCoV-19/Cameroon/CV437/2020	EPI_ISL_845557	National Public Health Laboratory, Cameroon	African Centre of Excellence for Genomics of Infectious Diseases (ACEGID), Redeemer's University	Oluniyi P.E. et al
884	hCoV-19/Cameroon/CV406/2020	EPI_ISL_845548	National Public Health Laboratory, Cameroon	African Centre of Excellence for Genomics of Infectious Diseases (ACEGID), Redeemer's University	Oluniyi P.E. et al
885	hCoV-19/Cameroon/Yaounde-ECO17/2021	EPI_ISL_1190755	CREMER(Centre de Rechercherches sur les Maladies Emergentes et Ré-émergentes)	TransVIHMI(Recherches Translationnelles sur le VIH et les Maladies Infectieuses)	Celestin Godwe, Christelle Butel, Martin Maidadi Foudi, Laetitia Serrano, Dowbiss Meta Djomsi, Nicole Vidal, Esemu Livo, Rodrigue Kamga, Marie Amougou , Eitel Mpoudi Ngole,Ahidjo Ayouba, Marcel Tongo, Martine Peeters, Eric Delaporte
886	hCoV-19/Ukraine/UA-RIVM-21918/2020	EPI_ISL_3253291	Dutch COVID-19 response team	National Institute for Public Health and the Environment (RIVM)	Adam Meijer, Harry Vennema, Dirk Eggink, Jeroen Cremer, Sharon van den Brink, Bas van der Veer, AnneMarie van den Brandt, Lisa Wijsman, Kim Freriks, Ryanne Jaarsma, Euníce Then, Lynn Aarts, Sanne Bos, Melissa van Tuil, Florian Zwagemaker, Dennis Schmitz, Annelies Kroneman, Karim Hajji, Chantal Reusken, on behalf of the national COVID-19 response team
887	hCoV-19/SouthAfrica/Tygerberg_79/2020	EPI_ISL_3068080	Division of Medical Virology, National Health Laboratory Service (NHLS), Tygerberg Hospital / Stellenbosch University	Division of Medical Virology, Stellenbosch University and NHLS Tygerberg Hospital	Susan Engelbrecht, Bronwyn Kleinhans, Kayla Delaney, Gert van Zyl, Wolfgang Preiser
888	hCoV-19/SouthAfrica/Tygerberg_202/2020	EPI_ISL_3068102	Division of Medical Virology, National Health Laboratory Service (NHLS), Tygerberg Hospital / Stellenbosch University	Division of Medical Virology, Stellenbosch University and NHLS Tygerberg Hospital	Susan Engelbrecht, Bronwyn Kleinhans, Kayla Delaney, Gert van Zyl, Wolfgang Preiser
889	hCoV-19/SouthAfrica/Tygerberg_223/2020	EPI_ISL_3068115	Division of Medical Virology, National Health Laboratory Service (NHLS), Tygerberg Hospital / Stellenbosch University	Division of Medical Virology, Stellenbosch University and NHLS Tygerberg Hospital	Susan Engelbrecht, Bronwyn Kleinhans, Kayla Delaney, Gert van Zyl, Wolfgang Preiser
890	hCoV-19/SouthAfrica/Tygerberg_232/2020	EPI_ISL_3068119	Division of Medical Virology, National Health Laboratory Service (NHLS), Tygerberg Hospital / Stellenbosch University	Division of Medical Virology, Stellenbosch University and NHLS Tygerberg Hospital	Susan Engelbrecht, Bronwyn Kleinhans, Kayla Delaney, Gert van Zyl, Wolfgang Preiser
891	hCoV-19/SouthAfrica/Tygerberg_233/2020	EPI_ISL_3068120	Division of Medical Virology, National Health Laboratory Service (NHLS), Tygerberg Hospital / Stellenbosch University	Division of Medical Virology, Stellenbosch University and NHLS Tygerberg Hospital	Susan Engelbrecht, Bronwyn Kleinhans, Kayla Delaney, Gert van Zyl, Wolfgang Preiser
892	hCoV-19/SouthAfrica/Tygerberg_203/2020	EPI_ISL_3068103	Division of Medical Virology, National Health Laboratory Service (NHLS), Tygerberg Hospital / Stellenbosch University	Division of Medical Virology, Stellenbosch University and NHLS Tygerberg Hospital	Susan Engelbrecht, Bronwyn Kleinhans, Kayla Delaney, Gert van Zyl, Wolfgang Preiser
893	hCoV-19/SouthAfrica/Tygerberg_214/2020	EPI_ISL_3068110	Division of Medical Virology, National Health Laboratory Service (NHLS), Tygerberg Hospital / Stellenbosch University	Division of Medical Virology, Stellenbosch University and NHLS Tygerberg Hospital	Susan Engelbrecht, Bronwyn Kleinhans, Kayla Delaney, Gert van Zyl, Wolfgang Preiser
894	hCoV-19/SouthAfrica/Tygerberg_222/2020	EPI_ISL_3068114	Division of Medical Virology, National Health Laboratory Service (NHLS), Tygerberg Hospital / Stellenbosch University	Division of Medical Virology, Stellenbosch University and NHLS Tygerberg Hospital	Susan Engelbrecht, Bronwyn Kleinhans, Kayla Delaney, Gert van Zyl, Wolfgang Preiser
895	hCoV-19/SouthAfrica/Tygerberg_132/2020	EPI_ISL_3068095	Division of Medical Virology, National Health Laboratory Service (NHLS), Tygerberg Hospital / Stellenbosch University	Division of Medical Virology, Stellenbosch University and NHLS Tygerberg Hospital	Susan Engelbrecht, Bronwyn Kleinhans, Kayla Delaney, Gert van Zyl, Wolfgang Preiser
896	hCoV-19/SouthAfrica/Tygerberg_218/2020	EPI_ISL_3068113	Division of Medical Virology, National Health Laboratory Service (NHLS), Tygerberg Hospital / Stellenbosch University	Division of Medical Virology, Stellenbosch University and NHLS Tygerberg Hospital	Susan Engelbrecht, Bronwyn Kleinhans, Kayla Delaney, Gert van Zyl, Wolfgang Preiser
897	hCoV-19/SouthAfrica/Tygerberg_215/2020	EPI_ISL_3068111	Division of Medical Virology, National Health Laboratory Service (NHLS), Tygerberg Hospital / Stellenbosch University	Division of Medical Virology, Stellenbosch University and NHLS Tygerberg Hospital	Susan Engelbrecht, Bronwyn Kleinhans, Kayla Delaney, Gert van Zyl, Wolfgang Preiser
898	hCoV-19/SouthAfrica/Tygerberg_216/2020	EPI_ISL_3068112	Division of Medical Virology, National Health Laboratory Service (NHLS), Tygerberg Hospital / Stellenbosch University	Division of Medical Virology, Stellenbosch University and NHLS Tygerberg Hospital	Susan Engelbrecht, Bronwyn Kleinhans, Kayla Delaney, Gert van Zyl, Wolfgang Preiser
899	hCoV-19/SouthAfrica/Tygerberg_204/2020	EPI_ISL_3068104	Division of Medical Virology, National Health Laboratory Service (NHLS), Tygerberg Hospital / Stellenbosch University	Division of Medical Virology, Stellenbosch University and NHLS Tygerberg Hospital	Susan Engelbrecht, Bronwyn Kleinhans, Kayla Delaney, Gert van Zyl, Wolfgang Preiser
900	hCoV-19/Chile/MA-CADIUMAG-34/2020	EPI_ISL_681699	Molecular Medicine Laboratory, University of Magallanes	Centro Asistencial Docente y de Investigacion, Universidad de Magallanes	Jorge González, Jacqueline Aldridge, Diego Alvarez, Marco Montes de Oca, Hermy Alvarez, Roberto Uribe-Paredes, Marcelo Navarrete
901	hCoV-19/Chile/MA-212219/2020	EPI_ISL_1300478	Genetica Molecular and Subdepartamento de Virologia ISP Chile	Instituto de Salud Publica de Chile	Javier Tognarelli, Karen Orostica, Barbara Parra, Loredana Arata, Jaime Lagos, Gisselle Barra, Patricia Bustos, Rodrigo Fasce, Andres Castillo, Jorge Fernandez
902	hCoV-19/Peru/LIM-INS-032/2020	EPI_ISL_491436	Laboratorio de Referencia Nacional de Virus Respiratorio. Instituto Nacional de Salud Perú	Laboratorio de Referencia Nacional de Biotecnología y Biología Molecular. Instituto Nacional de Salud Perú	Carlos Padilla Rojas, Karolyn Vega Chozo, Priscila Lope Pari, Omar Caceres Rey, Marco Galarza Perez, Maribel Huaringa Nuñez, Johanna Balbuena Torres, Henri Bailon Calderon, Nancy Rojas Serrano
903	hCoV-19/SouthAfrica/NHLS-UCT-GS-0046/2020	EPI_ISL_640040	Groote Schuur Hospital wc GSH	NHLS/UCT	Arash Iranzadeh, Deelan Doolabh, Lynn Tyers, Bruna Galvao, Innocent Mudau, Marvin Hsiao, Kruger Marais, Diana Hardie, Stephen Korsman, Carolyn Williamson
904	hCoV-19/Guadeloupe/IPG-7339/2020	EPI_ISL_613438	Institut Pasteur de la Guadeloupe	Institut Pasteur de la Guadeloupe	Marion Barbet, Sylvie Behillil, Méline Bizard, Angela Brisebarre, Camille Capel, Etienne Simon-Lorière, Vincent Enouf, Maud Vanpeene, Sylvie van der Werf, Stéphanie Guyomard, Sébastien Breurec, Antoine Talarmin
905	hCoV-19/Niger/M37/2020	EPI_ISL_2835634	Center for Medical and Sanitary Research (CERMES)	CDC Atlanta	Adamou Lagare, Justin Lee, Dhwani Batra
906	hCoV-19/Niger/M132/2021	EPI_ISL_2835630	Center for Medical and Sanitary Research (CERMES)	CDC Atlanta	Adamou Lagare, Justin Lee, Dhwani Batra
907	hCoV-19/Angola/KRISP-K009705/2020	EPI_ISL_1347896	Instituto Nacional de Investigação em Saúde	KRISP, KZN Research Innovation and Sequencing Platform	Morais J, Neto Z, Afonso P, Miranda J, David K, Inglês L, Pereira A, Paulo A Carralero RR Paixão JP, Freitas RH, Mufinda M, Lutucuta S, Giandhari J, Pillay S, Naidoo Y, Emmanuel SJ, Tegally H, Wilkinson E, de Oliveira T
908	hCoV-19/Angola/KRISP-K009693/2021	EPI_ISL_1347886	Instituto Nacional de Investigação em Saúde	KRISP, KZN Research Innovation and Sequencing Platform	Morais J, Neto Z, Afonso P, Miranda J, David K, Inglês L, Pereira A, Paulo A Carralero RR Paixão JP, Freitas RH, Mufinda M, Lutucuta S, Giandhari J, Pillay S, Naidoo Y, Emmanuel SJ, Tegally H, Wilkinson E, de Oliveira T
909	hCoV-19/Angola/KRISP-K011712/2021	EPI_ISL_1545330	Instituto Nacional de Investigação em Saúde	KRISP, KZN Research Innovation and Sequencing Platform	Morais J, Neto Z, Afonso P, Miranda J, David K, Inglês L, Pereira A, Paulo A Carralero RR Paixão JP, Freitas RH, Mufinda M, Lutucuta S, Giandhari J, Pillay S, Naidoo Y, Emmanuel SJ, Tegally H, Wilkinson E, de Oliveira T
910	hCoV-19/Serbia/C23975/2020	EPI_ISL_1057103	Institute of Biocides and Medical Ecology, Belgarde, Serbia	Virology Department Institute of Microbiology and Immunology Faculty of Medicine University of Belgrade	Banko Ana, Miljanovic Danijela, Milicevic Ognjen, Loncar Ana, Abazovic Dzihan, Despot Dragana
911	hCoV-19/Angola/KRISP-K009703/2021	EPI_ISL_1347895	Instituto Nacional de Investigação em Saúde	KRISP, KZN Research Innovation and Sequencing Platform	Morais J, Neto Z, Afonso P, Miranda J, David K, Inglês L, Pereira A, Paulo A Carralero RR Paixão JP, Freitas RH, Mufinda M, Lutucuta S, Giandhari J, Pillay S, Naidoo Y, Emmanuel SJ, Tegally H, Wilkinson E, de Oliveira T
912	hCoV-19/Congo/ITM-014-001LEK/2021	EPI_ISL_1671925	Fondation Congolaise pour la recherche medicale (FCRM), Francine Ntoumi	Institute of Tropical Medicine	Prof. Dr. Thirumalaisamy P. Velavan and Prof. Francine Ntoumi
913	hCoV-19/Congo/ITM-011-008LEK/2021	EPI_ISL_1671923	Fondation Congolaise pour la recherche medicale (FCRM), Francine Ntoumi	Institute of Tropical Medicine	Prof. Dr. Thirumalaisamy P. Velavan and Prof. Francine Ntoumi
914	hCoV-19/Peru/AMA-UPCH-0272/2020	EPI_ISL_729916	Instituto de Medicina Tropical, Universidad Nacional Toribio Rodríguez de Mendoza de Amazonas	Laboratorio de Genómica Microbiana, Universidad Peruana Cayetano Heredia	Pablo Tsukayama, Alejandra Dávila-Barclay, Luis González, Pedro E. Romero, Brenda Ayzanoa, Janet Huancachoque, Pool Marcos, Stella Chenet, Rafael Tapia, Cecilia Pajuelo, Carla Montenegro
915	hCoV-19/Peru/LIM-INS-411/2020	EPI_ISL_1111309	Laboratorio de Referencia Nacional de Virus Respiratorio. Instituto Nacional de Salud Perú	Laboratorio de Referencia Nacional de Enteropatógenos. Instituto Nacional de Salud del Perú	Ronnie Gavilan Chavez, Junior Caro Castro, Willi Quino Sifuentes, Veronica Hurtado Vela, Iris Silva Molina, Fiorella Orellana Peralta
916	hCoV-19/Peru/ANC-UPCH-0010/2020	EPI_ISL_540923	Laboratorio de Referencia Nacional de Virus Respiratorios, Instituto Nacional de Salud Peru	Laboratorio de Genómica Microbiana, Universidad Peruana Cayetano Heredia	Pablo Tsukayama, Alejandra Dávila-Barclay, Luis González, Pedro E. Romero, Brenda Ayzanoa, Janet Huancachoque, Pool Marcos, Maribel Huaringa, Camila Castillo-Vilcahuaman, Guillermo Salvatierra
917	hCoV-19/Peru/LIM-UPCH-0203/2020	EPI_ISL_729866	Laboratorio de Referencia Nacional de Virus Respiratorios, Instituto Nacional de Salud Peru	Laboratorio de Genómica Microbiana, Universidad Peruana Cayetano Heredia	Pablo Tsukayama, Alejandra Dávila-Barclay, Luis González, Guillermo Salvatierra, Pedro E. Romero, Brenda Ayzanoa, Janet Huancachoque, Pool Marcos, Marco Galarza, Priscila Lope, Nancy Rojas
918	hCoV-19/Peru/CAL-INS-671/2021	EPI_ISL_1111131	Laboratorio de Referencia Nacional de Virus Respiratorio. Instituto Nacional de Salud Perú	Laboratorio de Referencia Nacional de Enteropatógenos. Instituto Nacional de Salud del Perú	Ronnie Gavilan Chavez, Junior Caro Castro, Willi Quino Sifuentes, Veronica Hurtado Vela, Iris Silva Molina, Fiorella Orellana Peralta
919	hCoV-19/England/QEUH-962540/2020	EPI_ISL_531812	Lighthouse Lab in Glasgow	Wellcome Sanger Institute for the COVID-19 Genomics UK (COG-UK) consortium	Harper VanSteenhouse, Yumi Kasai, David Gray, Carol Clugston, Anna Dominiczak and Alex Alderton, Roberto Amato, Sonia Goncalves, Ewan Harrison, David K. Jackson, Ian Johnston, Dominic Kwiatkowski, Cordelia Langford, John Sillitoe
920	hCoV-19/Djibouti/NAMRU3_E106/2020	EPI_ISL_3920433	Naval Medical Research Unit No. 3	Naval Medical Research Center Biological Defense Research Directorate	Catherine E. Arnold, Regina Z. Cer, Logan J. Voegtly, Kyle A. Long, Emily K. Stefanov, Andrew J. Bennett, Andrea E. Luquette, Robin H. Miller, Francisco Malagon, Luis A. Estrella, Lindsay A. Glang, Michael V. Deschenes, Chaselynn M. Watters, Stephen M. Eggan, and Kimberly A. Bishop-Lilly
921	hCoV-19/SouthAfrica/KRISP-K003459/2020	EPI_ISL_602793	NHLS-IALCH	KRISP, KZN Research Innovation and Sequencing Platform	Giandhari J, Pillay S, Lessells R, Mdlalose K, York D, Khan S, Tegally H, Wilkinson E, de Oliveira T
922	hCoV-19/SouthAfrica/KRISP-K003690/2020	EPI_ISL_602872	NHLS-IALCH	KRISP, KZN Research Innovation and Sequencing Platform	Giandhari J, Pillay S, Lessells R, Mdlalose K, York D, Khan S, Tegally H, Wilkinson E, de Oliveira T
923	hCoV-19/SouthAfrica/KRISP-K002827/2020	EPI_ISL_602647	NHLS-IALCH	KRISP, KZN Research Innovation and Sequencing Platform	Giandhari J, Pillay S, Lessells R, Mdlalose K, York D, Khan S, Tegally H, Wilkinson E, de Oliveira T
924	hCoV-19/SouthAfrica/KRISP-K003365/2020	EPI_ISL_602756	NHLS-IALCH	KRISP, KZN Research Innovation and Sequencing Platform	Giandhari J, Pillay S, Lessells R, Mdlalose K, York D, Khan S, Tegally H, Wilkinson E, de Oliveira T
925	hCoV-19/SouthAfrica/KRISP-K002897/2020	EPI_ISL_602709	NHLS-IALCH	KRISP, KZN Research Innovation and Sequencing Platform	Giandhari J, Pillay S, Lessells R, Mdlalose K, York D, Khan S, Tegally H, Wilkinson E, de Oliveira T
926	hCoV-19/SouthAfrica/KRISP-K003739/2020	EPI_ISL_602916	NHLS-IALCH	KRISP, KZN Research Innovation and Sequencing Platform	Giandhari J, Pillay S, Lessells R, Mdlalose K, York D, Khan S, Tegally H, Wilkinson E, de Oliveira T
927	hCoV-19/NewZealand/20VR3879/2020	EPI_ISL_548145	Middlemore Hospital	Institute of Environmental Science and Research (ESR)	Xiaoyun Ren, Matt Storey, Nikki Freed, Muhammad Faisal, Jing Wang, Hermes Perez, Anja Werno, Antje van der Linden, Arlo Upton, Chris Mansell, David Hammer, Dragana Drinkovic, Gary McAuliffe, Hana Sofia Andersson, James Ussher, Jill Sherwood, Josh Freeman, Julia Howard, Juliet Elvy, Mary DeAlmeida, Matt Blakiston, Matthew Rogers, Max Bloomfield, Michael Addidle, Michelle Balm, Sally Roberts, Sarah…
928	hCoV-19/Serbia/Vrsac-253781007/2020	EPI_ISL_661186	Scientific Veterinary Institute Novi Sad	Veterinary Specialized Institute "Kraljevo", Serbia	Vidanovic,D., Tesovic,B., Knezevic,A., Jovanovic,T., Jankovic,M., Sekler,M., Banovic Djeri,B., Petrovic,T., Volkening,J., Afonso,C.
929	hCoV-19/Slovakia/13537-VHU4684/2020	EPI_ISL_2276072	Regional Authority of Public Health Trenčín	Veterinary institute in Zvolen Slovakia	Dirbáková Z., Bučková L., Reizigová L., Beňová K., Sujová S., Mokryšová S., Tinák M., Mojžiš M.
930	hCoV-19/Serbia/C18635/2020	EPI_ISL_918411	Institute of Biocides and Medical Ecology	Virology Department Institute of Microbiology and Immunology Faculty of Medicine University of Belgrade	Banko Ana, Miljanovic Danijela, Milicevic Ognjen, Loncar Ana, Abazovic Dzihan, Despot Dragana
931	hCoV-19/Serbia/C25036/2020	EPI_ISL_1061429	Institute of Biocides and Medical Ecology, Belgarde, Serbia	Virology Department Institute of Microbiology and Immunology Faculty of Medicine University of Belgrade	Banko Ana, Miljanovic Danijela, Milicevic Ognjen, Loncar Ana, Abazovic Dzihan, Despot Dragana
932	hCoV-19/Serbia/L4570/2020	EPI_ISL_1057038	Institute of Biocides and Medical Ecology, Belgarde, Serbia	Virology Department Institute of Microbiology and Immunology Faculty of Medicine University of Belgrade	Banko Ana, Miljanovic Danijela, Milicevic Ognjen, Loncar Ana, Abazovic Dzihan, Despot Dragana
933	hCoV-19/Chile/RM-133625/2020	EPI_ISL_746638	Genetica Molecular and Subdepartamento de Virologia ISP Chile	Instituto de Salud Publica de Chile	Javier Tognarelli, Barbara Parra, Loredana Arata, Jaime Lagos, Gisselle Barra, Patricia Bustos, Rodrigo Fasce, Andres Castillo, Jorge Fernandez
934	hCoV-19/Chile/RM-31246/2021	EPI_ISL_1321521	Genetica Molecular and Subdepartamento de Virologia ISP Chile	Instituto de Salud Publica de Chile	Javier Tognarelli, Karen Orostica, Barbara Parra, Loredana Arata, Jaime Lagos, Gisselle Barra, Patricia Bustos, Rodrigo Fasce, Andres Castillo, Jorge Fernandez
935	hCoV-19/Peru/LAM-INS-199/2020	EPI_ISL_1092337	Laboratorio de Referencia Nacional de Virus Respiratorio. Instituto Nacional de Salud Perú	Laboratorio de Referencia Nacional de Biotecnología y Biología Molecular. Instituto Nacional de Salud Perú	Carlos Padilla Rojas, Karolyn Vega Chozo, Luis Barcena, Priscila Lope Pari, Omar Caceres Rey, Marco Galarza Perez, Maribel Huaringa Nuñez, Johanna Balbuena Torrez, Henri Bailon Calderon, Nancy Rojas Serrano
936	hCoV-19/Australia/NSW2941/2020	EPI_ISL_678373	Area of Virology, Serology and Virology Division (SAViD), New South Wales Health Pathology Randwick	Virology Research Laboratory; Area of Virology, Serology and Virology Division (SAViD), New South Wales Health Pathology Randwick	Foster, C.; Au, J.; Ruiz Silva, M.; Deveson, I.; Bull, R.; Van Hal, S.; Rawlinson, W.
937	hCoV-19/Peru/LIM-UPCH-0300/2020	EPI_ISL_812461	Laboratorio de Referencia Nacional de Virus Respiratorios, Instituto Nacional de Salud Peru	Laboratorio de Genómica Microbiana, Universidad Peruana Cayetano Heredia	Pablo Tsukayama, Alejandra Dávila-Barclay, Guillermo Salvatierra, Luis González, Pedro E. Romero, Brenda Ayzanoa, Janet Huancachoque, Pool Marcos, Camila Castillo-Vilcahuamán, Oscar Escalante, Priscila Lope, Nancy Rojas
938	hCoV-19/Togo/BMC-92-20/2021	EPI_ISL_2278010	Institut National d’Hygiène (INH)	Unité Mixte Internationale TransVIHMI (UMI 233 IRD – U1175 INSERM - Université de Montpellier)IRD (Institut de recherche pour le développement)	Mounerou SALOU, Christelle BUTEL, Wembo A. HALATOKO,Issaka Maman, Abla A. KONOU, Amivi EHLAN, Adodo SADJI, Kokou TEGUENI,Sidonie A.M.KAGNISSODE, Akoélé SILIADIN, Alassane OURO-MEDELI, Messanh DOUFFAN,Déléma MABA,Sika DOSSIM, Améyo DORKENOO, Mireille PRINCE-DAVID,Anoumou DAGNRA,Laetitia SERRANO,Ahidjo AYOUBA,Eric DELAPORTE, Martine PEETERS
939	hCoV-19/NewZealand/20CV0251/2020	EPI_ISL_548080	LabPLUS	Institute of Environmental Science and Research (ESR)	Xiaoyun Ren, Matt Storey, Nikki Freed, Muhammad Faisal, Jing Wang, Hermes Perez, Anja Werno, Antje van der Linden, Arlo Upton, Chris Mansell, David Hammer, Dragana Drinkovic, Gary McAuliffe, Hana Sofia Andersson, James Ussher, Jill Sherwood, Josh Freeman, Julia Howard, Juliet Elvy, Mary DeAlmeida, Matt Blakiston, Matthew Rogers, Max Bloomfield, Michael Addidle, Michelle Balm, Sally Roberts, Sarah…
940	hCoV-19/NewZealand/20VR3920/2020	EPI_ISL_548102	Waikato Hospital	Institute of Environmental Science and Research (ESR)	Xiaoyun Ren, Matt Storey, Nikki Freed, Muhammad Faisal, Jing Wang, Hermes Perez, Anja Werno, Antje van der Linden, Arlo Upton, Chris Mansell, David Hammer, Dragana Drinkovic, Gary McAuliffe, Hana Sofia Andersson, James Ussher, Jill Sherwood, Josh Freeman, Julia Howard, Juliet Elvy, Mary DeAlmeida, Matt Blakiston, Matthew Rogers, Max Bloomfield, Michael Addidle, Michelle Balm, Sally Roberts, Sarah…
941	hCoV-19/SouthAfrica/NICD-N3348/2021	EPI_ISL_1914824	National Institute for Communicable Diseases,National Health Laboratory Services, Gauteng, South Africa	National Institute for Communicable Diseases of the National Health Laboratory Service	Amoako DG, Scheepers C, Mohale T, Ntuli N, Mahlangu B, Ismail A, Bhiman JN
942	hCoV-19/SouthAfrica/NICD-N3322/2021	EPI_ISL_1914808	National Institute for Communicable Diseases,National Health Laboratory Services, Gauteng, South Africa	National Institute for Communicable Diseases of the National Health Laboratory Service	Amoako DG, Scheepers C, Mohale T, Ntuli N, Mahlangu B, Ismail A, Bhiman JN
943	hCoV-19/SouthAfrica/KRISP-K003687/2020	EPI_ISL_602869	NHLS-IALCH	KRISP, KZN Research Innovation and Sequencing Platform	Giandhari J, Pillay S, Lessells R, Mdlalose K, York D, Khan S, Tegally H, Wilkinson E, de Oliveira T
944	hCoV-19/SouthAfrica/KRISP-K005318/2020	EPI_ISL_678610	NHLS-IALCH	KRISP, KZN Research Innovation and Sequencing Platform	Giandhari J, Pillay S, Lessells R, ChimukangaraB, Mdlalose K, York D, Khan S, Tegally H, Wilkinson E, de Oliveira T
945	hCoV-19/SouthAfrica/NICD-N3330/2021	EPI_ISL_1914813	National Institute for Communicable Diseases,National Health Laboratory Services, Gauteng, South Africa	National Institute for Communicable Diseases of the National Health Laboratory Service	Amoako DG, Scheepers C, Mohale T, Ntuli N, Mahlangu B, Ismail A, Bhiman JN
946	hCoV-19/Curacao/CW-RIVM-11646/2021	EPI_ISL_1014588	Dutch COVID-19 response team	National Institute for Public Health and the Environment (RIVM)	Adam Meijer, Harry Vennema, Dirk Eggink, Jeroen Cremer, Sharon van den Brink, Bas van der Veer, AnneMarie van den Brandt, Florian Zwagemaker, Dennis Schmitz, Chantal Reusken, on behalf of the national COVID-19 response team
947	hCoV-19/Egypt/CPHL-A2/2021	EPI_ISL_3274158	CPHL/MOH/EGYPT	CPHL/MOH/EGYPT	Wael H. Roshdy/ Mohamed Kamal / Shymaa s. Ahmed/ Ramy Galal/Nancy el guindy/ Amelia nagiub/salma sayed/ Abd Monaem Adel/Galal Mahmoud/Dalia Ramadan/Rabeh ..R. El/Shesheny/ Mohamed A Ali/Mohamed Hassany
948	hCoV-19/Egypt/CPHL-S9/2021	EPI_ISL_3274156	CPHL/MOH/EGYPT	CPHL/MOH/EGYPT	Wael H. Roshdy/ Mohamed Kamal / Shymaa s. Ahmed/ Ramy Galal/Nancy el guindy/ Amelia nagiub/salma sayed/ Abd Monaem Adel/Galal Mahmoud/Dalia Ramadan/Rabeh ..R. El/Shesheny/ Mohamed A Ali/Mohamed Hassany
949	hCoV-19/Egypt/CUNCI-HGC9I012/2020	EPI_ISL_857329	Cancer Biology Department, National Cancer Institute	Cancer Biology Department, National Cancer Institute	Zekri,A.N., Sedawy,M.G., Ahmed,O.S., Hafez,M.M., Soliman,H.K., Bahnassy,A.A., Elhosieny,F.W., Gad,A.E., Hamdy,M.S., Soliman,M.S., Soliman,L., Abouelhoda,M.
950	hCoV-19/Egypt/CPHL-A5/2021	EPI_ISL_3274161	CPHL/MOH/EGYPT	CPHL/MOH/EGYPT	Wael H. Roshdy/ Mohamed Kamal / Shymaa s. Ahmed/ Ramy Galal/Nancy el guindy/ Amel nagiub/yasser el hady/salma sayed/ Abd Monaem Adel/Galal Mahmoud/Dalia Ramadan/Rabeh ..R. El/Shesheny/ Mohamed A Ali/Mohamed Hassany
951	hCoV-19/Egypt/CUNCI-HGC12I048/2021	EPI_ISL_890228	Cancer Biology Department, National Cancer Institute	Cancer Biology Department, National Cancer Institute	Zekri,A.N., Sedawy,M.G., Ahmed,O.S., Hafez,M.M., Soliman,H.K., Bahnassy,A.A., Elhosieny,F.W., Gad,A.E., Hamdy,M.S., Soliman,M.S., Soliman,L., Abouelhoda,M.
952	hCoV-19/Egypt/NRC-6465/2020	EPI_ISL_2232367	Center of Scientific Excellence for Influenza Viruses (CSEIV), National Research Centre	Center of Scientific Excellence for Influenza Viruses (CSEIV), National Research Centre	Rabeh El-Shesheny, Ahmed E Kayed, Ahmed El-Taweel, Mokhtar Gomaa, Sara Mahmoud, Yassmin Moatasim, Omnia Kutkat, Mina Kamel, Noura M Abo Shama, Mohamed El Sayes, Mahmoud Shehata, Ahmed Mostafa, Ahmed Kandeil, Richard Webby, Ghazi Kayali, Mohamed Ahmed Ali
953	hCoV-19/Egypt/ARMY-MCL0018/2020	EPI_ISL_907082	Biology, MCL	Biology, MCL	Seadawy,M.G., Shamel,M.D., Gad,A.F., Elhoseiny,M.F., Zekri,A.N.
954	hCoV-19/Egypt/ARMY-MCL009/2020	EPI_ISL_907083	Biology, MCL	Biology, MCL	Seadawy,M.G., Shamel,M.D., Gad,A.F., Elhoseiny,M.F., Zekri,A.N.
955	hCoV-19/Egypt/CUNCI-HGC9I028/2020	EPI_ISL_857334	Cancer Biology Department, National Cancer Institute	Cancer Biology Department, National Cancer Institute	Zekri,A.N., Sedawy,M.G., Ahmed,O.S., Hafez,M.M., Soliman,H.K., Bahnassy,A.A., Elhosieny,F.W., Gad,A.E., Hamdy,M.S., Soliman,M.S., Soliman,L., Abouelhoda,M.
956	hCoV-19/Egypt/CPHL-A8/2020	EPI_ISL_3274163	CPHL/MOH/EGYPT	CPHL/MOH/EGYPT	Wael H. Roshdy/ Mohamed Kamal / Shymaa s. Ahmed/ Ramy Galal/Nancy el guindy/ Amel nagiub/yasser el hady/salma sayed/ Abd Monaem Adel/Galal Mahmoud/Dalia Ramadan/Rabeh ..R. El/Shesheny/ Mohamed A Ali/Mohamed Hassany
957	hCoV-19/Egypt/ARMY-39/2021	EPI_ISL_1936214	Main Chemical Laboratories Egypt Army	Main Chemical Laboratories Egypt Army	Mohamed Seadawy, AbedElrahman Zekri, Mohamed Shamel, Ahmed Gad, Abdullah Salama, Mostfa Elhoseiny
958	hCoV-19/Australia/WA691/2021	EPI_ISL_1750965	PathWest Laboratory Medicine WA	PathWest Laboratory Medicine WA Microbial Surveillance Unit	PathWest Laboratory Medicine WA Microbial Surveillance Unit
959	hCoV-19/Georgia/Tb-SNGS230/2021	EPI_ISL_3204236	Department for Virology, Molecular Biology and Genome Research, R. G. Lugar Center for Public Health Research, National Center for Disease Control and Public Health (NCDC) of Georgia.	Department for Virology, Molecular Biology and Genome Research, R. G. Lugar Center for Public Health Research, National Center for Disease Control and Public Health (NCDC) of Georgia.	Giorgi Tomashvili, Meri Pantsulaia, Gvantsa Brachveli, Giorgi Gogoladze, Nino Berishvili, Tata Imnadze, Ana Papkiauri, Gvantsa Chanturia, Ann Machablishvili, Nato Kotaria, Marine Murtskhvaladze, Lela Sabadze, Mari Gavashelidze, Tamar Jashiashvili, Tea Tevdoradze, Ketevan Sidamonidze, Ekaterine Khmaladze, Ekaterine Zhghenti, Roena Sukhiashvili, Mariam Zakalashvili, Lela Urushadze, Magda Dgebuadze,…
960	hCoV-19/Georgia/Tb-SNGS221/2021	EPI_ISL_3204239	Department for Virology, Molecular Biology and Genome Research, R. G. Lugar Center for Public Health Research, National Center for Disease Control and Public Health (NCDC) of Georgia.	Department for Virology, Molecular Biology and Genome Research, R. G. Lugar Center for Public Health Research, National Center for Disease Control and Public Health (NCDC) of Georgia.	Giorgi Tomashvili, Meri Pantsulaia, Gvantsa Brachveli, Giorgi Gogoladze, Nino Berishvili, Tata Imnadze, Ana Papkiauri, Gvantsa Chanturia, Ann Machablishvili, Nato Kotaria, Marine Murtskhvaladze, Lela Sabadze, Mari Gavashelidze, Tamar Jashiashvili, Tea Tevdoradze, Ketevan Sidamonidze, Ekaterine Khmaladze, Ekaterine Zhghenti, Roena Sukhiashvili, Mariam Zakalashvili, Lela Urushadze, Magda Dgebuadze,…
961	hCoV-19/Egypt/CCHE57357_Wave_3_A068/2021	EPI_ISL_2566510	Genomics Program, Children Cancer Hospital	Genomics Program, Children Cancer Hospital	Hatem,A., ElHaddad,A., Abouelnaga,S., Amer,K., Elnaqeeb,M., Hassan,W., Salah,H., ElHalafawy,A., Farawela,H., Saaid,M., Hossam,M., Ismail,J., Almeldin,A., Said,D., Abdelaziz,H., Mansour,T., Shalaby,L., Soliman,S., Hassan,R., Hammad,M., Hussein,S., Abdo,I., Jalal,D., El-Zayat,M., El-Shaqnqery,H., Diab,A., Yahia,A., Samir,O., Sayed,A.
962	hCoV-19/Egypt/CCHE57357_Wave_3_A015/2021	EPI_ISL_2566475	Genomics Program, Children Cancer Hospital	Genomics Program, Children Cancer Hospital	Hatem,A., ElHaddad,A., Abouelnaga,S., Amer,K., Elnaqeeb,M., Hassan,W., Salah,H., ElHalafawy,A., Farawela,H., Saaid,M., Hossam,M., Ismail,J., Almeldin,A., Said,D., Abdelaziz,H., Mansour,T., Shalaby,L., Soliman,S., Hassan,R., Hammad,M., Hussein,S., Abdo,I., Jalal,D., El-Zayat,M., El-Shaqnqery,H., Diab,A., Yahia,A., Samir,O., Sayed,A.
963	hCoV-19/Egypt/CCHE57357_Wave_3_A073/2021	EPI_ISL_2566513	Genomics Program, Children Cancer Hospital	Genomics Program, Children Cancer Hospital	Hatem,A., ElHaddad,A., Abouelnaga,S., Amer,K., Elnaqeeb,M., Hassan,W., Salah,H., ElHalafawy,A., Farawela,H., Saaid,M., Hossam,M., Ismail,J., Almeldin,A., Said,D., Abdelaziz,H., Mansour,T., Shalaby,L., Soliman,S., Hassan,R., Hammad,M., Hussein,S., Abdo,I., Jalal,D., El-Zayat,M., El-Shaqnqery,H., Diab,A., Yahia,A., Samir,O., Sayed,A.
964	hCoV-19/Malta/MDxMDH472/2021	EPI_ISL_2399546	Molecular Diagnostics Pathology Department Mater Dei Hospital Malta	Molecular Diagnostics Pathology Department Mater Dei Hospital Malta	G Zahra, R Borg, C Cilia, L Grech, M Briffa
965	hCoV-19/Egypt/CCHE57357_Wave_3_A016/2021	EPI_ISL_2566476	Genomics Program, Children Cancer Hospital	Genomics Program, Children Cancer Hospital	Hatem,A., ElHaddad,A., Abouelnaga,S., Amer,K., Elnaqeeb,M., Hassan,W., Salah,H., ElHalafawy,A., Farawela,H., Saaid,M., Hossam,M., Ismail,J., Almeldin,A., Said,D., Abdelaziz,H., Mansour,T., Shalaby,L., Soliman,S., Hassan,R., Hammad,M., Hussein,S., Abdo,I., Jalal,D., El-Zayat,M., El-Shaqnqery,H., Diab,A., Yahia,A., Samir,O., Sayed,A.
966	hCoV-19/Australia/VIC18681/2021	EPI_ISL_2920960	Victorian Infectious Diseases Reference Laboratory (VIDRL)	VIDRL and MDU-PHL	Caly L., Seemann T., Sait, M.L., Druce J., Sherry, N.L.
967	hCoV-19/Chile/RM-105890/2021	EPI_ISL_2756329	Genetica Molecular and Subdepartamento de Virologia ISP Chile	Instituto de Salud Publica de Chile	Karen Orostica, Constanza Campano, Barbara Parra, Loredana Arata, Gisselle Barra, Patricia Bustos, Rodrigo Fasce, Javier Tognarelli, Andres Castillo, Soledad Ulloa, Jorge Fernandez
968	hCoV-19/CostaRica/INC-0653/2021	EPI_ISL_2502750	AREA DE SALUD PEREZ ZELEDON	Inciensa, Instituto Costarricense de InvestigaciOn y Enseñanza en NutriciOn y Salud	Francisco Duarte, Hebleen Porras, Claudio Soto-Garita, Estela Cordero, Adriana Godínez, Melany CalderOn, Jose Luis Vargas, Mariela Gutierrez, Joselyn Prado & Fabricio Aguilar
969	hCoV-19/CostaRica/INC-0784/2021	EPI_ISL_3037819	AREA DE SALUD PEREZ ZELEDON	Inciensa, Instituto Costarricense de Investigación y Enseñanza en Nutrición y Salud	Francisco Duarte, Hebleen Porras, Claudio Soto-Garita, Estela Cordero, Adriana Godínez, Melany Calderón, José Luis Vargas, Mariela Gutiérrez Joselyn Prado, Caterina Guzmán, Nazareth Ruiz & Yendry Ramírez
970	hCoV-19/Egypt/CCHE57357_Wave_3_A036/2021	EPI_ISL_2566490	Genomics Program, Children Cancer Hospital	Genomics Program, Children Cancer Hospital	Hatem,A., ElHaddad,A., Abouelnaga,S., Amer,K., Elnaqeeb,M., Hassan,W., Salah,H., ElHalafawy,A., Farawela,H., Saaid,M., Hossam,M., Ismail,J., Almeldin,A., Said,D., Abdelaziz,H., Mansour,T., Shalaby,L., Soliman,S., Hassan,R., Hammad,M., Hussein,S., Abdo,I., Jalal,D., El-Zayat,M., El-Shaqnqery,H., Diab,A., Yahia,A., Samir,O., Sayed,A.
971	hCoV-19/Belarus/RRPCEM-VIS_1300/2021	EPI_ISL_1653933	Laboratory for HIV and opportunistic infections diagnosis The Republican Research and Practical Center for Epidemiology and Microbiology (RRPCEM)	Laboratory for HIV and opportunistic infections diagnosis The Republican Research and Practical Center for Epidemiology and Microbiology (RRPCEM)	Elena Gasich, Kirill Bulda, Yauhen Sysaliatsin, Leonid Valentovich, Alina Drozd, Nastassia Kabankova, Katsiaryna Belyakova, Anatoly Krasko, Vladimir Gorbunov, Alena Mikhalenka, Alexander Kilchevcky
972	hCoV-19/Jordan/Biolab0079/2021	EPI_ISL_2658760	Biolab Diagnostic Laboratories	Biolab Diagnostic Laboratories	Issa Abu-Dayyeh, Ahmad Tibi, Lama Hussein, Shaima Ali, Badia Saddedin, Eiad Atwa, Amid Abdelnour
973	hCoV-19/France/IDF-IPP14534/2021	EPI_ISL_2835706	Labo Analyses Med	National Reference Center for Viruses of Respiratory Infections, Institut Pasteur, Paris	Marion Barbet, Sylvie Behillil, Méline Bizard, Angela Brisebarre, Camille Capel, Vincent Enouf, Louise Lefrançois, Frédéric Lemoine, Christophe Malabat, Corinne Maufrais, Etienne Simon-Lorière, Maud Vanpeene, Sylvie Van der Werf ,BéNéDicte Roquebert
974	hCoV-19/Malta/MDXMDH464/2021	EPI_ISL_2399457	Molecular Diagnostics Pathology Department Mater Dei Hospital Malta	Molecular Diagnostics Pathology Department Mater Dei Hospital Malta	G Zahra, R Borg, C Cilia, L Grech, M Briffa
975	hCoV-19/Netherlands/NB-MVD-CWGS2101060/2021	EPI_ISL_2731374	Microvida	Microvida	Suzan D. Pas, Jaco J. Verweij, Joep J. J. M. Stohr
976	hCoV-19/Egypt/CPHL-S4/2021	EPI_ISL_3274151	CPHL/MOH/EGYPT	CPHL/MOH/EGYPT	Wael H. Roshdy/ Mohamed Kamal / Shymaa s. Ahmed/ Ramy Galal/Nancy el guindy/ Amelia nagiub/salma sayed/ Abd Monaem Adel/Galal Mahmoud/Dalia Ramadan/Rabeh ..R. El/Shesheny/ Mohamed A Ali/Mohamed Hassany
977	hCoV-19/Lithuania/S21E632/2021	EPI_ISL_2428604	UAB Diagnostikos laboratorija	Vilnius University Hospital Santaros Klinikos, Center of Laboratory Medicine	Daniel Naumovas, Dovile Ezerskyte, Rimvydas Norvilas, Ingrida Olendraite, Gytis Dudas, Ligita Raugaite, Monika Katenaite, Mindaugas Stoskus, Laimonas Griskevicius
978	hCoV-19/Latvia/2105005620/2021	EPI_ISL_2798330	Riga East University Hospital, National Microbiology Reference Laboratory	Riga East University Hospital, National Microbiology Reference Laboratory; Eurofins Genomics Europe Sequencing GmbH	Ģirts Šķenders, Reinis Vangravs, Arzu Algulieva, Reinis Zeltmatis, Dārta Pūpola, Jevgenijs Bodrenko, Jūlija Čevere, Ilva Pole, Diāna Dušacka, Sergejs Ņikišins
979	hCoV-19/Latvia/2105088466/2021	EPI_ISL_2799119	Centrālā Laboratorija, SIA	Riga East University Hospital, National Microbiology Reference Laboratory; Eurofins Genomics Europe Sequencing GmbH	Stella Lapiņa, Jana Osīte, Ģirts Šķenders, Reinis Vangravs, Arzu Algulieva, Reinis Zeltmatis, Dārta Pūpola, Jevgenijs Bodrenko, Jūlija Čevere, Ilva Pole, Diāna Dušacka, Sergejs Ņikišins
980	hCoV-19/Estonia/16733150/2021	EPI_ISL_2788837	Synlab Eesti OÜ	1. Laboratory of Communicable Diseases (Estonia); 2. Eurofins Genomics Europe Sequencing GmbH	Liidia Dotsenko et al.
981	hCoV-19/Bahrain/920509111/2020	EPI_ISL_684031	Communicable Disease Laboratory, Public Health Directorate	Communicable Disease Laboratory, Public Health Directorate	Alwasti,H., Altaif,Z., AlHujairi,Z., AlAbbas,Z.
982	hCoV-19/Peru/ARE-INS-2606/2021	EPI_ISL_3537715	Laboratorio de Referencia Nacional de Virus Respiratorios. Centro Nacional de Salud Publica. Instituto Nacional de Salud Peru.	Laboratorio de Referencia Nacional de Virus Respiratorios. Centro Nacional de Salud Publica. Instituto Nacional de Salud Peru.	Carlos Padilla Rojas, Veronica Hurtado Vela, Orson Mestanza Millones, Iris Silva Molina, Luis Barcena Flores, Sandra Morales Ruiz, Steve Acedo Lazo, Wendy Lizarraga Olivares, Victor Jimenez Vasquez, Sara Gordillo Vilchez, Nieves Sevilla Castañeda, Princesa Medrano Alhuay, Omar Caceres Rey, Marco Galarza Perez, Henri Bailon Calderon, Nancy Rojas Serrano, Priscila Lope Pari, Lely Solari Zerpa, Jose…
983	hCoV-19/Peru/LAL-INS-1671/2021	EPI_ISL_3023420	Laboratorio de Referencial Nacional de Virus Respiratorios	Laboratorio de Referencial Nacional de Virus Respiratorios	Carlos Padilla Rojas, Veronica Hurtado Vela, Orson Mestanza Millones, Iris Silva Molina, Luis Barcena Flores, Sandra Morales Ruiz, Steve Acedo Lazo, Omar Caceres Rey, Marco Galarza Perez, Henri Bailon Calderon, Nancy Rojas Serrano, Priscila Lope Pari, Lely Solari Zerpa, Joseph Huayra Niquen
984	hCoV-19/Chile/AR-104987/2021	EPI_ISL_2659154	Genetica Molecular and Subdepartamento de Virologia ISP Chile	Instituto de Salud Publica de Chile	Karen Orostica, Constanza Campano, Barbara Parra, Loredana Arata, Gisselle Barra, Patricia Bustos, Rodrigo Fasce, Javier Tognarelli, Andres Castillo, Soledad Ulloa, Jorge Fernandez
985	hCoV-19/Peru/LIM-INS-3157/2021	EPI_ISL_3826920	Laboratorio de Referencia Nacional de Virus Respiratorios. Centro Nacional de Salud Publica. Instituto Nacional de Salud Peru.	Laboratorio de Referencia Nacional de Virus Respiratorios. Centro Nacional de Salud Publica. Instituto Nacional de Salud Peru.	Carlos Padilla Rojas, Veronica Hurtado Vela, Orson Mestanza Millones, Iris Silva Molina, Luis Barcena Flores, Sandra Morales Ruiz, Steve Acedo Lazo, Wendy Lizarraga Olivares, Victor Jimenez Vasquez, Sara Gordillo Vilchez, Nieves Sevilla Castañeda, Princesa Medrano Alhuay, Omar Caceres Rey, Marco Galarza Perez, Henri Bailon Calderon, Nancy Rojas Serrano, Priscila Lope Pari, Lely Solari Zerpa, Jose…
986	hCoV-19/Peru/ARE-INS-2972/2021	EPI_ISL_3670627	Laboratorio de Referencia Nacional de Virus Respiratorios. Centro Nacional de Salud Publica. Instituto Nacional de Salud Peru.	Laboratorio de Referencia Nacional de Virus Respiratorios. Centro Nacional de Salud Publica. Instituto Nacional de Salud Peru.	Carlos Padilla Rojas, Veronica Hurtado Vela, Orson Mestanza Millones, Iris Silva Molina, Luis Barcena Flores, Sandra Morales Ruiz, Steve Acedo Lazo, Wendy Lizarraga Olivares, Victor Jimenez Vasquez, Sara Gordillo Vilchez, Nieves Sevilla Castañeda, Princesa Medrano Alhuay, Omar Caceres Rey, Marco Galarza Perez, Henri Bailon Calderon, Nancy Rojas Serrano, Priscila Lope Pari, Lely Solari Zerpa, Jose…
987	hCoV-19/Ecuador/NIC-INSPI-336176/2021	EPI_ISL_2988467	INSPI-CRN DE INFLUENZA Y OTROS VIRUS RESPIRATORIOS	NIC-INSPI	Alfredo Bruno , Maritza Olmedo, Michelle Páez, Jimmy Garcés, Johanna Laines, Lizbeth Patiño, Manuel Gonzalez, Domenica de Mora.
988	hCoV-19/Peru/ANC-INS-1862/2021	EPI_ISL_3023583	Laboratorio de Referencial Nacional de Virus Respiratorios	Laboratorio de Referencial Nacional de Virus Respiratorios	Carlos Padilla Rojas, Veronica Hurtado Vela, Orson Mestanza Millones, Iris Silva Molina, Luis Barcena Flores, Sandra Morales Ruiz, Steve Acedo Lazo, Omar Caceres Rey, Marco Galarza Perez, Henri Bailon Calderon, Nancy Rojas Serrano, Priscila Lope Pari, Lely Solari Zerpa, Joseph Huayra Niquen
989	hCoV-19/Israel/CVL-13415/2021	EPI_ISL_2183616	Israel Central Virology laboratory	Israel National Consortium for SARS-CoV-2 sequencing	Neta Zuckerman, Efrat Dahan Bucris, Michal Mandelboim, Dana Bar-Ilan, Miranda Geva, Netanel Abu, Oran Erster, Efrat Glick-Saar, Omri Nayshool, Gideon Rechavi, Ella Mendelson, Orna Mor
990	hCoV-19/Ecuador/UEES-INTERLAB-6660161/2021	EPI_ISL_2405162	INTERLAB	Omics Sciences Laboratory	Derly Andrade Molina, Gabriel Morey León, Darlyn Amaya, Rubén Armas González, Juan Carlos Fernández Cadena
991	hCoV-19/Peru/HUC-INS-2660/2021	EPI_ISL_3547008	Laboratorio de Referencia Nacional de Virus Respiratorios. Centro Nacional de Salud Publica. Instituto Nacional de Salud Peru.	Laboratorio de Referencia Nacional de Virus Respiratorios. Centro Nacional de Salud Publica. Instituto Nacional de Salud Peru.	Carlos Padilla Rojas, Veronica Hurtado Vela, Orson Mestanza Millones, Iris Silva Molina, Luis Barcena Flores, Sandra Morales Ruiz, Steve Acedo Lazo, Wendy Lizarraga Olivares, Victor Jimenez Vasquez, Sara Gordillo Vilchez, Nieves Sevilla Castañeda, Princesa Medrano Alhuay, Omar Caceres Rey, Marco Galarza Perez, Henri Bailon Calderon, Nancy Rojas Serrano, Priscila Lope Pari, Lely Solari Zerpa, Jose…
992	hCoV-19/Chile/RM-PUC_MVL_1394/2021	EPI_ISL_3758958	Laboratorio de Infectologia y Virologia Molecular	Laboratory of Molecular Virology, School of Medicine, Pontificia Universidad Catolica de Chile	Catalina Pardo-Roa, Constanza Martinez-Valdevenito, Jennifer Angulo, Tamara Garcia-Salum, Estefany Poblete, Maria Jose Avendano, Leonardo I. Almonacid, Ana Maria Contreras, Carlos Palma, Jorge Levican, Eileen Serrano, Constanza Maldonado, M. Belen Leyton, Erick Salinas, Andres E. Munoz-Marcos, Francisco Melo, Marcela Ferres, Rafael A. Medina
993	hCoV-19/Bolivia/LaPaz_GM3-4/2021	EPI_ISL_2802859	BioMoLab	Molecular Genetics Laboratory, Instituto de Investigaciones Químicas, Universidad Mayor de San Andrés	Oscar M. Rollano-Peñaloza, Carmen Delgado Barrera, Sandra Miranda Sardon, Aneth Vasquez Michel
994	hCoV-19/Argentina/PAIS-G0256/2021	EPI_ISL_2271707	Laboratorio Central, Ministerio de Salud Cordoba	Instituto de Patologia Vegetal (CIAP-INTA) on behalf of 'Proyecto Argentino Interinstitucional de genomica de SARS-CoV-2' (PAIS Consortium)	Fernandez, FD; Marquez, N.; Debat, HJ.; M; Re, V.; Pisano, M.B.; Castro, G.; Barbas, G.
995	hCoV-19/Argentina/PAIS-J00056/2021	EPI_ISL_3825484	Laboratorio Central de Salud Publica	Laboratorio de Biología Molecular, Instituto de Medicina Regional on behalf of 'Proyecto Argentino Interinstitucional de genomica de SARS-CoV-2' (PAIS Consortium)	Verónica Gómez, Erica Struss, Victoria Femenías, Esteban Paredes, Andrea Ayala, Bettina Brusés, Laura Formichelli, Griselda Oria, Melina Lorenzini Campos, Javier Mussin, Raúl Maximiliano Acevedo, Horacio Lucero.
996	hCoV-19/SaintKittsandNevis/73322/2021	EPI_ISL_2716602	The Caribbean Public Health Agency	Carrington Lab, Department of Preclinical Sciences, Faculty of Medical Sciences, The University of the West Indies, St Augustine Campus	Nikita S. D. Sahadeo, Arianne Brown-Jordan, Sarah Hill, Vernie Ramkissoon, Anushka Ramjag, Hazel Laws, Avery Hinds, Risha Singh, SueMin Nathaniel, Nuno Faria, Oliver Pybus, Gabriel Escobar, Christine V. F. Carrington
997	hCoV-19/SaintKittsandNevis/72432/2021	EPI_ISL_2756582	The Caribbean Public Health Agency	Carrington Lab, Department of Preclinical Sciences, Faculty of Medical Sciences, The University of the West Indies, St Augustine Campus	Nikita S. D. Sahadeo, Arianne Brown-Jordan, Sarah Hill, Vernie Ramkissoon, Anushka Ramjag, Hazel Laws, Avery Hinds, Risha Singh, SueMin Nathaniel, Nuno Faria, Oliver Pybus, Gabriel Escobar, Christine V. F. Carrington
998	hCoV-19/Peru/MDD-INS-1747/2021	EPI_ISL_3023485	Laboratorio de Referencial Nacional de Virus Respiratorios	Laboratorio de Referencial Nacional de Virus Respiratorios	Carlos Padilla Rojas, Veronica Hurtado Vela, Orson Mestanza Millones, Iris Silva Molina, Luis Barcena Flores, Sandra Morales Ruiz, Steve Acedo Lazo, Omar Caceres Rey, Marco Galarza Perez, Henri Bailon Calderon, Nancy Rojas Serrano, Priscila Lope Pari, Lely Solari Zerpa, Joseph Huayra Niquen
999	hCoV-19/Peru/MDD-INS-2833/2021	EPI_ISL_3672584	Laboratorio de Referencia Nacional de Virus Respiratorios. Centro Nacional de Salud Publica. Instituto Nacional de Salud Peru.	Laboratorio de Referencia Nacional de Virus Respiratorios. Centro Nacional de Salud Publica. Instituto Nacional de Salud Peru.	Carlos Padilla Rojas, Veronica Hurtado Vela, Orson Mestanza Millones, Iris Silva Molina, Luis Barcena Flores, Sandra Morales Ruiz, Steve Acedo Lazo, Wendy Lizarraga Olivares, Victor Jimenez Vasquez, Sara Gordillo Vilchez, Nieves Sevilla Castañeda, Princesa Medrano Alhuay, Omar Caceres Rey, Marco Galarza Perez, Henri Bailon Calderon, Nancy Rojas Serrano, Priscila Lope Pari, Lely Solari Zerpa, Jose…
1000	hCoV-19/Peru/MDD-INS-3361/2021	EPI_ISL_3940343	Laboratorio de Referencia Nacional de Virus Respiratorios. Centro Nacional de Salud Publica. Instituto Nacional de Salud Peru.	Laboratorio de Referencia Nacional de Virus Respiratorios. Centro Nacional de Salud Publica. Instituto Nacional de Salud Peru.	Carlos Padilla Rojas, Veronica Hurtado Vela, Orson Mestanza Millones, Iris Silva Molina, Luis Barcena Flores, Sandra Morales Ruiz, Steve Acedo Lazo, Wendy Lizarraga Olivares, Victor Jimenez Vasquez, Sara Gordillo Vilchez, Nieves Sevilla Castañeda, Princesa Medrano Alhuay, Omar Caceres Rey, Marco Galarza Perez, Henri Bailon Calderon, Nancy Rojas Serrano, Priscila Lope Pari, Lely Solari Zerpa, Jose…
1001	hCoV-19/Peru/LIM-INS-3156/2021	EPI_ISL_3826919	Laboratorio de Referencia Nacional de Virus Respiratorios. Centro Nacional de Salud Publica. Instituto Nacional de Salud Peru.	Laboratorio de Referencia Nacional de Virus Respiratorios. Centro Nacional de Salud Publica. Instituto Nacional de Salud Peru.	Carlos Padilla Rojas, Veronica Hurtado Vela, Orson Mestanza Millones, Iris Silva Molina, Luis Barcena Flores, Sandra Morales Ruiz, Steve Acedo Lazo, Wendy Lizarraga Olivares, Victor Jimenez Vasquez, Sara Gordillo Vilchez, Nieves Sevilla Castañeda, Princesa Medrano Alhuay, Omar Caceres Rey, Marco Galarza Perez, Henri Bailon Calderon, Nancy Rojas Serrano, Priscila Lope Pari, Lely Solari Zerpa, Jose…
1002	hCoV-19/Chile/BI-125759/2021	EPI_ISL_3185768	Genetica Molecular and Subdepartamento de Virologia ISP Chile	Instituto de Salud Publica de Chile	Karen Orostica, Constanza Campano, Barbara Parra, Loredana Arata, Gisselle Barra, Patricia Bustos, Rodrigo Fasce, Javier Tognarelli, Andres Castillo, Soledad Ulloa, Jorge Fernandez
1003	hCoV-19/Peru/LIM-INS-3161/2021	EPI_ISL_3826923	Laboratorio de Referencia Nacional de Virus Respiratorios. Centro Nacional de Salud Publica. Instituto Nacional de Salud Peru.	Laboratorio de Referencia Nacional de Virus Respiratorios. Centro Nacional de Salud Publica. Instituto Nacional de Salud Peru.	Carlos Padilla Rojas, Veronica Hurtado Vela, Orson Mestanza Millones, Iris Silva Molina, Luis Barcena Flores, Sandra Morales Ruiz, Steve Acedo Lazo, Wendy Lizarraga Olivares, Victor Jimenez Vasquez, Sara Gordillo Vilchez, Nieves Sevilla Castañeda, Princesa Medrano Alhuay, Omar Caceres Rey, Marco Galarza Perez, Henri Bailon Calderon, Nancy Rojas Serrano, Priscila Lope Pari, Lely Solari Zerpa, Jose…
1004	hCoV-19/Chile/LR-UACH-00064/2021	EPI_ISL_3905343	AUSTRAL-omics, UACh	AUSTRAL-omics, UACh	Cristian Molina, Suany Quesada,Andrea Silva, Luis Guzmán, Carolina Encina, Daniela Plaza
1005	hCoV-19/Chile/RM-128463/2021	EPI_ISL_3262714	Genetica Molecular and Subdepartamento de Virologia ISP Chile	Instituto de Salud Publica de Chile	Karen Orostica, Constanza Campano, Barbara Parra, Loredana Arata, Gisselle Barra, Patricia Bustos, Rodrigo Fasce, Javier Tognarelli, Andres Castillo, Soledad Ulloa, Jorge Fernandez
1006	hCoV-19/Chile/LI-135189/2021	EPI_ISL_3537352	Genetica Molecular and Subdepartamento de Virologia ISP Chile	Instituto de Salud Publica de Chile	Karen Orostica, Constanza Campano, Barbara Parra, Loredana Arata, Gisselle Barra, Patricia Bustos, Rodrigo Fasce, Javier Tognarelli, Andres Castillo, Soledad Ulloa, Jorge Fernandez
1007	hCoV-19/DominicanRepublic/Yale-6245/2021	EPI_ISL_3104718	Instituto de Medicina Tropical & Salud Global Universidad Iberoamericana	Grubaugh Lab - Yale School of Public Health	Joseph Fauver, Mallery Breban, Isabel Ott, Tara Alpert, Mary Petrone, Anderson Brito, Chantal Vogels, Annie Watkins, Chaney Kalinich, Jessica Rothman, Kendall Billig, Tobias Koch, Fabiola Cruz-Lopez, David Rivera Aponte, Fabiola Fontanet, Natalie Machargo, Andrea Firpo, Vianca Aponte, Ernesto Vazquez, Patricia Serrano, Tania Mitwalli, Karolane Gonzalez, Nathan Grubaugh
1008	hCoV-19/Colombia/CO-UV-20026422/2021	EPI_ISL_3898951	Universidad del Valle, LDAB-Laboratorio de Diagnostico de Agentes Biologicos	Universidad del Valle	Programa Nacional de Caracterización Genómica de SARS-CoV-2
1009	hCoV-19/Peru/TUM-INS-2316/2021	EPI_ISL_3401502	Laboratorio de Referencia Nacional de Virus Respiratorios. Centro Nacional de Salud Publica. Instituto Nacional de Salud Peru.	Laboratorio de Referencia Nacional de Virus Respiratorios. Centro Nacional de Salud Publica. Instituto Nacional de Salud Peru.	Carlos Padilla Rojas, Veronica Hurtado Vela, Orson Mestanza Millones, Iris Silva Molina, Luis Barcena Flores, Sandra Morales Ruiz, Steve Acedo Lazo, Wendy Lizarraga Olivares, Victor Jimenez Vasquez, Sara Gordillo Vilchez, Nieves Sevilla Castañeda, Princesa Medrano Alhuay, Omar Caceres Rey, Marco Galarza Perez, Henri Bailon Calderon, Nancy Rojas Serrano, Priscila Lope Pari, Lely Solari Zerpa, Jose…
1010	hCoV-19/Chile/CO-70998/2021	EPI_ISL_1633519	Genetica Molecular and Subdepartamento de Virologia ISP Chile	Instituto de Salud Publica de Chile	Javier Tognarelli, Karen Orostica, Barbara Parra, Loredana Arata, Jaime Lagos, Gisselle Barra, Patricia Bustos, Rodrigo Fasce, Andres Castillo, Jorge Fernandez
1011	hCoV-19/Peru/PIU-INS-2820/2021	EPI_ISL_3672571	Laboratorio de Referencia Nacional de Virus Respiratorios. Centro Nacional de Salud Publica. Instituto Nacional de Salud Peru.	Laboratorio de Referencia Nacional de Virus Respiratorios. Centro Nacional de Salud Publica. Instituto Nacional de Salud Peru.	Carlos Padilla Rojas, Veronica Hurtado Vela, Orson Mestanza Millones, Iris Silva Molina, Luis Barcena Flores, Sandra Morales Ruiz, Steve Acedo Lazo, Wendy Lizarraga Olivares, Victor Jimenez Vasquez, Sara Gordillo Vilchez, Nieves Sevilla Castañeda, Princesa Medrano Alhuay, Omar Caceres Rey, Marco Galarza Perez, Henri Bailon Calderon, Nancy Rojas Serrano, Priscila Lope Pari, Lely Solari Zerpa, Jose…
1012	hCoV-19/Peru/HUC-INS-2667/2021	EPI_ISL_3546994	Laboratorio de Referencia Nacional de Virus Respiratorios. Centro Nacional de Salud Publica. Instituto Nacional de Salud Peru.	Laboratorio de Referencia Nacional de Virus Respiratorios. Centro Nacional de Salud Publica. Instituto Nacional de Salud Peru.	Carlos Padilla Rojas, Veronica Hurtado Vela, Orson Mestanza Millones, Iris Silva Molina, Luis Barcena Flores, Sandra Morales Ruiz, Steve Acedo Lazo, Wendy Lizarraga Olivares, Victor Jimenez Vasquez, Sara Gordillo Vilchez, Nieves Sevilla Castañeda, Princesa Medrano Alhuay, Omar Caceres Rey, Marco Galarza Perez, Henri Bailon Calderon, Nancy Rojas Serrano, Priscila Lope Pari, Lely Solari Zerpa, Jose…
1013	hCoV-19/Peru/LIM-INS-3181/2021	EPI_ISL_3826940	Laboratorio de Referencia Nacional de Virus Respiratorios. Centro Nacional de Salud Publica. Instituto Nacional de Salud Peru.	Laboratorio de Referencia Nacional de Virus Respiratorios. Centro Nacional de Salud Publica. Instituto Nacional de Salud Peru.	Carlos Padilla Rojas, Veronica Hurtado Vela, Orson Mestanza Millones, Iris Silva Molina, Luis Barcena Flores, Sandra Morales Ruiz, Steve Acedo Lazo, Wendy Lizarraga Olivares, Victor Jimenez Vasquez, Sara Gordillo Vilchez, Nieves Sevilla Castañeda, Princesa Medrano Alhuay, Omar Caceres Rey, Marco Galarza Perez, Henri Bailon Calderon, Nancy Rojas Serrano, Priscila Lope Pari, Lely Solari Zerpa, Jose…
1014	hCoV-19/England/MILK-95DBA0/2020	EPI_ISL_556104	Lighthouse Lab in Milton Keynes	Wellcome Sanger Institute for the COVID-19 Genomics UK (COG-UK) consortium	The Lighthouse Lab in Milton Keynes and Alex Alderton, Roberto Amato, Sonia Goncalves, Ewan Harrison, David K. Jackson, Ian Johnston, Dominic Kwiatkowski, Cordelia Langford, John Sillitoe on behalf of the Wellcome Sanger Institute COVID-19 Surveillance Team (http://www.sanger.ac.uk/covid-team)
1015	hCoV-19/SouthAfrica/UFS-VIRO-NGS-18/2020	EPI_ISL_682328	NHLS Universitas Academic	UFS Virology	PA Bester, MM Nyaga, P Nthiga, MT Mogotsi, D Goedhals, T de Oliveira
1016	hCoV-19/SouthAfrica/LR00147/2020	EPI_ISL_514415	National Institute for Communicable Diseases of the National Health Laboratory Service	National Institute for Communicable Diseases of the National Health Laboratory Service	Allam M, Ismail A, Khumalo Z, Kwenda S, Mtshali P, Mnyameni F, Mohale T, Bhiman JN
1017	hCoV-19/Zambia/ZMB-31252/2020	EPI_ISL_977326	University of Zambia, School of Veterinary Medicine	UNZAVET and PATH	Mulenga Mwenda-Chimfwembe, Ngonda Saasa, Daniel Bridges
1018	hCoV-19/SouthAfrica/NHLS-UCT-GS-0018/2020	EPI_ISL_640020	Mitchells Plain Hospital wc MPH	NHLS/UCT	Arash Iranzadeh, Deelan Doolabh, Lynn Tyers, Bruna Galvao, Innocent Mudau, Marvin Hsiao, Kruger Marais, Diana Hardie, Stephen Korsman, Carolyn Williamson
1019	hCoV-19/SouthAfrica/NHLS-UCT-GS-1525/2020	EPI_ISL_700447	Oudtshoorn Hospital wc OUD	NHLS/UCT	Arash Iranzadeh, Deelan Doolabh, Lynn Tyers, Bruna Galvao, Innocent Mudau, Marvin Hsiao, Kruger Marais, Diana Hardie, Stephen Korsman, Carolyn Williamson
1020	hCoV-19/SouthAfrica/LR00155/2020	EPI_ISL_514423	National Institute for Communicable Diseases of the National Health Laboratory Service	National Institute for Communicable Diseases of the National Health Laboratory Service	Allam M, Ismail A, Khumalo Z, Kwenda S, Mtshali P, Mnyameni F, Mohale T, Bhiman JN
1021	hCoV-19/Zambia/ZMB-31175/2020	EPI_ISL_977394	University of Zambia, School of Veterinary Medicine	UNZAVET and PATH	Mulenga Mwenda-Chimfwembe, Ngonda Saasa, Daniel Bridges
1022	hCoV-19/SouthAfrica/KRISP-K001381/2020	EPI_ISL_515866	Medical Disagnostics Services (MDS)	KRISP, KZN Research Innovation and Sequencing Platform	Giandhari J, Pillay S, Lessells R, ChimukangaraB, Mdlalose K, York D, Khan S, Tegally H, Wilkinson E, de Oliveira T
1023	hCoV-19/SouthAfrica/LR00136/2020	EPI_ISL_514367	National Institute for Communicable Diseases of the National Health Laboratory Service	National Institute for Communicable Diseases of the National Health Laboratory Service	Allam M, Ismail A, Khumalo Z, Kwenda S, Mtshali P, Mnyameni F, Mohale T, Bhiman JN
1024	hCoV-19/SouthAfrica/KRISP-K002300/2020	EPI_ISL_515677	NHLS-IALCH	KRISP, KZN Research Innovation and Sequencing Platform	Giandhari J, Pillay S, Lessells R, Mdlalose K, York D, Khan S, Tegally H, Wilkinson E, de Oliveira T
1025	hCoV-19/SouthAfrica/KRISP-K002291/2020	EPI_ISL_515669	NHLS-IALCH	KRISP, KZN Research Innovation and Sequencing Platform	Giandhari J, Pillay S, Lessells R, Mdlalose K, York D, Khan S, Tegally H, Wilkinson E, de Oliveira T
1026	hCoV-19/SouthAfrica/NICD-R15568/2020	EPI_ISL_2433844	National Institute for Communicable Diseases of the National Health Laboratory Service	National Institute for Communicable Diseases of the National Health Laboratory Service	Amoako DG, Scheepers C, Mohale T, Ntuli N, Mahlangu B, Ismail A, Bhiman JN
1027	hCoV-19/SouthAfrica/KRISP-K002431/2020	EPI_ISL_515792	NHLS-IALCH	KRISP, KZN Research Innovation and Sequencing Platform	Giandhari J, Pillay S, Lessells R, Mdlalose K, York D, Khan S, Tegally H, Wilkinson E, de Oliveira T
1028	hCoV-19/USA/NY-MSHSPSP-PV17543/2020	EPI_ISL_801964	MSHS Clinical Microbiology Laboratories	MSHS Pathogen Surveillance Program	Ana S. Gonzalez-Reiche, Hala Alshammary, Mitchell J. Sullivan, Brianne Ciferri, Ajay Obla, Angela Amoako, Mahmoud Awawda, Elena Hirsch, Ashley S. Salimbangon, Levy Sominsky, Katherine Beach, Kayla Russo, Charles Gleason, Shelcie Fabre, Giulio Kleiner, Zenab Khan, Bremy Alburquerque, Adriana van de Guchte, Komal Srivastava, Matthew M. Hernandez, Jayeeta Dutta, Denise Jurczyszak, Emily Ferreri, Rac…
1029	hCoV-19/USA/NY-MSHSPSP-PV17123/2020	EPI_ISL_801966	MSHS Clinical Microbiology Laboratories	MSHS Pathogen Surveillance Program	Ana S. Gonzalez-Reiche, Hala Alshammary, Mitchell J. Sullivan, Brianne Ciferri, Ajay Obla, Angela Amoako, Mahmoud Awawda, Elena Hirsch, Ashley S. Salimbangon, Levy Sominsky, Katherine Beach, Kayla Russo, Charles Gleason, Shelcie Fabre, Giulio Kleiner, Zenab Khan, Bremy Alburquerque, Adriana van de Guchte, Komal Srivastava, Matthew M. Hernandez, Jayeeta Dutta, Denise Jurczyszak, Emily Ferreri, Rac…
1030	hCoV-19/USA/NY-AECOM_115/2020	EPI_ISL_826593	Montefiore Medical Center	Albert Einstein College of Medicine, Dept. of Microbiology & Immunology, Chandran lab	J. Maximilian Fels, Saad Khan, Ryan Forster, Karin A. Skalina, Surksha Sirichand, Amy S. Fox, Aviv Bergman, William B. Mitchell, Lucia R. Wolgast, Wendy Szymczak, Robert H. Bortz III, M. Eugenia Dieterle, Catalina Florez, Denise Haslwanter, Rohit K. Jangra, Ethan Laudermilch, Ariel S. Wirchnianski, Jason Barnhill, David L. Goldman, Hnin Khine, D. Yitzchak Goldstein, Johanna P. Daily, Kartik Chand…
1031	hCoV-19/SouthAfrica/NICD-N00591/2020	EPI_ISL_1239473	Tshepong Hospital, National Health Laboratory Services, North West, South Africa	National Institute for Communicable Diseases of the National Health Laboratory Service	Amoako DG, Scheepers C, Mohale T, Ntuli N, Mahlangu B, Ismail A, Bhiman JN
1032	hCoV-19/SouthAfrica/UFS-VIRO-NGS-71/2020	EPI_ISL_912473	NHLS Universitas Academic	UFS Virology	PA Bester, MM Nyaga, P Nthiga, MT Mogotsi, D Goedhals, T de Oliveira
1033	hCoV-19/SouthAfrica/UFS-VIRO-NGS-73/2020	EPI_ISL_912487	NHLS Universitas Academic	UFS Virology	PA Bester, MM Nyaga, P Nthiga, MT Mogotsi, D Goedhals, T de Oliveira
1034	hCoV-19/SouthAfrica/R13266-20/2020	EPI_ISL_622894	National Institute for Communicable Diseases of the National Health Laboratory Service	National Institute for Communicable Diseases of the National Health Laboratory Service	Allam M, Ismail A, Khumalo Z, Kwenda S, Mtshali P, Mnyameni F, Mohale T, Subramoney K, Bhiman JN
1035	hCoV-19/SouthAfrica/LR00056/2020	EPI_ISL_515177	National Institute for Communicable Diseases of the National Health Laboratory Service	National Institute for Communicable Diseases of the National Health Laboratory Service	Allam M, Ismail A, Khumalo Z, Kwenda S, Mtshali P, Mnyameni F, Mohale T, Bhiman JN
1036	hCoV-19/SouthAfrica/LR00064/2020	EPI_ISL_514377	National Institute for Communicable Diseases of the National Health Laboratory Service	National Institute for Communicable Diseases of the National Health Laboratory Service	Allam M, Ismail A, Khumalo Z, Kwenda S, Mtshali P, Mnyameni F, Mohale T, Bhiman JN
1037	hCoV-19/SouthAfrica/NICD-N00187/2020	EPI_ISL_2444020	National Institute for Communicable Diseases of the National Health Laboratory Service	National Institute for Communicable Diseases of the National Health Laboratory Service	Amoako DG, Scheepers C, Mohale T, Ntuli N, Mahlangu B, Ismail A, Bhiman JN
1038	hCoV-19/SouthAfrica/NICD-N00160/2020	EPI_ISL_2444001	National Institute for Communicable Diseases of the National Health Laboratory Service	National Institute for Communicable Diseases of the National Health Laboratory Service	Amoako DG, Scheepers C, Mohale T, Ntuli N, Mahlangu B, Ismail A, Bhiman JN
1039	hCoV-19/SouthAfrica/NICD-N00179/2020	EPI_ISL_2444013	National Institute for Communicable Diseases of the National Health Laboratory Service	National Institute for Communicable Diseases of the National Health Laboratory Service	Amoako DG, Scheepers C, Mohale T, Ntuli N, Mahlangu B, Ismail A, Bhiman JN
1040	hCoV-19/SouthAfrica/LR00133/2020	EPI_ISL_514364	National Institute for Communicable Diseases of the National Health Laboratory Service	National Institute for Communicable Diseases of the National Health Laboratory Service	Allam M, Ismail A, Khumalo Z, Kwenda S, Mtshali P, Mnyameni F, Mohale T, Bhiman JN
1041	hCoV-19/SouthAfrica/LR00075/2020	EPI_ISL_514386	National Institute for Communicable Diseases of the National Health Laboratory Service	National Institute for Communicable Diseases of the National Health Laboratory Service	Allam M, Ismail A, Khumalo Z, Kwenda S, Mtshali P, Mnyameni F, Mohale T, Bhiman JN
1042	hCoV-19/SouthAfrica/LR00125/2020	EPI_ISL_514357	National Institute for Communicable Diseases of the National Health Laboratory Service	National Institute for Communicable Diseases of the National Health Laboratory Service	Allam M, Ismail A, Khumalo Z, Kwenda S, Mtshali P, Mnyameni F, Mohale T, Bhiman JN
1043	hCoV-19/SouthAfrica/LR00105/2020	EPI_ISL_514402	National Institute for Communicable Diseases of the National Health Laboratory Service	National Institute for Communicable Diseases of the National Health Laboratory Service	Allam M, Ismail A, Khumalo Z, Kwenda S, Mtshali P, Mnyameni F, Mohale T, Bhiman JN
1044	hCoV-19/SouthAfrica/LR00106/2020	EPI_ISL_514403	National Institute for Communicable Diseases of the National Health Laboratory Service	National Institute for Communicable Diseases of the National Health Laboratory Service	Allam M, Ismail A, Khumalo Z, Kwenda S, Mtshali P, Mnyameni F, Mohale T, Bhiman JN
1045	hCoV-19/SouthAfrica/NICD-LR00419/2020	EPI_ISL_2433914	LANCET, LABORATORIES	National Institute for Communicable Diseases of the National Health Laboratory Service	Amoako DG, Scheepers C, Mohale T, Ntuli N, Mahlangu B, Ismail A, Bhiman JN
1046	hCoV-19/SouthAfrica/LR00117/2020	EPI_ISL_514410	National Institute for Communicable Diseases of the National Health Laboratory Service	National Institute for Communicable Diseases of the National Health Laboratory Service	Allam M, Ismail A, Khumalo Z, Kwenda S, Mtshali P, Mnyameni F, Mohale T, Bhiman JN
1047	hCoV-19/SouthAfrica/R13198-20/2020	EPI_ISL_622898	National Institute for Communicable Diseases of the National Health Laboratory Service	National Institute for Communicable Diseases of the National Health Laboratory Service	Allam M, Ismail A, Khumalo Z, Kwenda S, Mtshali P, Mnyameni F, Mohale T, Subramoney K, Bhiman JN
1048	hCoV-19/SouthAfrica/LR00032/2020	EPI_ISL_515160	National Institute for Communicable Diseases of the National Health Laboratory Service	National Institute for Communicable Diseases of the National Health Laboratory Service	Allam M, Ismail A, Khumalo Z, Kwenda S, Mtshali P, Mnyameni F, Mohale T, Bhiman JN
1049	hCoV-19/SouthAfrica/NICD-LR00425/2020	EPI_ISL_2433919	LANCET, LABORATORIES	National Institute for Communicable Diseases of the National Health Laboratory Service	Amoako DG, Scheepers C, Mohale T, Ntuli N, Mahlangu B, Ismail A, Bhiman JN
1050	hCoV-19/SouthAfrica/LR00044/2020	EPI_ISL_515171	National Institute for Communicable Diseases of the National Health Laboratory Service	National Institute for Communicable Diseases of the National Health Laboratory Service	Allam M, Ismail A, Khumalo Z, Kwenda S, Mtshali P, Mnyameni F, Mohale T, Bhiman JN
1051	hCoV-19/SouthAfrica/NICD-LR00378/2020	EPI_ISL_2433879	LANCET, LABORATORIES	National Institute for Communicable Diseases of the National Health Laboratory Service	Amoako DG, Scheepers C, Mohale T, Ntuli N, Mahlangu B, Ismail A, Bhiman JN
1052	hCoV-19/SouthAfrica/L00179/2020	EPI_ISL_622948	Lancet Laboratories	National Institute for Communicable Diseases of the National Health Laboratory Service	Allam M, Ismail A, Khumalo Z, Kwenda S, Mtshali P, Mnyameni F, Mohale T, Subramoney K, Bhiman JN
1053	hCoV-19/SouthAfrica/R12579-20/2020	EPI_ISL_504195	National Institute for Communicable Diseases of the National Health Laboratory Service	National Institute for Communicable Diseases of the National Health Laboratory Service	Allam M, Ismail A, Khumalo Z, Kwenda S, Mtshali P, Mnyameni F, Mohale T, Bhiman JN
1054	hCoV-19/SouthAfrica/R12683-20/2020	EPI_ISL_504224	National Institute for Communicable Diseases of the National Health Laboratory Service	National Institute for Communicable Diseases of the National Health Laboratory Service	Allam M, Ismail A, Khumalo Z, Kwenda S, Mtshali P, Mnyameni F, Mohale T, Bhiman JN
1055	hCoV-19/SouthAfrica/R12669-20/2020	EPI_ISL_504217	National Institute for Communicable Diseases of the National Health Laboratory Service	National Institute for Communicable Diseases of the National Health Laboratory Service	Allam M, Ismail A, Khumalo Z, Kwenda S, Mtshali P, Mnyameni F, Mohale T, Bhiman JN
1056	hCoV-19/SouthAfrica/R12652-20/2020	EPI_ISL_504210	National Institute for Communicable Diseases of the National Health Laboratory Service	National Institute for Communicable Diseases of the National Health Laboratory Service	Allam M, Ismail A, Khumalo Z, Kwenda S, Mtshali P, Mnyameni F, Mohale T, Bhiman JN
1057	hCoV-19/SouthAfrica/R12680-20/2020	EPI_ISL_504221	National Institute for Communicable Diseases of the National Health Laboratory Service	National Institute for Communicable Diseases of the National Health Laboratory Service	Allam M, Ismail A, Khumalo Z, Kwenda S, Mtshali P, Mnyameni F, Mohale T, Bhiman JN
1058	hCoV-19/SouthAfrica/R12656-20/2020	EPI_ISL_504211	National Institute for Communicable Diseases of the National Health Laboratory Service	National Institute for Communicable Diseases of the National Health Laboratory Service	Allam M, Ismail A, Khumalo Z, Kwenda S, Mtshali P, Mnyameni F, Mohale T, Bhiman JN
1059	hCoV-19/SouthAfrica/R12658-20/2020	EPI_ISL_504212	National Institute for Communicable Diseases of the National Health Laboratory Service	National Institute for Communicable Diseases of the National Health Laboratory Service	Allam M, Ismail A, Khumalo Z, Kwenda S, Mtshali P, Mnyameni F, Mohale T, Bhiman JN
1060	hCoV-19/SouthAfrica/R12670-20/2020	EPI_ISL_504218	National Institute for Communicable Diseases of the National Health Laboratory Service	National Institute for Communicable Diseases of the National Health Laboratory Service	Allam M, Ismail A, Khumalo Z, Kwenda S, Mtshali P, Mnyameni F, Mohale T, Bhiman JN
1061	hCoV-19/SouthAfrica/R12646-20/2020	EPI_ISL_504206	National Institute for Communicable Diseases of the National Health Laboratory Service	National Institute for Communicable Diseases of the National Health Laboratory Service	Allam M, Ismail A, Khumalo Z, Kwenda S, Mtshali P, Mnyameni F, Mohale T, Bhiman JN
1062	hCoV-19/SouthAfrica/R12692-20/2020	EPI_ISL_504228	National Institute for Communicable Diseases of the National Health Laboratory Service	National Institute for Communicable Diseases of the National Health Laboratory Service	Allam M, Ismail A, Khumalo Z, Kwenda S, Mtshali P, Mnyameni F, Mohale T, Bhiman JN
1063	hCoV-19/SouthAfrica/R12631-20/2020	EPI_ISL_504202	National Institute for Communicable Diseases of the National Health Laboratory Service	National Institute for Communicable Diseases of the National Health Laboratory Service	Allam M, Ismail A, Khumalo Z, Kwenda S, Mtshali P, Mnyameni F, Mohale T, Bhiman JN
1064	hCoV-19/SouthAfrica/R12578-20/2020	EPI_ISL_504194	National Institute for Communicable Diseases of the National Health Laboratory Service	National Institute for Communicable Diseases of the National Health Laboratory Service	Allam M, Ismail A, Khumalo Z, Kwenda S, Mtshali P, Mnyameni F, Mohale T, Bhiman JN
1065	hCoV-19/SouthAfrica/R12620-20/2020	EPI_ISL_504201	National Institute for Communicable Diseases of the National Health Laboratory Service	National Institute for Communicable Diseases of the National Health Laboratory Service	Allam M, Ismail A, Khumalo Z, Kwenda S, Mtshali P, Mnyameni F, Mohale T, Bhiman JN
1066	hCoV-19/SouthAfrica/R12662-20/2020	EPI_ISL_504215	National Institute for Communicable Diseases of the National Health Laboratory Service	National Institute for Communicable Diseases of the National Health Laboratory Service	Allam M, Ismail A, Khumalo Z, Kwenda S, Mtshali P, Mnyameni F, Mohale T, Bhiman JN
1067	hCoV-19/SouthAfrica/R12709-20/2020	EPI_ISL_504236	National Institute for Communicable Diseases of the National Health Laboratory Service	National Institute for Communicable Diseases of the National Health Laboratory Service	Allam M, Ismail A, Khumalo Z, Kwenda S, Mtshali P, Mnyameni F, Mohale T, Bhiman JN
1068	hCoV-19/SouthAfrica/R12686-20/2020	EPI_ISL_504227	National Institute for Communicable Diseases of the National Health Laboratory Service	National Institute for Communicable Diseases of the National Health Laboratory Service	Allam M, Ismail A, Khumalo Z, Kwenda S, Mtshali P, Mnyameni F, Mohale T, Bhiman JN
1069	hCoV-19/SouthAfrica/R12550-20/2020	EPI_ISL_504190	National Institute for Communicable Diseases of the National Health Laboratory Service	National Institute for Communicable Diseases of the National Health Laboratory Service	Allam M, Ismail A, Khumalo Z, Kwenda S, Mtshali P, Mnyameni F, Mohale T, Bhiman JN
1070	hCoV-19/SouthAfrica/R12611-20/2020	EPI_ISL_504200	National Institute for Communicable Diseases of the National Health Laboratory Service	National Institute for Communicable Diseases of the National Health Laboratory Service	Allam M, Ismail A, Khumalo Z, Kwenda S, Mtshali P, Mnyameni F, Mohale T, Bhiman JN
1071	hCoV-19/SouthAfrica/R12525-20/2020	EPI_ISL_504186	National Institute for Communicable Diseases of the National Health Laboratory Service	National Institute for Communicable Diseases of the National Health Laboratory Service	Allam M, Ismail A, Khumalo Z, Kwenda S, Mtshali P, Mnyameni F, Mohale T, Bhiman JN
1072	hCoV-19/SouthAfrica/R12566-20/2020	EPI_ISL_504191	National Institute for Communicable Diseases of the National Health Laboratory Service	National Institute for Communicable Diseases of the National Health Laboratory Service	Allam M, Ismail A, Khumalo Z, Kwenda S, Mtshali P, Mnyameni F, Mohale T, Bhiman JN
1073	hCoV-19/Mozambique/INS-K007956/2020	EPI_ISL_887421	Instituto Nacional de Saude (INS), Mozambique	KRISP, KZN Research Innovation and Sequencing Platform	Nalia Ismael, Nadia Sitoe, Paulo Arnaldo, Nedio Mabunda, Giandhari J, Pillay S, Tegally H, Wilkinson E, de Oliveira T
1074	hCoV-19/Mozambique/INS-K007971/2020	EPI_ISL_887502	Instituto Nacional de Saude (INS), Mozambique	KRISP, KZN Research Innovation and Sequencing Platform	Nalia Ismael, Nadia Sitoe, Paulo Arnaldo, Nedio Mabunda, Giandhari J, Pillay S, Tegally H, Wilkinson E, de Oliveira T
1075	hCoV-19/SouthAfrica/R10378/2020	EPI_ISL_490272	National Institute for Communicable Diseases of the National Health Laboratory Service	National Institute for Communicable Diseases of the National Health Laboratory Service	Allam M, Ismail A, Khumalo Z, Kwenda S, Mtshali P, Mnyameni F, Mohale T, Subramoney K, Bhiman JN
1076	hCoV-19/SouthAfrica/NICD-LR00360/2020	EPI_ISL_2433866	LANCET, LABORATORIES	National Institute for Communicable Diseases of the National Health Laboratory Service	Amoako DG, Scheepers C, Mohale T, Ntuli N, Mahlangu B, Ismail A, Bhiman JN
1077	hCoV-19/SouthAfrica/R10721/2020	EPI_ISL_490299	National Institute for Communicable Diseases of the National Health Laboratory Service	National Institute for Communicable Diseases of the National Health Laboratory Service	Allam M, Ismail A, Khumalo Z, Kwenda S, Mtshali P, Mnyameni F, Mohale T, Subramoney K, Bhiman JN
1078	hCoV-19/SouthAfrica/KRISP-K000658/2020	EPI_ISL_509299	NHLS-IALCH	KRISP, KZN Research Innovation and Sequencing Platform	Giandhari J, Pillay S, Lessells R, Mdlalose K, York D, Tegally H, Wilkinson E, de Oliveira T
1079	hCoV-19/SouthAfrica/L00185/2020	EPI_ISL_622960	Lancet Laboratories	National Institute for Communicable Diseases of the National Health Laboratory Service	Allam M, Ismail A, Khumalo Z, Kwenda S, Mtshali P, Mnyameni F, Mohale T, Subramoney K, Bhiman JN
1080	hCoV-19/SouthAfrica/KRISP-K003351/2020	EPI_ISL_602742	NHLS-IALCH	KRISP, KZN Research Innovation and Sequencing Platform	Giandhari J, Pillay S, Lessells R, Mdlalose K, York D, Khan S, Tegally H, Wilkinson E, de Oliveira T
1081	hCoV-19/SouthAfrica/KRISP-K002842/2020	EPI_ISL_602658	NHLS-IALCH	KRISP, KZN Research Innovation and Sequencing Platform	Giandhari J, Pillay S, Lessells R, Mdlalose K, York D, Khan S, Tegally H, Wilkinson E, de Oliveira T
1082	hCoV-19/SouthAfrica/KRISP-EH00430877/2020	EPI_ISL_736990	NHLS-IALCH	KRISP, KZN Research Innovation and Sequencing Platform	Giandhari J, Pillay S, Lessells R, ChimukangaraB, Mdlalose K, York D, Khan S, Tegally H, Wilkinson E, de Oliveira T
1083	hCoV-19/SouthAfrica/KRISP-K004328/2020	EPI_ISL_660204	NHLS-IALCH	KRISP, KZN Research Innovation and Sequencing Platform	Giandhari J, Pillay S, Lessells R, Mdlalose K, York D, Khan S, Tegally H, Wilkinson E, de Oliveira T
1084	hCoV-19/SouthAfrica/KRISP-K002443/2020	EPI_ISL_515799	NHLS-IALCH	KRISP, KZN Research Innovation and Sequencing Platform	Giandhari J, Pillay S, Lessells R, Mdlalose K, York D, Khan S, Tegally H, Wilkinson E, de Oliveira T
1085	hCoV-19/SouthAfrica/LR00021/2020	EPI_ISL_515150	National Institute for Communicable Diseases of the National Health Laboratory Service	National Institute for Communicable Diseases of the National Health Laboratory Service	Allam M, Ismail A, Khumalo Z, Kwenda S, Mtshali P, Mnyameni F, Mohale T, Bhiman JN
1086	hCoV-19/SouthAfrica/KRISP-K004329/2020	EPI_ISL_660205	NHLS-IALCH	KRISP, KZN Research Innovation and Sequencing Platform	Giandhari J, Pillay S, Lessells R, Mdlalose K, York D, Khan S, Tegally H, Wilkinson E, de Oliveira T
1087	hCoV-19/SouthAfrica/NICD-LR00329/2020	EPI_ISL_2433713	LANCET, LABORATORIES	National Institute for Communicable Diseases of the National Health Laboratory Service	Amoako DG, Scheepers C, Mohale T, Ntuli N, Mahlangu B, Ismail A, Bhiman JN
1088	hCoV-19/SouthAfrica/UFS-VIRO-NGS-116/2020	EPI_ISL_912456	NHLS Universitas Academic	UFS Virology	PA Bester, MM Nyaga, P Nthiga, MT Mogotsi, D Goedhals, T de Oliveira
1089	hCoV-19/Zambia/ZMB-25867/2020	EPI_ISL_977323	University of Zambia, School of Veterinary Medicine	UNZAVET and PATH	Mulenga Mwenda-Chimfwembe, Ngonda Saasa, Daniel Bridges
1090	hCoV-19/SouthAfrica/L00168/2020	EPI_ISL_623073	Lancet Laboratories	National Institute for Communicable Diseases of the National Health Laboratory Service	Allam M, Ismail A, Khumalo Z, Kwenda S, Mtshali P, Mnyameni F, Mohale T, Subramoney K, Bhiman JN
1091	hCoV-19/SouthAfrica/KRISP-0396/2020	EPI_ISL_487339	Molecular Diagnostics Services (MDS)	KRISP, KZN Research Innovation and Sequencing Platform	Giandhari J, Pillay S, Lessells R, Chimukangara B, Mdlalose K, York D, Khan S, Tegally H, Wilkinson E, de Oliveira T
1092	hCoV-19/SouthAfrica/N00132/2020	EPI_ISL_622987	National Health Laboratory Service	National Institute for Communicable Diseases of the National Health Laboratory Service	Allam M, Ismail A, Khumalo Z, Kwenda S, Mtshali P, Mnyameni F, Mohale T, Subramoney K, Bhiman JN
1093	hCoV-19/SouthAfrica/KRISP-K001075/2020	EPI_ISL_509329	NHLS-IALCH	KRISP, KZN Research Innovation and Sequencing Platform	Giandhari J, Pillay S, Lessells R, Mdlalose K, York D, Tegally H, Wilkinson E, de Oliveira T
1094	hCoV-19/SouthAfrica/L00195/2020	EPI_ISL_622969	Lancet Laboratories	National Institute for Communicable Diseases of the National Health Laboratory Service	Allam M, Ismail A, Khumalo Z, Kwenda S, Mtshali P, Mnyameni F, Mohale T, Subramoney K, Bhiman JN
1095	hCoV-19/SouthAfrica/KRISP-K002566/2020	EPI_ISL_535432	NHLS-IALCH	KRISP, KZN Research Innovation and Sequencing Platform	Giandhari J, Pillay S, Lessells R, Mdlalose K, York D, Khan S, Tegally H, Wilkinson E, de Oliveira T
1096	hCoV-19/SouthAfrica/NICD-R18334/2020	EPI_ISL_2271983	Helen Joseph	National Institute for Communicable Diseases of the National Health Laboratory Service	Amoako DG, Scheepers C, Mohale T, Ntuli N, Mahlangu B, Ismail A, Bhiman JN
1097	hCoV-19/SouthAfrica/L00191/2020	EPI_ISL_622968	Lancet Laboratories	National Institute for Communicable Diseases of the National Health Laboratory Service	Allam M, Ismail A, Khumalo Z, Kwenda S, Mtshali P, Mnyameni F, Mohale T, Subramoney K, Bhiman JN
1098	hCoV-19/SouthAfrica/KRISP-0344/2020	EPI_ISL_495520	NHLS-IALCH	KRISP, KZN Research Innovation and Sequencing Platform	Giandhari J, Pillay S, Lessells R, Chimukangara B, Mdlalose K, York D, Khan S, Tegally H, Wilkinson E, de Oliveira T
1099	hCoV-19/SouthAfrica/KRISP-K001357/2020	EPI_ISL_515842	Medical Disagnostics Services (MDS)	KRISP, KZN Research Innovation and Sequencing Platform	Giandhari J, Pillay S, Lessells R, ChimukangaraB, Mdlalose K, York D, Khan S, Tegally H, Wilkinson E, de Oliveira T
1100	hCoV-19/SouthAfrica/KRISP-K001074/2020	EPI_ISL_509328	NHLS-IALCH	KRISP, KZN Research Innovation and Sequencing Platform	Giandhari J, Pillay S, Lessells R, Mdlalose K, York D, Tegally H, Wilkinson E, de Oliveira T
1101	hCoV-19/SouthAfrica/NICD-N00365/2020	EPI_ISL_2447784	East London Laboratory	National Institute for Communicable Diseases of the National Health Laboratory Service	Amoako DG, Scheepers C, Mohale T, Ntuli N, Mahlangu B, Ismail A, Bhiman JN
1102	hCoV-19/SouthAfrica/UFS-VIRO-NGS-20/2020	EPI_ISL_682329	NHLS Universitas Academic	UFS Virology	PA Bester, MM Nyaga, P Nthiga, MT Mogotsi, D Goedhals, T de Oliveira
1103	hCoV-19/SouthAfrica/UFS-VIRO-NGS-8/2020	EPI_ISL_682351	NHLS Universitas Academic	UFS Virology	PA Bester, MM Nyaga, P Nthiga, MT Mogotsi, D Goedhals, T de Oliveira
1104	hCoV-19/SouthAfrica/NHLS-UCT-GS-2051/2020	EPI_ISL_2802109	Pacaltsdorp Clinic wc PAC	NHLS/UCT	Arash Iranzadeh, Deelan Doolabh, Lynn Tyers, Bruna Galvao, Innocent Mudau, Marvin Hsiao, Gert Marais, Diana Hardie, Stephen Korsman, Carolyn Williamson
1105	hCoV-19/SouthAfrica/NHLS-UCT-GS-2052/2020	EPI_ISL_2802110	George Hospital wc GRH	NHLS/UCT	Arash Iranzadeh, Deelan Doolabh, Lynn Tyers, Bruna Galvao, Innocent Mudau, Marvin Hsiao, Gert Marais, Diana Hardie, Stephen Korsman, Carolyn Williamson
1106	hCoV-19/SouthAfrica/LR00098/2020	EPI_ISL_514398	National Institute for Communicable Diseases of the National Health Laboratory Service	National Institute for Communicable Diseases of the National Health Laboratory Service	Allam M, Ismail A, Khumalo Z, Kwenda S, Mtshali P, Mnyameni F, Mohale T, Bhiman JN
1107	hCoV-19/SouthAfrica/LR00022/2020	EPI_ISL_515151	National Institute for Communicable Diseases of the National Health Laboratory Service	National Institute for Communicable Diseases of the National Health Laboratory Service	Allam M, Ismail A, Khumalo Z, Kwenda S, Mtshali P, Mnyameni F, Mohale T, Bhiman JN
1108	hCoV-19/SouthAfrica/KRISP-K002836/2020	EPI_ISL_602653	NHLS-IALCH	KRISP, KZN Research Innovation and Sequencing Platform	Giandhari J, Pillay S, Lessells R, Mdlalose K, York D, Khan S, Tegally H, Wilkinson E, de Oliveira T
1109	hCoV-19/SouthAfrica/KRISP-K003356/2020	EPI_ISL_602747	NHLS-IALCH	KRISP, KZN Research Innovation and Sequencing Platform	Giandhari J, Pillay S, Lessells R, Mdlalose K, York D, Khan S, Tegally H, Wilkinson E, de Oliveira T
1110	hCoV-19/SouthAfrica/LR00043/2020	EPI_ISL_515170	National Institute for Communicable Diseases of the National Health Laboratory Service	National Institute for Communicable Diseases of the National Health Laboratory Service	Allam M, Ismail A, Khumalo Z, Kwenda S, Mtshali P, Mnyameni F, Mohale T, Bhiman JN
1111	hCoV-19/SouthAfrica/LR00057/2020	EPI_ISL_515178	National Institute for Communicable Diseases of the National Health Laboratory Service	National Institute for Communicable Diseases of the National Health Laboratory Service	Allam M, Ismail A, Khumalo Z, Kwenda S, Mtshali P, Mnyameni F, Mohale T, Bhiman JN
[truncated: 5,021 more rows]
