# Supplementary material for: Emergence and phenotypic characterization of the global SARS-CoV-2 C.1.2 lineage
Source: Nat Commun. 2022 Apr 8;13:1976. doi: 10.1038/s41467-022-29579-9 (PMC8993834; doi:10.1038/s41467-022-29579-9)
Supplement: Supplementary file 4 — Supplementary Software 1 [file 41467_2022_29579_MOESM4_ESM.zip › C.1.2_scripts-main/ncov_C.1.2_publication.json]

{"meta": {"build_url": "n/a", "colorings": [{"key": "clade_membership", "scale": [["20H (Beta, V2)", "#3F47C9"], ["20I (Alpha, V1)", "#4274CE"], ["20J (Gamma, V3)", "#4F97BB"], ["21A (Delta)", "#64AC99"], ["21B (Kappa)", "#7EB976"], ["21D (Eta)", "#BEBB48"], ["21F (Iota)", "#E69036"], ["21G (Lambda)", "#E35F2D"], ["21H (Mu)", "#DB2823"], ["20D (C.1.2)", "#5E1D9D"]], "title": "Clade", "type": "categorical"}, {"key": "num_date", "title": "Sampling date", "type": "continuous"}, {"key": "gt", "title": "Genotype", "type": "categorical"}, {"key": "emerging_lineage", "scale": [["A.23.1", "#5E1D9D"], ["B.1.1.7 (Alpha)", "#462EB9"], ["B.1.1.318", "#3F4CCB"], ["B.1.1.519", "#416CCE"], ["B.1.351 (Beta)", "#4887C6"], ["B.1.427/429 (Epsilon)", "#539CB3"], ["B.1.525 (Eta)", "#62AB9C"], ["B.1.526 (Iota)", "#74B582"], ["B.1.617.1 (Kappa)", "#89BB6B"], ["B.1.617.2 (Delta)", "#A0BE59"], ["B.1.619", "#B7BD4B"], ["B.1.620", "#CCB742"], ["B.1.621 (Mu)", "#DDAA3C"], ["C.36.3", "#E69537"], ["C.37 (Lambda)", "#E67631"], ["P.1 (Gamma)", "#E14F2A"], ["P.3 (Theta)", "#DB2823"]], "title": "Emerging Lineage", "type": "categorical"}, {"key": "pango_lineage", "scale": [["C.1.2", "#5E1D9D"], ["A", "#5D1D9E"], ["A.1", "#5B1D9F"], ["A.2", "#5A1DA1"], ["A.2.2", "#581DA2"], ["A.2.4", "#571EA3"], ["A.2.5", "#551EA4"], ["A.2.5.1", "#541EA6"], ["A.2.5.2", "#521EA7"], ["A.2.5.3", "#511EA8"], ["A.3", "#4F1EA9"], ["A.5", "#4F1FAA"], ["A.6", "#4E20AB"], ["A.11", "#4E21AC"], ["A.12", "#4D22AD"], ["A.15", "#4D23AE"], ["A.19", "#4C24AF"], ["A.21", "#4C25B0"], ["A.22", "#4B26B1"], ["A.23", "#4A27B2"], ["A.23.1", "#4A28B3"], ["A.25", "#4929B4"], ["A.27", "#492AB5"], ["A.28", "#482BB6"], ["B", "#482CB7"], ["B.1", "#472DB8"], ["B.1.1", "#472EB9"], ["B.1.1.1", "#462FB9"], ["B.1.1.4", "#462FBA"], ["B.1.1.7", "#4530BB"], ["Q.1", "#4431BC"], ["Q.4", "#4432BD"], ["B.1.1.8", "#4333BE"], ["B.1.1.10", "#4334BF"], ["B.1.1.25", "#4235C0"], ["B.1.1.27", "#4236C1"], ["B.1.1.28", "#4137C2"], ["B.1.1.30", "#4138C3"], ["B.1.1.33", "#4039C4"], ["B.1.1.34", "#403AC4"], ["B.1.1.39", "#403CC5"], ["B.1.1.40", "#403DC5"], ["B.1.1.46", "#403EC6"], ["B.1.1.50", "#403FC6"], ["B.1.1.52", "#4041C7"], ["B.1.1.53", "#4042C7"], ["B.1.1.54", "#3F43C7"], ["B.1.1.56", "#3F44C8"], ["B.1.1.57", "#3F46C8"], ["B.1.1.62", "#3F47C9"], ["B.1.1.63", "#3F48C9"], ["B.1.1.70", "#3F49CA"], ["B.1.1.71", "#3F4ACA"], ["B.1.1.84", "#3F4CCA"], ["B.1.1.87", "#3F4DCB"], ["B.1.1.100", "#3F4ECB"], ["B.1.1.111", "#3F4FCC"], ["B.1.1.117", "#3F51CC"], ["B.1.1.135", "#3F52CD"], ["B.1.1.141", "#3F53CD"], ["B.1.1.159", "#3F54CD"], ["B.1.1.161", "#3F56CE"], ["B.1.1.163", "#3E57CE"], ["B.1.1.170", "#3E58CF"], ["B.1.1.175", "#3E59CF"], ["B.1.1.189", "#3E5BD0"], ["B.1.1.192", "#3E5CD0"], ["B.1.1.194", "#3E5DD0"], ["B.1.1.198", "#3F5ED0"], ["B.1.1.204", "#3F5FD0"], ["B.1.1.214", "#3F60D0"], ["B.1.1.216", "#3F61D0"], ["B.1.1.220", "#3F63CF"], ["B.1.1.221", "#4064CF"], ["B.1.1.222", "#4065CF"], ["B.1.1.232", "#4066CF"], ["B.1.1.241", "#4067CF"], ["B.1.1.242", "#4068CF"], ["B.1.1.243", "#4169CF"], ["B.1.1.261", "#416BCF"], ["B.1.1.263", "#416CCE"], ["B.1.1.265", "#416DCE"], ["B.1.1.266", "#416ECE"], ["B.1.1.267", "#426FCE"], ["B.1.1.269", "#4270CE"], ["B.1.1.273", "#4271CE"], ["B.1.1.274", "#4273CE"], ["B.1.1.275", "#4274CE"], ["B.1.1.277", "#4375CD"], ["B.1.1.284", "#4376CD"], ["B.1.1.294", "#4377CD"], ["B.1.1.298", "#4378CD"], ["B.1.1.301", "#4379CD"], ["B.1.1.306", "#447BCD"], ["B.1.1.312", "#447CCD"], ["B.1.1.317", "#447DCC"], ["B.1.1.318", "#447ECC"], ["AZ.2", "#457ECB"], ["AZ.2.1", "#457FCB"], ["AZ.5", "#4680CA"], ["B.1.1.320", "#4681C9"], ["B.1.1.324", "#4682C9"], ["B.1.1.326", "#4783C8"], ["B.1.1.328", "#4784C8"], ["B.1.1.331", "#4785C7"], ["B.1.1.337", "#4886C7"], ["B.1.1.348", "#4887C6"], ["B.1.1.349", "#4887C5"], ["B.1.1.354", "#4988C5"], ["B.1.1.359", "#4989C4"], ["B.1.1.366", "#4A8AC4"], ["B.1.1.368", "#4A8BC3"], ["B.1.1.370", "#4A8CC3"], ["B.1.1.371", "#4B8DC2"], ["B.1.1.372", "#4B8EC1"], ["B.1.1.374", "#4B8FC1"], ["B.1.1.375", "#4C90C0"], ["B.1.1.382", "#4C90C0"], ["B.1.1.383", "#4C91BF"], ["B.1.1.386", "#4D92BF"], ["B.1.1.389", "#4D93BE"], ["B.1.1.391", "#4D94BD"], ["B.1.1.397", "#4E95BD"], ["B.1.1.398", "#4E96BC"], ["B.1.1.404", "#4F96BB"], ["B.1.1.411", "#4F97BA"], ["B.1.1.413", "#5098BA"], ["B.1.1.416", "#5098B9"], ["B.1.1.420", "#5199B8"], ["B.1.1.432", "#5199B7"], ["B.1.1.434", "#529AB6"], ["B.1.1.442", "#529BB5"], ["B.1.1.448", "#539BB4"], ["B.1.1.459", "#539CB4"], ["B.1.1.462", "#549DB3"], ["B.1.1.484", "#549DB2"], ["B.1.1.485", "#559EB1"], ["B.1.1.487", "#559FB0"], ["B.1.1.507", "#569FAF"], ["B.1.1.512", "#56A0AF"], ["B.1.1.519", "#57A0AE"], ["B.1.1.521", "#57A1AD"], ["B.1.1.523", "#58A2AC"], ["B.1.2", "#58A2AB"], ["B.1.8", "#59A3AA"], ["B.1.22", "#59A4A9"], ["B.1.22.1", "#5AA4A9"], ["B.1.23", "#5AA5A8"], ["B.1.36", "#5BA6A7"], ["B.1.36.1", "#5BA6A6"], ["B.1.36.10", "#5CA7A5"], ["B.1.36.16", "#5CA7A4"], ["B.1.36.18", "#5DA8A3"], ["B.1.36.21", "#5DA8A2"], ["B.1.36.22", "#5EA9A1"], ["B.1.36.29", "#5FA9A0"], ["B.1.36.31", "#5FA99F"], ["B.1.36.34", "#60AA9F"], ["B.1.36.39", "#61AA9E"], ["B.1.67", "#61AB9D"], ["B.1.78", "#62AB9C"], ["B.1.84", "#62AC9B"], ["B.1.91", "#63AC9A"], ["B.1.108", "#64AC99"], ["B.1.110", "#64AD98"], ["B.1.111", "#65AD97"], ["B.1.113", "#66AE96"], ["B.1.119", "#66AE95"], ["B.1.128", "#67AF94"], ["B.1.139", "#68AF93"], ["B.1.142", "#68AF92"], ["B.1.146", "#69B091"], ["B.1.147", "#69B090"], ["B.1.159", "#6AB18F"], ["B.1.160", "#6BB18E"], ["B.1.164", "#6BB18D"], ["B.1.170", "#6CB28C"], ["B.1.177", "#6DB28B"], ["B.1.177.4", "#6DB38A"], ["B.1.177.6", "#6EB389"], ["B.1.177.10", "#6FB389"], ["B.1.177.15", "#6FB488"], ["B.1.177.20", "#70B487"], ["B.1.177.21", "#71B486"], ["B.1.177.44", "#72B485"], ["B.1.177.45", "#72B584"], ["B.1.177.46", "#73B583"], ["B.1.177.51", "#74B582"], ["B.1.177.54", "#75B581"], ["B.1.177.60", "#75B680"], ["B.1.177.73", "#76B680"], ["B.1.177.77", "#77B67F"], ["B.1.177.78", "#78B67E"], ["B.1.177.81", "#78B77D"], ["B.1.177.86", "#79B77C"], ["B.1.178", "#7AB77B"], ["B.1.180", "#7BB77A"], ["B.1.192", "#7CB879"], ["B.1.195", "#7CB878"], ["B.1.214.1", "#7DB877"], ["B.1.214.2", "#7EB876"], ["B.1.214.3", "#7FB976"], ["B.1.219", "#7FB975"], ["B.1.221", "#80B974"], ["B.1.234", "#81B973"], ["B.1.236", "#82BA72"], ["B.1.237", "#82BA71"], ["B.1.240", "#83BA70"], ["B.1.240.1", "#84BA6F"], ["B.1.243", "#85BA6F"], ["B.1.242", "#86BB6E"], ["B.1.250", "#87BB6D"], ["B.1.258", "#87BB6C"], ["B.1.258.2", "#88BB6C"], ["B.1.258.14", "#89BB6B"], ["B.1.258.17", "#8ABB6A"], ["B.1.265", "#8BBB69"], ["B.1.277", "#8CBB69"], ["B.1.281", "#8DBC68"], ["B.1.287", "#8DBC67"], ["B.1.292", "#8EBC67"], ["B.1.308", "#8FBC66"], ["B.1.311", "#90BC65"], ["B.1.319", "#91BC64"], ["B.1.332", "#92BC64"], ["B.1.333", "#93BC63"], ["B.1.336", "#93BD62"], ["B.1.349", "#94BD61"], ["B.1.350", "#95BD61"], ["B.1.351", "#96BD60"], ["B.1.351.1", "#97BD5F"], ["B.1.351.2", "#98BD5E"], ["B.1.351.3", "#99BD5E"], ["B.1.356", "#99BD5D"], ["B.1.357", "#9ABE5C"], ["B.1.362", "#9BBE5B"], ["B.1.362.2", "#9CBE5B"], ["B.1.367", "#9DBE5A"], ["B.1.369", "#9EBE5A"], ["B.1.375", "#9FBE59"], ["B.1.378", "#A0BE59"], ["B.1.380", "#A0BE58"], ["B.1.381", "#A1BE58"], ["B.1.382", "#A2BE57"], ["B.1.385", "#A3BE57"], ["B.1.389", "#A4BE56"], ["B.1.393", "#A5BE55"], ["B.1.395", "#A6BE55"], ["B.1.398", "#A7BE54"], ["B.1.399", "#A7BE54"], ["B.1.400", "#A8BD53"], ["B.1.406", "#A9BD53"], ["B.1.408", "#AABD52"], ["B.1.411", "#ABBD52"], ["B.1.413", "#ACBD51"], ["B.1.416", "#ADBD51"], ["B.1.416.1", "#AEBD50"], ["B.1.420", "#AFBD4F"], ["B.1.426", "#AFBD4F"], ["B.1.427", "#B0BD4E"], ["B.1.428", "#B1BD4E"], ["B.1.428.1", "#B2BD4D"], ["B.1.428.2", "#B3BD4D"], ["B.1.429", "#B4BD4C"], ["B.1.438", "#B5BD4C"], ["B.1.438.1", "#B5BD4C"], ["B.1.441", "#B6BD4B"], ["B.1.446", "#B7BD4B"], ["B.1.456", "#B8BC4B"], ["B.1.459", "#B9BC4A"], ["B.1.462", "#BABC4A"], ["B.1.466", "#BABC49"], ["B.1.466.2", "#BBBC49"], ["B.1.470", "#BCBB49"], ["B.1.471", "#BDBB48"], ["B.1.474", "#BEBB48"], ["B.1.480", "#BEBB48"], ["B.1.497", "#BFBB47"], ["B.1.499", "#C0BA47"], ["B.1.505", "#C1BA47"], ["B.1.517.1", "#C2BA46"], ["B.1.520", "#C2BA46"], ["B.1.523", "#C3BA46"], ["B.1.524", "#C4B945"], ["B.1.525", "#C5B945"], ["B.1.526", "#C6B945"], ["B.1.527", "#C7B944"], ["B.1.528", "#C7B944"], ["B.1.530", "#C8B844"], ["B.1.533", "#C9B843"], ["B.1.541", "#CAB843"], ["B.1.543", "#CBB843"], ["B.1.544", "#CBB742"], ["B.1.546", "#CCB742"], ["B.1.549", "#CCB742"], ["B.1.558", "#CDB642"], ["B.1.568", "#CEB641"], ["B.1.575", "#CEB541"], ["B.1.575.2", "#CFB541"], ["B.1.576", "#D0B441"], ["B.1.582", "#D0B441"], ["B.1.588.1", "#D1B340"], ["B.1.596", "#D1B340"], ["B.1.596.1", "#D2B240"], ["B.1.597", "#D3B240"], ["B.1.600", "#D3B23F"], ["B.1.609", "#D4B13F"], ["B.1.610", "#D5B13F"], ["B.1.617.1", "#D5B03F"], ["B.1.617.2", "#D6B03F"], ["B.1.619", "#D6AF3E"], ["B.1.619.1", "#D7AF3E"], ["B.1.620", "#D8AE3E"], ["B.1.621", "#D8AE3E"], ["B.1.621.1", "#D9AD3D"], ["B.1.622", "#DAAD3D"], ["B.1.625", "#DAAC3D"], ["B.1.627", "#DBAC3D"], ["B.1.628", "#DBAC3D"], ["B.1.629", "#DCAB3C"], ["B.1.9.4", "#DCAA3C"], ["B.1.9.5", "#DDAA3C"], ["B.3", "#DDA93C"], ["B.4", "#DEA83C"], ["B.4.2", "#DEA73B"], ["B.4.7", "#DEA63B"], ["B.4.8", "#DFA63B"], ["B.5", "#DFA53B"], ["B.6", "#DFA43B"], ["B.6.1", "#E0A33B"], ["B.6.2", "#E0A23A"], ["B.6.6", "#E0A23A"], ["B.6.8", "#E1A13A"], ["B.11", "#E1A03A"], ["B.12", "#E19F3A"], ["B.27", "#E29E39"], ["B.29", "#E29E39"], ["B.31", "#E29D39"], ["B.35", "#E39C39"], ["B.40", "#E39B39"], ["B.43", "#E39A39"], ["B.50", "#E49A38"], ["B.52", "#E49938"], ["B.53", "#E49838"], ["B.55", "#E59738"], ["B.56", "#E59638"], ["B.60", "#E59637"], ["C.1", "#E69537"], ["C.1.1", "#E69437"], ["C.2", "#E69337"], ["C.2.1", "#E69137"], ["C.4", "#E69036"], ["C.6", "#E68F36"], ["C.8", "#E68E36"], ["C.9", "#E68D36"], ["C.11", "#E68C35"], ["C.12", "#E68A35"], ["C.13", "#E68935"], ["C.14", "#E68835"], ["C.16", "#E68735"], ["C.23", "#E68634"], ["C.26", "#E68534"], ["C.32", "#E68334"], ["C.35", "#E68234"], ["C.36", "#E68133"], ["C.36.3", "#E68033"], ["C.37", "#E67F33"], ["C.37.1", "#E67D33"], ["C.38", "#E67C33"], ["D.2", "#E67B32"], ["D.3", "#E67A32"], ["K.1", "#E67932"], ["K.2", "#E67832"], ["L.1", "#E67631"], ["L.2", "#E67531"], ["L.3", "#E67431"], ["N.4", "#E67331"], ["N.5", "#E67130"], ["N.6", "#E67030"], ["N.7", "#E56E30"], ["N.8", "#E56D30"], ["P.1", "#E56B2F"], ["P.1.1", "#E56A2F"], ["P.1.2", "#E5692F"], ["P.1.4", "#E4672E"], ["P.1.10", "#E4662E"], ["P.1.10.1", "#E4642E"], ["P.2", "#E4632E"], ["P.3", "#E3612D"], ["P.4", "#E3602D"], ["P.6", "#E35E2D"], ["P.7", "#E35D2C"], ["R.1", "#E25B2C"], ["S.1", "#E25A2C"], ["W.1", "#E2582C"], ["AD.2", "#E2572B"], ["AE.1", "#E2562B"], ["AE.5", "#E1542B"], ["AE.8", "#E1532A"], ["AL.1", "#E1512A"], ["AT.1", "#E1502A"], ["AU.1", "#E04E2A"], ["AU.2", "#E04D29"], ["AU.3", "#E04B29"], ["AY.1", "#E04A29"], ["AY.2", "#E04829"], ["AY.3", "#DF4728"], ["AY.4", "#DF4528"], ["AY.5", "#DF4428"], ["AY.5.1", "#DF4327"], ["AY.5.2", "#DF4127"], ["AY.6", "#DE4027"], ["AY.7.1", "#DE3E27"], ["AY.7.2", "#DE3D26"], ["AY.9", "#DE3B26"], ["AY.10", "#DE3A26"], ["AY.11", "#DE3826"], ["AY.12", "#DD3725"], ["AY.13", "#DD3525"], ["AY.15", "#DD3425"], ["AY.16", "#DD3225"], ["AY.17", "#DD3124"], ["AY.19", "#DC2F24"], ["AY.20", "#DC2E24"], ["AY.21", "#DC2C24"], ["AY.22", "#DC2B23"], ["AY.23", "#DC2A23"], ["AY.24", "#DB2823"]], "title": "PANGO Lineage", "type": "categorical"}, {"key": "GISAID_clade", "title": "GISAID Clade", "type": "categorical"}, {"key": "S1_mutations", "title": "S1 mutations", "type": "continuous"}, {"key": "logistic_growth", "title": "Logistic growth", "type": "continuous"}, {"key": "current_frequency", "title": "Current frequency", "type": "continuous"}, {"key": "location", "scale": [["Ashdod", "#5E1D9D"], ["Kfar Saba", "#5D1D9E"], ["Petah Tikva", "#5C1D9F"], ["Rishon-Letsion", "#5B1DA0"], ["Maalot Tarshicha", "#5A1DA1"], ["Halhul", "#591DA2"], ["Bethlehem", "#571EA2"], ["Maale-Edumim", "#561EA3"], ["Samawa", "#551EA4"], ["Dasman", "#541EA5"], ["Kuwait City", "#531EA6"], ["Rasht", "#521EA7"], ["Zahedan", "#511EA8"], ["Nizwa", "#501EA9"], ["Tashkent City", "#4F1EAA"], ["Taraz", "#4F1FAB"], ["Kaskelen City", "#4E20AB"], ["Lahore", "#4E21AC"], ["Sialkot", "#4D21AD"], ["Gilgit", "#4D22AD"], ["Nadella", "#4D23AE"], ["Gan", "#4C24AF"], ["Thoddoo", "#4C24B0"], ["Dhuvaafaru", "#4B25B0"], ["Dhidhdhooo", "#4B26B1"], ["Villingili", "#4B27B2"], ["Feevah", "#4A27B2"], ["Tiruchirapalli", "#4A28B3"], ["South Goa", "#4929B4"], ["Chittoor", "#4929B5"], ["Guntur", "#482AB5"], ["Hyderabad IN", "#482BB6"], ["Karimnagar", "#482CB7"], ["Mahboobnagar", "#472CB7"], ["Nagarkurnool", "#472DB8"], ["Siddipet", "#462EB9"], ["Vikarabad", "#462FBA"], ["Raigad", "#462FBA"], ["Wardha", "#4530BB"], ["Gandhinagar", "#4531BC"], ["Surat", "#4432BD"], ["Vadodara", "#4432BD"], ["Kolkata", "#4433BE"], ["South 24 Parganas", "#4334BF"], ["Imphal East", "#4335BF"], ["Kangpokpi", "#4235C0"], ["Jaipur", "#4236C1"], ["Mathura", "#4137C2"], ["New Delhi", "#4138C2"], ["Nalhar", "#4138C3"], ["Karapitiya", "#4039C4"], ["Ratnapura", "#403AC4"], ["Angoda", "#403BC5"], ["Avissawella", "#403CC5"], ["Boralesgamuwa", "#403DC5"], ["Dehiwala", "#403EC6"], ["Kahathuduwa", "#403EC6"], ["Maharagama", "#403FC6"], ["Makola", "#4040C6"], ["Nugegoda", "#4041C7"], ["Sri Jayawardenepura Kotte", "#4042C7"], ["Ampara", "#3F43C7"], ["Point Pedro", "#3F44C8"], ["Kailali", "#3F45C8"], ["Kathmandu", "#3F46C8"], ["Jhapa", "#3F47C9"], ["Brahmanbaria", "#3F48C9"], ["Noakhali", "#3F49C9"], ["Rangamati", "#3F4ACA"], ["Sarail", "#3F4BCA"], ["Jhenaidah", "#3F4BCA"], ["Kushtia", "#3F4CCB"], ["Airport", "#3F4DCB"], ["Dhaka", "#3F4ECB"], ["Kishoreganj", "#3F4FCC"], ["Rupgona", "#3F50CC"], ["Chapainawabgonj", "#3F51CC"], ["Sirajganj", "#3F52CD"], ["Moulvibazar", "#3F53CD"], ["Kalay", "#3F54CD"], ["Singapore", "#3F55CE"], ["Wuhan", "#3F56CE"], ["Guangzhou", "#3F57CE"], ["Shenzhen", "#3E58CF"], ["Hangzhou", "#3E59CF"], ["Ho Chi Minh City", "#3E59CF"], ["Hanoi", "#3E5ACF"], ["Hong Kong", "#3E5BD0"], ["Padang", "#3E5CD0"], ["Padang Panjang", "#3E5DD0"], ["Jambi", "#3F5ED0"], ["Batam", "#3F5FD0"], ["Tangerang", "#3F60D0"], ["Bekasi", "#3F61D0"], ["Surabaya", "#3F61D0"], ["Banjarbaru", "#3F62CF"], ["Manado", "#3F63CF"], ["Kaohsiung", "#4064CF"], ["Taipei", "#4065CF"], ["Taoyuan", "#4066CF"], ["Uijeongbu", "#4067CF"], ["Papeete", "#4067CF"], ["Melbourne", "#4068CF"], ["Brisbane", "#4169CF"], ["Gold Coast", "#416ACF"], ["Sydney", "#416BCF"], ["Auckland", "#416CCE"], ["Counties Manukau", "#416DCE"], ["Waitemata", "#416DCE"], ["Capital and Coast", "#416ECE"], ["Mindelo", "#426FCE"], ["Praia", "#4270CE"], ["Diamniadio", "#4271CE"], ["Lbv le Dantec", "#4272CE"], ["Tivaoune", "#4273CE"], ["Inezgane", "#4273CE"], ["Bobo Dioulasso", "#4274CD"], ["Bati\u00e9", "#4375CD"], ["Dano", "#4376CD"], ["Loumbila", "#4377CD"], ["Takoradi", "#4378CD"], ["Cape Coast", "#4379CD"], ["Accra", "#4379CD"], ["Koforidua", "#447ACD"], ["Kumasi", "#447BCD"], ["Kintampo", "#447CCD"], ["Tamale", "#447DCC"], ["Navrongo", "#447DCC"], ["Lome", "#457ECB"], ["Eddis", "#457FCB"], ["Alger", "#457FCB"], ["Calabar", "#4580CA"], ["Kumbotso", "#4681CA"], ["Sidi Bouzid", "#4681C9"], ["Ksar Hellal", "#4682C9"], ["B\u00e9ni Khiar", "#4783C8"], ["Ben Arous", "#4783C8"], ["Baney", "#4784C8"], ["Malabo", "#4785C7"], ["Bata", "#4886C7"], ["Mbini", "#4886C6"], ["Nsork", "#4887C6"], ["Cuanhama", "#4888C5"], ["Huambo", "#4988C5"], ["Londuimbali", "#4989C5"], ["Tchindjenje", "#498AC4"], ["Libolo", "#4A8AC4"], ["Banga", "#4A8BC3"], ["Alvalade", "#4A8CC3"], ["Belas", "#4A8CC2"], ["Benfica", "#4B8DC2"], ["Cazengo", "#4B8EC2"], ["Kilamba", "#4B8EC1"], ["Luanda", "#4B8FC1"], ["Maianga", "#4C90C0"], ["Saurimo", "#4C90C0"], ["Viana AO", "#4C91BF"], ["Zango Zero", "#4D92BF"], ["Ramotswa", "#4D92BE"], ["Jwaneng", "#4D93BE"], ["Mamuno", "#4D94BE"], ["Palapye", "#4E94BD"], ["Selebi Phikwe", "#4E95BD"], ["Ramokgwebana", "#4E96BC"], ["Beaufort West", "#4F96BC"], ["Bitou", "#4F97BB"], ["Cape Town", "#4F97BA"], ["Cape Town Metro", "#5098BA"], ["Cape Winelands", "#5098B9"], ["Capetownmetro", "#5099B8"], ["Eastern", "#5199B8"], ["Garden Route", "#5199B7"], ["George", "#529AB6"], ["Hessequa", "#529AB6"], ["Khayelitsha", "#529BB5"], ["Klipfontein", "#539BB4"], ["Knysna", "#539CB4"], ["Mitchells Plain", "#539CB3"], ["Mossel Bay", "#549DB3"], ["Northern", "#549DB2"], ["Oudtshoorn", "#559EB1"], ["Overstrand", "#559EB1"], ["Saldanha Bay", "#559FB0"], ["Stellenbosch", "#569FAF"], ["Swartland", "#56A0AF"], ["Theewaterskloof Municipality", "#56A0AE"], ["Tygerberg", "#57A1AD"], ["West Coast", "#57A1AD"], ["Nama Khoi", "#58A2AC"], ["Namakwa", "#58A2AB"], ["Springbok", "#58A3AB"], ["Amathole", "#59A3AA"], ["Buffalo City", "#59A4AA"], ["Chris Hani", "#59A4A9"], ["Joe Gqabi", "#5AA5A8"], ["Nelson Mandela Bay", "#5AA5A8"], ["Sarah Baartman", "#5BA5A7"], ["Kroonstad", "#5BA6A6"], ["Welkom", "#5BA6A6"], ["City of Johannesburg Metropolitan", "#5CA7A5"], ["Pretoria", "#5CA7A4"], ["Polokwane", "#5DA8A4"], ["Ermelo", "#5DA8A3"], ["Amajuba", "#5EA8A2"], ["Berea", "#5EA9A1"], ["Harry Gwala", "#5EA9A1"], ["King Cetshwayo", "#5FA9A0"], ["Morningside", "#5FAA9F"], ["Overport", "#60AA9F"], ["ugu", "#60AA9E"], ["Umbilo", "#61AB9D"], ["Zululand", "#61AB9C"], ["eThekwini", "#62AB9C"], ["Ilembe", "#62AB9B"], ["Umgungundlovu", "#63AC9A"], ["Umkhanyakude", "#63AC9A"], ["UmZinyathi", "#64AC99"], ["uThukela", "#64AD98"], ["Sioma", "#65AD97"], ["Monze", "#65AD97"], ["Siavonga", "#66AE96"], ["Chirundu", "#66AE95"], ["Kafue", "#67AE94"], ["Lusaka", "#67AF94"], ["Kabwe", "#68AF93"], ["Mansa ZM", "#68AF92"], ["Chinsali", "#68B092"], ["Isoka", "#69B091"], ["Gweru", "#69B090"], ["Marondera", "#6AB18F"], ["Bindura", "#6AB18F"], ["Blantyre", "#6BB18E"], ["Zomba", "#6BB18D"], ["Lilongwe", "#6CB28D"], ["Mzimba", "#6CB28C"], ["Mzuzu", "#6DB28B"], ["Katembe", "#6DB38A"], ["Xai Xai", "#6EB38A"], ["Inhambane", "#6EB389"], ["Maxixe", "#6FB388"], ["Beira", "#6FB488"], ["Namacurra", "#70B487"], ["Lichinga", "#71B486"], ["Pemba", "#71B486"], ["Malaba", "#72B485"], ["Antananarivo", "#72B584"], ["Mahebourg", "#73B584"], ["Canot", "#73B583"], ["Candos", "#74B582"], ["Poste La Fayette", "#75B581"], ["Santiago de Compostela", "#75B681"], ["Vigo", "#76B680"], ["Madrid ES", "#76B67F"], ["Ciudad Real", "#77B67F"], ["Alfas del Pi", "#77B67E"], ["Valencia ES", "#78B67D"], ["Barbera del Valles", "#79B77D"], ["Calella", "#79B77C"], ["Tiana", "#7AB77B"], ["South Yorkshire", "#7AB77B"], ["Chateaulin", "#7BB77A"], ["Cholet", "#7BB879"], ["Joue-Les-Tours", "#7CB879"], ["Orl\u00e9ans", "#7DB878"], ["Cergy Pontoise", "#7DB877"], ["Neuilly sur Seine", "#7EB877"], ["Paris", "#7EB976"], ["Saint Ouen l'Aumone", "#7FB975"], ["Amiens", "#7FB975"], ["Beauvais", "#80B974"], ["Cluses", "#81B973"], ["Lyon", "#81BA72"], ["Soultzeren", "#82BA72"], ["Marseille", "#82BA71"], ["Nice", "#83BA70"], ["De Panne", "#84BA70"], ["Wervik", "#84BA6F"], ["Torhout", "#85BA6F"], ["Deerlijk", "#85BB6E"], ["Waregem", "#86BB6E"], ["Deurne (Antwerpen)", "#87BB6D"], ["Merksem", "#87BB6C"], ["Wilrijk", "#88BB6C"], ["Bornem", "#89BB6B"], ["Koningshooikt", "#89BB6B"], ["Muizen", "#8ABB6A"], ["Puurs", "#8BBB6A"], ["Baal", "#8BBB69"], ["Genk", "#8CBB69"], ["Lanaken", "#8DBC68"], ["Opglabbeek", "#8DBC67"], ["Tilburg", "#8EBC67"], ["Deventer", "#8EBC66"], ["Luxembourg", "#8FBC66"], ["Copenhagen", "#90BC65"], ["Duesseldorf", "#90BC65"], ["Essen DE", "#91BC64"], ["Freiburg", "#92BC63"], ["Rome", "#92BC63"], ["Udine", "#93BC62"], ["Palermo", "#94BD62"], ["Bari", "#94BD61"], ["Brindisi", "#95BD61"], ["Foggia", "#96BD60"], ["Taranto", "#96BD60"], ["Feldkirch", "#97BD5F"], ["Hopfgarten", "#98BD5E"], ["Ramsau im Zillertal", "#98BD5E"], ["Klagenfurt Am W\u00f6rthersee", "#99BD5D"], ["Sankt Veit An Der Glan", "#99BD5D"], ["Wolfsberg", "#9ABE5C"], ["Ried Im Innkreis", "#9BBE5C"], ["Waidhofen An Der Thaya", "#9BBE5B"], ["Zagreb", "#9CBE5B"], ["Havlickuv Brod", "#9DBE5A"], ["Jihlava", "#9DBE5A"], ["Brno", "#9EBE5A"], ["Tynec", "#9FBE59"], ["Mrkonjic Grad", "#9FBE59"], ["Glinno", "#A0BE58"], ["Kedzierzyn Kozle", "#A1BE58"], ["Gdansk", "#A1BE57"], ["Pruszcz Gdanski", "#A2BE57"], ["Bydgoszcz", "#A3BE57"], ["Grudziadz", "#A3BE56"], ["Krak\u00f3w", "#A4BE56"], ["Podlesna Wola", "#A5BE55"], ["Wegrzce", "#A5BE55"], ["Olsztyn", "#A6BE55"], ["Biala Podlaska", "#A7BE54"], ["Lublin", "#A7BE54"], ["Radzynski", "#A8BD53"], ["Pezinok", "#A9BD53"], ["Banovce nad Bebravou", "#A9BD53"], ["Nove Mesto nad Vahom", "#AABD52"], ["Timoradza", "#ABBD52"], ["Komarno", "#ABBD51"], ["Levice", "#ACBD51"], ["Oravska Lesna", "#ADBD51"], ["Tvrdosin", "#ADBD50"], ["Bardejov", "#AEBD50"], ["Petrovany", "#AFBD4F"], ["Poprad", "#AFBD4F"], ["Michalovce", "#B0BD4F"], ["Spisska Nova Ves", "#B1BD4E"], ["Trebejov", "#B1BD4E"], ["\u0160t\u00edtnik", "#B2BD4D"], ["Kraljevo", "#B3BD4D"], ["Uzice", "#B3BD4D"], ["Cacak", "#B4BD4C"], ["Smederevo", "#B5BD4C"], ["Pozarevac", "#B5BD4C"], ["Stara Pazova", "#B6BD4B"], ["Pancevo", "#B7BD4B"], ["Vrsac", "#B7BD4B"], ["Strpce", "#B8BC4B"], ["Istog", "#B8BC4A"], ["Podujeve", "#B9BC4A"], ["Ohrid", "#BABC4A"], ["Struga", "#BABC4A"], ["Bitola", "#BBBC49"], ["Prilep", "#BBBC49"], ["Veles", "#BCBB49"], ["Kumanovo", "#BDBB48"], ["Kocani", "#BDBB48"], ["Shtip", "#BEBB48"], ["Strumica", "#BEBB48"], ["Iasi", "#BFBB47"], ["Mozyr", "#C0BB47"], ["Crimea", "#C0BA47"], ["Novofedorovka", "#C1BA47"], ["Simpheropol", "#C2BA46"], ["Saint-Petersburg", "#C2BA46"], ["Sestroretsk", "#C3BA46"], ["Porosoozero", "#C3BA46"], ["Torzhok", "#C4B945"], ["Moscow", "#C5B945"], ["Krasnodar", "#C5B945"], ["Sochi", "#C6B945"], ["Kharabali", "#C6B944"], ["Perm", "#C7B944"], ["Verkhnyaya Pyshma", "#C8B944"], ["Tyumen", "#C8B844"], ["Petropavlovsk-Kamchatsky", "#C9B843"], ["Neuquen", "#CAB843"], ["Zapala", "#CAB843"], ["Winifreda", "#CBB842"], ["Capit\u00e1n Sarmiento", "#CBB742"], ["Pergamino", "#CCB742"], ["Quilmes", "#CCB742"], ["Concordia AR", "#CDB642"], ["Cordoba AR", "#CDB642"], ["Rio Tercero", "#CEB641"], ["Calchaqui", "#CEB541"], ["Rafaela", "#CEB541"], ["Rosario AR", "#CFB541"], ["Santa Fe AR", "#CFB441"], ["Barranqueras", "#D0B441"], ["Coronel Du Graty", "#D0B440"], ["Fontana", "#D1B340"], ["Puerto Tirol", "#D1B340"], ["Resistencia", "#D2B340"], ["Villa R\u00edo Bermejito", "#D2B240"], ["Guemes", "#D3B240"], ["Calilegua", "#D3B23F"], ["Bella Union", "#D4B13F"], ["Porvenir", "#D4B13F"], ["Puerto Natales", "#D5B13F"], ["Punta Arenas", "#D5B03F"], ["Valdivia", "#D6B03F"], ["Temuco", "#D6B03E"], ["Cabrero", "#D7AF3E"], ["Rancagua", "#D7AF3E"], ["Cerro Navia", "#D7AF3E"], ["La Florida", "#D8AE3E"], ["La Pintana", "#D8AE3E"], ["La Reina", "#D9AD3D"], ["Las Condes", "#D9AD3D"], ["Lo Barnechea", "#DAAD3D"], ["Maipu CL", "#DAAC3D"], ["Providencia", "#DBAC3D"], ["Puente Alto", "#DBAC3D"], ["Recoleta", "#DCAB3C"], ["San Bernardo", "#DCAB3C"], ["San Jose de Maipo", "#DCAA3C"], ["Santiago CL", "#DDAA3C"], ["Vitacura", "#DDA93C"], ["Ovalle", "#DDA93C"], ["Arica", "#DDA83C"], ["Fernando de la Mora", "#DEA73C"], ["Limpio", "#DEA73B"], ["Mariano Roque Alonso", "#DEA63B"], ["Nemby", "#DFA63B"], ["San Antonio PY", "#DFA53B"], ["San Lorenzo PY", "#DFA43B"], ["Sucre BO", "#DFA43B"], ["El Torno", "#E0A33B"], ["Manaus", "#E0A33A"], ["Canoas BR", "#E0A23A"], ["Nova Bassano", "#E0A13A"], ["Paranagua", "#E1A13A"], ["Florianopolis", "#E1A03A"], ["Aparecida de Goiania", "#E1A03A"], ["Goiania", "#E19F3A"], ["Iaciara", "#E29E39"], ["Porto Ferreira", "#E29E39"], ["Sao Jose do Rio Preto", "#E29D39"], ["S\u00e3o Paulo BR", "#E29D39"], ["Ubarana", "#E39C39"], ["Uberlandia", "#E39B39"], ["Duque de Caxias", "#E39B39"], ["Petropolis", "#E39A38"], ["Rio de Janeiro", "#E49A38"], ["Vila Velha", "#E49938"], ["Cabrobo", "#E49838"], ["Caruaru", "#E49838"], ["Gravata", "#E59738"], ["Paulista", "#E59738"], ["Petrolina", "#E59638"], ["Toritama", "#E59537"], ["Joao Pessoa", "#E69537"], ["Lima", "#E69437"], ["Huarmey", "#E69337"], ["Luya", "#E69237"], ["Santa Cruz EC", "#E69137"], ["Duran", "#E69036"], ["Guayaquil", "#E69036"], ["Samborondon", "#E68F36"], ["San Jacinto de Yaguachi", "#E68E36"], ["Babahoyo", "#E68D36"], ["Cuenca EC", "#E68C36"], ["Santo Domingo de los Colorados", "#E68B35"], ["Yantzaza", "#E68A35"], ["Riobamba", "#E68935"], ["Quito", "#E68835"], ["Ibarra", "#E68835"], ["Miguel Egas", "#E68735"], ["Macas", "#E68634"], ["Nueva Loja", "#E68534"], ["Aguarico", "#E68434"], ["Puerto Narino", "#E68334"], ["Popayan", "#E68234"], ["Neiva", "#E68134"], ["Buga", "#E68133"], ["Cali", "#E68033"], ["Armenia", "#E67F33"], ["Bogota", "#E67E33"], ["Zipaquira", "#E67D33"], ["Tunja", "#E67C33"], ["Carepa", "#E67B32"], ["Medellin", "#E67A32"], ["Rionegro", "#E67932"], ["Bucaramanga", "#E67932"], ["Monteria", "#E67832"], ["Cienaga", "#E67732"], ["Volcan", "#E67631"], ["El Calabacito", "#E67531"], ["Las Tablas", "#E67431"], ["La Chorrera", "#E67331"], ["Puerto Caimito", "#E67231"], ["Veracruz", "#E67130"], ["Jose D. Espinar", "#E67030"], ["Amelia Denis de Icaza", "#E56F30"], ["Belisario Porras", "#E56E30"], ["Chilibre", "#E56D30"], ["Curund\u00fa", "#E56B2F"], ["Las Ma\u00f1anitas", "#E56A2F"], ["Pueblo Nuevo PA", "#E5692F"], ["R\u00edo Abajo", "#E4682F"], ["San Francisco PA", "#E4672E"], ["Aligand\u00ed", "#E4662E"], ["Carlos Santana Avila", "#E4652E"], ["Bagaces", "#E4642E"], ["La Cruz CR", "#E4632E"], ["Nicoya", "#E3622D"], ["Garabito", "#E3602D"], ["Golfito", "#E35F2D"], ["Puntarenas", "#E35E2D"], ["Grecia", "#E35D2D"], ["San Carlos CR", "#E35C2C"], ["Heredia", "#E25B2C"], ["San Rafael Heredia", "#E25A2C"], ["Alajuelita", "#E2592C"], ["Aserri", "#E2582B"], ["Guadalupe CR", "#E2572B"], ["Perez Zeledon", "#E2552B"], ["San Jose", "#E1542B"], ["Oreamuno", "#E1532B"], ["Guapiles", "#E1522A"], ["Limon", "#E1512A"], ["Talamanca", "#E1502A"], ["El Tumbador", "#E14F2A"], ["San Lorenzo GT", "#E04E2A"], ["Coatepeque", "#E04D29"], ["Huehuetenango", "#E04C29"], ["Chimaltenango", "#E04A29"], ["Antigua Guatemala", "#E04929"], ["Cob\u00e1n", "#E04828"], ["Purulha", "#DF4728"], ["El Jicaro", "#DF4628"], ["Sanarate", "#DF4528"], ["Poptun", "#DF4428"], ["Barcena", "#DF4328"], ["Guatemala", "#DF4227"], ["Mixco", "#DF4027"], ["Conguaco", "#DE3F27"], ["Chiquimula", "#DE3E27"], ["Tijuana", "#DE3D27"], ["Mazatlan", "#DE3C26"], ["Gomez Palacios", "#DE3B26"], ["Southwest Alaska", "#DE3A26"], ["King County", "#DE3926"], ["Santa Clara County", "#DD3826"], ["Maricopa County", "#DD3625"], ["Flathead County", "#DD3525"], ["Houston", "#DD3425"], ["Caddo Parish", "#DD3325"], ["Dane County", "#DD3225"], ["Milwaukee County", "#DD3124"], ["Cook County IL", "#DC3024"], ["Montgomery County AL", "#DC2F24"], ["Mercer County OH", "#DC2E24"], ["Allegheny County", "#DC2C24"], ["New York City", "#DC2B23"], ["Guaynabo", "#DC2A23"], ["Ponce", "#DC2923"], ["Toronto", "#DB2823"]], "title": "Location", "type": "categorical"}, {"key": "division", "scale": [["South District", "#5E1D9D"], ["Israel", "#5D1D9D"], ["Jerusalem District", "#5D1D9E"], ["Central District IL", "#5C1D9E"], ["Tel Aviv District", "#5C1D9F"], ["North District", "#5B1D9F"], ["Hebron", "#5A1DA0"], ["Bethlehem", "#5A1DA1"], ["West Bank", "#591DA1"], ["Jerusalem", "#581DA2"], ["South", "#581EA2"], ["Beirut", "#571EA3"], ["Mount Lebanon", "#571EA3"], ["Lebanon", "#561EA4"], ["Aqaba", "#551EA4"], ["Irbid", "#551EA5"], ["Amman", "#541EA5"], ["Jordan", "#531EA6"], ["Mafraq", "#531EA6"], ["Tbilisi", "#521EA7"], ["Al-Muthanna Province", "#521EA7"], ["Dhi Qar Province", "#511EA8"], ["Iraq", "#501EA9"], ["Erbil", "#501EA9"], ["Armenia", "#4F1EAA"], ["Jeddah", "#4F1FAA"], ["Madinah", "#4F1FAA"], ["Makkah", "#4F1FAB"], ["Saudi Arabia", "#4E20AB"], ["Riyadh", "#4E20AC"], ["Kuwait", "#4E21AC"], ["Jahra", "#4E21AC"], ["Adan", "#4D21AD"], ["Hawalli", "#4D22AD"], ["Al Asimah", "#4D22AE"], ["Bahrain", "#4D23AE"], ["Doha", "#4C23AE"], ["Ad-Dawhah", "#4C24AF"], ["Hamedan", "#4C24AF"], ["Ahvaz", "#4C24B0"], ["Gilan", "#4B25B0"], ["Karaj", "#4B25B0"], ["Tehran", "#4B26B1"], ["Kerman", "#4B26B1"], ["Sistan and Baluchestan", "#4B26B2"], ["United Arab Emirates", "#4A27B2"], ["Abu Dhabi", "#4A27B3"], ["Dakhiliyah", "#4A28B3"], ["Muscat", "#4A28B3"], ["North Batinah", "#4929B4"], ["Tashkent", "#4929B4"], ["Afghanistan", "#4929B5"], ["Turkistan Region", "#492AB5"], ["Nur-Sultan", "#482AB5"], ["Jambyl Region", "#482BB6"], ["Pavlodar Region", "#482BB6"], ["Almaty", "#482CB7"], ["Karachi", "#482CB7"], ["Pakistan", "#472CB7"], ["Multan", "#472DB8"], ["Punjab PK", "#472DB8"], ["Islamabad", "#472EB9"], ["Peshawar", "#462EB9"], ["Gilgit Baltistan", "#462EB9"], ["Gaafu Dhaalu Atoll", "#462FBA"], ["Laamu Atoll", "#462FBA"], ["Alif Alif Atoll", "#4530BB"], ["Mal\u00e9", "#4530BB"], ["Maldives", "#4531BB"], ["Kaafu Atoll", "#4531BC"], ["Raa Atoll", "#4431BC"], ["Haa Alif Atoll", "#4432BD"], ["Gaafu Alifu Atoll", "#4432BD"], ["Shaviyani Atoll", "#4433BD"], ["Tamil Nadu", "#4433BE"], ["Goa", "#4333BE"], ["Karnataka", "#4334BF"], ["Andhra Pradesh", "#4334BF"], ["Telangana", "#4335C0"], ["Maharashtra", "#4235C0"], ["Odisha", "#4236C0"], ["India", "#4236C1"], ["Gujarat", "#4236C1"], ["West Bengal", "#4137C2"], ["Manipur", "#4137C2"], ["Rajasthan", "#4138C2"], ["Uttar Pradesh", "#4138C3"], ["Delhi", "#4038C3"], ["Haryana", "#4039C4"], ["Jammu and Kashmir", "#4039C4"], ["Matara", "#403AC4"], ["Southern Province", "#403AC4"], ["Kalutara", "#403BC5"], ["Sabaragamuwa Province", "#403BC5"], ["Western Province", "#403CC5"], ["Colombo", "#403CC5"], ["Eastern Province LK", "#403DC5"], ["Sri Lanka", "#403DC6"], ["Vavuniya", "#403EC6"], ["Northern Province", "#403FC6"], ["Sudurpaschim", "#403FC6"], ["Karnali", "#4040C6"], ["Lumbini", "#4040C6"], ["Kavre", "#4041C7"], ["Bagmati", "#4041C7"], ["Province 2", "#4042C7"], ["Dolakha", "#4042C7"], ["Province 1", "#3F43C7"], ["Chattogram", "#3F43C8"], ["Barishal", "#3F44C8"], ["Khulna", "#3F44C8"], ["Dhaka", "#3F45C8"], ["Rajshahi", "#3F45C8"], ["Bangladesh", "#3F46C8"], ["Sylhet", "#3F46C9"], ["Rangpur", "#3F47C9"], ["Myeik", "#3F48C9"], ["Yangon", "#3F48C9"], ["Myanmar", "#3F49C9"], ["Mandalay", "#3F49CA"], ["Tamu", "#3F4ACA"], ["Sagaing", "#3F4ACA"], ["Chanthaburi", "#3F4BCA"], ["Chonburi", "#3F4BCA"], ["Samut Prakan", "#3F4CCA"], ["Bangkok", "#3F4CCB"], ["Pathum Thani", "#3F4DCB"], ["Surin", "#3F4DCB"], ["Thailand", "#3F4ECB"], ["Tak", "#3F4ECB"], ["Udon Thani", "#3F4FCC"], ["Penang", "#3F4FCC"], ["Selangor", "#3F50CC"], ["Kuala Lumpur", "#3F50CC"], ["Pahang", "#3F51CC"], ["Malaysia", "#3F52CC"], ["Sarawak", "#3F52CD"], ["Mongolia", "#3F53CD"], ["Singapore", "#3F53CD"], ["Yunnan", "#3F54CD"], ["Hubei", "#3F54CD"], ["Guangdong", "#3F55CE"], ["Beijing", "#3F55CE"], ["Fujian", "#3F56CE"], ["Zhejiang", "#3F56CE"], ["Sihanoukville", "#3F57CE"], ["Cambodia", "#3E57CE"], ["Kien Giang", "#3E58CF"], ["Southeast Region", "#3E58CF"], ["Hoa Binh", "#3E59CF"], ["Red River Delta", "#3E59CF"], ["Bac Giang", "#3E5ACF"], ["Vinhphuc", "#3E5AD0"], ["Yen Bai", "#3E5BD0"], ["Hong Kong", "#3E5CD0"], ["Aceh", "#3E5CD0"], ["Sumatera Barat", "#3E5DD0"], ["Jambi", "#3E5DD0"], ["Riau Islands", "#3E5ED0"], ["Banten", "#3F5ED0"], ["Jakarta", "#3F5ED0"], ["West Java", "#3F5FD0"], ["Central Java", "#3F5FD0"], ["East Java", "#3F60D0"], ["South Kalimantan", "#3F60D0"], ["East Kalimantan", "#3F61D0"], ["West Nusa Tenggara", "#3F61D0"], ["North Sulawesi", "#3F62CF"], ["Brunei", "#3F62CF"], ["Pingtung County", "#3F63CF"], ["Taiwan", "#4063CF"], ["Miaoli County", "#4064CF"], ["Taoyuan City", "#4064CF"], ["New Taipei City", "#4065CF"], ["Soccsksargen", "#4065CF"], ["Central Visayas", "#4066CF"], ["Philippines", "#4066CF"], ["Calabarzon", "#4067CF"], ["Manila", "#4067CF"], ["Central Luzon", "#4068CF"], ["Cagayan Valley", "#4068CF"], ["Timor-Leste", "#4069CF"], ["South Korea", "#4169CF"], ["Gyeonggi Province", "#416ACF"], ["Kagoshima", "#416ACF"], ["Kumamoto", "#416BCF"], ["Fukuoka", "#416BCE"], ["Yamaguchi", "#416CCE"], ["Hiroshima", "#416CCE"], ["Osaka", "#416DCE"], ["Okayama", "#416DCE"], ["Hyogo", "#416ECE"], ["Miyagi", "#416ECE"], ["Shimane", "#416FCE"], ["Chiba", "#426FCE"], ["Tokyo", "#4270CE"], ["Japan", "#4270CE"], ["Gifu", "#4271CE"], ["Saitama", "#4271CE"], ["Niigata", "#4271CE"], ["Hokkaido", "#4272CE"], ["Windward Islands", "#4272CE"], ["Western Australia", "#4273CE"], ["Northern Territory", "#4273CE"], ["South Australia", "#4274CE"], ["Victoria", "#4374CD"], ["Queensland", "#4375CD"], ["New South Wales", "#4375CD"], ["Tasmania", "#4376CD"], ["Australian Capital Territory", "#4376CD"], ["Papua New Guinea", "#4377CD"], ["West New Britain", "#4377CD"], ["East New Britain", "#4378CD"], ["Southland", "#4378CD"], ["South Canterbury", "#4379CD"], ["Canterbury", "#4379CD"], ["Nelson Marlborough", "#437ACD"], ["Northland", "#447ACD"], ["Taranaki", "#447BCD"], ["Auckland", "#447BCD"], ["Wellington", "#447CCD"], ["Whanganui", "#447CCD"], ["Waikato", "#447DCC"], ["Midcentral", "#447DCC"], ["Bay of Plenty", "#447DCC"], ["Nossa Senhora da Luz", "#457ECC"], ["Nossa Senhora da Gra\u00e7a", "#457ECB"], ["Kombo", "#457ECB"], ["Basse", "#457FCB"], ["West Coast Region", "#457FCB"], ["Dakar", "#4580CA"], ["Thies", "#4580CA"], ["Senegal", "#4680CA"], ["Sierra Leone", "#4681CA"], ["Boffa", "#4681C9"], ["Boke", "#4682C9"], ["Conakry", "#4682C9"], ["Coyah", "#4682C9"], ["Kindia", "#4783C8"], ["Mamou", "#4783C8"], ["Tougue", "#4783C8"], ["Dabola", "#4784C8"], ["Gueckedou", "#4784C7"], ["Beyla", "#4785C7"], ["Lofa", "#4785C7"], ["Montserrado", "#4885C7"], ["Margibi", "#4886C7"], ["Nimba", "#4886C6"], ["Souss-Massa", "#4887C6"], ["Casablanca", "#4887C6"], ["Mohammedia", "#4887C6"], ["Temara", "#4988C5"], ["Rabat", "#4988C5"], ["Sal\u00e9", "#4988C5"], ["Kenitra", "#4989C5"], ["Khemisset", "#4989C4"], ["Morocco", "#498AC4"], ["Sidi Kacem", "#498AC4"], ["Sidi Lahcen", "#4A8AC4"], ["Ouarzazate", "#4A8BC3"], ["Bamako", "#4A8BC3"], ["Timbuktu", "#4A8CC3"], ["Mali", "#4A8CC3"], ["Dand\u00e9", "#4A8CC2"], ["Hauts-Bassins", "#4B8DC2"], ["Sud-Ouest", "#4B8DC2"], ["Boromo", "#4B8DC2"], ["Plateau Central", "#4B8EC1"], ["Western Region", "#4B8EC1"], ["Central Region GH", "#4B8FC1"], ["Greater Accra", "#4B8FC1"], ["Western North Region", "#4C8FC0"], ["Eastern Region GH", "#4C90C0"], ["Volta", "#4C90C0"], ["Ashanti Region", "#4C91C0"], ["Bono East Region", "#4C91BF"], ["Ghana", "#4C91BF"], ["Northern Region GH", "#4D92BF"], ["Upper East Region", "#4D92BF"], ["Golfe", "#4D92BE"], ["Grand Lome", "#4D93BE"], ["Plateaux", "#4D93BE"], ["Togo", "#4D94BE"], ["Cotonou", "#4D94BD"], ["Oueme", "#4E94BD"], ["Ouargla", "#4E95BD"], ["Laghouat", "#4E95BD"], ["M'Sila Province", "#4E95BC"], ["Bouira", "#4E96BC"], ["Medea", "#4F96BC"], ["Boufarik", "#4F96BB"], ["Tizi-Ouzou", "#4F97BB"], ["Algiers", "#4F97BB"], ["Lagos", "#4F97BA"], ["Ogun State", "#5097BA"], ["Oyo State", "#5098BA"], ["Kwara State", "#5098B9"], ["Osun State", "#5098B9"], ["Ondo State", "#5098B8"], ["Niger State", "#5199B8"], ["Edo", "#5199B8"], ["Delta", "#5199B7"], ["Zamfara State", "#519AB7"], ["Kogi State", "#519AB7"], ["Rivers", "#529AB6"], ["Federal Capital Territory", "#529AB6"], ["Abuja", "#529BB6"], ["Katsina State", "#529BB5"], ["Akwa-Ibom", "#539BB5"], ["Ebonyi", "#539BB4"], ["Cross River State", "#539CB4"], ["Kano State", "#539CB4"], ["Benue State", "#539CB3"], ["Plateau State", "#549DB3"], ["Borno State", "#549DB3"], ["Gafsa", "#549DB2"], ["Sfax", "#549DB2"], ["Sidi Bouzid", "#549EB2"], ["Monastir", "#559EB1"], ["Nabeul", "#559EB1"], ["Ben Arous", "#559EB0"], ["Tunis", "#559FB0"], ["Bizerte", "#569FB0"], ["Niamey", "#569FAF"], ["Maradi", "#56A0AF"], ["Agadez", "#56A0AF"], ["Zinder", "#56A0AE"], ["Bioko Norte", "#57A0AE"], ["Litoral", "#57A1AE"], ["Equatorial Guinea", "#57A1AD"], ["Wele Nzas", "#57A1AD"], ["Port-Gentil", "#57A1AC"], ["Libreville", "#58A2AC"], ["Lambarene", "#58A2AC"], ["Tchibanga", "#58A2AB"], ["Ebolowa", "#58A3AB"], ["Kribi", "#58A3AB"], ["Yaound\u00e9", "#59A3AA"], ["Douala", "#59A3AA"], ["Dschang", "#59A4A9"], ["Brazzaville", "#59A4A9"], ["Republic of the Congo", "#5AA4A9"], ["Libya", "#5AA4A8"], ["Cunene", "#5AA5A8"], ["Huambo", "#5AA5A8"], ["Cuanza Sul", "#5AA5A7"], ["Cuanza Norte", "#5BA6A7"], ["Luanda", "#5BA6A7"], ["Cabinda", "#5BA6A6"], ["Bayanga", "#5BA6A6"], ["Central African Republic", "#5BA7A5"], ["Kongo Central", "#5CA7A5"], ["Kinshasa", "#5CA7A5"], ["Democratic Republic of the Congo", "#5CA7A4"], ["Haut-U\u00e9l\u00e9", "#5CA8A4"], ["Haut-Katanga", "#5DA8A4"], ["Sud Kivu", "#5DA8A3"], ["Nord Kivu", "#5DA8A3"], ["Pitsane", "#5DA8A2"], ["Goodhope", "#5EA8A2"], ["Lobatse", "#5EA9A1"], ["Southern East", "#5EA9A1"], ["Southern District", "#5FA9A1"], ["Gaborone", "#5FA9A0"], ["Mochudi", "#5FA9A0"], ["Botswana", "#5FA99F"], ["Ghanzi District", "#60AA9F"], ["Central District BW", "#60AA9F"], ["Orapa", "#60AA9E"], ["Francistown", "#60AA9E"], ["North-East District", "#61AA9D"], ["Maun", "#61AB9D"], ["Kasane", "#61AB9D"], ["Western Cape Province", "#61AB9C"], ["Northern Cape", "#62AB9C"], ["South Africa", "#62AB9B"], ["North-West ZA", "#62AB9B"], ["EASTERN CAPE", "#63AC9B"], ["Free State", "#63AC9A"], ["Gauteng", "#63AC9A"], ["LIMPOPO", "#63AC99"], ["Mpumalanga", "#64AC99"], ["Kwazulu-Natal", "#64AD99"], ["Western", "#64AD98"], ["Southern Zambia", "#64AD98"], ["Copperbelt", "#65AD97"], ["Lusaka", "#65AD97"], ["Central Zambia", "#65AD96"], ["Luapula", "#66AE96"], ["Muchinga", "#66AE96"], ["Qacha's Nek", "#66AE95"], ["Maseru", "#66AE95"], ["Botha Bothe", "#67AE94"], ["South Sudan", "#67AF94"], ["Masvingo", "#67AF94"], ["Midlands", "#67AF93"], ["Zimbabwe", "#68AF93"], ["Harare", "#68AF92"], ["Mashonaland East Province", "#68AF92"], ["Mashonaland Central", "#68B092"], ["Burundi", "#69B091"], ["Rwanda", "#69B091"], ["Kigali", "#69B090"], ["Egypt", "#6AB090"], ["Sohag", "#6AB090"], ["South Sinai", "#6AB18F"], ["Giza", "#6AB18F"], ["Cairo", "#6BB18E"], ["Qalyubiyya", "#6BB18E"], ["Shiselweni", "#6BB18D"], ["Manzini", "#6BB28D"], ["Mbabane", "#6CB28D"], ["Hhohho", "#6CB28C"], ["Central Uganda", "#6CB28C"], ["Uganda", "#6DB28B"], ["Southern Region MW", "#6DB28B"], ["Central Region MW", "#6DB38B"], ["Malawi", "#6DB38A"], ["Northern Region MW", "#6EB38A"], ["Maputo", "#6EB389"], ["Gaza", "#6EB389"], ["Inhambane", "#6FB389"], ["Mozambique", "#6FB388"], ["Sofala", "#6FB488"], ["Zambezia", "#70B487"], ["Tete", "#70B487"], ["Niassa", "#70B487"], ["Cabo Delgado", "#71B486"], ["Kwale", "#71B486"], ["Mombasa", "#71B486"], ["Taita Taveta", "#71B485"], ["Kilifi", "#72B485"], ["Lamu", "#72B484"], ["Nairobi", "#72B584"], ["Kiambu", "#73B584"], ["Migori", "#73B583"], ["Kisii", "#73B583"], ["Nakuru", "#74B582"], ["Kisumu", "#74B582"], ["Siaya", "#74B582"], ["Kenya", "#75B581"], ["Vihiga", "#75B581"], ["Nandi", "#75B681"], ["Laikipia", "#76B680"], ["Busia", "#76B680"], ["Kakamega", "#76B67F"], ["Baringo", "#77B67F"], ["Bungoma", "#77B67F"], ["Trans-Nzoia", "#77B67E"], ["Mandera", "#78B67E"], ["Addis Ababa", "#78B67D"], ["Ethiopia", "#78B77D"], ["Djibouti", "#79B77D"], ["Haute Matsiatra", "#79B77C"], ["Amoron'i Mania", "#79B77C"], ["Vakinankaratra", "#7AB77B"], ["Itasy", "#7AB77B"], ["Analamanga", "#7AB77B"], ["Boeny", "#7BB77A"], ["Diana", "#7BB77A"], ["Benadir", "#7BB87A"], ["Mudug", "#7CB879"], ["Awdal", "#7CB879"], ["Savanne", "#7CB878"], ["Grand Port", "#7DB878"], ["Black River", "#7DB878"], ["Plaine-Wilhems", "#7DB877"], ["Mauritius", "#7DB877"], ["Flacq", "#7EB876"], ["Pamplemousses", "#7EB976"], ["Riviere Du Rempart", "#7EB976"], ["Reykjavik", "#7FB975"], ["Portugal", "#7FB975"], ["Limerick", "#7FB975"], ["Cork", "#80B974"], ["Roscommon", "#80B974"], ["Donegal", "#80B973"], ["Offaly", "#81B973"], ["Cavan", "#81BA73"], ["Kildare", "#81BA72"], ["Wexford", "#82BA72"], ["Dublin", "#82BA71"], ["Galicia", "#82BA71"], ["Castilla y Leon", "#83BA71"], ["Madrid", "#83BA70"], ["Castilla la Mancha", "#83BA70"], ["Basque Country", "#84BA70"], ["Comunitat Valenciana", "#84BA6F"], ["Catalunya", "#84BA6F"], ["Balear Islands", "#85BA6F"], ["Northern Ireland", "#85BA6E"], ["Wales", "#86BB6E"], ["England", "#86BB6E"], ["Andorra", "#86BB6D"], ["Bretagne", "#87BB6D"], ["Pays de la Loire", "#87BB6D"], ["Centre-Val de Loire", "#87BB6C"], ["France", "#88BB6C"], ["Ile de France", "#88BB6C"], ["Hauts de France", "#89BB6C"], ["Auvergne-Rh\u00f4ne-Alpes", "#89BB6B"], ["Grand Est", "#89BB6B"], ["Provence-Alpes-C\u00f4te d'Azur", "#8ABB6B"], ["Veurne", "#8ABB6A"], ["Ieper", "#8ABB6A"], ["Brugge", "#8BBB6A"], ["Kortrijk", "#8BBB69"], ["Gent", "#8BBB69"], ["Brussels", "#8CBB69"], ["Antwerpen", "#8CBB68"], ["Mechelen", "#8DBC68"], ["Brabant Wallon", "#8DBC68"], ["Belgium", "#8DBC67"], ["Leuven", "#8EBC67"], ["Hasselt", "#8EBC67"], ["Tongeren", "#8EBC66"], ["Li\u00e8ge", "#8FBC66"], ["Maaseik", "#8FBC66"], ["Zeeland", "#8FBC65"], ["South Holland", "#90BC65"], ["North Holland", "#90BC65"], ["Utrecht", "#91BC65"], ["North Brabant", "#91BC64"], ["Netherlands", "#91BC64"], ["Limburg NL", "#92BC64"], ["Gelderland", "#92BC63"], ["Overijssel", "#92BC63"], ["Luxembourg", "#93BC63"], ["Monaco", "#93BC62"], ["Geneva", "#93BD62"], ["Vaud", "#94BD62"], ["Solothurn", "#94BD61"], ["Valais", "#95BD61"], ["Bern", "#95BD61"], ["Basel-Stadt", "#95BD60"], ["Basel-Land", "#96BD60"], ["Aargau", "#96BD60"], ["Switzerland", "#96BD5F"], ["Uri", "#97BD5F"], ["Z\u00fcrich", "#97BD5F"], ["Schwyz", "#97BD5E"], ["Sankt Gallen", "#98BD5E"], ["Graub\u00fcnden", "#98BD5E"], ["Rogaland", "#99BD5D"], ["Vestland", "#99BD5D"], ["More Og Romsdal", "#99BD5D"], ["Agder", "#9ABD5D"], ["Viken", "#9ABE5C"], ["Trondelag", "#9ABE5C"], ["Oslo", "#9BBE5C"], ["Norway", "#9BBE5B"], ["Nordland", "#9CBE5B"], ["Troms Og Finnmark", "#9CBE5B"], ["Syddanmark", "#9CBE5B"], ["Midtjylland", "#9DBE5A"], ["Denmark", "#9DBE5A"], ["Nordjylland", "#9DBE5A"], ["Sjaelland", "#9EBE5A"], ["Hovedstaden", "#9EBE59"], ["Balzers", "#9FBE59"], ["Vaduz", "#9FBE59"], ["Liechtenstein", "#9FBE59"], ["North Rhine Westphalia", "#A0BE59"], ["Niedersachsen", "#A0BE58"], ["Baden-Wuerttemberg", "#A0BE58"], ["Hesse", "#A1BE58"], ["Schleswig-Holstein", "#A1BE58"], ["Hamburg", "#A2BE57"], ["Germany", "#A2BE57"], ["Bavaria", "#A2BE57"], ["Berlin", "#A3BE57"], ["Saxony", "#A3BE56"], ["Lombardy", "#A3BE56"], ["Emilia-Romagna", "#A4BE56"], ["Tuscany", "#A4BE56"], ["Trentino-Alto Adige", "#A5BE56"], ["Umbria", "#A5BE55"], ["Lazio", "#A5BE55"], ["Friuli Venezia Giulia", "#A6BE55"], ["Abruzzo", "#A6BE55"], ["Sicily", "#A6BE54"], ["Campania", "#A7BE54"], ["Apulia", "#A7BE54"], ["Malta", "#A8BE54"], ["Obalnokraska", "#A8BD53"], ["Gorenjska", "#A8BD53"], ["Slovenia", "#A9BD53"], ["Jugovzhodna", "#A9BD53"], ["Savinjska", "#AABD53"], ["Podravska", "#AABD52"], ["Skane", "#AABD52"], ["Blekinge", "#ABBD52"], ["Kalmar", "#ABBD52"], ["Jonkoping", "#ABBD51"], ["Vastra Gotaland", "#ACBD51"], ["Sormland", "#ACBD51"], ["Stockholm", "#ADBD51"], ["Sweden", "#ADBD50"], ["Uppsala", "#ADBD50"], ["Varmland", "#AEBD50"], ["Vasternorrland", "#AEBD50"], ["Vorarlberg", "#AEBD50"], ["Tyrol", "#AFBD4F"], ["Salzburg", "#AFBD4F"], ["Carinthia", "#B0BD4F"], ["Upper Austria", "#B0BD4F"], ["Austria", "#B0BD4E"], ["Lower Austria", "#B1BD4E"], ["Vienna", "#B1BD4E"], ["Primorje-Gorski Kotar County", "#B1BD4E"], ["Zadar County", "#B2BD4D"], ["Krapina-Zagorje County", "#B2BD4D"], ["Zagreb", "#B3BD4D"], ["Sibenik-Knin County", "#B3BD4D"], ["Vara\u017edin County", "#B3BD4D"], ["Koprivnica", "#B4BD4C"], ["Osijek-Baranja County", "#B4BD4C"], ["Prague", "#B4BD4C"], ["Southern Bohemia Region", "#B5BD4C"], ["Central Bohemian Region", "#B5BD4C"], ["Liberec Region", "#B5BD4C"], ["Czech Republic", "#B6BD4B"], ["Vysocina Region", "#B6BD4B"], ["Hradec Kr\u00e1lov\u00e9 Region", "#B7BD4B"], ["Nachod", "#B7BD4B"], ["South Moravian Region", "#B7BD4B"], ["Olomouc Region", "#B8BC4B"], ["Moravian-Silesian Region", "#B8BC4B"], ["Bihac", "#B8BC4A"], ["Livno", "#B9BC4A"], ["Republic of Srpska", "#B9BC4A"], ["Mostar", "#B9BC4A"], ["Sarajevo", "#BABC4A"], ["Tuzla", "#BABC4A"], ["Dolno\u015bl\u0105skie", "#BABC49"], ["Wielkopolskie", "#BBBC49"], ["Opolskie", "#BBBC49"], ["Pomorskie", "#BBBC49"], ["Kujawsko-Pomorskie", "#BCBB49"], ["Poland", "#BCBB49"], ["Malopolskie", "#BCBB49"], ["Swietokrzyskie", "#BDBB48"], ["Warminsko-Mazurskie", "#BDBB48"], ["Mazowieckie", "#BDBB48"], ["Masovia", "#BEBB48"], ["Lubelskie", "#BEBB48"], ["Bratislava", "#BEBB48"], ["Tren\u010d\u00edn", "#BFBB48"], ["Nitra", "#BFBB47"], ["Zilina", "#C0BB47"], ["Banska Bystrica", "#C0BA47"], ["Pre\u0161ov", "#C0BA47"], ["Kosice", "#C1BA47"], ["Cetinje", "#C1BA47"], ["Niksic", "#C1BA47"], ["Ulcinj", "#C2BA46"], ["Podgorica", "#C2BA46"], ["Pljevlja", "#C2BA46"], ["Montenegro", "#C3BA46"], ["Bijelo Polje", "#C3BA46"], ["Berane", "#C3BA46"], ["Albania", "#C4BA45"], ["Kom\u00e1rom-Esztergom", "#C4B945"], ["Pest County", "#C4B945"], ["B\u00e9k\u00e9s County", "#C5B945"], ["Hajd\u00fa-Bihar County", "#C5B945"], ["Ra\u0161ka District", "#C5B945"], ["Zlatibor District", "#C6B945"], ["Serbia", "#C6B944"], ["Moravica District", "#C6B944"], ["Podunavlje District", "#C7B944"], ["Brani\u010devo District", "#C7B944"], ["Belgrade", "#C8B944"], ["Srem District", "#C8B944"], ["South Banat District", "#C8B844"], ["Prizren", "#C9B843"], ["Mitrovica", "#C9B843"], ["Kosovo", "#C9B843"], ["Ferizaj", "#CAB843"], ["Pristina", "#CAB843"], ["Gjilan", "#CAB843"], ["Southwestern Region", "#CBB843"], ["Tetovo", "#CBB842"], ["Skopje", "#CBB742"], ["Pelagonia", "#CBB742"], ["Vardar", "#CCB742"], ["Northeastern Region MK", "#CCB742"], ["Kavadarci", "#CCB742"], ["Eastern Region MK", "#CDB742"], ["Gevgelija", "#CDB642"], ["Southeastern Region", "#CDB642"], ["Epirus", "#CDB642"], ["Western Macedonia", "#CEB641"], ["Western Greece", "#CEB641"], ["Greece", "#CEB541"], ["Thessaly", "#CEB541"], ["Central Greece", "#CFB541"], ["Athens", "#CFB541"], ["Attica", "#CFB541"], ["Klaipedos Apskritis", "#CFB441"], ["Taurages Apskritis", "#D0B441"], ["Marijampoles Apskritis", "#D0B441"], ["Alytaus Apskritis", "#D0B441"], ["Kauno Apskritis", "#D1B440"], ["Vilniaus Apskritis", "#D1B340"], ["Vilnius", "#D1B340"], ["Utena Apskritis", "#D1B340"], ["Dolj", "#D2B340"], ["Cluj", "#D2B340"], ["Oltenia", "#D2B240"], ["Romania", "#D2B240"], ["Teleorman", "#D3B240"], ["Bucharest", "#D3B240"], ["Ilfov", "#D3B23F"], ["Suceava", "#D3B13F"], ["Buzau", "#D4B13F"], ["Calarasi", "#D4B13F"], ["Iasi", "#D4B13F"], ["Constanta", "#D5B13F"], ["Kyustendil", "#D5B03F"], ["Vidin", "#D5B03F"], ["Sofia", "#D5B03F"], ["Pazardzhik", "#D6B03F"], ["Stara Zagora", "#D6B03F"], ["Veliko Tyrnovo", "#D6AF3E"], ["Ruse", "#D6AF3E"], ["Yambol", "#D7AF3E"], ["Shumen", "#D7AF3E"], ["Burgas", "#D7AF3E"], ["Varna", "#D7AE3E"], ["Latvia", "#D8AE3E"], ["Estonia", "#D8AE3E"], ["Uusimaa", "#D8AE3E"], ["Finland", "#D9AE3E"], ["Minsk", "#D9AE3E"], ["Belarus", "#D9AD3D"], ["Gomel Region", "#D9AD3D"], ["Chisinau", "#DAAD3D"], ["Moldova", "#DAAD3D"], ["Kyiv", "#DAAD3D"], ["Cherkasy", "#DAAC3D"], ["Ukraine", "#DBAC3D"], ["Kherson", "#DBAC3D"], ["Poltava", "#DBAC3D"], ["Crimea", "#DBAC3D"], ["Sumy", "#DCAB3C"], ["Kharkiv", "#DCAB3C"], ["Cyprus", "#DCAB3C"], ["Istanbul", "#DCAB3C"], ["Denizli", "#DDAA3C"], ["Ankara", "#DDAA3C"], ["Turkey", "#DDAA3C"], ["Azerbaijan", "#DDA93C"], ["Saint-Petersburg", "#DDA93C"], ["Karelia", "#DDA93C"], ["Tver", "#DDA83C"], ["Moscow Oblast", "#DEA83C"], ["Krasnodar", "#DEA83C"], ["Vladimir Region", "#DEA73B"], ["Tambov Region", "#DEA73B"], ["Penza", "#DEA63B"], ["Astrakhan Region", "#DEA63B"], ["Perm Krai", "#DEA63B"], ["Sverdlovsk", "#DFA53B"], ["Tyumen Region", "#DFA53B"], ["Kamchatka Krai", "#DFA53B"], ["Neuquen", "#DFA43B"], ["La Pampa", "#DFA43B"], ["Buenos Aires", "#DFA43B"], ["Argentina", "#DFA33B"], ["Entre Rios", "#E0A33B"], ["Cordoba AR", "#E0A33A"], ["Santa Fe", "#E0A23A"], ["La Rioja AR", "#E0A23A"], ["Tucuman", "#E0A23A"], ["Chaco", "#E0A13A"], ["Salta", "#E0A13A"], ["Jujuy", "#E1A13A"], ["Montevideo", "#E1A03A"], ["Canelones", "#E1A03A"], ["Rocha", "#E1A03A"], ["Uruguay", "#E19F3A"], ["Treinta y Tres", "#E19F3A"], ["Departamento Rio Negro", "#E19F39"], ["Tacuarembo", "#E29E39"], ["Rivera", "#E29E39"], ["Artigas", "#E29E39"], ["Magallanes", "#E29D39"], ["Los Rios CL", "#E29D39"], ["Araucan\u00eda", "#E29D39"], ["Biob\u00edo", "#E39C39"], ["O'Higgins", "#E39C39"], ["Region Metropolitana de Santiago", "#E39C39"], ["Coquimbo", "#E39B39"], ["Arica and Parinacota", "#E39B39"], ["Central Paraguay", "#E39B39"], ["Asuncion", "#E39A38"], ["Paraguay", "#E49A38"], ["Tarija", "#E49A38"], ["Potosi", "#E49938"], ["Chuquisaca", "#E49938"], ["Santa Cruz BO", "#E49838"], ["Bolivia", "#E49838"], ["La Paz BO", "#E49838"], ["Beni", "#E59738"], ["Pando", "#E59738"], ["Amazonas BR", "#E59738"], ["Rio Grande do Sul", "#E59638"], ["Para", "#E59638"], ["Paran\u00e1", "#E59637"], ["Santa Catarina", "#E59537"], ["Goi\u00e1s", "#E69537"], ["S\u00e3o Paulo", "#E69537"], ["Minas Gerais", "#E69437"], ["Rio de Janeiro", "#E69437"], ["Bahia", "#E69337"], ["Espirito Santo", "#E69337"], ["Pernambuco", "#E69237"], ["Paraiba", "#E69237"], ["Arequipa", "#E69137"], ["Ica", "#E69136"], ["Cuzco", "#E69036"], ["Callao", "#E69036"], ["Madre de Dios", "#E68F36"], ["Lima", "#E68F36"], ["Huanuco", "#E68E36"], ["Ancash", "#E68E36"], ["La Libertad", "#E68D36"], ["San Martin", "#E68D36"], ["Lambayeque", "#E68C36"], ["Amazonas PE", "#E68C36"], ["Piura", "#E68B35"], ["Tumbes", "#E68B35"], ["Galapagos", "#E68A35"], ["Santa Elena", "#E68A35"], ["Manabi", "#E68935"], ["Guayas", "#E68935"], ["El Oro", "#E68835"], ["Los Rios EC", "#E68835"], ["Azuay", "#E68735"], ["Santo Domingo de los Tsachilas", "#E68735"], ["Zamora-Chinchipe", "#E68634"], ["Chimborazo", "#E68634"], ["Pichincha", "#E68534"], ["Imbabura", "#E68534"], ["Morona Santiago", "#E68434"], ["Sucumbios", "#E68434"], ["Orellana", "#E68334"], ["Departamento de Amazonas", "#E68334"], ["Putumayo", "#E68234"], ["Caqueta", "#E68234"], ["Cauca", "#E68134"], ["Huila CO", "#E68133"], ["Meta", "#E68033"], ["Valle del Cauca", "#E68033"], ["Quindio", "#E67F33"], ["Cundinamarca", "#E67F33"], ["Caldas", "#E67E33"], ["Boyaca", "#E67E33"], ["Antioquia", "#E67D33"], ["Santander", "#E67D33"], ["Cordoba CO", "#E67C33"], ["Magdalena", "#E67C32"], ["Bolivar CO", "#E67B32"], ["San Andres y Providencia", "#E67B32"], ["Suriname", "#E67A32"], ["Guyana", "#E67A32"], ["Zulia", "#E67932"], ["Merida", "#E67932"], ["Barinas", "#E67832"], ["Falcon", "#E67832"], ["Portuguesa", "#E67732"], ["La Guaira", "#E67732"], ["Distrito Capital", "#E67631"], ["Miranda", "#E67631"], ["Venezuela", "#E67531"], ["Bolivar VE", "#E67531"], ["Trinidad and Tobago", "#E67431"], ["Bonaire", "#E67431"], ["Curacao", "#E67331"], ["Aruba", "#E67331"], ["Chiriqui", "#E67231"], ["Herrera", "#E67130"], ["Los Santos", "#E67130"], ["Panama Oeste", "#E67030"], ["San Miguelito", "#E66F30"], ["Panama Center", "#E56F30"], ["Guna Yala", "#E56E30"], ["Guanacaste", "#E56E30"], ["Puntarenas", "#E56D30"], ["Alajuela", "#E56C30"], ["Heredia", "#E56C2F"], ["San Jose", "#E56B2F"], ["Cartago CR", "#E56A2F"], ["Limon", "#E56A2F"], ["Grenada", "#E5692F"], ["Saint Vincent and the Grenadines", "#E5692F"], ["Barbados", "#E4682F"], ["Saint Lucia", "#E4672F"], ["Santa Barbara", "#E4672E"], ["Comayagua", "#E4662E"], ["Francisco Moraz\u00e1n", "#E4652E"], ["Dominica", "#E4652E"], ["San Marcos", "#E4642E"], ["Quetzaltenango", "#E4642E"], ["Huehuetenango", "#E4632E"], ["Chimaltenango", "#E4622E"], ["Escuintla", "#E3622D"], ["Sacatepequez", "#E3612D"], ["Guatemala City", "#E3602D"], ["Alta Verapaz", "#E3602D"], ["Baja Verapaz", "#E35F2D"], ["El Progreso", "#E35F2D"], ["Peten", "#E35E2D"], ["Guatemala", "#E35D2D"], ["Jutiapa", "#E35D2C"], ["Chiquimula", "#E35C2C"], ["Basse-Terre", "#E25B2C"], ["Baie-Mahault", "#E25B2C"], ["Guadeloupe", "#E25A2C"], ["Pointe-A-Pitre", "#E25A2C"], ["Les Abymes", "#E2592C"], ["Le Gosier", "#E2582C"], ["Le Moule", "#E2582B"], ["Saint-Fran\u00e7ois", "#E2572B"], ["Belize", "#E2562B"], ["Belmopan", "#E2562B"], ["Antigua and Barbuda", "#E2552B"], ["Saint Kitts and Nevis", "#E1552B"], ["Saint Barth\u00e9lemy", "#E1542B"], ["Sint Maarten", "#E1532B"], ["Jamaica", "#E1532A"], ["Santo Domingo", "#E1522A"], ["Dominican Republic", "#E1512A"], ["Haiti", "#E1512A"], ["Baja California", "#E1502A"], ["Baja California Sur", "#E1502A"], ["Sinaloa", "#E14F2A"], ["Chihuahua", "#E04E2A"], ["Nayarit", "#E04E2A"], ["Durango", "#E04D29"], ["Colima", "#E04D29"], ["Jalisco", "#E04C29"], ["Zacatecas", "#E04B29"], ["Aguascalientes", "#E04B29"], ["Coahuila", "#E04A29"], ["Michoacan", "#E04929"], ["Guanajuato", "#E04929"], ["San Luis Potosi", "#E04828"], ["Queretaro", "#DF4728"], ["Nuevo Leon", "#DF4728"], ["Guerrero", "#DF4628"], ["Estado de Mexico", "#DF4628"], ["Mexico City", "#DF4528"], ["Hidalgo", "#DF4428"], ["Morelos", "#DF4428"], ["Puebla", "#DF4328"], ["Tlaxcala", "#DF4227"], ["Veracruz", "#DF4227"], ["Oaxaca", "#DF4127"], ["Chiapas", "#DF4127"], ["Tabasco", "#DF4027"], ["Campeche", "#DE3F27"], ["Yucatan", "#DE3F27"], ["Bahamas", "#DE3E27"], ["Bermuda", "#DE3D27"], ["Alaska", "#DE3D26"], ["Oregon", "#DE3C26"], ["Washington", "#DE3C26"], ["California", "#DE3B26"], ["Utah", "#DE3A26"], ["Arizona", "#DE3A26"], ["Montana", "#DE3926"], ["Wyoming", "#DE3826"], ["New Mexico", "#DD3826"], ["North Dakota", "#DD3725"], ["South Dakota", "#DD3725"], ["Nebraska", "#DD3625"], ["Texas", "#DD3525"], ["Oklahoma", "#DD3525"], ["Minnesota", "#DD3425"], ["Louisiana", "#DD3325"], ["Arkansas", "#DD3325"], ["Missouri", "#DD3225"], ["Mississippi", "#DD3124"], ["Wisconsin", "#DD3124"], ["Illinois", "#DD3024"], ["Alabama", "#DC3024"], ["Tennessee", "#DC2F24"], ["Kentucky", "#DC2E24"], ["Michigan", "#DC2E24"], ["Georgia", "#DC2D24"], ["Ohio", "#DC2C24"], ["Florida", "#DC2C24"], ["North Carolina", "#DC2B23"], ["Pennsylvania", "#DC2B23"], ["Washington DC", "#DC2A23"], ["Maryland", "#DC2923"], ["New Jersey", "#DC2923"], ["New York", "#DB2823"], ["Connecticut", "#571EA2"], ["Vermont", "#4334BF"], ["New Hampshire", "#3F55CE"], ["Rhode Island", "#4376CD"], ["Maine", "#4C91C0"], ["Puerto Rico", "#59A4A9"], ["Guam", "#6AB18F"], ["British Columbia", "#7FB975"], ["Alberta", "#97BD5F"], ["Saskatchewan", "#AFBD4F"], ["Manitoba", "#C7B944"], ["Ontario", "#D9AD3D"], ["Quebec", "#E49838"], ["New Brunswick", "#E67932"], ["Nova Scotia", "#E1512A"], ["Newfoundland and Labrador", "#DB2823"]], "title": "Admin Division", "type": "categorical"}, {"key": "country", "scale": [["Israel", "#5E1D9D"], ["Palestine", "#5A1DA0"], ["Lebanon", "#571EA3"], ["Jordan", "#531EA6"], ["Georgia", "#4F1EA9"], ["Iraq", "#4E20AC"], ["Armenia", "#4D23AE"], ["Saudi Arabia", "#4B25B1"], ["Kuwait", "#4A28B3"], ["Bahrain", "#482AB5"], ["Qatar", "#472DB8"], ["Iran", "#462FBA"], ["United Arab Emirates", "#4432BC"], ["Oman", "#4334BF"], ["Uzbekistan", "#4236C1"], ["Afghanistan", "#4039C4"], ["Kazakhstan", "#403CC5"], ["Pakistan", "#403FC6"], ["Maldives", "#4042C7"], ["India", "#3F45C8"], ["Sri Lanka", "#3F48C9"], ["Nepal", "#3F4BCA"], ["Bangladesh", "#3F4FCB"], ["Myanmar", "#3F52CC"], ["Thailand", "#3F55CE"], ["Malaysia", "#3E58CF"], ["Mongolia", "#3E5BD0"], ["Singapore", "#3F5ED0"], ["China", "#3F61D0"], ["Cambodia", "#4064CF"], ["Vietnam", "#4066CF"], ["Hong Kong", "#4169CF"], ["Indonesia", "#416CCE"], ["Brunei", "#426FCE"], ["Taiwan", "#4272CE"], ["Philippines", "#4375CD"], ["Timor-Leste", "#4378CD"], ["South Korea", "#447ACD"], ["Japan", "#447DCC"], ["French Polynesia", "#457FCB"], ["Australia", "#4682C9"], ["Papua New Guinea", "#4784C8"], ["New Zealand", "#4886C6"], ["Cabo Verde", "#4988C5"], ["Gambia", "#4A8BC3"], ["Senegal", "#4B8DC2"], ["Sierra Leone", "#4C8FC1"], ["Guinea", "#4C91BF"], ["Liberia", "#4D94BE"], ["Morocco", "#4E96BC"], ["Mali", "#5097BA"], ["Burkina Faso", "#5199B8"], ["Ghana", "#529BB6"], ["Togo", "#539CB4"], ["Benin", "#559EB1"], ["Algeria", "#569FAF"], ["Nigeria", "#57A1AD"], ["Tunisia", "#58A3AB"], ["Niger", "#59A4A9"], ["Equatorial Guinea", "#5BA6A7"], ["Gabon", "#5CA7A5"], ["Cameroon", "#5EA8A2"], ["Republic of the Congo", "#5FA9A0"], ["Libya", "#61AA9D"], ["Angola", "#62AB9B"], ["Central African Republic", "#64AD99"], ["Democratic Republic of the Congo", "#65AE96"], ["Botswana", "#67AF94"], ["South Africa", "#69B091"], ["Zambia", "#6AB18F"], ["Lesotho", "#6CB28D"], ["South Sudan", "#6DB38A"], ["Zimbabwe", "#6FB488"], ["Burundi", "#71B486"], ["Rwanda", "#73B583"], ["Egypt", "#75B581"], ["Eswatini", "#77B67F"], ["Uganda", "#79B77C"], ["Malawi", "#7BB77A"], ["Mozambique", "#7DB878"], ["Kenya", "#7FB976"], ["Ethiopia", "#80B973"], ["Djibouti", "#82BA71"], ["Madagascar", "#84BA6F"], ["Somalia", "#87BB6D"], ["Mauritius", "#89BB6B"], ["Iceland", "#8BBB69"], ["Portugal", "#8DBC68"], ["Ireland", "#8FBC66"], ["Spain", "#91BC64"], ["United Kingdom", "#93BD62"], ["Andorra", "#96BD60"], ["France", "#98BD5E"], ["Belgium", "#9ABD5C"], ["Netherlands", "#9CBE5B"], ["Luxembourg", "#9EBE59"], ["Monaco", "#A1BE58"], ["Switzerland", "#A3BE57"], ["Norway", "#A5BE55"], ["Denmark", "#A7BE54"], ["Liechtenstein", "#A9BD53"], ["Germany", "#ACBD51"], ["Italy", "#AEBD50"], ["Malta", "#B0BD4F"], ["Slovenia", "#B2BD4D"], ["Sweden", "#B4BD4C"], ["Austria", "#B6BD4B"], ["Croatia", "#B9BC4A"], ["Czech Republic", "#BBBC49"], ["Bosnia and Herzegovina", "#BDBB49"], ["Poland", "#BFBB48"], ["Slovakia", "#C1BA47"], ["Montenegro", "#C3BA46"], ["Albania", "#C5B945"], ["Hungary", "#C7B944"], ["Serbia", "#C9B843"], ["Kosovo", "#CBB842"], ["North Macedonia", "#CCB742"], ["Greece", "#CEB541"], ["Lithuania", "#D0B441"], ["Romania", "#D1B340"], ["Bulgaria", "#D3B240"], ["Latvia", "#D4B13F"], ["Estonia", "#D6B03F"], ["Finland", "#D7AF3E"], ["Belarus", "#D9AD3D"], ["Moldova", "#DBAC3D"], ["Ukraine", "#DCAB3C"], ["Cyprus", "#DDA93C"], ["Turkey", "#DEA73B"], ["Azerbaijan", "#DFA53B"], ["Russia", "#E0A33B"], ["Argentina", "#E0A13A"], ["Uruguay", "#E19F3A"], ["Chile", "#E29D39"], ["Paraguay", "#E39B39"], ["Bolivia", "#E49938"], ["Brazil", "#E59738"], ["Peru", "#E69537"], ["Ecuador", "#E69237"], ["Colombia", "#E68F36"], ["Suriname", "#E68D36"], ["Guyana", "#E68A35"], ["Venezuela", "#E68735"], ["Trinidad and Tobago", "#E68434"], ["Bonaire", "#E68133"], ["Curacao", "#E67E33"], ["Aruba", "#E67B32"], ["Panama", "#E67832"], ["Costa Rica", "#E67531"], ["Grenada", "#E67231"], ["Saint Vincent and the Grenadines", "#E56E30"], ["Barbados", "#E56A2F"], ["Saint Lucia", "#E4672E"], ["Honduras", "#E4632E"], ["Dominica", "#E35F2D"], ["Guatemala", "#E35C2C"], ["Guadeloupe", "#E2582C"], ["Belize", "#E1542B"], ["Antigua and Barbuda", "#E1512A"], ["Saint Kitts and Nevis", "#E04D29"], ["Saint Barth\u00e9lemy", "#E04929"], ["Sint Maarten", "#DF4628"], ["Jamaica", "#DF4227"], ["Dominican Republic", "#DE3E27"], ["Haiti", "#DE3B26"], ["Mexico", "#DD3725"], ["Bahamas", "#DD3325"], ["Bermuda", "#DC2F24"], ["USA", "#DC2C23"], ["Canada", "#DB2823"]], "title": "Country", "type": "categorical"}, {"key": "region", "scale": [["Asia", "#447CCD"], ["Oceania", "#5EA9A1"], ["Africa", "#8ABB6A"], ["Europe", "#BEBB48"], ["South America", "#E29E39"], ["North America", "#E2562B"]], "title": "Region", "type": "categorical"}, {"key": "host", "title": "Host", "type": "categorical"}, {"key": "age", "title": "Age", "type": "continuous"}, {"key": "sex", "title": "Sex", "type": "categorical"}, {"key": "author", "title": "Authors", "type": "categorical"}, {"key": "originating_lab", "title": "Originating Lab", "type": "categorical"}, {"key": "submitting_lab", "title": "Submitting Lab", "type": "categorical"}, {"key": "date", "title": "Collection date", "type": "continuous"}, {"key": "country_exposure", "title": "Country of Exposure", "type": "categorical"}, {"key": "division_exposure", "title": "Division of Exposure", "type": "categorical"}, {"key": "region_exposure", "title": "Region of exposure", "type": "categorical"}, {"key": "logistic_growth", "title": "Logistic growth", "type": "continuous"}, {"key": "current_frequency", "title": "Current frequency", "type": "continuous"}, {"key": "recency", "scale": [["Older", "#447CCD"], ["One month ago", "#5EA9A1"], ["One week ago", "#8ABB6A"], ["3-7 days ago", "#BEBB48"]], "title": "recency", "type": "categorical"}, {"key": "epiweek", "title": "epiweek", "type": "categorical", "scale": [["201952", "#511EA8"], ["202003", "#482BB6"], ["202004", "#482BB6"], ["202005", "#482BB6"], ["202006", "#4039C3"], ["202007", "#4039C3"], ["202008", "#4039C3"], ["202009", "#3F4ACA"], ["202010", "#3F4ACA"], ["202011", "#3F4ACA"], ["202012", "#3E5CD0"], ["202013", "#3E5CD0"], ["202014", "#3E5CD0"], ["202015", "#416CCE"], ["202016", "#416CCE"], ["202017", "#416CCE"], ["202018", "#447CCD"], ["202019", "#447CCD"], ["202020", "#447CCD"], ["202021", "#4989C4"], ["202022", "#4989C4"], ["202023", "#4989C4"], ["202024", "#4E96BC"], ["202025", "#4E96BC"], ["202026", "#4E96BC"], ["202027", "#559FB0"], ["202028", "#559FB0"], ["202029", "#559FB0"], ["202030", "#5DA8A4"], ["202031", "#5DA8A4"], ["202032", "#5DA8A4"], ["202033", "#66AE96"], ["202034", "#66AE96"], ["202035", "#66AE96"], ["202036", "#6FB388"], ["202037", "#6FB388"], ["202038", "#6FB388"], ["202039", "#7AB77C"], ["202040", "#7AB77C"], ["202041", "#7AB77C"], ["202042", "#85BA6F"], ["202043", "#85BA6F"], ["202044", "#85BA6F"], ["202045", "#91BC64"], ["202046", "#91BC64"], ["202047", "#91BC64"], ["202048", "#9DBE5A"], ["202049", "#9DBE5A"], ["202050", "#9DBE5A"], ["202051", "#AABD53"], ["202052", "#AABD53"], ["202053", "#AABD53"], ["202101", "#B6BD4B"], ["202102", "#B6BD4B"], ["202103", "#B6BD4B"], ["202104", "#C2BA46"], ["202105", "#C2BA46"], ["202106", "#C2BA46"], ["202107", "#CDB642"], ["202108", "#CDB642"], ["202109", "#CDB642"], ["202110", "#D6B03F"], ["202111", "#D6B03F"], ["202112", "#D6B03F"], ["202113", "#DDA83C"], ["202114", "#DDA83C"], ["202115", "#DDA83C"], ["202116", "#E29D39"], ["202117", "#E29D39"], ["202118", "#E29D39"], ["202119", "#E69036"], ["202120", "#E69036"], ["202121", "#E69036"], ["202122", "#E67F33"], ["202123", "#E67F33"], ["202124", "#E67F33"], ["202125", "#E56D30"], ["202126", "#E56D30"], ["202127", "#E56D30"], ["202128", "#E2592C"], ["202129", "#E2592C"], ["202130", "#E2592C"], ["202131", "#DF4428"], ["202132", "#DF4428"], ["202133", "#DF4428"], ["202134", "#DC2F24"], ["202135", "#DC2F24"]]}, {"key": "emerging_lineage", "scale": [["A.23.1", "#5E1D9D"], ["B.1.1.7 (Alpha)", "#462EB9"], ["B.1.1.318", "#3F4CCB"], ["B.1.1.519", "#416CCE"], ["B.1.351 (Beta)", "#4887C6"], ["B.1.427/429 (Epsilon)", "#539CB3"], ["B.1.525 (Eta)", "#62AB9C"], ["B.1.526 (Iota)", "#74B582"], ["B.1.617.1 (Kappa)", "#89BB6B"], ["B.1.617.2 (Delta)", "#A0BE59"], ["B.1.619", "#B7BD4B"], ["B.1.620", "#CCB742"], ["B.1.621 (Mu)", "#DDAA3C"], ["C.36.3", "#E69537"], ["C.37 (Lambda)", "#E67631"], ["P.1 (Gamma)", "#E14F2A"], ["P.3 (Theta)", "#DB2823"]], "title": "Emerging Lineage", "type": "categorical"}, {"key": "S1_mutations", "title": "S1 mutations", "type": "continuous"}], "description": "This is the description that appears below your visualization in Auspice. Edit me in `my_profiles/example/description.md`.\n", "display_defaults": {"branch_label": "clade", "color_by": "country", "distance_measure": "num_date", "geo_resolution": "country", "map_triplicate": true}, "filters": ["recency", "clade_membership", "emerging_lineage", "pango_lineage", "region", "country", "division", "location", "author", "date"], "genome_annotations": {"E": {"end": 26472, "seqid": "defaults/reference_seq.gb", "start": 26245, "strand": "+", "type": "CDS"}, "M": {"end": 27191, "seqid": "defaults/reference_seq.gb", "start": 26523, "strand": "+", "type": "CDS"}, "N": {"end": 29533, "seqid": "defaults/reference_seq.gb", "start": 28274, "strand": "+", "type": "CDS"}, "ORF1a": {"end": 13468, "seqid": "defaults/reference_seq.gb", "start": 266, "strand": "+", "type": "CDS"}, "ORF1b": {"end": 21555, "seqid": "defaults/reference_seq.gb", "start": 13468, "strand": "+", "type": "CDS"}, "ORF3a": {"end": 26220, "seqid": "defaults/reference_seq.gb", "start": 25393, "strand": "+", "type": "CDS"}, "ORF6": {"end": 27387, "seqid": "defaults/reference_seq.gb", "start": 27202, "strand": "+", "type": "CDS"}, "ORF7a": {"end": 27759, "seqid": "defaults/reference_seq.gb", "start": 27394, "strand": "+", "type": "CDS"}, "ORF7b": {"end": 27887, "seqid": "defaults/reference_seq.gb", "start": 27756, "strand": "+", "type": "CDS"}, "ORF8": {"end": 28259, "seqid": "defaults/reference_seq.gb", "start": 27894, "strand": "+", "type": "CDS"}, "ORF9b": {"end": 28577, "seqid": "defaults/reference_seq.gb", "start": 28284, "strand": "+", "type": "CDS"}, "S": {"end": 25384, "seqid": "defaults/reference_seq.gb", "start": 21563, "strand": "+", "type": "CDS"}, "nuc": {"end": 29903, "seqid": "defaults/reference_seq.gb", "start": 1, "strand": "+", "type": "source"}}, "geo_resolutions": [{"demes": {"Accra": {"latitude": 5.591875, "longitude": -0.184552}, "Aguarico": {"latitude": -0.9846231999999999, "longitude": -75.98915334608697}, "Alajuelita": {"latitude": 9.88904325, "longitude": -84.10610329208212}, "Alfas del Pi": {"latitude": 38.6007401, "longitude": -0.1305054}, "Aligand\u00ed": {"latitude": 9.233243, "longitude": -78.01664}, "Allegheny County": {"latitude": 40.4597204, "longitude": -79.9760405}, "Alvalade": {"latitude": -8.8307726, "longitude": 13.235761}, "Amajuba": {"latitude": -27.7351566, "longitude": 29.961884968271626}, "Amathole": {"latitude": -32.5, "longitude": 27.5}, "Amelia Denis de Icaza": {"latitude": 9.041001, "longitude": -79.516947}, "Amiens": {"latitude": 49.8941708, "longitude": 2.2956951}, "Ampara": {"latitude": 7.2978118, "longitude": 81.6790194}, "Angoda": {"latitude": 6.9360192, "longitude": 79.9257199}, "Antananarivo": {"latitude": -18.9100122, "longitude": 47.5255809}, "Antigua Guatemala": {"latitude": 14.5589875, "longitude": -90.7333258}, "Aparecida de Goiania": {"latitude": -16.8226769, "longitude": -49.2452546}, "Arica": {"latitude": -18.4785288, "longitude": -70.3211394}, "Armenia": {"latitude": 4.539019, "longitude": -75.680551}, "Aserri": {"latitude": 9.865508, "longitude": -84.091553}, "Ashdod": {"latitude": 31.7977314, "longitude": 34.6529922}, "Auckland": {"latitude": -36.8314, "longitude": 174.7606}, "Avissawella": {"latitude": 6.9522325, "longitude": 80.2125947}, "Baal": {"latitude": 50.9956319, "longitude": 4.7523911}, "Babahoyo": {"latitude": -1.802318, "longitude": -79.524709}, "Bagaces": {"latitude": 10.515753, "longitude": -85.28523203582515}, "Baney": {"latitude": 3.7014833, "longitude": 8.9094224}, "Banga": {"latitude": -8.741975627819714, "longitude": 15.156698050455937}, "Banovce nad Bebravou": {"latitude": 48.7216671, "longitude": 18.2598263}, "Barbera del Valles": {"latitude": 41.5172534, "longitude": 2.1265942}, "Barcena": {"latitude": 14.547669, "longitude": -90.6223913}, "Bardejov": {"latitude": 49.2926871, "longitude": 21.2756031}, "Bari": {"latitude": 41.1257843, "longitude": 16.8620293}, "Barranqueras": {"latitude": -27.4850978, "longitude": -58.9308766}, "Bata": {"latitude": 1.8650897, "longitude": 9.768665}, "Batam": {"latitude": 1.1061034, "longitude": 104.0378246}, "Bati\u00e9": {"latitude": 9.9401553, "longitude": -2.876993868400155}, "Beaufort West": {"latitude": -32.353611, "longitude": 22.580556}, "Beauvais": {"latitude": 49.4300997, "longitude": 2.0823355}, "Beira": {"latitude": -19.828707, "longitude": 34.841782}, "Bekasi": {"latitude": -6.2349858, "longitude": 106.9945444}, "Belas": {"latitude": -9.1033375, "longitude": 13.174545441548965}, "Belisario Porras": {"latitude": 9.054304, "longitude": -79.499527}, "Bella Union": {"latitude": -30.2612301, "longitude": -57.6059002}, "Ben Arous": {"latitude": 36.7515997, "longitude": 10.224547}, "Benfica": {"latitude": -8.944328, "longitude": 13.1639942}, "Berea": {"latitude": -29.8505556, "longitude": 31.0019444}, "Bethlehem": {"latitude": 31.703183199999998, "longitude": 35.194854545710655}, "Bindura": {"latitude": -17.2425182, "longitude": 31.299578189883434}, "Bitola": {"latitude": 41.0319586, "longitude": 21.3308466}, "Bitou": {"latitude": -33.7682357, "longitude": 20.1506611}, "Blantyre": {"latitude": -15.7862543, "longitude": 35.0035694}, "Bobo Dioulasso": {"latitude": 11.1757783, "longitude": -4.2957591}, "Bogota": {"latitude": 4.6533326, "longitude": -74.083652}, "Boralesgamuwa": {"latitude": 6.8410598, "longitude": 79.9017028}, "Bornem": {"latitude": 51.095382, "longitude": 4.243244}, "Brahmanbaria": {"latitude": 23.9675, "longitude": 91.1119}, "Brindisi": {"latitude": 40.629964, "longitude": 17.937041}, "Brisbane": {"latitude": -27.484246, "longitude": 153.026118}, "Brno": {"latitude": 49.1922443, "longitude": 16.6113382}, "Brooklyn": {"latitude": 40.6782, "longitude": -73.9442}, "Bucaramanga": {"latitude": 7.112728, "longitude": -73.129549}, "Buffalo City": {"latitude": -32.983333, "longitude": 27.866667}, "Buga": {"latitude": 3.903723, "longitude": -76.300764}, "Bydgoszcz": {"latitude": 53.12974625, "longitude": 18.029369658534854}, "B\u00e9ni Khiar": {"latitude": 36.469353, "longitude": 10.7809723}, "Cabrero": {"latitude": -37.0358293, "longitude": -72.4026797}, "Cabrobo": {"latitude": -8.5083701, "longitude": -39.3106961}, "Cacak": {"latitude": 43.8913319, "longitude": 20.3501125}, "Caddo Parish": {"latitude": 32.618244, "longitude": -93.832261}, "Calella": {"latitude": 41.6132925, "longitude": 2.6576102}, "Cali": {"latitude": 3.4516, "longitude": -76.532}, "Calilegua": {"latitude": -24.1984872, "longitude": -65.2935747}, "Candos": {"latitude": -20.27620758365396, "longitude": 57.479395845815944}, "Canoas BR": {"latitude": -29.9216045, "longitude": -51.1799525}, "Canot": {"latitude": -20.220644, "longitude": 57.4289695}, "Cape Coast": {"latitude": 5.107467, "longitude": -1.2430793}, "Cape Town": {"latitude": -33.928992, "longitude": 18.417396}, "Cape Town Metro": {"latitude": -33.970973, "longitude": 18.510306}, "Cape Winelands": {"latitude": -33.6357743, "longitude": 19.4574432}, "Capital and Coast": {"latitude": -41.168408, "longitude": 174.867814}, "Carepa": {"latitude": 7.7977584, "longitude": -76.74551461791256}, "Carlos Santana Avila": {"latitude": 8.3077411, "longitude": -81.0614044}, "Caruaru": {"latitude": -8.2829702, "longitude": -35.9722852}, "Cazengo": {"latitude": -9.2984831, "longitude": 14.9144981}, "Cergy Pontoise": {"latitude": 49.04064581583677, "longitude": 2.066247228825597}, "Cerro Navia": {"latitude": -33.42514465, "longitude": -70.74395178833444}, "Chapainawabgonj": {"latitude": 24.59695585, "longitude": 88.27286214016199}, "Chateaulin": {"latitude": 48.1968026, "longitude": -4.0916875}, "Chilibre": {"latitude": 9.1643168, "longitude": -79.6191005}, "Chimaltenango": {"latitude": 14.6613043, "longitude": -90.8193493}, "Chinsali": {"latitude": -10.549972, "longitude": 32.0660837}, "Chiquimula": {"latitude": 14.8005605, "longitude": -89.547135}, "Chirundu": {"latitude": -16.02937074830482, "longitude": 28.84883842000355}, "Chittoor": {"latitude": 13.1601048, "longitude": 79.15555061803596}, "Cholet": {"latitude": 47.0617293, "longitude": -0.8801349}, "Chris Hani": {"latitude": -31.5796424, "longitude": 28.7239077}, "Cienaga": {"latitude": 11.006697, "longitude": -74.244529}, "Ciudad Real": {"latitude": 38.95975095, "longitude": -3.88284645910809}, "Cluses": {"latitude": 46.0603171, "longitude": 6.5804218}, "Coatepeque": {"latitude": 14.7026327, "longitude": -91.8656361}, "Cob\u00e1n": {"latitude": 15.4702001, "longitude": -90.3735065}, "Concordia AR": {"latitude": -31.3972539, "longitude": -58.0173305}, "Conguaco": {"latitude": 14.048676, "longitude": -90.034499}, "Cook County IL": {"latitude": 41.8197385, "longitude": -87.756525}, "Copenhagen": {"latitude": 55.6867243, "longitude": 12.5700724}, "Cordoba AR": {"latitude": -31.414964174855218, "longitude": -64.1902257589077}, "Coronel Du Graty": {"latitude": -27.6821132, "longitude": -60.9045554}, "Counties Manukau": {"latitude": -37.1984291, "longitude": 174.9087676}, "Crimea": {"latitude": 44.4974557, "longitude": 34.1705001}, "Cuanhama": {"latitude": -17.06512955, "longitude": 15.705433192527241}, "Cuenca EC": {"latitude": -2.8968286, "longitude": -79.0175358}, "Curund\u00fa": {"latitude": 8.979600699999999, "longitude": -79.53767981960621}, "Dane County": {"latitude": 43.0186, "longitude": -89.5498}, "Dano": {"latitude": 11.1435597, "longitude": -3.0637939}, "Dasman": {"latitude": 29.386491, "longitude": 47.999895}, "De Panne": {"latitude": 51.095512049999996, "longitude": 2.581164640676633}, "Deerlijk": {"latitude": 50.837861, "longitude": 3.365039}, "Dehiwala": {"latitude": 6.8512785, "longitude": 79.8659769}, "Deventer": {"latitude": 52.2695736, "longitude": 6.236339604766698}, "Dhaka": {"latitude": 23.810651, "longitude": 90.4126466}, "Diamniadio": {"latitude": 14.7202187, "longitude": -17.1842439}, "Duesseldorf": {"latitude": 51.22166, "longitude": 6.75289}, "Duque de Caxias": {"latitude": -22.7863, "longitude": -43.3053}, "Duran": {"latitude": -2.1734745203373604, "longitude": -79.84449301923338}, "El Calabacito": {"latitude": 7.7715462, "longitude": -81.0254359}, "El Jicaro": {"latitude": 14.88934785, "longitude": -89.91311543909032}, "El Torno": {"latitude": -17.9980974, "longitude": -63.387676488747985}, "El Tumbador": {"latitude": 14.83881835, "longitude": -91.93647412246496}, "Ermelo": {"latitude": -26.515556, "longitude": 29.992222}, "Essen DE": {"latitude": 51.4582235, "longitude": 7.0158171}, "Ethekwini": {"latitude": -29.861825, "longitude": 31.009909}, "Feldkirch": {"latitude": 47.2375671, "longitude": 9.5981724}, "Fernando de la Mora": {"latitude": -25.3281673, "longitude": -57.5521492}, "Flathead County": {"latitude": 48.3840879, "longitude": -113.972144}, "Florianopolis": {"latitude": -27.581052, "longitude": -48.481313}, "Foggia": {"latitude": 41.50281055, "longitude": 15.452899609627726}, "Fontana": {"latitude": -27.4172158, "longitude": -59.0342223}, "Freiburg": {"latitude": 47.9960901, "longitude": 7.8494005}, "Gandhinagar": {"latitude": 23.227004, "longitude": 72.643142}, "Garabito": {"latitude": 9.707248100000001, "longitude": -84.6218658823131}, "Garden Route": {"latitude": -34.05747092711639, "longitude": 23.37463208713873}, "Gdansk": {"latitude": 54.347629, "longitude": 18.6452324}, "Genk": {"latitude": 50.966203, "longitude": 5.49202}, "George": {"latitude": -33.964444, "longitude": 22.459722}, "Gilgit": {"latitude": 35.880589, "longitude": 74.448161}, "Goiania": {"latitude": -16.680882, "longitude": -49.2532691}, "Gold Coast": {"latitude": -28.019726, "longitude": 153.39816}, "Golfito": {"latitude": 8.533789500000001, "longitude": -83.45844839937729}, "Gomez Palacios": {"latitude": 25.5732473, "longitude": -103.494779}, "Gravata": {"latitude": -8.1993049, "longitude": -35.5631137}, "Grecia": {"latitude": 10.071966, "longitude": -84.312172}, "Grudziadz": {"latitude": 53.47251195, "longitude": 18.761893676880046}, "Guadalupe CR": {"latitude": 9.94907, "longitude": -84.0509598}, "Guangzhou": {"latitude": 23.123972, "longitude": 113.292889}, "Guapiles": {"latitude": 10.2152164, "longitude": -83.7913841}, "Guatemala": {"latitude": 14.6222328, "longitude": -90.5185188}, "Guayaquil": {"latitude": -2.1899066, "longitude": -79.887726}, "Guaynabo": {"latitude": 18.3581491, "longitude": -66.1116969}, "Guntur": {"latitude": 16.2915189, "longitude": 80.4541588}, "Halhul": {"latitude": 31.5775471, "longitude": 35.0993156}, "Hangzhou": {"latitude": 30.272732, "longitude": 120.154501}, "Hanoi": {"latitude": 21.020191, "longitude": 105.836099}, "Harry Gwala": {"latitude": -30.0841649, "longitude": 29.745542074375365}, "Heredia": {"latitude": 9.9983493, "longitude": -84.1167945}, "Hessequa": {"latitude": -34.1176026, "longitude": 21.17880986383399}, "Hong Kong": {"latitude": 22.3964, "longitude": 114.1095}, "Houston": {"latitude": 29.813606, "longitude": -95.415223}, "Huarmey": {"latitude": -10.0643674, "longitude": -77.9718798}, "Huehuetenango": {"latitude": 15.3184301, "longitude": -91.4723295}, "Iaciara": {"latitude": -14.1014906, "longitude": -46.6343388}, "Iasi": {"latitude": 47.155585, "longitude": 27.590394}, "Ibarra": {"latitude": 0.3478421, "longitude": -78.1173588}, "Ilembe": {"latitude": -29.240765, "longitude": 31.234110920000003}, "Imphal East": {"latitude": 24.85154025, "longitude": 94.00947957721581}, "Inezgane": {"latitude": 30.3562929, "longitude": -9.5459347}, "Inhambane": {"latitude": -23.865961, "longitude": 35.384363}, "Isoka": {"latitude": -10.1535149, "longitude": 32.6368762}, "Jaipur": {"latitude": 26.901676, "longitude": 75.793978}, "Jhapa": {"latitude": 26.583735400000002, "longitude": 87.88570103314731}, "Jhenaidah": {"latitude": 23.5448144, "longitude": 89.1734196}, "Joao Pessoa": {"latitude": -7.1215981, "longitude": -34.882028}, "Joe Gqabi": {"latitude": -30.94155986620789, "longitude": 27.130695927230565}, "Jose D. Espinar": {"latitude": 9.04693915, "longitude": -79.47730691472555}, "Joue-Les-Tours": {"latitude": 47.3510905, "longitude": 0.6622524}, "Jwaneng": {"latitude": -24.600417, "longitude": 24.730277}, "Kabwe": {"latitude": -14.5262739, "longitude": 28.34204494171865}, "Kafue": {"latitude": -15.7445125, "longitude": 28.1755158}, "Kahathuduwa": {"latitude": 6.7831285, "longitude": 79.9839654}, "Kailali": {"latitude": 28.6869857, "longitude": 80.8731502}, "Kalay": {"latitude": 23.195728, "longitude": 94.0158882}, "Kaohsiung": {"latitude": 22.622632, "longitude": 120.312435}, "Karapitiya": {"latitude": 6.0670789, "longitude": 80.2257615}, "Karimnagar": {"latitude": 18.4346438, "longitude": 79.1322648}, "Kaskelen City": {"latitude": 43.2022724, "longitude": 76.6245772}, "Katembe": {"latitude": -26.02703125, "longitude": 32.54984173582457}, "Kathmandu": {"latitude": 27.712907, "longitude": 85.323557}, "Kedzierzyn Kozle": {"latitude": 50.3448836, "longitude": 18.2109594}, "Kfar Saba": {"latitude": 32.180607, "longitude": 34.912861}, "Kharabali": {"latitude": 47.4083742, "longitude": 47.2538899}, "Khayelitsha": {"latitude": -34.0405905, "longitude": 18.6674201}, "King Cetshwayo": {"latitude": -28.750343899999997, "longitude": 32.050227274984636}, "King County": {"latitude": 47.449221, "longitude": -121.864246}, "Kishoreganj": {"latitude": 24.4341287, "longitude": 90.7862596}, "Klagenfurt Am W\u00f6rthersee": {"latitude": 46.6228162, "longitude": 14.3079604}, "Klipfontein": {"latitude": -32.0027832, "longitude": 18.5072125}, "Knysna": {"latitude": -34.035734, "longitude": 23.048485}, "Koforidua": {"latitude": 6.1104472, "longitude": -0.2673795}, "Kolkata": {"latitude": 22.543905, "longitude": 88.374991}, "Komarno": {"latitude": 47.7574079, "longitude": 18.1298249}, "Koningshooikt": {"latitude": 51.0965644, "longitude": 4.6097183}, "Krak\u00f3w": {"latitude": 50.0647, "longitude": 19.945}, "Kraljevo": {"latitude": 43.7234519, "longitude": 20.6870792}, "Krasnodar": {"latitude": 45.0352566, "longitude": 38.9764814}, "Kroonstad": {"latitude": -27.6532701, "longitude": 27.235515}, "Ksar Hellal": {"latitude": 35.6516722, "longitude": 10.906119548434997}, "Kumanovo": {"latitude": 42.1359459, "longitude": 21.7177635}, "Kushtia": {"latitude": 23.8987955, "longitude": 89.1295536}, "Kuwait City": {"latitude": 29.3797091, "longitude": 47.9735629}, "La Chorrera": {"latitude": 8.9789112, "longitude": -79.87043288185177}, "La Cruz CR": {"latitude": 11.0090665, "longitude": -85.5506962685735}, "La Florida": {"latitude": -33.530816599999994, "longitude": -70.54407548567474}, "La Pintana": {"latitude": -33.591388550000005, "longitude": -70.63642326010053}, "Lahore": {"latitude": 31.5656822, "longitude": 74.3141829}, "Lanaken": {"latitude": 50.884429, "longitude": 5.634002}, "Las Condes": {"latitude": -33.4247879, "longitude": -70.51749760753927}, "Las Ma\u00f1anitas": {"latitude": 9.107966, "longitude": -79.406759}, "Las Tablas": {"latitude": 7.65163785, "longitude": -80.31489041885015}, "Levice": {"latitude": 48.2163194, "longitude": 18.6000869}, "Libolo": {"latitude": -10.0346332, "longitude": 14.6327886}, "Lichinga": {"latitude": -13.2999118, "longitude": 35.2458642}, "Lilongwe": {"latitude": -13.9875107, "longitude": 33.768144}, "Lima": {"latitude": -12.0621065, "longitude": -77.0365256}, "Limon": {"latitude": 9.9951608, "longitude": -83.0303724}, "Limpio": {"latitude": -25.1736487, "longitude": -57.4780665}, "Lo Barnechea": {"latitude": -33.2935888, "longitude": -70.39035501440654}, "Lome": {"latitude": 6.1306727, "longitude": 1.2179661}, "Loumbila": {"latitude": 12.5337651, "longitude": -1.3849640638881864}, "Luanda": {"latitude": -8.8272699, "longitude": 13.2439512}, "Lublin": {"latitude": 51.218194499999996, "longitude": 22.554677565192677}, "Lusaka": {"latitude": -15.4164488, "longitude": 28.2821535}, "Luxembourg": {"latitude": 49.607806, "longitude": 6.130375}, "Luya": {"latitude": -6.3569584, "longitude": -78.0576782}, "Lyon": {"latitude": 45.75787, "longitude": 4.841293}, "Maale-Edumim": {"latitude": 31.7705643, "longitude": 35.2987457}, "Maalot Tarshicha": {"latitude": 33.015, "longitude": 35.276}, "Macas": {"latitude": -2.3046252, "longitude": -78.1175466}, "Maharagama": {"latitude": 6.8472783, "longitude": 79.9266082}, "Mahboobnagar": {"latitude": 17.7203392, "longitude": 79.6280587}, "Mahebourg": {"latitude": -20.4111041, "longitude": 57.7060616}, "Maianga": {"latitude": -8.8267755, "longitude": 13.2303908}, "Malaba": {"latitude": 0.632706, "longitude": 34.269398}, "Malabo": {"latitude": 3.752828, "longitude": 8.780061}, "Manado": {"latitude": 1.487271, "longitude": 124.842838}, "Manaus": {"latitude": -3.126424, "longitude": -60.019807}, "Mansa ZM": {"latitude": -11.2006743, "longitude": 28.8893922}, "Mariano Roque Alonso": {"latitude": -25.210867, "longitude": -57.532031}, "Maricopa County": {"latitude": 33.34883, "longitude": -112.49123}, "Marseille": {"latitude": 43.2961743, "longitude": 5.3699525}, "Maxixe": {"latitude": -23.86996285, "longitude": 35.310326824828735}, "Mazatlan": {"latitude": 23.2313053, "longitude": -106.4153144}, "Mbini": {"latitude": 1.577253, "longitude": 9.7832297}, "Medellin": {"latitude": 6.254779, "longitude": -75.578125}, "Melbourne": {"latitude": -37.839042, "longitude": 145.076343}, "Mercer County OH": {"latitude": 40.4367866, "longitude": -84.6109122}, "Merksem": {"latitude": 51.2438894, "longitude": 4.4397179}, "Michalovce": {"latitude": 48.7514383, "longitude": 21.9211949}, "Miguel Egas": {"latitude": 0.2315084, "longitude": -78.2648169}, "Milwaukee County": {"latitude": 43.008019, "longitude": -87.937899}, "Mitchells Plain": {"latitude": -34.050556, "longitude": 18.618056}, "Mixco": {"latitude": 14.6307175, "longitude": -90.6061595}, "Monteria": {"latitude": 8.747483, "longitude": -75.880941}, "Montgomery County AL": {"latitude": 32.1672192, "longitude": -86.1999118}, "Monze": {"latitude": -16.278664639244255, "longitude": 27.476123144042734}, "Morningside": {"latitude": -29.8183613, "longitude": 31.0180771}, "Moscow": {"latitude": 55.929035, "longitude": 37.518668082948246}, "Mossel Bay": {"latitude": -34.1832022, "longitude": 22.1536248}, "Moulvibazar": {"latitude": 24.4843, "longitude": 91.7685}, "Mozyr": {"latitude": 52.0475464, "longitude": 29.2667179}, "Mrkonjic Grad": {"latitude": 44.4166023, "longitude": 17.0842585}, "Muizen": {"latitude": 51.0108505, "longitude": 4.5143485}, "Mzimba": {"latitude": -11.845635, "longitude": 33.56919890520855}, "Mzuzu": {"latitude": -11.4607518, "longitude": 34.0226422}, "Nagarkurnool": {"latitude": 16.415762649999998, "longitude": 78.68304333132829}, "Nama Khoi": {"latitude": -29.390525, "longitude": 18.101967701908958}, "Namakwa": {"latitude": -30.488880899999998, "longitude": 19.942216005294117}, "Neiva": {"latitude": 2.93316, "longitude": -75.277542}, "Nelson Mandela Bay": {"latitude": -33.98916975, "longitude": 25.672838422792537}, "Neuilly sur Seine": {"latitude": 48.884683, "longitude": 2.2695658}, "Neuquen": {"latitude": -38.9549825, "longitude": -68.0592356}, "New Delhi": {"latitude": 28.6138954, "longitude": 77.2090057}, "New York City": {"latitude": 40.695065, "longitude": -73.993461}, "Nice": {"latitude": 43.7009358, "longitude": 7.2683912}, "Nicoya": {"latitude": 10.147393, "longitude": -85.452562}, "Nizwa": {"latitude": 22.9323884, "longitude": 57.5311}, "Noakhali": {"latitude": 22.5313205, "longitude": 91.1775744276286}, "Nova Bassano": {"latitude": -28.7304074, "longitude": -51.7034689}, "Nove Mesto nad Vahom": {"latitude": 48.7633248, "longitude": 17.8303857}, "Novofedorovka": {"latitude": 45.0943138, "longitude": 33.5752494}, "Nsork": {"latitude": 1.1310535, "longitude": 11.2712687}, "Nueva Loja": {"latitude": 0.0850662, "longitude": -76.883564}, "Nugegoda": {"latitude": 6.8699688, "longitude": 79.8882835}, "Ohrid": {"latitude": 41.1170203, "longitude": 20.8017387}, "Olsztyn": {"latitude": 53.774711, "longitude": 20.481482}, "Opglabbeek": {"latitude": 51.0429949, "longitude": 5.581962}, "Oravska Lesna": {"latitude": 49.3689979, "longitude": 19.1852951}, "Oreamuno": {"latitude": 9.9974653, "longitude": -83.84570319897304}, "Orl\u00e9ans": {"latitude": 47.9027336, "longitude": 1.9086066}, "Oudtshoorn": {"latitude": -33.5902954, "longitude": 22.204206}, "Ovalle": {"latitude": -30.6030819, "longitude": -71.2029894}, "Overport": {"latitude": -29.837791950000003, "longitude": 30.990248958511735}, "Padang": {"latitude": -0.9247587, "longitude": 100.3632561}, "Padang Panjang": {"latitude": -0.46333235933252004, "longitude": 100.39990564477131}, "Palapye": {"latitude": -22.536888, "longitude": 27.123513}, "Palermo": {"latitude": 38.1112268, "longitude": 13.3524434}, "Pancevo": {"latitude": 44.8705686, "longitude": 20.6399643}, "Papeete": {"latitude": -17.5373835, "longitude": -149.5659964}, "Paranagua": {"latitude": -25.5148822, "longitude": -48.5226695}, "Paris": {"latitude": 48.853884, "longitude": 2.341738}, "Paulista": {"latitude": -7.9340069, "longitude": -34.868407}, "Pemba": {"latitude": -12.9735663, "longitude": 40.5214905}, "Perez Zeledon": {"latitude": 9.355504, "longitude": -83.624556}, "Pergamino": {"latitude": -33.897495, "longitude": -60.575046}, "Perm": {"latitude": 58.014965, "longitude": 56.246723}, "Petah Tikva": {"latitude": 32.0877639, "longitude": 34.8859985}, "Petrolina": {"latitude": -9.3817334, "longitude": -40.4968875}, "Petropavlovsk-Kamchatsky": {"latitude": 53.0199838, "longitude": 158.6471356}, "Petropolis": {"latitude": -22.5112, "longitude": -43.1779}, "Petrovany": {"latitude": 48.9166204, "longitude": 21.2616031}, "Pezinok": {"latitude": 48.2854539, "longitude": 17.270194}, "Polokwane": {"latitude": -23.9058333, "longitude": 29.4613889}, "Ponce": {"latitude": 18.011564, "longitude": -66.613958}, "Popayan": {"latitude": 2.458755, "longitude": -76.606118}, "Poprad": {"latitude": 49.0541521, "longitude": 20.2976401}, "Poptun": {"latitude": 16.32120005, "longitude": -89.56145465494458}, "Porosoozero": {"latitude": 62.97679216520059, "longitude": 32.3164308411593}, "Porto Ferreira": {"latitude": -21.8529134, "longitude": -47.4794943}, "Porvenir": {"latitude": -53.2956738, "longitude": -70.3687401}, "Poste La Fayette": {"latitude": -20.1186767, "longitude": 57.7516918}, "Pretoria": {"latitude": -25.7459374, "longitude": 28.1879444}, "Prilep": {"latitude": 41.3446796, "longitude": 21.5505496}, "Providencia": {"latitude": -33.4288379, "longitude": -70.61133725589745}, "Pruszcz Gdanski": {"latitude": 54.25785495, "longitude": 18.65011494396544}, "Pueblo Nuevo PA": {"latitude": 9.01222585555162, "longitude": -79.51284728055232}, "Puente Alto": {"latitude": -33.6095279, "longitude": -70.5754736}, "Puerto Caimito": {"latitude": 8.8730234, "longitude": -79.7161814}, "Puerto Natales": {"latitude": -51.7262826, "longitude": -72.5062409}, "Puerto Tirol": {"latitude": -27.376511100000002, "longitude": -59.08500094165363}, "Punta Arenas": {"latitude": -53.162664, "longitude": -70.9080552}, "Puntarenas": {"latitude": 9.9780257, "longitude": -84.831251}, "Purulha": {"latitude": 15.236334, "longitude": -90.2356932}, "Puurs": {"latitude": 51.071998449999995, "longitude": 4.286192867879716}, "Quilmes": {"latitude": -34.7206, "longitude": -58.2546}, "Quito": {"latitude": -0.2201641, "longitude": -78.5123274}, "Rafaela": {"latitude": -31.2526923, "longitude": -61.4916758}, "Raigad": {"latitude": 18.4928092, "longitude": 73.13807095426539}, "Ramotswa": {"latitude": -24.8710435, "longitude": 25.8651566}, "Ramsau im Zillertal": {"latitude": 47.203746, "longitude": 11.876947}, "Rancagua": {"latitude": -34.170249, "longitude": -70.7407427}, "Rangamati": {"latitude": 22.817729149999998, "longitude": 92.21970726375808}, "Rasht": {"latitude": 37.2793607, "longitude": 49.5846102}, "Ratnapura": {"latitude": 6.6803691, "longitude": 80.4022975}, "Recoleta": {"latitude": -33.405882899999995, "longitude": -70.63270330089452}, "Resistencia": {"latitude": -27.4511235, "longitude": -58.9865196}, "Rio Tercero": {"latitude": -34.5619338, "longitude": -58.6612413}, "Rio de Janeiro": {"latitude": -22.89445, "longitude": -43.2099}, "Riobamba": {"latitude": -1.6731483, "longitude": -78.6486465}, "Rionegro": {"latitude": 6.1536166, "longitude": -75.3741691}, "Rishon-Letsion": {"latitude": 31.9635712, "longitude": 34.8101149}, "Rome": {"latitude": 41.881118, "longitude": 12.492817}, "Rosario AR": {"latitude": -32.9493088016599, "longitude": -60.68393912672859}, "R\u00edo Abajo": {"latitude": 9.0631987, "longitude": -79.5444326}, "Saint Ouen l'Aumone": {"latitude": 49.044765, "longitude": 2.1059841}, "Saint-Petersburg": {"latitude": 59.938732, "longitude": 30.316229}, "Saldanha Bay": {"latitude": -32.97779805372684, "longitude": 18.022125380907177}, "Samawa": {"latitude": 31.1972649, "longitude": 45.5374068}, "Samborondon": {"latitude": -2.0153600999999997, "longitude": -79.73406493690683}, "San Antonio PY": {"latitude": -25.415636887354747, "longitude": -57.562387319246945}, "San Bernardo": {"latitude": -33.5922859, "longitude": -70.7045838}, "San Carlos CR": {"latitude": 10.62017945, "longitude": -84.42581794981697}, "San Francisco PA": {"latitude": 8.99015, "longitude": -79.506474}, "San Jacinto de Yaguachi": {"latitude": -2.11784565, "longitude": -79.73593868679905}, "San Jose": {"latitude": 9.935877, "longitude": -84.094466}, "San Jose de Maipo": {"latitude": -33.6403975, "longitude": -70.3527845}, "San Lorenzo GT": {"latitude": 15.01794045, "longitude": -91.74565153007444}, "San Lorenzo PY": {"latitude": -25.35467544347727, "longitude": -57.5093107016072}, "San Rafael Heredia": {"latitude": 10.013197, "longitude": -84.097456}, "Sanarate": {"latitude": 14.77720345, "longitude": -90.19410851937073}, "Sankt Veit An Der Glan": {"latitude": 46.7672814, "longitude": 14.3576981}, "Santa Clara County": {"latitude": 37.236094, "longitude": -121.683399}, "Santa Cruz EC": {"latitude": -0.62881505, "longitude": -90.3638752022324}, "Santa Fe AR": {"latitude": -31.61799171769444, "longitude": -60.70471255354044}, "Santiago de Compostela": {"latitude": 42.8782, "longitude": 8.5448}, "Santo Domingo de los Colorados": {"latitude": -0.25263278671144457, "longitude": -79.17403474511357}, "Sao Jose do Rio Preto": {"latitude": -20.8125851, "longitude": -49.3804212}, "Sarah Baartman": {"latitude": -32.951175, "longitude": 24.655121593091742}, "Sarail": {"latitude": 24.1215351, "longitude": 91.1322954}, "Saurimo": {"latitude": -9.6503108, "longitude": 20.400352}, "Sestroretsk": {"latitude": 60.0981084, "longitude": 29.9597606}, "Shenzhen": {"latitude": 22.639468, "longitude": 114.044046}, "Shtip": {"latitude": 41.7374724, "longitude": 22.1935856}, "Sialkot": {"latitude": 32.4935378, "longitude": 74.5411575}, "Siavonga": {"latitude": -16.511069, "longitude": 28.7586151}, "Sidi Bouzid": {"latitude": 35.0382386, "longitude": 9.4865301}, "Simpheropol": {"latitude": 44.94604762073824, "longitude": 34.106807829288186}, "Singapore": {"latitude": 1.344189, "longitude": 103.867546}, "Sioma": {"latitude": -16.6018637, "longitude": 23.5028306}, "Sirajganj": {"latitude": 24.4566253, "longitude": 89.7081281}, "Sochi": {"latitude": 43.5854823, "longitude": 39.723109}, "Soultzeren": {"latitude": 48.0628907, "longitude": 7.1033848}, "South 24 Parganas": {"latitude": 22.145444, "longitude": 88.474411}, "South Yorkshire": {"latitude": 53.476171, "longitude": -1.327867}, "Southwest Alaska": {"latitude": 59.2614, "longitude": -162.7666}, "Spisska Nova Ves": {"latitude": 48.9435344, "longitude": 20.562964}, "Springbok": {"latitude": -29.6659872, "longitude": 17.8825119}, "Stellenbosch": {"latitude": -33.934444, "longitude": 18.869167}, "Strpce": {"latitude": 42.2395276, "longitude": 21.0266727}, "Struga": {"latitude": 41.1770278, "longitude": 20.6790586}, "Strumica": {"latitude": 41.4392045, "longitude": 22.6397203}, "Sucre BO": {"latitude": -19.0581322, "longitude": -65.2463385}, "Surabaya": {"latitude": -7.2459717, "longitude": 112.7378266}, "Surat": {"latitude": 21.166995, "longitude": 72.824307}, "Sydney": {"latitude": -33.870747, "longitude": 151.208359}, "Taipei": {"latitude": 25.043279, "longitude": 121.565717}, "Takoradi": {"latitude": 4.887401, "longitude": -1.7519316}, "Talamanca": {"latitude": 9.418596950000001, "longitude": -83.2041410920307}, "Tamale": {"latitude": 9.4051992, "longitude": -0.8423986}, "Tangerang": {"latitude": -6.1760311, "longitude": 106.6384468}, "Taoyuan": {"latitude": 24.951706, "longitude": 121.219785}, "Taranto": {"latitude": 40.524671, "longitude": 17.215202}, "Taraz": {"latitude": 42.9015945, "longitude": 71.3769302}, "Tashkent City": {"latitude": 40.3840363, "longitude": 69.2573571}, "Temuco": {"latitude": -38.7362611, "longitude": -72.590546}, "Tiana": {"latitude": 41.4819226, "longitude": 2.2689473}, "Tijuana": {"latitude": 32.5010188, "longitude": -116.9646629}, "Tilburg": {"latitude": 51.571419, "longitude": 5.052759}, "Timoradza": {"latitude": 48.8110952, "longitude": 18.2362612}, "Tiruchirapalli": {"latitude": 10.76208595, "longitude": 78.71277098691044}, "Tivaoune": {"latitude": 14.947976337828274, "longitude": -16.815980822916263}, "Torhout": {"latitude": 51.062493, "longitude": 3.100652}, "Toritama": {"latitude": -8.0083743, "longitude": -36.058776}, "Toronto": {"latitude": 43.720877, "longitude": -79.36574}, "Torzhok": {"latitude": 57.04589547324559, "longitude": 34.97769130515222}, "Trebejov": {"latitude": 48.840644749999996, "longitude": 21.231796705169064}, "Tunja": {"latitude": 5.5323632, "longitude": -73.361362}, "Tvrdosin": {"latitude": 49.3365743, "longitude": 19.5541875}, "Tygerberg": {"latitude": -33.8474485, "longitude": 18.6410685}, "Tyumen": {"latitude": 57.153534, "longitude": 65.542274}, "Ubarana": {"latitude": -21.1637674, "longitude": -49.7167796}, "Udine": {"latitude": 46.0634632, "longitude": 13.2358377}, "Ugu": {"latitude": -30.54723, "longitude": 30.29119696183432}, "Uijeongbu": {"latitude": 37.7381078, "longitude": 127.033929}, "UmZinyathi": {"latitude": -28.0585234, "longitude": 30.3725385}, "Umbilo": {"latitude": -29.8905556, "longitude": 30.9777778}, "Umgungundlovu": {"latitude": -29.52982, "longitude": 30.057047991912206}, "Umkhanyakude": {"latitude": -46.77757335, "longitude": 37.79103213020967}, "Uzice": {"latitude": 43.8564957, "longitude": 19.840273}, "Vadodara": {"latitude": 22.306797, "longitude": 73.173072}, "Valdivia": {"latitude": -39.8141262, "longitude": -73.2459859}, "Valencia ES": {"latitude": 39.4697065, "longitude": -0.3763353}, "Veles": {"latitude": 41.718869, "longitude": 21.7705695}, "Veracruz": {"latitude": 8.8933671, "longitude": -79.6208588}, "Verkhnyaya Pyshma": {"latitude": 56.9724682, "longitude": 60.5738926}, "Viana AO": {"latitude": -8.9053515, "longitude": 13.371089}, "Vigo": {"latitude": 42.2376602, "longitude": -8.7247205}, "Vikarabad": {"latitude": 17.2702855, "longitude": 77.74529700637382}, "Vila Velha": {"latitude": -20.3472, "longitude": -40.2823}, "Vitacura": {"latitude": -33.3802063, "longitude": -70.56579553780725}, "Volcan": {"latitude": 8.7734239, "longitude": -82.6375763}, "Vrsac": {"latitude": 45.1211263, "longitude": 21.2960485}, "Waidhofen An Der Thaya": {"latitude": 48.8146165, "longitude": 15.284518}, "Waitemata": {"latitude": -36.8212269, "longitude": 174.66980747974335}, "Wardha": {"latitude": 20.82562315, "longitude": 78.61314549522919}, "Waregem": {"latitude": 50.8868222, "longitude": 3.4323622}, "Welkom": {"latitude": -27.982298, "longitude": 26.737969}, "Wervik": {"latitude": 50.807707, "longitude": 3.052349}, "West Coast": {"latitude": -32.9218992, "longitude": 17.985654577646827}, "Wilrijk": {"latitude": 51.169169, "longitude": 4.396261}, "Winifreda": {"latitude": -36.22695965, "longitude": -64.2321442569862}, "Wolfsberg": {"latitude": 46.8390583, "longitude": 14.8452061}, "Wuhan": {"latitude": 30.554807, "longitude": 114.271501}, "Xai Xai": {"latitude": -25.044479, "longitude": 33.64073}, "Yantzaza": {"latitude": -3.7146811499999997, "longitude": -78.73763444639725}, "Zagreb": {"latitude": 45.8131847, "longitude": 15.9771774}, "Zahedan": {"latitude": 29.4928874, "longitude": 60.8503017}, "Zapala": {"latitude": -38.9029381, "longitude": -70.0642572}, "Zipaquira": {"latitude": 5.023869, "longitude": -73.999449}, "Zululand": {"latitude": -27.897909900000002, "longitude": 31.293846335885597}, "eThekwini": {"latitude": -29.861825, "longitude": 31.009909}, "iLembe": {"latitude": -29.240765, "longitude": 31.234110920000003}, "uMgungundlovu": {"latitude": -29.52982, "longitude": 30.057047991912206}, "uMkhanyakude": {"latitude": -46.77757335, "longitude": 37.79103213020967}, "uMzinyathi": {"latitude": -28.0585234, "longitude": 30.3725385}, "uThukela": {"latitude": -28.7446904, "longitude": 30.2224445}, "ugu": {"latitude": -30.54723, "longitude": 30.29119696183432}, "\u0160t\u00edtnik": {"latitude": 48.6589529, "longitude": 20.3641195}}, "key": "location"}, {"demes": {"Aargau": {"latitude": 47.420629, "longitude": 8.172097}, "Abruzzo": {"latitude": 42.192, "longitude": 13.7289}, "Abu Dhabi": {"latitude": 24.4747961, "longitude": 54.3705762}, "Abuja": {"latitude": 9.0643305, "longitude": 7.4892974}, "Aceh": {"latitude": 4.3685491, "longitude": 97.0253024}, "Ad-Dawhah": {"latitude": 25.2856329, "longitude": 51.5264162}, "Adan": {"latitude": 29.231698918007556, "longitude": 48.068968448266425}, "Addis Ababa": {"latitude": 9.0107934, "longitude": 38.7612525}, "Afghanistan": {"latitude": 33.7680065, "longitude": 66.2385139}, "Agadez": {"latitude": 16.972556, "longitude": 7.990739}, "Agder": {"latitude": 58.71944225, "longitude": 8.034963534558171}, "Aguascalientes": {"latitude": 22.0000001, "longitude": -102.5000001}, "Ahvaz": {"latitude": 31.3240443, "longitude": 48.6637087}, "Akwa-Ibom": {"latitude": 4.9408638, "longitude": 7.8412267}, "Al Asimah": {"latitude": 29.09261275, "longitude": 48.51334671327169}, "Al-Muthanna Province": {"latitude": 30.5015763, "longitude": 45.0188363}, "Alabama": {"latitude": 32.3182, "longitude": -86.9023}, "Alajuela": {"latitude": 10.020137, "longitude": -84.210339}, "Alaska": {"latitude": 65.797699, "longitude": -152.214189}, "Albania": {"latitude": 41.000028, "longitude": 19.9999619}, "Alberta": {"latitude": 55.001251, "longitude": -115.002136}, "Algiers": {"latitude": 36.70649229138003, "longitude": 3.0544471144244483}, "Alif Alif Atoll": {"latitude": 4.0518934, "longitude": 72.7276959}, "Almaty": {"latitude": 43.2363924, "longitude": 76.9457275}, "Alta Verapaz": {"latitude": 15.5, "longitude": -90.333333}, "Alytaus Apskritis": {"latitude": 54.22953895, "longitude": 24.07911990913408}, "Amazonas BR": {"latitude": -4.479925, "longitude": -63.5185396}, "Amazonas PE": {"latitude": -5.070085, "longitude": -78.145666}, "Amman": {"latitude": 31.9539, "longitude": 35.9106}, "Amoron'i Mania": {"latitude": -20.4591292, "longitude": 46.72639219499414}, "Analamanga": {"latitude": -18.6000004, "longitude": 47.51310021616148}, "Ancash": {"latitude": -9.5, "longitude": -77.75}, "Andhra Pradesh": {"latitude": 15.9129, "longitude": 79.74}, "Andorra": {"latitude": 42.5407167, "longitude": 1.5732033}, "Ankara": {"latitude": 39.949377, "longitude": 32.854736}, "Antigua and Barbuda": {"latitude": 17.2234721, "longitude": -61.9554608}, "Antioquia": {"latitude": 6.709191, "longitude": -75.484721}, "Antwerpen": {"latitude": 51.225698, "longitude": 4.420885}, "Apulia": {"latitude": 40.7928, "longitude": 17.1012}, "Aqaba": {"latitude": 29.526702, "longitude": 35.007822}, "Araucan\u00eda": {"latitude": -38.6710116, "longitude": -72.2564576}, "Arequipa": {"latitude": -16.3988667, "longitude": -71.5369607}, "Argentina": {"latitude": -34.0, "longitude": -64.0}, "Arica and Parinacota": {"latitude": -18.5713496, "longitude": -69.7884774}, "Arizona": {"latitude": 34.220707, "longitude": -111.657462}, "Arkansas": {"latitude": 35.201, "longitude": -91.8318}, "Armenia": {"latitude": 40.7696272, "longitude": 44.6736646}, "Artigas": {"latitude": -30.6170756, "longitude": -56.9373451}, "Aruba": {"latitude": 12.4902998, "longitude": -69.9609842}, "Ashanti Region": {"latitude": 6.8003319, "longitude": -1.5188142}, "Astrakhan Region": {"latitude": 46.3498308, "longitude": 48.0326203}, "Asuncion": {"latitude": -25.2800459, "longitude": -57.6343814}, "Athens": {"latitude": 37.987832, "longitude": 23.726319}, "Attica": {"latitude": 37.9946543, "longitude": 23.79940251269328}, "Auckland": {"latitude": -36.837842, "longitude": 174.800853}, "Australian Capital Territory": {"latitude": -35.4883502, "longitude": 149.0026942}, "Austria": {"latitude": 47.5162, "longitude": 14.5501}, "Auvergne-Rh\u00f4ne-Alpes": {"latitude": 45.4471, "longitude": 4.3853}, "Awdal": {"latitude": 10.5000045, "longitude": 43.4999956}, "Azerbaijan": {"latitude": 40.3936294, "longitude": 47.7872508}, "Azuay": {"latitude": -3.0524451, "longitude": -79.2395135}, "Bac Giang": {"latitude": 21.3092863, "longitude": 106.6165128}, "Baden-Wuerttemberg": {"latitude": 48.712618, "longitude": 9.13403}, "Bagmati": {"latitude": 27.08050365, "longitude": 85.47681103355023}, "Bahamas": {"latitude": 24.7736546, "longitude": -78.0000547}, "Bahia": {"latitude": -12.5797, "longitude": -41.7007}, "Bahrain": {"latitude": 26.0667, "longitude": 50.5577}, "Baie-Mahault": {"latitude": 16.2679458, "longitude": -61.5870766}, "Baja California": {"latitude": 30.0338923, "longitude": -115.1425107}, "Baja California Sur": {"latitude": 25.5818014, "longitude": -111.5706164}, "Baja Verapaz": {"latitude": 15.1009234, "longitude": -90.3139743}, "Balear Islands": {"latitude": 39.3, "longitude": 3.0}, "Balzers": {"latitude": 47.0671067, "longitude": 9.5002584}, "Bamako": {"latitude": 12.60503275, "longitude": -7.986513673439357}, "Bangkok": {"latitude": 13.798471, "longitude": 100.590834}, "Bangladesh": {"latitude": 24.506442, "longitude": 90.041454}, "Banska Bystrica": {"latitude": 48.7384028, "longitude": 19.1573494}, "Banten": {"latitude": -6.47800285, "longitude": 105.54102849016589}, "Barbados": {"latitude": 13.1500331, "longitude": -59.5250305}, "Barinas": {"latitude": 8.166667, "longitude": -69.833333}, "Baringo": {"latitude": 0.72514575, "longitude": 36.01949550152824}, "Barishal": {"latitude": 22.7562851, "longitude": 90.41098391553726}, "Basel-Land": {"latitude": 47.493316, "longitude": 7.714938}, "Basel-Stadt": {"latitude": 47.557238, "longitude": 7.595666}, "Basque Country": {"latitude": 42.9896, "longitude": -2.0}, "Basse": {"latitude": 13.40499765, "longitude": -14.149557582246608}, "Basse-Terre": {"latitude": 16.0000778, "longitude": -61.7333373}, "Bavaria": {"latitude": 48.1382614, "longitude": 11.5845093}, "Bay of Plenty": {"latitude": -38.216044, "longitude": 176.783577}, "Bayanga": {"latitude": 2.912403, "longitude": 16.2611354}, "Beijing": {"latitude": 40.07132, "longitude": 116.406908}, "Beirut": {"latitude": 33.8938, "longitude": 35.5018}, "Belarus": {"latitude": 53.0, "longitude": 28.0}, "Belgium": {"latitude": 50.707735, "longitude": 4.677726}, "Belgrade": {"latitude": 44.8178131, "longitude": 20.4568974}, "Belize": {"latitude": 16.8259793, "longitude": -88.7600927}, "Belmopan": {"latitude": 17.250199, "longitude": -88.770018}, "Ben Arous": {"latitude": 36.747441, "longitude": 10.234475}, "Benadir": {"latitude": 2.0812612, "longitude": 45.4607164}, "Beni": {"latitude": -14.0, "longitude": -65.0}, "Benue State": {"latitude": 7.3505747, "longitude": 8.7772877}, "Berane": {"latitude": 42.846826, "longitude": 19.8740451}, "Berlin": {"latitude": 52.507192, "longitude": 13.408126}, "Bermuda": {"latitude": 32.3018217, "longitude": -64.7603583}, "Bern": {"latitude": 46.855135, "longitude": 7.570549}, "Bethlehem": {"latitude": 31.7043556, "longitude": 35.2061876}, "Beyla": {"latitude": 8.909431999999999, "longitude": -8.367475476673686}, "Bihac": {"latitude": 44.812, "longitude": 15.8686}, "Bijelo Polje": {"latitude": 43.0341595, "longitude": 19.7473559}, "Biob\u00edo": {"latitude": -37.3391407, "longitude": -72.4106825}, "Bioko Norte": {"latitude": 3.6484594, "longitude": 8.7851155}, "Bizerte": {"latitude": 37.280658, "longitude": 9.863049}, "Black River": {"latitude": -20.32645475, "longitude": 57.415467680680635}, "Blekinge": {"latitude": 56.12401225, "longitude": 15.40220875187768}, "Boeny": {"latitude": -16.23492785, "longitude": 46.12926718059281}, "Boffa": {"latitude": 10.1812281, "longitude": -14.0377043}, "Boke": {"latitude": 11.3406898, "longitude": -13.9440724}, "Bolivar CO": {"latitude": 10.4190661, "longitude": -75.5267671}, "Bolivar VE": {"latitude": 8.1080955, "longitude": -63.551078}, "Bolivia": {"latitude": -17.0568696, "longitude": -64.9912286}, "Bonaire": {"latitude": 12.1558998, "longitude": -68.242427}, "Bono East Region": {"latitude": 7.8035236, "longitude": -1.0876492}, "Borno State": {"latitude": 12.1875392, "longitude": 13.3080034}, "Boromo": {"latitude": 11.7447567, "longitude": -2.9300274}, "Botha Bothe": {"latitude": -28.762610199999997, "longitude": 28.256564410276525}, "Botswana": {"latitude": -23.1681782, "longitude": 24.5928742}, "Boufarik": {"latitude": 36.57709, "longitude": 2.914137}, "Bouira": {"latitude": 36.2316481, "longitude": 3.9082579191011253}, "Boyaca": {"latitude": 5.454426, "longitude": -73.362218}, "Brabant Wallon": {"latitude": 50.652853, "longitude": 4.555627}, "Brani\u010devo District": {"latitude": 44.452519699999996, "longitude": 21.527150035837593}, "Bratislava": {"latitude": 48.1486, "longitude": 17.1077}, "Brazzaville": {"latitude": -4.2694407, "longitude": 15.2712256}, "Bretagne": {"latitude": 48.202, "longitude": -2.9326}, "British Columbia": {"latitude": 54.010982, "longitude": -124.745183}, "Brugge": {"latitude": 51.205987, "longitude": 3.226255}, "Brunei": {"latitude": 4.5353, "longitude": 114.7277}, "Brussels": {"latitude": 50.8503, "longitude": 4.3517}, "Bucharest": {"latitude": 44.4268, "longitude": 26.1025}, "Buenos Aires": {"latitude": -34.6037, "longitude": -58.3816}, "Bungoma": {"latitude": 0.78292445, "longitude": 34.71916810731902}, "Burgas": {"latitude": 42.446600000000004, "longitude": 27.20620689265119}, "Burundi": {"latitude": -3.3634357, "longitude": 29.8870575}, "Busia": {"latitude": 0.3712048, "longitude": 34.26479520608315}, "Buzau": {"latitude": 45.143297, "longitude": 26.816251}, "B\u00e9k\u00e9s County": {"latitude": 46.741797, "longitude": 21.031653}, "Cabinda": {"latitude": -5.056395, "longitude": 12.3211749}, "Cabo Delgado": {"latitude": -12.4254942, "longitude": 39.4168743}, "Cagayan Valley": {"latitude": 17.677229, "longitude": 121.88902982109876}, "Cairo": {"latitude": 30.041045, "longitude": 31.237176}, "Calabarzon": {"latitude": 14.1638114, "longitude": 121.35366010781269}, "Calarasi": {"latitude": 44.315187449999996, "longitude": 27.13901564813344}, "Caldas": {"latitude": 5.314226, "longitude": -75.340073}, "California": {"latitude": 36.357039, "longitude": -119.690182}, "Callao": {"latitude": -12.0522626, "longitude": -77.1391133}, "Cambodia": {"latitude": 13.0, "longitude": 105.0}, "Campania": {"latitude": 40.922286, "longitude": 14.904416}, "Campeche": {"latitude": 19.329205549999998, "longitude": -89.9439148263377}, "Canelones": {"latitude": -34.6222482, "longitude": -55.9903797}, "Canterbury": {"latitude": -43.346635, "longitude": 172.190743}, "Caqueta": {"latitude": 1.1153385, "longitude": -74.1056838}, "Carinthia": {"latitude": 46.7500001, "longitude": 13.8333333}, "Cartago CR": {"latitude": 9.864015, "longitude": -83.917122}, "Casablanca": {"latitude": 33.58937, "longitude": -7.60417}, "Castilla la Mancha": {"latitude": 39.2796, "longitude": -3.0977}, "Castilla y Leon": {"latitude": 41.8357, "longitude": -4.3976}, "Catalunya": {"latitude": 41.834815, "longitude": 1.606414}, "Cauca": {"latitude": 2.473774, "longitude": -76.864221}, "Cavan": {"latitude": 54.03497495, "longitude": -7.2937022825583675}, "Central African Republic": {"latitude": 7.0323598, "longitude": 19.9981227}, "Central Bohemian Region": {"latitude": 49.86042, "longitude": 14.668725}, "Central District BW": {"latitude": -21.4790187, "longitude": 26.2154174}, "Central District IL": {"latitude": 31.9521, "longitude": 34.9066}, "Central Greece": {"latitude": 38.58000405, "longitude": 23.151988380646536}, "Central Java": {"latitude": -5.6259648, "longitude": 110.37164897312938}, "Central Luzon": {"latitude": 15.390911849999998, "longitude": 120.68569951248944}, "Central Paraguay": {"latitude": -25.529981312294687, "longitude": -57.47831007202186}, "Central Region GH": {"latitude": 5.7244148, "longitude": -1.3761749}, "Central Region MW": {"latitude": -13.744272500000001, "longitude": 33.712042353397834}, "Central Uganda": {"latitude": 0.32690195, "longitude": 32.58405552994708}, "Central Visayas": {"latitude": 10.264054, "longitude": 123.86939597334481}, "Central Zambia": {"latitude": -14.183507, "longitude": 29.0375543}, "Centre-Val de Loire": {"latitude": 47.481221, "longitude": 1.698793}, "Cetinje": {"latitude": 42.389633, "longitude": 18.9246085}, "Chaco": {"latitude": -26.3829647, "longitude": -60.8816092}, "Chanthaburi": {"latitude": 12.9081033, "longitude": 102.0159145}, "Chattogram": {"latitude": 22.3569, "longitude": 91.7832}, "Cherkasy": {"latitude": 49.1460165, "longitude": 31.2271744}, "Chiapas": {"latitude": 16.520858, "longitude": -92.643133}, "Chiba": {"latitude": 35.463961, "longitude": 140.223882}, "Chihuahua": {"latitude": 28.633, "longitude": -106.0691}, "Chimaltenango": {"latitude": 14.6539748, "longitude": -90.92727412053142}, "Chimborazo": {"latitude": -1.9262626, "longitude": -78.7297799}, "Chiquimula": {"latitude": 14.6891037, "longitude": -89.3959868807435}, "Chiriqui": {"latitude": 8.3971129, "longitude": -82.3223443}, "Chisinau": {"latitude": 47.0244707, "longitude": 28.8322534}, "Chonburi": {"latitude": 13.1857117, "longitude": 101.1210777}, "Chuquisaca": {"latitude": -19.0477251, "longitude": -65.2594306}, "Cimislia": {"latitude": 46.5214777, "longitude": 28.7832993}, "Cluj": {"latitude": 46.83694611603694, "longitude": 23.714428530857838}, "Coahuila": {"latitude": 27.3333331, "longitude": -102.0000001}, "Colima": {"latitude": 19.166667, "longitude": -104.0}, "Colombo": {"latitude": 6.9349969, "longitude": 79.8538463}, "Comayagua": {"latitude": 14.55509585, "longitude": -87.67794635681561}, "Comunitat Valenciana": {"latitude": 39.337, "longitude": -0.354}, "Conakry": {"latitude": 9.5170602, "longitude": -13.6998434}, "Connecticut": {"latitude": 41.678117, "longitude": -72.669773}, "Constanta": {"latitude": 44.1598, "longitude": 28.6348}, "Copperbelt": {"latitude": -13.0214171, "longitude": 27.8876177}, "Coquimbo": {"latitude": -30.7546652, "longitude": -70.9005536}, "Cordoba AR": {"latitude": -31.402893, "longitude": -64.191608}, "Cordoba CO": {"latitude": 8.342953, "longitude": -75.757692}, "Cork": {"latitude": 51.895349, "longitude": -8.474381}, "Cotonou": {"latitude": 6.372284, "longitude": 2.365266}, "Coyah": {"latitude": 9.709041, "longitude": -13.388956}, "Crimea": {"latitude": 45.28350435, "longitude": 34.20081877526554}, "Cross River State": {"latitude": 5.8671966, "longitude": 8.5204774}, "Cuanza Norte": {"latitude": -9.0296752, "longitude": 15.0926324}, "Cuanza Sul": {"latitude": -10.7707527, "longitude": 15.0975712}, "Cundinamarca": {"latitude": 5.049758, "longitude": -74.076048}, "Cunene": {"latitude": -16.5568536, "longitude": 15.7867319}, "Curacao": {"latitude": 12.1845, "longitude": -68.9640875031406}, "Cuzco": {"latitude": -13.5170887, "longitude": -71.9785356}, "Cyprus": {"latitude": 34.965802, "longitude": 33.171772}, "Czech Republic": {"latitude": 49.8175, "longitude": 15.473}, "Dabola": {"latitude": 10.742172, "longitude": -11.106486}, "Dakar": {"latitude": 14.725966, "longitude": -17.46181}, "Dakhiliyah": {"latitude": 22.316676, "longitude": 57.359135}, "Dand\u00e9": {"latitude": 11.578919549999998, "longitude": -4.555904567599022}, "Delhi": {"latitude": 28.7041, "longitude": 77.1025}, "Delta": {"latitude": 5.5273061, "longitude": 6.1784167}, "Democratic Republic of the Congo": {"latitude": -4.0383, "longitude": 21.7587}, "Denizli": {"latitude": 37.783, "longitude": 29.0963}, "Denmark": {"latitude": 56.2639, "longitude": 9.5018}, "Departamento Rio Negro": {"latitude": -32.74987614834329, "longitude": -57.488110257077594}, "Departamento de Amazonas": {"latitude": -1.420517, "longitude": -71.257925}, "Dhaka": {"latitude": 23.78937, "longitude": 90.415192}, "Dhi Qar Province": {"latitude": 31.464444, "longitude": 45.1025}, "Diana": {"latitude": -12.2735552, "longitude": 49.2845719}, "Distrito Capital": {"latitude": 10.5053491, "longitude": -66.9147206}, "Djibouti": {"latitude": 11.85677545, "longitude": 42.757784519943655}, "Doha": {"latitude": 25.270283, "longitude": 51.52297}, "Dolakha": {"latitude": 27.757778, "longitude": 86.033737}, "Dolj": {"latitude": 44.2141283, "longitude": 23.669234908203126}, "Dolno\u015bl\u0105skie": {"latitude": 51.122543, "longitude": 16.404924}, "Dominica": {"latitude": 15.4185147, "longitude": -61.3363561}, "Dominican Republic": {"latitude": 19.0974031, "longitude": -70.3028026}, "Donegal": {"latitude": 54.92075415, "longitude": -7.952385214651309}, "Douala": {"latitude": 4.0429408, "longitude": 9.706203}, "Dschang": {"latitude": 5.4469923, "longitude": 10.053309}, "Dublin": {"latitude": 53.3431, "longitude": -6.262191}, "Durango": {"latitude": 24.019546, "longitude": -104.658028}, "EASTERN CAPE": {"latitude": -32.344458, "longitude": 26.497832}, "East Java": {"latitude": -7.6977397, "longitude": 112.4914199}, "East Kalimantan": {"latitude": 0.241323, "longitude": 116.558975}, "East New Britain": {"latitude": -5.1386278, "longitude": 151.9020187}, "Eastern Cape": {"latitude": -32.344458, "longitude": 26.497832}, "Eastern Province LK": {"latitude": 7.64857989585601, "longitude": 81.52923095002983}, "Eastern Region GH": {"latitude": 6.2583714101413825, "longitude": -0.5894044915588438}, "Eastern Region MK": {"latitude": 41.90338969322595, "longitude": 22.44468002723218}, "Ebolowa": {"latitude": 2.71091425, "longitude": 11.253788461354606}, "Ebonyi": {"latitude": 6.1996918, "longitude": 8.0348906}, "Edo": {"latitude": 6.6076575, "longitude": 5.9722713}, "Egypt": {"latitude": 26.2540493, "longitude": 29.2675469}, "El Oro": {"latitude": -3.498709232958782, "longitude": -79.848108566191}, "El Progreso": {"latitude": 14.852206, "longitude": -90.0648909}, "Emilia-Romagna": {"latitude": 44.641437, "longitude": 11.119072}, "England": {"latitude": 52.405994, "longitude": -1.671707}, "Entre Rios": {"latitude": -31.6252842, "longitude": -59.3539578}, "Epirus": {"latitude": 39.649766299999996, "longitude": 20.69097798672906}, "Equatorial Guinea": {"latitude": 1.613172, "longitude": 10.5170357}, "Erbil": {"latitude": 36.1911624, "longitude": 44.0094652}, "Escuintla": {"latitude": 14.3022857, "longitude": -90.7866243}, "Espirito Santo": {"latitude": -19.1834, "longitude": -40.3089}, "Estado de Mexico": {"latitude": 19.4839446, "longitude": -99.6899716}, "Estonia": {"latitude": 59.0, "longitude": 26.0}, "Ethiopia": {"latitude": 9.145, "longitude": 40.4897}, "Falcon": {"latitude": 11.0, "longitude": -69.833333}, "Federal Capital Territory": {"latitude": 8.8311228, "longitude": 7.1724673}, "Ferizaj": {"latitude": 42.3682168, "longitude": 21.1532848}, "Finland": {"latitude": 61.751734, "longitude": 26.186437}, "Flacq": {"latitude": -20.221731249999998, "longitude": 57.72234951618523}, "Florida": {"latitude": 27.6648, "longitude": -81.5158}, "France": {"latitude": 46.2276, "longitude": 2.2137}, "Francisco Moraz\u00e1n": {"latitude": 14.34304775, "longitude": -87.11422636083512}, "Francistown": {"latitude": -21.16636, "longitude": 27.502515}, "Free State": {"latitude": -28.7853618, "longitude": 26.4978933}, "Friuli Venezia Giulia": {"latitude": 46.2259, "longitude": 13.1034}, "Fujian": {"latitude": 26.284852, "longitude": 118.122938}, "Fukuoka": {"latitude": 33.6251241, "longitude": 130.6180016}, "GAUTENG": {"latitude": -26.199815, "longitude": 28.110057}, "Gaafu Alifu Atoll": {"latitude": 7.025023, "longitude": 75.9545415609148}, "Gaafu Dhaalu Atoll": {"latitude": 0.53066445, "longitude": 72.99862566360878}, "Gaborone": {"latitude": -24.6581357, "longitude": 25.9088474}, "Gafsa": {"latitude": 34.43367, "longitude": 8.79079875204918}, "Galapagos": {"latitude": -0.62881505, "longitude": -90.3638752022324}, "Galicia": {"latitude": 42.5751, "longitude": -8.1339}, "Gauteng": {"latitude": -26.199815, "longitude": 28.110057}, "Gaza": {"latitude": -23.328398, "longitude": 32.8066057}, "Gelderland": {"latitude": 52.042091, "longitude": 6.01486}, "Geneva": {"latitude": 46.216038, "longitude": 6.136984}, "Gent": {"latitude": 51.04154, "longitude": 3.697961}, "Georgia": {"latitude": 32.1656, "longitude": -82.9001}, "Germany": {"latitude": 51.1657, "longitude": 10.4515}, "Gevgelija": {"latitude": 41.1388664, "longitude": 22.5033192}, "Ghana": {"latitude": 8.0300284, "longitude": -1.080027}, "Ghanzi District": {"latitude": -22.145794, "longitude": 22.7610828}, "Gifu": {"latitude": 35.7867449, "longitude": 137.0460777}, "Gilan": {"latitude": 37.5115476, "longitude": 49.355442984970665}, "Gilgit Baltistan": {"latitude": 35.589113, "longitude": 75.614837}, "Giza": {"latitude": 29.9870753, "longitude": 31.2118063}, "Gjilan": {"latitude": 42.463515, "longitude": 21.4693599}, "Goa": {"latitude": 15.3004543, "longitude": 74.0855134}, "Goi\u00e1s": {"latitude": -15.827, "longitude": -49.8362}, "Golfe": {"latitude": 6.1862688469732365, "longitude": 1.2239741907971098}, "Gomel Region": {"latitude": 52.4238936, "longitude": 31.0131698}, "Goodhope": {"latitude": -25.4329313, "longitude": 25.4091599}, "Gorenjska": {"latitude": 46.2636081, "longitude": 14.158939180045914}, "Grand Est": {"latitude": 48.691467, "longitude": 5.566495}, "Grand Lome": {"latitude": 6.4206767, "longitude": 1.2115914}, "Grand Port": {"latitude": -20.40385065, "longitude": 57.63305171301659}, "Graub\u00fcnden": {"latitude": 46.709551, "longitude": 9.606903}, "Greater Accra": {"latitude": 5.761619, "longitude": 0.040546}, "Greece": {"latitude": 39.0, "longitude": 22.0}, "Grenada": {"latitude": 12.1360374, "longitude": -61.6904045}, "Guadeloupe": {"latitude": 16.2490067, "longitude": -61.5650444}, "Guam": {"latitude": 13.464887, "longitude": 144.792016}, "Guanacaste": {"latitude": 10.48928, "longitude": -85.455092}, "Guanajuato": {"latitude": 20.9876996, "longitude": -101.0}, "Guangdong": {"latitude": 23.615762, "longitude": 114.483257}, "Guatemala": {"latitude": 15.6356088, "longitude": -89.8988087}, "Guatemala City": {"latitude": 14.6222328, "longitude": -90.5185188}, "Guayas": {"latitude": -1.9575, "longitude": -79.9193}, "Gueckedou": {"latitude": 8.561649, "longitude": -10.132821}, "Guerrero": {"latitude": 17.463444, "longitude": -99.792052}, "Guinea-Bissau": {"latitude": 12.100035, "longitude": -14.9000214}, "Gujarat": {"latitude": 22.2587, "longitude": 71.1924}, "Guna Yala": {"latitude": 9.20030225, "longitude": -77.93252243147037}, "Guyana": {"latitude": 4.8417097, "longitude": -58.6416891}, "Gyeonggi Province": {"latitude": 37.397957, "longitude": 127.380864}, "Haa Alif Atoll": {"latitude": 7.00898255, "longitude": 72.92348820538749}, "Haiti": {"latitude": 19.1399952, "longitude": -72.3570972}, "Hajd\u00fa-Bihar County": {"latitude": 47.4407848, "longitude": 21.4752281}, "Hamburg": {"latitude": 53.5437641, "longitude": 10.0099133}, "Hamedan": {"latitude": 34.7983271, "longitude": 48.5148499}, "Harare": {"latitude": -17.831773, "longitude": 31.045686}, "Haryana": {"latitude": 29.0588, "longitude": 76.0856}, "Hasselt": {"latitude": 50.925347, "longitude": 5.311394}, "Haut-Katanga": {"latitude": -10.457682, "longitude": 27.690512}, "Haut-U\u00e9l\u00e9": {"latitude": 2.7936527, "longitude": 27.6435943}, "Haute Matsiatra": {"latitude": -21.44975755, "longitude": 47.08703075}, "Hauts de France": {"latitude": 49.934396, "longitude": 2.783002}, "Hauts-Bassins": {"latitude": 11.389027500000001, "longitude": -4.041364986476256}, "Hawalli": {"latitude": 29.32287695, "longitude": 48.11628897398228}, "Hebron": {"latitude": 31.528902, "longitude": 35.0944873}, "Heredia": {"latitude": 9.997549, "longitude": -84.121162}, "Herrera": {"latitude": 7.8432774, "longitude": -80.75877048589277}, "Hesse": {"latitude": 50.6118537, "longitude": 9.1909725}, "Hhohho": {"latitude": -26.1022695, "longitude": 31.364094517500757}, "Hidalgo": {"latitude": 20.5, "longitude": -99.0}, "Hiroshima": {"latitude": 34.3916058, "longitude": 132.4518156}, "Hoa Binh": {"latitude": 20.6609177, "longitude": 105.3924747}, "Hokkaido": {"latitude": 43.2203, "longitude": 142.8635}, "Hong Kong": {"latitude": 22.3964, "longitude": 114.1095}, "Hovedstaden": {"latitude": 55.86170985, "longitude": 12.313743483194546}, "Hradec Kr\u00e1lov\u00e9 Region": {"latitude": 50.2094963, "longitude": 15.832719}, "Huambo": {"latitude": -12.6076318, "longitude": 15.7411039}, "Huanuco": {"latitude": -9.893964, "longitude": -76.299456}, "Hubei": {"latitude": 31.095477, "longitude": 112.676644}, "Huehuetenango": {"latitude": 15.6634185, "longitude": -91.5839796}, "Huila CO": {"latitude": 2.6114582592556297, "longitude": -75.56243492125189}, "Hyogo": {"latitude": 34.914934, "longitude": 134.860666}, "Iasi": {"latitude": 47.1615341, "longitude": 27.5836142}, "Ica": {"latitude": -14.079922, "longitude": -75.740852}, "Ieper": {"latitude": 50.857716, "longitude": 2.874138}, "Ile de France": {"latitude": 48.724751, "longitude": 2.491522}, "Ilfov": {"latitude": 44.5017074, "longitude": 26.244907651159284}, "Illinois": {"latitude": 40.088552, "longitude": -89.301876}, "Imbabura": {"latitude": 0.3753621, "longitude": -78.355681}, "India": {"latitude": 21.077353, "longitude": 78.723951}, "Inhambane": {"latitude": -22.779116, "longitude": 34.5661741}, "Iraq": {"latitude": 33.0955793, "longitude": 44.1749775}, "Irbid": {"latitude": 32.5568, "longitude": 35.8469}, "Islamabad": {"latitude": 33.714095, "longitude": 73.066832}, "Israel": {"latitude": 31.5, "longitude": 34.75}, "Istanbul": {"latitude": 41.0082, "longitude": 28.9784}, "Itasy": {"latitude": -19.0535322, "longitude": 46.99220107204388}, "Jahra": {"latitude": 29.498561549999998, "longitude": 47.544040757906274}, "Jakarta": {"latitude": -6.221537, "longitude": 106.838429}, "Jalisco": {"latitude": 20.422362, "longitude": -103.793697}, "Jamaica": {"latitude": 18.1096, "longitude": -77.2975}, "Jambi": {"latitude": -1.6454854, "longitude": 102.93517597904014}, "Jambyl Region": {"latitude": 44.4168463, "longitude": 72.134166}, "Jammu and Kashmir": {"latitude": 33.796268, "longitude": 76.481097}, "Japan": {"latitude": 35.68536, "longitude": 139.75309}, "Jeddah": {"latitude": 21.4858, "longitude": 39.1925}, "Jerusalem": {"latitude": 32.1142635, "longitude": 35.0344905}, "Jerusalem District": {"latitude": 31.7648, "longitude": 34.9948}, "Jonkoping": {"latitude": 57.7826, "longitude": 14.1618}, "Jordan": {"latitude": 31.1667049, "longitude": 36.941628}, "Jugovzhodna": {"latitude": 45.7217251, "longitude": 14.901382167933114}, "Jujuy": {"latitude": -23.3161458, "longitude": -65.7595288}, "Jutiapa": {"latitude": 14.14768595, "longitude": -89.88725080941776}, "KWAZULU-NATAL": {"latitude": -28.704798, "longitude": 30.693005}, "Kaafu Atoll": {"latitude": 4.95876855, "longitude": 73.46352773909533}, "Kagoshima": {"latitude": 31.521587, "longitude": 130.5474077}, "Kakamega": {"latitude": 0.4957104, "longitude": 34.801548861634615}, "Kalmar": {"latitude": 56.6634, "longitude": 16.3568}, "Kalutara": {"latitude": 6.5835219, "longitude": 79.9612508}, "Kamchatka Krai": {"latitude": 57.1914882, "longitude": 160.0383819}, "Kano State": {"latitude": 11.8948389, "longitude": 8.5364136}, "Karachi": {"latitude": 24.8607, "longitude": 67.0011}, "Karaj": {"latitude": 35.82478305, "longitude": 50.95955469625573}, "Karelia": {"latitude": 62.6194031, "longitude": 33.4920267}, "Karnali": {"latitude": 29.2989975, "longitude": 82.47499387507119}, "Karnataka": {"latitude": 15.3173, "longitude": 75.7139}, "Kasane": {"latitude": -17.799239, "longitude": 25.156546}, "Katsina State": {"latitude": 12.5630825, "longitude": 7.6207063}, "Kauno Apskritis": {"latitude": 55.0163259, "longitude": 24.085757831305433}, "Kavadarci": {"latitude": 41.4332802, "longitude": 22.0122593}, "Kavre": {"latitude": 28.0301754, "longitude": 83.7116467}, "Kenitra": {"latitude": 34.26457, "longitude": -6.570169}, "Kentucky": {"latitude": 37.64954, "longitude": -85.45019}, "Kenya": {"latitude": 0.0236, "longitude": 37.9062}, "Kerman": {"latitude": 29.571858, "longitude": 57.301047}, "Kharkiv": {"latitude": 49.9902794, "longitude": 36.2303893}, "Khemisset": {"latitude": 33.830287, "longitude": -6.072605}, "Kherson": {"latitude": 46.5421715, "longitude": 33.4079326}, "Khulna": {"latitude": 22.815139549999998, "longitude": 89.44492672055918}, "Kiambu": {"latitude": -1.03207695, "longitude": 36.815686702129064}, "Kien Giang": {"latitude": 9.9113945, "longitude": 105.2533879}, "Kigali": {"latitude": -1.950851, "longitude": 30.061507}, "Kildare": {"latitude": 53.15436455, "longitude": -6.8184175660976445}, "Kilifi": {"latitude": -3.15073925, "longitude": 39.67507159193717}, "Kindia": {"latitude": 10.1154374, "longitude": -13.1916883}, "Kinshasa": {"latitude": -4.2978, "longitude": 15.2962}, "Kisii": {"latitude": -0.7385550000000001, "longitude": 34.757159597379605}, "Kisumu": {"latitude": -0.1029109, "longitude": 34.7541761}, "Klaipedos Apskritis": {"latitude": 55.7826477, "longitude": 21.170343190765912}, "Kogi State": {"latitude": 7.7949602, "longitude": 6.6868669}, "Kombo": {"latitude": 13.294035, "longitude": -16.656832}, "Kom\u00e1rom-Esztergom": {"latitude": 47.6511599, "longitude": 18.2551911}, "Kongo Central": {"latitude": -5.8162516, "longitude": 13.4908753}, "Koprivnica": {"latitude": 46.168157, "longitude": 16.827208}, "Kortrijk": {"latitude": 50.802287, "longitude": 3.264668}, "Kosice": {"latitude": 48.7164, "longitude": 21.2611}, "Kosovo": {"latitude": 42.6026, "longitude": 20.903}, "Krapina-Zagorje County": {"latitude": 46.0983218, "longitude": 15.9377404}, "Krasnodar": {"latitude": 45.6415, "longitude": 39.7056}, "Kribi": {"latitude": 2.8655757499999996, "longitude": 9.892047402266869}, "Kuala Lumpur": {"latitude": 3.139, "longitude": 101.6869}, "Kujawsko-Pomorskie": {"latitude": 53.3220016, "longitude": 18.3392939}, "Kumamoto": {"latitude": 32.6450475, "longitude": 130.6341345}, "Kuwait": {"latitude": 29.452987, "longitude": 47.447194}, "KwaZulu-Natal": {"latitude": -28.704798, "longitude": 30.693005}, "Kwale": {"latitude": -4.1836067, "longitude": 39.10509552821773}, "Kwara State": {"latitude": 9.172913, "longitude": 4.409729}, "Kwazulu-Natal": {"latitude": -28.704798, "longitude": 30.693005}, "Kyiv": {"latitude": 50.4500336, "longitude": 30.5241361}, "Kyustendil": {"latitude": 42.2869, "longitude": 22.6939}, "LIMPOPO": {"latitude": -23.4013, "longitude": 29.4179}, "La Guaira": {"latitude": 10.5390525, "longitude": -67.2104664250707}, "La Libertad": {"latitude": -8.0, "longitude": -78.5}, "La Pampa": {"latitude": -37.2314643, "longitude": -65.3972948}, "La Paz BO": {"latitude": -16.4955455, "longitude": -68.1336229}, "La Rioja AR": {"latitude": -29.62487279826059, "longitude": -66.86176517635946}, "Laamu Atoll": {"latitude": 1.95328225, "longitude": 73.40034650846036}, "Laghouat": {"latitude": 33.750440499999996, "longitude": 2.6431093610595155}, "Lagos": {"latitude": 6.54252, "longitude": 3.286661}, "Laikipia": {"latitude": 0.2858452, "longitude": 36.825771076829064}, "Lambarene": {"latitude": -0.695844, "longitude": 10.2215963}, "Lambayeque": {"latitude": -6.707066, "longitude": -79.907239}, "Lamu": {"latitude": -2.2675396, "longitude": 40.9010641}, "Latvia": {"latitude": 56.799689, "longitude": 25.441386}, "Lazio": {"latitude": 41.994328, "longitude": 12.622686}, "Le Gosier": {"latitude": 16.2072112, "longitude": -61.4931309}, "Le Moule": {"latitude": 16.3316709, "longitude": -61.3476233}, "Lebanon": {"latitude": 33.8750629, "longitude": 35.843409}, "Les Abymes": {"latitude": 16.2706436, "longitude": -61.5057749}, "Leuven": {"latitude": 50.880674, "longitude": 4.700109}, "Liberec Region": {"latitude": 50.7702648, "longitude": 15.0583947}, "Libreville": {"latitude": 0.390002, "longitude": 9.454001}, "Libya": {"latitude": 26.4215275, "longitude": 17.30331995251014}, "Liechtenstein": {"latitude": 47.1416307, "longitude": 9.5531527}, "Lima": {"latitude": -11.971424, "longitude": -77.070229}, "Limburg NL": {"latitude": 51.2015196, "longitude": 5.9046302}, "Limerick": {"latitude": 52.662235, "longitude": -8.627565}, "Limon": {"latitude": 10.3787478, "longitude": -83.5848401}, "Limpopo": {"latitude": -23.4013, "longitude": 29.4179}, "Litoral": {"latitude": 1.6026374, "longitude": 9.841569}, "Livno": {"latitude": 43.825, "longitude": 17.0077}, "Li\u00e8ge": {"latitude": 50.6326, "longitude": 5.5797}, "Lobatse": {"latitude": -25.2100604, "longitude": 25.6819594}, "Lofa": {"latitude": 6.81332, "longitude": -10.65391}, "Lombardy": {"latitude": 45.4791, "longitude": 9.8452}, "Los Rios CL": {"latitude": -39.9742911, "longitude": -72.667478}, "Los Rios EC": {"latitude": -1.396432682365568, "longitude": -79.56045566122232}, "Los Santos": {"latitude": 7.87734705, "longitude": -80.42906166183488}, "Louisiana": {"latitude": 30.9843, "longitude": -91.9623}, "Lower Austria": {"latitude": 48.360214, "longitude": 15.824134}, "Luanda": {"latitude": -8.8272699, "longitude": 13.2439512}, "Luapula": {"latitude": -11.9004565, "longitude": 29.7949916}, "Lubelskie": {"latitude": 50.8586338, "longitude": 22.7732404}, "Lumbini": {"latitude": 27.4823171, "longitude": 83.2777696}, "Lusaka": {"latitude": -15.4164488, "longitude": 28.2821535}, "Luxembourg": {"latitude": 49.755428, "longitude": 6.119486}, "M'Sila Province": {"latitude": 35.7087553, "longitude": 4.5371552}, "MPUMALANGA": {"latitude": -25.5653, "longitude": 30.5279}, "Maaseik": {"latitude": 51.104005, "longitude": 5.714}, "Madinah": {"latitude": 24.5247, "longitude": 39.5692}, "Madre de Dios": {"latitude": -12.0, "longitude": -70.25}, "Madrid": {"latitude": 40.4168, "longitude": -3.7038}, "Mafraq": {"latitude": 32.536378799999994, "longitude": 38.13152652312604}, "Magallanes": {"latitude": -53.3527518, "longitude": -71.5547782}, "Magdalena": {"latitude": 10.258546, "longitude": -74.366995}, "Maharashtra": {"latitude": 19.7515, "longitude": 75.7139}, "Maine": {"latitude": 45.709097, "longitude": -68.8590201}, "Makkah": {"latitude": 21.3891, "longitude": 39.8579}, "Malawi": {"latitude": -13.2687204, "longitude": 33.9301963}, "Malaysia": {"latitude": 2.3923759, "longitude": 112.8471939}, "Maldives": {"latitude": 4.7064352, "longitude": 73.3287853}, "Mali": {"latitude": 16.3700359, "longitude": -2.2900239}, "Malopolskie": {"latitude": 49.7225, "longitude": 20.2503}, "Malta": {"latitude": 35.8885993, "longitude": 14.4476911}, "Mal\u00e9": {"latitude": 4.1779879, "longitude": 73.5107387}, "Mamou": {"latitude": 10.6619269, "longitude": -12.1139542}, "Manabi": {"latitude": -0.7588025, "longitude": -80.0612131}, "Mandalay": {"latitude": 21.9812746, "longitude": 96.082375}, "Mandera": {"latitude": 3.2285332, "longitude": 40.70561647260599}, "Manila": {"latitude": 14.652678, "longitude": 121.043936}, "Manipur": {"latitude": 24.7208818, "longitude": 93.9229386}, "Manitoba": {"latitude": 55.182879, "longitude": -97.823531}, "Manzini": {"latitude": -26.4958706, "longitude": 31.3695887}, "Maputo": {"latitude": -25.966213, "longitude": 32.56745}, "Maradi": {"latitude": 13.501206, "longitude": 7.102534}, "Margibi": {"latitude": 6.6053676, "longitude": -10.1758429}, "Marijampoles Apskritis": {"latitude": 54.679230399999994, "longitude": 23.200468079034664}, "Maritime": {"latitude": 6.53703405, "longitude": 1.244338916227091}, "Maryland": {"latitude": 39.0458, "longitude": -76.6413}, "Maseru": {"latitude": -29.310054, "longitude": 27.478222}, "Mashonaland Central": {"latitude": -16.742872, "longitude": 31.2952086}, "Mashonaland East Province": {"latitude": -17.7927323, "longitude": 31.7678044}, "Masovia": {"latitude": 54.033698650000005, "longitude": 21.77436913174548}, "Masvingo": {"latitude": -20.307118600000003, "longitude": 30.88137696875768}, "Matara": {"latitude": 5.947822, "longitude": 80.5482919}, "Maun": {"latitude": -19.9860951, "longitude": 23.4224352}, "Mauritius": {"latitude": -20.2759451, "longitude": 57.5703566}, "Mazowieckie": {"latitude": 52.467791, "longitude": 21.224779}, "Mbabane": {"latitude": -26.325745, "longitude": 31.144663}, "Mechelen": {"latitude": 51.033475, "longitude": 4.444398}, "Medea": {"latitude": 36.265344, "longitude": 2.766957}, "Merida": {"latitude": 8.5875788, "longitude": -71.1572352}, "Meta": {"latitude": 3.275638, "longitude": -73.120232}, "Mexico City": {"latitude": 19.404497, "longitude": -99.143041}, "Miaoli County": {"latitude": 24.5647667, "longitude": 120.8205167}, "Michigan": {"latitude": 45.021203, "longitude": -84.762273}, "Michoacan": {"latitude": 19.207098, "longitude": -101.878113}, "Midcentral": {"latitude": -40.398721, "longitude": 175.799685}, "Midlands": {"latitude": -19.2785043, "longitude": 29.8790852}, "Midtjylland": {"latitude": 56.23564835, "longitude": 9.234602771636588}, "Migori": {"latitude": -1.0211616000000001, "longitude": 34.30964322421073}, "Minas Gerais": {"latitude": -18.35789, "longitude": -44.411895}, "Minnesota": {"latitude": 46.126042, "longitude": -94.619581}, "Minsk": {"latitude": 53.902334, "longitude": 27.5618791}, "Miranda": {"latitude": 10.25, "longitude": -66.416667}, "Mississippi": {"latitude": 32.9715645, "longitude": -89.7348497}, "Missouri": {"latitude": 37.9643, "longitude": -91.8318}, "Mitrovica": {"latitude": 42.8790424, "longitude": 20.8657862}, "Miyagi": {"latitude": 34.9743154, "longitude": 139.8396996}, "Mochudi": {"latitude": -24.3828605, "longitude": 26.1489495}, "Mohammedia": {"latitude": 33.6958383, "longitude": -7.3893292}, "Moldova": {"latitude": 47.2879608, "longitude": 28.5670941}, "Mombasa": {"latitude": -4.05052, "longitude": 39.667169}, "Monaco": {"latitude": 43.73844905, "longitude": 7.424224092532953}, "Monastir": {"latitude": 35.60547975, "longitude": 10.787694768513926}, "Mongolia": {"latitude": 47.504782, "longitude": 102.997672}, "Montana": {"latitude": 46.974704, "longitude": -110.87253}, "Montenegro": {"latitude": 42.9868853, "longitude": 19.5180992}, "Montevideo": {"latitude": -34.823827, "longitude": -56.211799}, "Montserrado": {"latitude": 6.4095537, "longitude": -10.6059403}, "Moravian-Silesian Region": {"latitude": 49.83883545, "longitude": 18.153614708783117}, "Moravica District": {"latitude": 43.772132, "longitude": 20.32936932343302}, "More Og Romsdal": {"latitude": 62.8452777, "longitude": 7.518194072637362}, "Morelos": {"latitude": 18.75, "longitude": -99.0}, "Morocco": {"latitude": 32.525925, "longitude": -5.843761}, "Morona Santiago": {"latitude": -2.6232969, "longitude": -78.0048106}, "Moscow Oblast": {"latitude": 55.5043158, "longitude": 38.0353929}, "Mostar": {"latitude": 43.3569, "longitude": 17.795491}, "Mount Lebanon": {"latitude": 33.7520021, "longitude": 35.60610882127588}, "Mozambique": {"latitude": -19.302233, "longitude": 34.9144977}, "Mpumalanga": {"latitude": -25.5653, "longitude": 30.5279}, "Muchinga": {"latitude": -11.385112, "longitude": 31.9525422}, "Mudug": {"latitude": 6.6507279, "longitude": 48.3009945}, "Multan": {"latitude": 30.1979793, "longitude": 71.4724978}, "Muscat": {"latitude": 23.580244, "longitude": 58.362707}, "Myanmar": {"latitude": 20.600856, "longitude": 96.287616}, "Myeik": {"latitude": 12.4319552, "longitude": 98.5955711}, "NORTHERN CAPE": {"latitude": -29.573402, "longitude": 21.2051361}, "Nabeul": {"latitude": 36.4512854, "longitude": 10.7355969}, "Nachod": {"latitude": 50.41472735, "longitude": 16.166904528325247}, "Nairobi": {"latitude": -1.3031689499999999, "longitude": 36.826061224105075}, "Nakuru": {"latitude": -0.2802724, "longitude": 36.0712048}, "Nandi": {"latitude": 0.22539325, "longitude": 35.124492921854724}, "Nayarit": {"latitude": 21.8438765, "longitude": -104.87148535201122}, "Nebraska": {"latitude": 41.4925, "longitude": -99.9018}, "Nelson Marlborough": {"latitude": -41.436949, "longitude": 173.142614}, "Netherlands": {"latitude": 52.1326, "longitude": 5.2913}, "Neuquen": {"latitude": -38.3695057, "longitude": -69.832275}, "New Brunswick": {"latitude": 46.57077, "longitude": -66.308191}, "New Hampshire": {"latitude": 43.1939, "longitude": -71.5724}, "New Jersey": {"latitude": 40.0583, "longitude": -74.4057}, "New Mexico": {"latitude": 34.5199, "longitude": -105.8701}, "New South Wales": {"latitude": -32.68843, "longitude": 146.228414}, "New Taipei City": {"latitude": 25.017, "longitude": 121.4628}, "New York": {"latitude": 40.703395, "longitude": -73.904193}, "Newfoundland and Labrador": {"latitude": 53.655784, "longitude": -61.203723}, "Niamey": {"latitude": 13.524834, "longitude": 2.109823}, "Niassa": {"latitude": -13.0638577, "longitude": 36.4669964}, "Niedersachsen": {"latitude": 52.8398531, "longitude": 9.075962}, "Niger State": {"latitude": 9.9326083, "longitude": 5.6511088}, "Niigata": {"latitude": 37.6452283, "longitude": 138.7669125}, "Niksic": {"latitude": 42.7739388, "longitude": 18.9488097}, "Nimba": {"latitude": 6.8088813, "longitude": -8.7461448}, "Nitra": {"latitude": 48.31295, "longitude": 18.0894593}, "Nord Kivu": {"latitude": -0.5645647, "longitude": 28.7061945}, "Nordjylland": {"latitude": 56.8152793, "longitude": 9.727330772696376}, "Nordland": {"latitude": 67.27564050000001, "longitude": 13.862360639913621}, "North Batinah": {"latitude": 24.57731, "longitude": 56.43547}, "North Brabant": {"latitude": 51.4827, "longitude": 5.2322}, "North Carolina": {"latitude": 35.7596, "longitude": -79.0193}, "North Dakota": {"latitude": 47.6201461, "longitude": -100.540737}, "North District": {"latitude": 32.8972, "longitude": 35.3027}, "North Holland": {"latitude": 52.5206, "longitude": 4.7885}, "North Rhine Westphalia": {"latitude": 51.44, "longitude": 7.705}, "North Sulawesi": {"latitude": 0.950357, "longitude": 124.450132}, "North-East District": {"latitude": -21.0244816, "longitude": 27.5147504}, "North-West ZA": {"latitude": -26.1347819, "longitude": 25.6546729}, "Northeastern Region MK": {"latitude": 42.1670929, "longitude": 22.002467993493266}, "Northern Cape": {"latitude": -29.573402, "longitude": 21.2051361}, "Northern Ireland": {"latitude": 54.60219, "longitude": -6.687146}, "Northern Province": {"latitude": 9.28, "longitude": 80.28717778193072}, "Northern Region GH": {"latitude": 9.343728560287136, "longitude": -0.7792804562512756}, "Northern Region MW": {"latitude": -11.04916995, "longitude": 33.7722246394023}, "Northern Territory": {"latitude": -19.4914, "longitude": 132.551}, "Northland": {"latitude": -35.3712702, "longitude": 173.7405337}, "Norway": {"latitude": 64.574131, "longitude": 11.52701029}, "Nossa Senhora da Gra\u00e7a": {"latitude": 17.10265065, "longitude": -25.037743474498058}, "Nossa Senhora da Luz": {"latitude": 16.885447399999997, "longitude": -24.98805016948336}, "Nova Scotia": {"latitude": 44.879119, "longitude": -64.020314}, "Nuevo Leon": {"latitude": 26.2384363, "longitude": -99.8873}, "Nur-Sultan": {"latitude": 51.147862, "longitude": 71.433377}, "O'Higgins": {"latitude": -34.534538, "longitude": -71.0354822}, "Oaxaca": {"latitude": 17.0, "longitude": -96.5}, "Obalnokraska": {"latitude": 45.6444142, "longitude": 13.990988309164146}, "Odisha": {"latitude": 20.9517, "longitude": 85.0985}, "Offaly": {"latitude": 53.13323525, "longitude": -7.8975681583464015}, "Ogun State": {"latitude": 7.006146, "longitude": 3.401761}, "Ohio": {"latitude": 40.199215, "longitude": -82.825637}, "Okayama": {"latitude": 34.6553944, "longitude": 133.9194595}, "Oklahoma": {"latitude": 35.370608, "longitude": -97.1862}, "Olomouc Region": {"latitude": 49.859105799999995, "longitude": 16.956126746749305}, "Oltenia": {"latitude": 44.849834792454956, "longitude": 23.760364011993996}, "Ondo State": {"latitude": 6.970395, "longitude": 5.101463}, "Ontario": {"latitude": 44.429, "longitude": -79.377}, "Opolskie": {"latitude": 50.8918612, "longitude": 17.9321175}, "Orapa": {"latitude": -21.3361957, "longitude": 25.364964}, "Oregon": {"latitude": 43.8041, "longitude": -120.5542}, "Orellana": {"latitude": -0.78618, "longitude": -76.4803184}, "Osaka": {"latitude": 34.64872, "longitude": 135.525013}, "Osijek-Baranja County": {"latitude": 45.541111, "longitude": 18.4384615}, "Oslo": {"latitude": 59.903687, "longitude": 10.7497}, "Osun State": {"latitude": 7.592215, "longitude": 4.505599}, "Ouargla": {"latitude": 30.9980145, "longitude": 6.766453639443059}, "Ouarzazate": {"latitude": 30.9335, "longitude": 6.937}, "Oueme": {"latitude": 6.625372, "longitude": 2.532611}, "Overijssel": {"latitude": 52.436273, "longitude": 6.463628}, "Oyo State": {"latitude": 8.154414, "longitude": 3.632978}, "Pahang": {"latitude": 3.8126, "longitude": 103.3256}, "Pakistan": {"latitude": 30.0, "longitude": 70.0}, "Pamplemousses": {"latitude": -20.098318499999998, "longitude": 57.573905604159094}, "Panama Center": {"latitude": 9.207626, "longitude": -79.426783}, "Panama Oeste": {"latitude": 8.69162985, "longitude": -79.88247020644809}, "Pando": {"latitude": -11.183333, "longitude": -67.183333}, "Papua New Guinea": {"latitude": -5.6816069, "longitude": 144.2489081}, "Para": {"latitude": -4.281398, "longitude": -52.582417}, "Paraguay": {"latitude": -23.3165935, "longitude": -58.1693445}, "Paraiba": {"latitude": -7.1219366, "longitude": -36.7246845}, "Paran\u00e1": {"latitude": -25.2521, "longitude": -52.0215}, "Pathum Thani": {"latitude": 14.018153, "longitude": 100.723973}, "Pavlodar Region": {"latitude": 51.8111545, "longitude": 76.4285287}, "Pays de la Loire": {"latitude": 47.640237, "longitude": -0.647258}, "Pazardzhik": {"latitude": 42.1928, "longitude": 24.3336}, "Pelagonia": {"latitude": 41.230157000000005, "longitude": 21.457169901765802}, "Penang": {"latitude": 5.4065013, "longitude": 100.2559077}, "Pennsylvania": {"latitude": 41.2033, "longitude": -77.1945}, "Penza": {"latitude": 53.200001, "longitude": 45.0}, "Perm Krai": {"latitude": 58.5951603, "longitude": 56.3159546}, "Pernambuco": {"latitude": -8.8137, "longitude": -36.9541}, "Peshawar": {"latitude": 34.0123846, "longitude": 71.5787458}, "Pest County": {"latitude": 47.3715943, "longitude": 19.3452624}, "Peten": {"latitude": 16.9, "longitude": -89.9}, "Philippines": {"latitude": 12.8797, "longitude": 121.774}, "Pichincha": {"latitude": -0.1465, "longitude": -78.4752}, "Pingtung County": {"latitude": 22.6828017, "longitude": 120.487928}, "Pitsane": {"latitude": -25.470751, "longitude": 25.587929}, "Piura": {"latitude": -5.0, "longitude": -80.333333}, "Plaine-Wilhems": {"latitude": -20.32250438758201, "longitude": 57.50491168170886}, "Plateau Central": {"latitude": 12.40414, "longitude": -0.8864160224616928}, "Plateau State": {"latitude": 9.0583446, "longitude": 9.6826289}, "Plateaux": {"latitude": 7.450501, "longitude": 1.0892702070507665}, "Pljevlja": {"latitude": 43.3565611, "longitude": 19.3584715}, "Podgorica": {"latitude": 42.4415238, "longitude": 19.2621081}, "Podravska": {"latitude": 46.4809178, "longitude": 15.745088519392077}, "Podunavlje District": {"latitude": 44.447787453394106, "longitude": 20.99815259869355}, "Pointe-A-Pitre": {"latitude": 16.2408636, "longitude": -61.5334077}, "Poland": {"latitude": 52.0977181, "longitude": 19.0258159}, "Poltava": {"latitude": 49.8607809, "longitude": 33.7498787}, "Pomorskie": {"latitude": 54.2944, "longitude": 18.1531}, "Port-Gentil": {"latitude": -0.7149116, "longitude": 8.7797434}, "Portugal": {"latitude": 39.54046, "longitude": -8.174701}, "Portuguesa": {"latitude": 8.96739065, "longitude": -69.3917347493333}, "Potosi": {"latitude": -20.666667, "longitude": -66.666667}, "Prague": {"latitude": 50.0755, "longitude": 14.4378}, "Pre\u0161ov": {"latitude": 48.9975724, "longitude": 21.2401811}, "Primorje-Gorski Kotar County": {"latitude": 45.4225937, "longitude": 14.6172032}, "Pristina": {"latitude": 42.6638771, "longitude": 21.1640849}, "Prizren": {"latitude": 42.2130151, "longitude": 20.7363339}, "Provence-Alpes-C\u00f4te d'Azur": {"latitude": 44.0580563, "longitude": 6.0638506}, "Province 1": {"latitude": 27.2308035, "longitude": 87.17636350640461}, "Province 2": {"latitude": 26.943053499999998, "longitude": 85.60748359660322}, "Puebla": {"latitude": 19.0414, "longitude": -98.2063}, "Puerto Rico": {"latitude": 18.2208, "longitude": -66.5901}, "Punjab PK": {"latitude": 31.0, "longitude": 72.0}, "Puntarenas": {"latitude": 10.0730022, "longitude": -84.8622981}, "Putumayo": {"latitude": 0.5000086, "longitude": -76.0000086}, "Qacha's Nek": {"latitude": -30.113327, "longitude": 28.6810971}, "Qalyubiyya": {"latitude": 30.33362925, "longitude": 31.22135686416373}, "Quebec": {"latitude": 52.9399, "longitude": -73.5491}, "Queensland": {"latitude": -23.094025, "longitude": 144.192275}, "Queretaro": {"latitude": 20.5888, "longitude": -100.3899}, "Quetzaltenango": {"latitude": 14.7360257, "longitude": -91.6152074}, "Quindio": {"latitude": 4.477059, "longitude": -75.690565}, "Raa Atoll": {"latitude": 5.620160650000001, "longitude": 72.93728530224641}, "Rabat": {"latitude": 33.976469, "longitude": -6.843796}, "Rajasthan": {"latitude": 26.498229, "longitude": 73.881085}, "Rajshahi": {"latitude": 24.372633, "longitude": 88.606356}, "Rangpur": {"latitude": 25.748894, "longitude": 89.260669}, "Ra\u0161ka District": {"latitude": 43.2862179, "longitude": 20.6147325}, "Red River Delta": {"latitude": 21.010949, "longitude": 105.786621}, "Region Metropolitana de Santiago": {"latitude": -33.5739341, "longitude": -70.6205518}, "Republic of Srpska": {"latitude": 44.669577200000006, "longitude": 17.365715484504605}, "Republic of the Congo": {"latitude": -0.7264327, "longitude": 15.6419155}, "Reykjavik": {"latitude": 64.1445, "longitude": -21.9418}, "Rhode Island": {"latitude": 41.5801, "longitude": -71.4774}, "Riau Islands": {"latitude": -0.1547846, "longitude": 104.5803745}, "Rio Grande do Sul": {"latitude": -29.615543, "longitude": -53.220125}, "Rio de Janeiro": {"latitude": -22.89445, "longitude": -43.2099}, "Rivera": {"latitude": -30.906491, "longitude": -55.540612}, "Rivers": {"latitude": 4.8416028, "longitude": 6.8604088}, "Riviere Du Rempart": {"latitude": -20.0667738, "longitude": 57.65058957251499}, "Riyadh": {"latitude": 23.197563, "longitude": 45.243845}, "Rocha": {"latitude": -34.0, "longitude": -54.0}, "Rogaland": {"latitude": 58.93631375, "longitude": 5.805878643040238}, "Romania": {"latitude": 45.9852129, "longitude": 24.6859225}, "Roscommon": {"latitude": 53.6982695, "longitude": -8.218250761296193}, "Ruse": {"latitude": 43.8480413, "longitude": 25.9542057}, "Rwanda": {"latitude": -1.9646631, "longitude": 30.0644358}, "Sabaragamuwa Province": {"latitude": 6.8124018, "longitude": 80.33547643025922}, "Sacatepequez": {"latitude": 14.5531759, "longitude": -90.75470179488752}, "Sagaing": {"latitude": 24.4768486, "longitude": 95.47473996361609}, "Saint Barth\u00e9lemy": {"latitude": 17.9036287, "longitude": -62.811568843006896}, "Saint Kitts and Nevis": {"latitude": 17.250512, "longitude": -62.6725973}, "Saint Lucia": {"latitude": 13.8250489, "longitude": -60.975036}, "Saint Vincent and the Grenadines": {"latitude": 12.90447, "longitude": -61.2765569}, "Saint-Fran\u00e7ois": {"latitude": 16.2532002, "longitude": -61.2750706}, "Saint-Petersburg": {"latitude": 59.88208, "longitude": 30.3308}, "Saitama": {"latitude": 35.909903, "longitude": 139.659758}, "Salta": {"latitude": -25.1076701, "longitude": -64.3494964}, "Salzburg": {"latitude": 47.356774, "longitude": 13.22755}, "Sal\u00e9": {"latitude": 34.044889, "longitude": -6.814017}, "Samut Prakan": {"latitude": 13.6531651, "longitude": 100.8182578}, "San Andres y Providencia": {"latitude": 12.8086902, "longitude": -81.4908431}, "San Jose": {"latitude": 9.9281, "longitude": -84.0907}, "San Luis Potosi": {"latitude": 22.5000001, "longitude": -100.5000001}, "San Marcos": {"latitude": 14.9533135, "longitude": -91.91204441598504}, "San Martin": {"latitude": -7.0, "longitude": -76.833333}, "San Miguelito": {"latitude": 9.0551061, "longitude": -79.4933063}, "Sankt Gallen": {"latitude": 47.419862, "longitude": 9.374697}, "Santa Barbara": {"latitude": 15.0944971, "longitude": -88.37232178296776}, "Santa Catarina": {"latitude": -27.15767, "longitude": -49.888561}, "Santa Cruz BO": {"latitude": -17.30673328564769, "longitude": -61.43042480176609}, "Santa Elena": {"latitude": -2.1954593, "longitude": -80.5669167}, "Santa Fe": {"latitude": -30.3154739, "longitude": -61.1645076}, "Santander": {"latitude": 6.74657, "longitude": -73.476456}, "Santo Domingo": {"latitude": -0.34018899999999996, "longitude": -79.17154939601922}, "Santo Domingo de los Tsachilas": {"latitude": -0.2546212, "longitude": -79.1686724}, "Sarajevo": {"latitude": 43.8563, "longitude": 18.4131}, "Sarawak": {"latitude": 2.5023855, "longitude": 112.9547283}, "Saskatchewan": {"latitude": 53.934278, "longitude": -106.16006}, "Saudi Arabia": {"latitude": 25.0, "longitude": 45.0}, "Savanne": {"latitude": -20.45806125, "longitude": 57.489206513345835}, "Savinjska": {"latitude": 46.238152400000004, "longitude": 15.341413795874667}, "Saxony": {"latitude": 50.9295798, "longitude": 13.4585052}, "Schleswig-Holstein": {"latitude": 54.1853998, "longitude": 9.8220089}, "Schwyz": {"latitude": 47.055398, "longitude": 8.73645}, "Selangor": {"latitude": 3.0738, "longitude": 101.5183}, "Senegal": {"latitude": 14.5, "longitude": -14.25}, "Serbia": {"latitude": 43.745902, "longitude": 20.848918}, "Sfax": {"latitude": 34.72312735, "longitude": 10.33587885553419}, "Shaviyani Atoll": {"latitude": 7.025023, "longitude": 75.9545415609148}, "Shimane": {"latitude": 35.07286694117996, "longitude": 132.51777362880563}, "Shiselweni": {"latitude": -27.024344, "longitude": 31.313400298036466}, "Shumen": {"latitude": 43.2703797, "longitude": 26.9247362}, "Siaya": {"latitude": -0.06040135, "longitude": 34.200135009996295}, "Sibenik-Knin County": {"latitude": 43.8410419, "longitude": 16.022628}, "Sicily": {"latitude": 37.636932, "longitude": 14.193097}, "Sidi Bouzid": {"latitude": 34.881181, "longitude": 9.526359847182345}, "Sidi Kacem": {"latitude": 34.226412, "longitude": -5.711434}, "Sidi Lahcen": {"latitude": 33.7890814, "longitude": -4.6804442}, "Sierra Leone": {"latitude": 8.6400349, "longitude": -11.8400269}, "Sihanoukville": {"latitude": 10.616351, "longitude": 103.512278}, "Sinaloa": {"latitude": 25.0000001, "longitude": -107.5000001}, "Singapore": {"latitude": 1.344189, "longitude": 103.867546}, "Sint Maarten": {"latitude": 18.039242824396645, "longitude": -63.056012861628446}, "Sistan and Baluchestan": {"latitude": 28.1292481, "longitude": 60.8236848}, "Sjaelland": {"latitude": 55.545959550000006, "longitude": 11.697905825948633}, "Skane": {"latitude": 55.9903, "longitude": 13.5958}, "Skopje": {"latitude": 41.9960924, "longitude": 21.4316495}, "Slovenia": {"latitude": 45.8133113, "longitude": 14.4808369}, "Soccsksargen": {"latitude": 6.6052578, "longitude": 124.48994400286716}, "Sofala": {"latitude": -19.0771666, "longitude": 34.7164804}, "Sofia": {"latitude": 42.6977, "longitude": 23.3219}, "Sohag": {"latitude": 26.547748, "longitude": 31.699263}, "Solothurn": {"latitude": 47.207025, "longitude": 7.528326}, "Sormland": {"latitude": 59.061157, "longitude": 16.697407}, "Souss-Massa": {"latitude": 30.187722, "longitude": -8.6322498}, "South": {"latitude": 33.33971235, "longitude": 35.29259105}, "South Africa": {"latitude": -28.8166235, "longitude": 24.991639}, "South Australia": {"latitude": -30.0002, "longitude": 136.2092}, "South Banat District": {"latitude": 44.994743150000005, "longitude": 20.939077025910777}, "South Canterbury": {"latitude": -43.49417615, "longitude": 171.8098447584145}, "South Dakota": {"latitude": 44.6471761, "longitude": -100.348761}, "South District": {"latitude": 30.8296, "longitude": 35.0388}, "South Holland": {"latitude": 52.006053, "longitude": 4.485728}, "South Kalimantan": {"latitude": -2.9285686, "longitude": 115.3700718}, "South Korea": {"latitude": 36.609249, "longitude": 127.917932}, "South Moravian Region": {"latitude": 49.1249179, "longitude": 16.682771628867208}, "South Sinai": {"latitude": 28.64495635, "longitude": 33.87113129565117}, "South Sudan": {"latitude": 7.8699431, "longitude": 29.6667897}, "Southeast Region": {"latitude": 10.356735749999999, "longitude": 108.59241422176846}, "Southeastern Region": {"latitude": 41.4522215, "longitude": 22.657550068796596}, "Southern Bohemia Region": {"latitude": 49.0864548, "longitude": 14.600172741470452}, "Southern District": {"latitude": -24.7998688, "longitude": 24.5800692}, "Southern East": {"latitude": -24.911789240188916, "longitude": 24.61204567229615}, "Southern Province": {"latitude": 6.149, "longitude": 80.73181777500001}, "Southern Region MW": {"latitude": -15.30637685, "longitude": 35.32814794075438}, "Southern Zambia": {"latitude": -16.5381715, "longitude": 26.7374997}, "Southland": {"latitude": -45.7255555, "longitude": 168.2936808}, "Southwestern Region": {"latitude": 41.384177, "longitude": 20.831282438959253}, "Srem District": {"latitude": 44.919434949999996, "longitude": 19.970689942688402}, "Sri Lanka": {"latitude": 7.75, "longitude": 80.75}, "Stara Zagora": {"latitude": 42.4247421, "longitude": 25.6257235}, "Stockholm": {"latitude": 59.33267, "longitude": 18.061849}, "Suceava": {"latitude": 47.667761, "longitude": 26.266066}, "Sucumbios": {"latitude": -0.039138, "longitude": -76.5119678}, "Sud Kivu": {"latitude": -3.223156, "longitude": 28.386665}, "Sud-Ouest": {"latitude": 10.38692085, "longitude": -3.283188627811005}, "Sudurpaschim": {"latitude": 28.7037278, "longitude": 80.5666463}, "Sumatera Barat": {"latitude": -1.33589025, "longitude": 100.07222762395327}, "Sumy": {"latitude": 50.9070007, "longitude": 34.798386}, "Surin": {"latitude": 14.8841804, "longitude": 103.4906232}, "Suriname": {"latitude": 4.1413025, "longitude": -56.0771187}, "Sverdlovsk": {"latitude": 59.0077, "longitude": 61.9316}, "Sweden": {"latitude": 59.6749712, "longitude": 14.5208584}, "Swietokrzyskie": {"latitude": 50.7504894, "longitude": 20.7829122}, "Switzerland": {"latitude": 46.8182, "longitude": 8.2275}, "Syddanmark": {"latitude": 55.3784583, "longitude": 9.13192766793894}, "Sylhet": {"latitude": 24.8949, "longitude": 91.8687}, "S\u00e3o Paulo": {"latitude": -23.59806, "longitude": -46.660537}, "Tabasco": {"latitude": 17.95078635, "longitude": -92.48312213241397}, "Tacuarembo": {"latitude": -32.166667, "longitude": -55.5}, "Taita Taveta": {"latitude": -3.4178355, "longitude": 38.36706756969934}, "Taiwan": {"latitude": 23.8169, "longitude": 121.031365}, "Tak": {"latitude": 17.1053568, "longitude": 98.9953943}, "Tambov Region": {"latitude": 52.9019574, "longitude": 41.3578918}, "Tamil Nadu": {"latitude": 11.1271, "longitude": 78.6569}, "Tamu": {"latitude": 24.18735435, "longitude": 94.39209374929968}, "Taoyuan City": {"latitude": 24.9929995, "longitude": 121.3010003}, "Taranaki": {"latitude": -39.2711067, "longitude": 174.154795}, "Tarija": {"latitude": -21.583333, "longitude": -63.833333}, "Tashkent": {"latitude": 40.4807487, "longitude": 68.758868}, "Tasmania": {"latitude": -42.14220555, "longitude": 146.6723517878467}, "Taurages Apskritis": {"latitude": 55.35608325, "longitude": 22.404879243700208}, "Tbilisi": {"latitude": 41.733699, "longitude": 44.818487}, "Tchibanga": {"latitude": -2.9170995, "longitude": 10.9955955}, "Tehran": {"latitude": 35.6892, "longitude": 51.389}, "Tel Aviv District": {"latitude": 32.0929, "longitude": 34.8072}, "Telangana": {"latitude": 18.094062, "longitude": 79.141493}, "Teleorman": {"latitude": 44.016, "longitude": 25.2987}, "Temara": {"latitude": 33.917166, "longitude": -6.923804}, "Tennessee": {"latitude": 35.5175, "longitude": -86.5804}, "Tete": {"latitude": -15.5205193, "longitude": 32.7682742}, "Tetovo": {"latitude": 42.0068297, "longitude": 20.9728556}, "Texas": {"latitude": 31.146868, "longitude": -99.188758}, "Thailand": {"latitude": 14.8971921, "longitude": 100.83273}, "Thessaly": {"latitude": 39.5649006, "longitude": 22.15384856543278}, "Thies": {"latitude": 14.791, "longitude": -16.9359}, "Timbuktu": {"latitude": 16.7719091, "longitude": -3.0087272}, "Timor-Leste": {"latitude": -8.809397, "longitude": 125.909527}, "Tizi-Ouzou": {"latitude": 36.6816175, "longitude": 4.237186047040007}, "Tlaxcala": {"latitude": 19.416667, "longitude": -98.166667}, "Togo": {"latitude": 8.88625, "longitude": 1.069709}, "Tokyo": {"latitude": 35.683441, "longitude": 139.766131}, "Tongeren": {"latitude": 50.774275, "longitude": 5.464625}, "Tougue": {"latitude": 11.4394566, "longitude": -11.6629484}, "Trans-Nzoia": {"latitude": 1.0454582499999998, "longitude": 34.97904397271594}, "Treinta y Tres": {"latitude": -33.0, "longitude": -54.25}, "Trentino-Alto Adige": {"latitude": 46.441472, "longitude": 11.282121}, "Tren\u010d\u00edn": {"latitude": 48.8923583, "longitude": 18.0393715}, "Trinidad and Tobago": {"latitude": 10.8677845, "longitude": -60.9821067}, "Troms Og Finnmark": {"latitude": 69.720052, "longitude": 23.450581}, "Trondelag": {"latitude": 63.87759235, "longitude": 10.195050547141093}, "Tucuman": {"latitude": -26.8083, "longitude": -65.2176}, "Tumbes": {"latitude": -3.833333, "longitude": -80.5}, "Tunis": {"latitude": 36.806134, "longitude": 10.179324}, "Turkey": {"latitude": 39.0, "longitude": 35.0}, "Turkistan Region": {"latitude": 42.4267196, "longitude": 68.0028934}, "Tuscany": {"latitude": 43.4586541, "longitude": 11.1389204}, "Tuzla": {"latitude": 44.537787, "longitude": 18.680139}, "Tver": {"latitude": 57.0022, "longitude": 33.9853}, "Tyrol": {"latitude": 47.220292, "longitude": 11.277287}, "Tyumen Region": {"latitude": 58.8206488, "longitude": 70.3658837}, "Udon Thani": {"latitude": 17.5211917, "longitude": 102.6680012}, "Uganda": {"latitude": 1.3733, "longitude": 32.2903}, "Ukraine": {"latitude": 49.4871968, "longitude": 31.2718321}, "Ulcinj": {"latitude": 41.926012, "longitude": 19.2055563}, "Umbria": {"latitude": 42.965916, "longitude": 12.490236}, "United Arab Emirates": {"latitude": 23.546651, "longitude": 54.065059}, "Upper Austria": {"latitude": 48.166283, "longitude": 13.869698}, "Upper East Region": {"latitude": 10.8070481, "longitude": -0.6870286}, "Uppsala": {"latitude": 59.8586, "longitude": 17.6389}, "Uri": {"latitude": 46.774206, "longitude": 8.62819}, "Uruguay": {"latitude": -33.0, "longitude": -56.0}, "Utah": {"latitude": 39.4225192, "longitude": -111.7143583}, "Utena Apskritis": {"latitude": 55.4984381, "longitude": 25.6025772}, "Utrecht": {"latitude": 52.08532, "longitude": 5.184968}, "Uttar Pradesh": {"latitude": 26.8467, "longitude": 80.9462}, "Uusimaa": {"latitude": 60.2187, "longitude": 25.2716}, "Vaduz": {"latitude": 47.1392862, "longitude": 9.5227962}, "Vakinankaratra": {"latitude": -19.71130945, "longitude": 46.83554814522457}, "Valais": {"latitude": 46.166982, "longitude": 7.563441}, "Valle del Cauca": {"latitude": 3.747163, "longitude": -76.415809}, "Vara\u017edin County": {"latitude": 46.2317, "longitude": 16.3361}, "Vardar": {"latitude": 41.5924916, "longitude": 21.9204345}, "Varmland": {"latitude": 59.894483, "longitude": 13.209991}, "Varna": {"latitude": 43.2069025, "longitude": 27.9150855}, "Vasternorrland": {"latitude": 63.286259, "longitude": 17.641659}, "Vastra Gotaland": {"latitude": 58.2528, "longitude": 13.0596}, "Vaud": {"latitude": 46.619469, "longitude": 6.472479}, "Vavuniya": {"latitude": 8.7593517, "longitude": 80.5000778}, "Veliko Tyrnovo": {"latitude": 43.0820584, "longitude": 25.6321312}, "Venezuela": {"latitude": 7.838891, "longitude": -65.916409}, "Veracruz": {"latitude": 19.333333, "longitude": -96.666667}, "Vermont": {"latitude": 44.5588, "longitude": -72.5778}, "Vestland": {"latitude": 60.9291011, "longitude": 6.107886941976156}, "Veurne": {"latitude": 51.046671, "longitude": 2.663125}, "Victoria": {"latitude": -37.121673, "longitude": 144.106178}, "Vidin": {"latitude": 43.9962, "longitude": 22.8679}, "Vienna": {"latitude": 48.2082, "longitude": 16.3738}, "Vihiga": {"latitude": 0.0831199, "longitude": 34.708033906814826}, "Viken": {"latitude": 59.9263265, "longitude": 9.904234519577855}, "Vilniaus Apskritis": {"latitude": 54.82269205, "longitude": 25.249534001679514}, "Vilnius": {"latitude": 54.697979, "longitude": 25.279095}, "Vinhphuc": {"latitude": 21.348702, "longitude": 105.548594}, "Vladimir Region": {"latitude": 56.0503336, "longitude": 40.6561633}, "Volta": {"latitude": 6.5348624, "longitude": 0.4556055}, "Vorarlberg": {"latitude": 47.232027, "longitude": 9.897419}, "Vysocina Region": {"latitude": 49.442644, "longitude": 15.672714}, "Waikato": {"latitude": -37.777199, "longitude": 175.528928}, "Wales": {"latitude": 52.306085, "longitude": -3.621944}, "Warminsko-Mazurskie": {"latitude": 53.924679, "longitude": 20.844499}, "Washington": {"latitude": 47.183945, "longitude": -119.950361}, "Washington DC": {"latitude": 38.89565, "longitude": -77.018707}, "Wele Nzas": {"latitude": 1.4648719, "longitude": 11.131676}, "Wellington": {"latitude": -41.273449, "longitude": 174.857634}, "West Bank": {"latitude": 32.0254688, "longitude": 35.2888075}, "West Bengal": {"latitude": 23.361461, "longitude": 87.724077}, "West Coast Region": {"latitude": 13.2229, "longitude": 16.582}, "West Java": {"latitude": -6.8891904, "longitude": 107.6404716}, "West New Britain": {"latitude": -5.8891465, "longitude": 149.699546}, "West Nusa Tenggara": {"latitude": -8.7892855, "longitude": 117.146169}, "Western": {"latitude": -15.8543496, "longitude": 23.8016799}, "Western Australia": {"latitude": -27.055937, "longitude": 122.236663}, "Western Cape Province": {"latitude": -33.493715, "longitude": 20.219852}, "Western Greece": {"latitude": 38.2529473, "longitude": 21.71176250372898}, "Western Macedonia": {"latitude": 40.387091850000004, "longitude": 21.441244505955293}, "Western North Region": {"latitude": 6.2279367, "longitude": -2.8234891}, "Western Province": {"latitude": 6.8275297, "longitude": 79.93129599390583}, "Western Region": {"latitude": 5.4261241, "longitude": -2.1286574}, "Wexford": {"latitude": 52.46018745, "longitude": -6.606515459159162}, "Whanganui": {"latitude": -39.9324904, "longitude": 175.0519306}, "Wielkopolskie": {"latitude": 52.28, "longitude": 17.3523}, "Windward Islands": {"latitude": -17.6782719, "longitude": -149.50000910618445}, "Wisconsin": {"latitude": 44.535145, "longitude": -89.527762}, "Wyoming": {"latitude": 43.076, "longitude": -107.2903}, "Yamaguchi": {"latitude": 34.1781317, "longitude": 131.4737077}, "Yambol": {"latitude": 42.483935, "longitude": 26.5105553}, "Yangon": {"latitude": 16.7967129, "longitude": 96.1609916}, "Yaound\u00e9": {"latitude": 3.8689867, "longitude": 11.5213344}, "Yen Bai": {"latitude": 21.69611, "longitude": 104.8752392}, "Yerevan": {"latitude": 40.1776121, "longitude": 44.5125849}, "Yucatan": {"latitude": 20.6845957, "longitude": -88.8755669}, "Yunnan": {"latitude": 24.556297, "longitude": 101.36621}, "Zacatecas": {"latitude": 23.0000001, "longitude": -103.0000001}, "Zadar County": {"latitude": 44.2232882, "longitude": 15.3739652}, "Zagreb": {"latitude": 45.8131847, "longitude": 15.9771774}, "Zambezia": {"latitude": -16.6460178, "longitude": 36.991932}, "Zamfara State": {"latitude": 12.0078998, "longitude": 6.4191432}, "Zamora-Chinchipe": {"latitude": -4.0620183, "longitude": -78.7751588}, "Zeeland": {"latitude": 51.484078, "longitude": 3.802245}, "Zhejiang": {"latitude": 29.22571, "longitude": 120.299125}, "Zilina": {"latitude": 49.2234674, "longitude": 18.7393139}, "Zimbabwe": {"latitude": -18.4554963, "longitude": 29.7468414}, "Zinder": {"latitude": 13.8063421, "longitude": 8.9891659}, "Zlatibor District": {"latitude": 43.587981600000006, "longitude": 19.761440498601697}, "Zulia": {"latitude": 10.0437564, "longitude": -72.2191181}, "Z\u00fcrich": {"latitude": 47.441242, "longitude": 8.641154}}, "key": "division"}, {"demes": {"Afghanistan": {"latitude": 33.7680065, "longitude": 66.2385139}, "Albania": {"latitude": 41.000028, "longitude": 19.9999619}, "Algeria": {"latitude": 28.0000272, "longitude": 2.9999825}, "Andorra": {"latitude": 42.5407167, "longitude": 1.5732033}, "Angola": {"latitude": -11.8775768, "longitude": 17.5691241}, "Antigua and Barbuda": {"latitude": 17.2234721, "longitude": -61.9554608}, "Argentina": {"latitude": -37.052315, "longitude": -64.869142}, "Armenia": {"latitude": 40.7696272, "longitude": 44.6736646}, "Aruba": {"latitude": 12.5013629, "longitude": -69.9618475}, "Australia": {"latitude": -24.7761085, "longitude": 134.755}, "Austria": {"latitude": 47.5162, "longitude": 14.5501}, "Azerbaijan": {"latitude": 40.3936294, "longitude": 47.7872508}, "Bahamas": {"latitude": 24.7736546, "longitude": -78.0000547}, "Bahrain": {"latitude": 26.0667, "longitude": 50.5577}, "Bangladesh": {"latitude": 24.506442, "longitude": 90.041454}, "Barbados": {"latitude": 13.1500331, "longitude": -59.5250305}, "Belarus": {"latitude": 53.704205, "longitude": 28.247691}, "Belgium": {"latitude": 50.707735, "longitude": 4.677726}, "Belize": {"latitude": 16.8259793, "longitude": -88.7600927}, "Benin": {"latitude": 9.961027, "longitude": 2.327362}, "Bermuda": {"latitude": 32.3018217, "longitude": -64.7603583}, "Bolivia": {"latitude": -17.0568696, "longitude": -64.9912286}, "Bonaire": {"latitude": 12.167, "longitude": -68.29096143734236}, "Bosnia and Herzegovina": {"latitude": 43.9159, "longitude": 17.6791}, "Botswana": {"latitude": -23.1681782, "longitude": 24.5928742}, "Brazil": {"latitude": -10.3333332, "longitude": -53.1999999}, "Brunei": {"latitude": 4.5353, "longitude": 114.7277}, "Bulgaria": {"latitude": 42.78245, "longitude": 25.193668}, "Burkina Faso": {"latitude": 12.78998, "longitude": -1.683734}, "Burundi": {"latitude": -3.3634357, "longitude": 29.8870575}, "Cabo Verde": {"latitude": 16.0000552, "longitude": -24.0083947}, "Cambodia": {"latitude": 13.0, "longitude": 105.0}, "Cameroon": {"latitude": 4.6125522, "longitude": 13.1535811}, "Canada": {"latitude": 61.0666922, "longitude": -107.991707}, "Central African Republic": {"latitude": 7.0323598, "longitude": 19.9981227}, "Chile": {"latitude": -31.7613364, "longitude": -71.3187696}, "China": {"latitude": 33.394333, "longitude": 104.689839}, "Colombia": {"latitude": 2.893108, "longitude": -73.7845142}, "Costa Rica": {"latitude": 10.0379, "longitude": -83.818759}, "Croatia": {"latitude": 45.1, "longitude": 15.2}, "Curacao": {"latitude": 12.1845, "longitude": -68.9640875031406}, "Cyprus": {"latitude": 34.965802, "longitude": 33.171772}, "Czech Republic": {"latitude": 49.8175, "longitude": 15.473}, "Democratic Republic of the Congo": {"latitude": -4.0383, "longitude": 21.7587}, "Denmark": {"latitude": 56.2639, "longitude": 9.5018}, "Djibouti": {"latitude": 11.85677545, "longitude": 42.757784519943655}, "Dominica": {"latitude": 15.4185147, "longitude": -61.3363561}, "Dominican Republic": {"latitude": 19.0974031, "longitude": -70.3028026}, "Ecuador": {"latitude": -1.0541, "longitude": -78.1489}, "Egypt": {"latitude": 26.8206, "longitude": 30.8025}, "Equatorial Guinea": {"latitude": 1.613172, "longitude": 10.5170357}, "Estonia": {"latitude": 58.850111, "longitude": 25.808524}, "Eswatini": {"latitude": -26.5624806, "longitude": 31.3991317}, "Ethiopia": {"latitude": 9.145, "longitude": 40.4897}, "Finland": {"latitude": 61.751734, "longitude": 26.186437}, "France": {"latitude": 46.2276, "longitude": 2.2137}, "French Polynesia": {"latitude": -16.03442485, "longitude": -146.0490931059517}, "Gabon": {"latitude": -0.8999695, "longitude": 11.6899699}, "Gambia": {"latitude": 13.5, "longitude": -15.5}, "Georgia": {"latitude": 41.989378, "longitude": 43.597463}, "Germany": {"latitude": 51.1657, "longitude": 10.4515}, "Ghana": {"latitude": 7.811417, "longitude": -1.089272}, "Greece": {"latitude": 39.0, "longitude": 22.0}, "Grenada": {"latitude": 12.1360374, "longitude": -61.6904045}, "Guadeloupe": {"latitude": 16.2490067, "longitude": -61.5650444}, "Guatemala": {"latitude": 15.6356088, "longitude": -89.8988087}, "Guinea": {"latitude": 10.7226226, "longitude": -10.7083587}, "Guinea-Bissau": {"latitude": 12.100035, "longitude": -14.9000214}, "Guyana": {"latitude": 4.8417097, "longitude": -58.6416891}, "Haiti": {"latitude": 19.1399952, "longitude": -72.3570972}, "Honduras": {"latitude": 15.2572432, "longitude": -86.0755145}, "Hong Kong": {"latitude": 22.3964, "longitude": 114.1095}, "Hungary": {"latitude": 47.0, "longitude": 20.0}, "Iceland": {"latitude": 64.90614, "longitude": -18.4826}, "India": {"latitude": 21.077353, "longitude": 78.723951}, "Indonesia": {"latitude": -0.897599, "longitude": 114.181602}, "Iran": {"latitude": 34.5732, "longitude": 51.876}, "Iraq": {"latitude": 33.0955793, "longitude": 44.1749775}, "Ireland": {"latitude": 52.865, "longitude": -7.979}, "Israel": {"latitude": 31.217736, "longitude": 34.903129}, "Italy": {"latitude": 43.382775, "longitude": 12.183629}, "Jamaica": {"latitude": 18.1096, "longitude": -77.2975}, "Japan": {"latitude": 35.68536, "longitude": 139.75309}, "Jordan": {"latitude": 31.1667049, "longitude": 36.941628}, "Kazakhstan": {"latitude": 48.886304, "longitude": 67.283729}, "Kenya": {"latitude": 0.0236, "longitude": 37.9062}, "Kosovo": {"latitude": 42.6026, "longitude": 20.903}, "Kuwait": {"latitude": 29.452987, "longitude": 47.447194}, "Latvia": {"latitude": 56.799689, "longitude": 25.441386}, "Lebanon": {"latitude": 33.945959, "longitude": 35.86863}, "Lesotho": {"latitude": -29.6039267, "longitude": 28.3350193}, "Liberia": {"latitude": 5.7499721, "longitude": -9.3658524}, "Libya": {"latitude": 26.4215275, "longitude": 17.30331995251014}, "Liechtenstein": {"latitude": 47.1416307, "longitude": 9.5531527}, "Lithuania": {"latitude": 55.378752, "longitude": 23.945328}, "Luxembourg": {"latitude": 49.755428, "longitude": 6.119486}, "Madagascar": {"latitude": -18.9249604, "longitude": 46.4416422}, "Malawi": {"latitude": -13.2687204, "longitude": 33.9301963}, "Malaysia": {"latitude": 4.264153, "longitude": 102.222436}, "Maldives": {"latitude": 4.7064352, "longitude": 73.3287853}, "Mali": {"latitude": 16.3700359, "longitude": -2.2900239}, "Malta": {"latitude": 35.8885993, "longitude": 14.4476911}, "Mauritius": {"latitude": -20.2759451, "longitude": 57.5703566}, "Mexico": {"latitude": 19.4325301, "longitude": -99.1332101}, "Moldova": {"latitude": 47.2879608, "longitude": 28.5670941}, "Monaco": {"latitude": 43.73844905, "longitude": 7.424224092532953}, "Mongolia": {"latitude": 47.504782, "longitude": 102.997672}, "Montenegro": {"latitude": 42.9868853, "longitude": 19.5180992}, "Morocco": {"latitude": 32.549785, "longitude": -5.480765}, "Mozambique": {"latitude": -19.302233, "longitude": 34.9144977}, "Myanmar": {"latitude": 20.600856, "longitude": 96.287616}, "Nepal": {"latitude": 28.0, "longitude": 84.0}, "Netherlands": {"latitude": 52.1326, "longitude": 5.2913}, "New Zealand": {"latitude": -41.500083, "longitude": 172.8344077}, "Niger": {"latitude": 18.061703, "longitude": 10.145544}, "Nigeria": {"latitude": 10.0, "longitude": 8.0}, "North Macedonia": {"latitude": 41.6171214, "longitude": 21.7168387}, "Norway": {"latitude": 61.3109, "longitude": 8.73701}, "Oman": {"latitude": 20.565641, "longitude": 56.861042}, "Pakistan": {"latitude": 30.0, "longitude": 70.0}, "Palestine": {"latitude": 31.94696655, "longitude": 35.27386547291496}, "Panama": {"latitude": 8.98333, "longitude": -79.5166}, "Papua New Guinea": {"latitude": -5.6816069, "longitude": 144.2489081}, "Paraguay": {"latitude": -23.3165935, "longitude": -58.1693445}, "Peru": {"latitude": -9.650468, "longitude": -75.328211}, "Philippines": {"latitude": 11.383086, "longitude": 123.521862}, "Poland": {"latitude": 52.0977181, "longitude": 19.0258159}, "Portugal": {"latitude": 39.54046, "longitude": -8.174701}, "Qatar": {"latitude": 25.230573, "longitude": 51.183951}, "Republic of the Congo": {"latitude": -0.516362, "longitude": 15.877811}, "Romania": {"latitude": 45.9432, "longitude": 24.9668}, "Russia": {"latitude": 64.6863136, "longitude": 97.7453061}, "Rwanda": {"latitude": -1.9646631, "longitude": 30.0644358}, "Saint Barth\u00e9lemy": {"latitude": 17.900773100000002, "longitude": -62.7971665877911}, "Saint Kitts and Nevis": {"latitude": 17.250512, "longitude": -62.6725973}, "Saint Lucia": {"latitude": 13.8250489, "longitude": -60.975036}, "Saint Vincent and the Grenadines": {"latitude": 12.90447, "longitude": -61.2765569}, "Saudi Arabia": {"latitude": 25.0, "longitude": 45.0}, "Senegal": {"latitude": 14.5, "longitude": -14.25}, "Serbia": {"latitude": 43.745902, "longitude": 20.848918}, "Sierra Leone": {"latitude": 8.6400349, "longitude": -11.8400269}, "Singapore": {"latitude": 1.344189, "longitude": 103.867546}, "Sint Maarten": {"latitude": 18.038916377498968, "longitude": -63.059102766267536}, "Slovakia": {"latitude": 48.66667, "longitude": 19.5}, "Slovenia": {"latitude": 45.8133113, "longitude": 14.4808369}, "Somalia": {"latitude": 8.3676771, "longitude": 49.083416}, "South Africa": {"latitude": -28.8166235, "longitude": 24.991639}, "South Korea": {"latitude": 36.609249, "longitude": 127.917932}, "South Sudan": {"latitude": 7.8699431, "longitude": 29.6667897}, "Spain": {"latitude": 40.4637, "longitude": -3.7492}, "Sri Lanka": {"latitude": 7.8731, "longitude": 80.7718}, "Suriname": {"latitude": 4.1413025, "longitude": -56.0771187}, "Sweden": {"latitude": 59.6749712, "longitude": 14.5208584}, "Switzerland": {"latitude": 46.8182, "longitude": 8.2275}, "Taiwan": {"latitude": 23.8169, "longitude": 121.031365}, "Thailand": {"latitude": 14.8971921, "longitude": 100.83273}, "Timor-Leste": {"latitude": -8.809397, "longitude": 125.909527}, "Togo": {"latitude": 8.88625, "longitude": 1.069709}, "Trinidad and Tobago": {"latitude": 10.8677845, "longitude": -60.9821067}, "Tunisia": {"latitude": 33.654143, "longitude": 9.065134}, "Turkey": {"latitude": 39.046746, "longitude": 36.767068}, "USA": {"latitude": 38.916963, "longitude": -98.891372}, "Uganda": {"latitude": 1.861287, "longitude": 32.55149}, "Ukraine": {"latitude": 49.4871968, "longitude": 31.2718321}, "United Arab Emirates": {"latitude": 23.546651, "longitude": 54.065059}, "United Kingdom": {"latitude": 54.242833, "longitude": -2.088739}, "Uruguay": {"latitude": -33.0, "longitude": -56.0}, "Uzbekistan": {"latitude": 41.32373, "longitude": 63.9528098}, "Venezuela": {"latitude": 7.838891, "longitude": -65.916409}, "Vietnam": {"latitude": 16.16667, "longitude": 107.83333}, "Zambia": {"latitude": -14.5186239, "longitude": 27.5599164}, "Zimbabwe": {"latitude": -18.4554963, "longitude": 29.7468414}, "Kyrgyzstan": {"latitude": 41.2044, "longitude": 74.7661}, "Tanzania": {"latitude": -6.5247123, "longitude": 35.7878438}, "Africa": {"latitude": 4.070194, "longitude": 21.824559}, "Namibia": {"latitude": -23.2335499, "longitude": 17.3231107}}, "key": "country"}, {"demes": {"Africa": {"latitude": 4.070194, "longitude": 21.824559}, "Asia": {"latitude": 30.451098, "longitude": 86.654576}, "Europe": {"latitude": 49.646237, "longitude": 10.799454}, "North America": {"latitude": 28.2367447, "longitude": -97.738017}, "Oceania": {"latitude": -25.0562891, "longitude": 152.008576}, "South America": {"latitude": -13.083583, "longitude": -58.470721}}, "key": "region"}], "maintainers": [{"name": "Josie Everatt, Cathrine Scheepers, Daniel Amoako, Jinal Bhiman", "url": "n/a"}], "panels": ["tree", "map", "entropy", "frequencies"], "title": "Genomic epidemiology of novel coronavirus - C_Publish_Vfour-focused subsampling", "updated": "2021-09-14"}, "tree": {"branch_attrs": {"labels": {"clade": "19A"}, "mutations": {}}, "children": [{"branch_attrs": {"mutations": {}}, "name": "Wuhan/Hu-1/2019", "node_attrs": {"GISAID_clade": {"value": "L"}, "S1_mutations": {"value": 0.0}, "author": {"author": "Zhang,Y.-Z., Wu,F., Chen,Y.-M., Pei,Y.-Y., Xu,L., Wang,W., Zhao,S., Yu,B., Hu,Y., Tao,Z.-W., Song,Z.-G., Tian,J.-H., Zhang,Y.-L., Liu,Y., Zheng,J.-J., Dai,F.-H., Wang,Q.-M., She,J.-L. and Zhu,T.-Y.", "value": "Zhang,Y.-Z., Wu,F., Chen,Y.-M., Pei,Y.-Y., Xu,L., Wang,W., Zhao,S., Yu,B., Hu,Y., Tao,Z.-W., Song,Z.-G., Tian,J.-H., Zhang,Y.-L., Liu,Y., Zheng,J.-J., Dai,F.-H., Wang,Q.-M., She,J.-L. and Zhu,T.-Y."}, "clade_membership": {"value": "19A"}, "country": {"confidence": {"China": 1.0}, "entropy": -1.000088900581841e-12, "value": "China"}, "current_frequency": {"value": 0.0}, "date": {"value": "2019-12-26"}, "div": 0, "division": {"value": "Hubei"}, "division_exposure": {"value": "Hubei"}, "emerging_lineage": {"value": "unassigned"}, "epiweek": {"value": "201952"}, "gisaid_epi_isl": {"value": "EPI_ISL_402125"}, "host": {"value": "Human"}, "location": {"value": "Wuhan"}, "num_date": {"confidence": [2019.9849315068493, 2019.9849315068493], "value": 2019.9849315068493}, "originating_lab": {"value": "National Institute for Communicable Disease Control and Prevention (ICDC) Chinese Center for Disease Control and Prevention (China CDC)"}, "pango_lineage": {"value": "B"}, "recency": {"value": "Older"}, "region": {"value": "Asia"}, "region_exposure": {"value": "Asia"}, "submitting_lab": {"value": "National Institute for Communicable Disease Control and Prevention (ICDC) Chinese Center for Disease Control and Prevention (China CDC)"}}}, {"branch_attrs": {"mutations": {}}, "children": [{"branch_attrs": {"labels": {"aa": "N: P309L, F363V; ORF1a: M321L; ORF1b: P369L, A1547S"}, "mutations": {"N": ["P309L", "F363V"], "ORF1a": ["M321L"], "ORF1b": ["P369L", "A1547S"], "nuc": ["A1226C", "C14573T", "G18106T", "C29199T", "T29360G"]}}, "name": "Taiwan/TSGH-37/2020", "node_attrs": {"GISAID_clade": {"value": "L"}, "S1_mutations": {"value": 0.0}, "age": {"value": "21"}, "author": {"author": "Cherng-Lih Perng, Ming-Jr JIAN, Chih-Kai Chang, Jung-Chung Lin, Kuo-Ming Yeh, Chien-Wen Chen, Sheng-Kang Chiu, Hsing-Yi Chung, Shih-Hung Tsai, Kuo-Sheng Hung, Tien-Yao Chang, Feng-Yee Chang, Hung-Sheng Shang", "value": "Cherng-Lih Perng, Ming-Jr JIAN, Chih-Kai Chang, Jung-Chung Lin, Kuo-Ming Yeh, Chien-Wen Chen, Sheng-Kang Chiu, Hsing-Yi Chung, Shih-Hung Tsai, Kuo-Sheng Hung, Tien-Yao Chang, Feng-Yee Chang, Hung-Sheng Shang"}, "clade_membership": {"value": "19A"}, "country": {"confidence": {"Taiwan": 1.0}, "entropy": -1.000088900581841e-12, "value": "Taiwan"}, "current_frequency": {"value": 0.0}, "date": {"value": "2020-02-08"}, "div": 5, "division": {"value": "Taiwan"}, "division_exposure": {"value": "Taiwan"}, "emerging_lineage": {"value": "unassigned"}, "epiweek": {"value": "202006"}, "gisaid_epi_isl": {"value": "EPI_ISL_457733"}, "host": {"value": "Human"}, "location": {"value": "Taipei"}, "num_date": {"confidence": [2020.1051912568305, 2020.1051912568305], "value": 2020.1051912568305}, "originating_lab": {"value": "TSGH-CP molecular lab"}, "pango_lineage": {"value": "B"}, "recency": {"value": "Older"}, "region": {"value": "Asia"}, "region_exposure": {"value": "Asia"}, "sex": {"value": "Male"}, "submitting_lab": {"value": "TSGH-CP molecular lab"}}}, {"branch_attrs": {"labels": {"aa": "N: N192Y; ORF1a: V1798I, S1825N, K1860N, I2286R, K2497N, K2555T, H2659Q, I3399V, I3738T, R3821T, Y3822S, F4196L; ORF1b: C143Y, G205S, V2102I, M2322V, L2649P; ORF6: F2L, K42N; ORF7b: A15V; ORF8: L4F, E59V; S: S359R, G799D"}, "mutations": {"N": ["N192Y"], "ORF1a": ["V1798I", "S1825N", "K1860N", "I2286R", "K2497N", "K2555T", "H2659Q", "I3399V", "I3738T", "R3821T", "Y3822S", "F4196L"], "ORF1b": ["C143Y", "G205S", "V2102I", "M2322V", "L2649P"], "ORF6": ["F2L", "K42N"], "ORF7b": ["A15V"], "ORF8": ["L4F", "E59V"], "S": ["S359R", "G799D"], "nuc": ["A2497T", "A5308G", "G5657A", "G5739A", "A5845T", "T6697G", "T7122G", "G7756C", "A7929C", "T8242A", "A10460G", "C11008T", "T11478C", "G11727C", "A11730C", "T12851C", "G13895A", "G14080A", "A14502C", "G18180A", "G19771A", "A20431G", "A21345C", "T21413C", "C22639G", "G23958A", "T23962C", "A24610T", "C25749T", "T27205C", "G27327T", "C27799T", "C27903T", "A28069T", "G28079T", "A28847T", "T29317C", "G29648A", "T29655A"]}}, "name": "Egypt/CCHE57357_Wave_3_A_009/2021", "node_attrs": {"GISAID_clade": {"value": "L"}, "S1_mutations": {"value": 1.0}, "author": {"author": "Hatem,A., ElHaddad,A., Abouelnaga,S., Amer,K., Elnaqeeb,M., Hassan,W., Salah,H., ElHalafawy,A., Farawela,H., Saaid,M., Hossam,M., Ismail,J., Almeldin,A., Said,D., Abdelaziz,H., Mansour,T., Shalaby,L., Soliman,S., Hassan,R., Hammad,M., Hussein,S., Abdo,I., Jalal,D., El-Zayat,M., El-Shaqnqery,H., Diab,A., Yahia,A., Samir,O., Sayed,A.", "value": "Hatem,A., ElHaddad,A., Abouelnaga,S., Amer,K., Elnaqeeb,M., Hassan,W., Salah,H., ElHalafawy,A., Farawela,H., Saaid,M., Hossam,M., Ismail,J., Almeldin,A., Said,D., Abdelaziz,H., Mansour,T., Shalaby,L., Soliman,S., Hassan,R., Hammad,M., Hussein,S., Abdo,I., Jalal,D., El-Zayat,M., El-Shaqnqery,H., Diab,A., Yahia,A., Samir,O., Sayed,A."}, "clade_membership": {"value": "19A"}, "country": {"confidence": {"Egypt": 1.0}, "entropy": -1.000088900581841e-12, "value": "Egypt"}, "current_frequency": {"value": 0.0}, "date": {"value": "2021-05-04"}, "div": 39, "division": {"value": "Egypt"}, "division_exposure": {"value": "Egypt"}, "emerging_lineage": {"value": "unassigned"}, "epiweek": {"value": "202118"}, "gisaid_epi_isl": {"value": "EPI_ISL_2566518"}, "host": {"value": "Human"}, "num_date": {"confidence": [2021.3383561643836, 2021.3383561643836], "value": 2021.3383561643836}, "originating_lab": {"value": "Genomics Program, Children Cancer Hospital"}, "pango_lineage": {"value": "B.1.1.194"}, "recency": {"value": "Older"}, "region": {"value": "Africa"}, "region_exposure": {"value": "Africa"}, "submitting_lab": {"value": "Genomics Program, Children Cancer Hospital"}}}, {"branch_attrs": {"labels": {"aa": "ORF1a: L2235I, N3833K"}, "mutations": {"ORF1a": ["L2235I", "N3833K"], "nuc": ["C6968A", "T11764A"]}}, "name": "Wuhan/WH01/2019", "node_attrs": {"GISAID_clade": {"value": "L"}, "S1_mutations": {"value": 0.0}, "age": {"value": "44"}, "author": {"author": "Weijun Chen, Yuhai Bi, Weifeng Shi and Zhenhong Hu", "value": "Weijun Chen, Yuhai Bi, Weifeng Shi and Zhenhong Hu"}, "clade_membership": {"value": "19A"}, "country": {"confidence": {"China": 1.0}, "entropy": -1.000088900581841e-12, "value": "China"}, "current_frequency": {"value": 0.0}, "date": {"value": "2019-12-26"}, "div": 2, "division": {"value": "Hubei"}, "division_exposure": {"value": "Hubei"}, "emerging_lineage": {"value": "unassigned"}, "epiweek": {"value": "201952"}, "gisaid_epi_isl": {"value": "EPI_ISL_406798"}, "host": {"value": "Human"}, "location": {"value": "Wuhan"}, "num_date": {"confidence": [2019.9849315068493, 2019.9849315068493], "value": 2019.9849315068493}, "originating_lab": {"value": "General Hospital of Central Theater Command of People's Liberation Army of China"}, "pango_lineage": {"value": "B"}, "recency": {"value": "Older"}, "region": {"value": "Asia"}, "region_exposure": {"value": "Asia"}, "sex": {"value": "Male"}, "submitting_lab": {"value": "BGI & Institute of Microbiology, Chinese Academy of Sciences & Shandong First Medical University & Shandong Academy of Medical Sciences & General Hospital of Central Theater Command of People's Liberation Army of China"}}}, {"branch_attrs": {"labels": {"aa": "ORF1a: D448N, D1966E, P4220T, P4389S; ORF1b: P1967S, C2001S; ORF8: Y73H; S: A522V"}, "mutations": {"ORF1a": ["D448N", "D1966E", "P4220T", "P4389S"], "ORF1b": ["P1967S", "C2001S"], "ORF8": ["Y73H"], "S": ["A522V"], "nuc": ["T1606C", "G1607A", "T6163A", "C12923A", "C13430T", "C19366T", "T19468A", "C23127T", "T28110C"]}}, "name": "Finland/13M43S4/2020", "node_attrs": {"GISAID_clade": {"value": "L"}, "S1_mutations": {"value": 1.0}, "author": {"author": "Teemu Smura, Ravi Kant, Phuoc Truong, Hussein Alburkat, Mert Erdin, Fathiah Zakham, Hannimari Kallio-Kokko, Jenni Virtanen, Maija Suvanto, Essi Korhonen, Sari Hannula, Harri Kangas, Hanna Liimatainen, Satu Kurkela, Hanna Jarva, Maija Lappalainen, Pekka Ellonen, Olli Vapalahti", "value": "Teemu Smura, Ravi Kant, Phuoc Truong, Hussein Alburkat, Mert Erdin, Fathiah Zakham, Hannimari Kallio-Kokko, Jenni Virtanen, Maija Suvanto, Essi Korhonen, Sari Hannula, Harri Kangas, Hanna Liimatainen, Satu Kurkela, Hanna Jarva, Maija Lappalainen, Pekka Ellonen, Olli Vapalahti"}, "clade_membership": {"value": "19A"}, "country": {"confidence": {"Finland": 0.9999999999999999}, "entropy": -9.99866855976916e-13, "value": "Finland"}, "current_frequency": {"value": 0.0}, "date": {"value": "2020-03-13"}, "div": 9, "division": {"value": "Uusimaa"}, "division_exposure": {"value": "Uusimaa"}, "emerging_lineage": {"value": "unassigned"}, "epiweek": {"value": "202011"}, "gisaid_epi_isl": {"value": "EPI_ISL_1217200"}, "host": {"value": "Human"}, "num_date": {"confidence": [2020.198087431694, 2020.198087431694], "value": 2020.198087431694}, "originating_lab": {"value": "Department of Virology and Immunology, University of Helsinki and Helsinki University Hospital, Huslab Finland"}, "pango_lineage": {"value": "B"}, "recency": {"value": "Older"}, "region": {"value": "Europe"}, "region_exposure": {"value": "Europe"}, "submitting_lab": {"value": "Department of Virology, Faculty of Medicine, University of Helsinki, Helsinki, Finland"}}}, {"branch_attrs": {"labels": {"aa": "ORF3a: G251V"}, "mutations": {"ORF3a": ["G251V"], "nuc": ["G26144T"]}}, "children": [{"branch_attrs": {"labels": {"aa": "ORF1b: W907C; ORF3a: E191G"}, "mutations": {"ORF1b": ["W907C"], "ORF3a": ["E191G"], "nuc": ["G16188T", "A25964G"]}}, "name": "Taiwan/2/2020", "node_attrs": {"GISAID_clade": {"value": "O"}, "S1_mutations": {"value": 0.0}, "age": {"value": "59"}, "author": {"author": "Ji-Rong Yang, Yu-Chi Lin, Jung-Jung Mu, Ming-Tsan Liu, Shu-Ying Li", "value": "Ji-Rong Yang, Yu-Chi Lin, Jung-Jung Mu, Ming-Tsan Liu, Shu-Ying Li"}, "clade_membership": {"value": "19A"}, "country": {"confidence": {"Taiwan": 1.0}, "entropy": -1.000088900581841e-12, "value": "Taiwan"}, "current_frequency": {"value": 0.0}, "date": {"value": "2020-01-23"}, "div": 3, "division": {"value": "Taiwan"}, "division_exposure": {"value": "Taiwan"}, "emerging_lineage": {"value": "unassigned"}, "epiweek": {"value": "202004"}, "gisaid_epi_isl": {"value": "EPI_ISL_406031"}, "host": {"value": "Human"}, "location": {"value": "Kaohsiung"}, "num_date": {"confidence": [2020.061475409836, 2020.061475409836], "value": 2020.061475409836}, "originating_lab": {"value": "Centers for Disease Control, R.O.C. (Taiwan)"}, "pango_lineage": {"value": "B"}, "recency": {"value": "Older"}, "region": {"value": "Asia"}, "region_exposure": {"value": "Asia"}, "sex": {"value": "Male"}, "submitting_lab": {"value": "Centers for Disease Control, R.O.C. (Taiwan)"}}}, {"branch_attrs": {"labels": {"aa": "ORF1a: H3233Y"}, "mutations": {"ORF1a": ["H3233Y"], "nuc": ["C9962T", "T13929C"]}}, "children": [{"branch_attrs": {"labels": {"aa": "ORF1a: G295V, L3116F, I3257L, W4124C; S: P715H"}, "mutations": {"ORF1a": ["G295V", "L3116F", "I3257L", "W4124C"], "S": ["P715H"], "nuc": ["G1149T", "A4222G", "C9611T", "A10034C", "C11461A", "G12637T", "C23706A"]}}, "name": "HongKong/HKPU76-0802/2020", "node_attrs": {"GISAID_clade": {"value": "O"}, "S1_mutations": {"value": 0.0}, "age": {"value": "57"}, "author": {"author": "Kenneth Siu-Sing LEUNG, Timothy Ting-Leung NG, Alan Ka-Lun WU, Miranda Chong-Yee YAU, Hiu-Yin LAO, Ming-Pan CHOI, Kingsley King-Gee TAM, Lam-Kwong LEE, Barry Kin-Chung WONG, Alex Yat-Man HO, Kam-Tong YIP, Kwok-Cheung LUNG, Raymond Wai-To LIU, Eugene Yuk-Keung TSO, Wai-Shing LEUNG, Man-Chun CHAN, Yuk-Yung NG, Kit-Man SIN, Kitty Sau-Chun FUNG, Sandy Ka-Yee CHAU, Wing-Kin TO, Tak-Lun QUE, David Ho-Keung SHUM, Shea Ping YIP, Wing Cheong YAM, Gilman Kit-Hang SIU", "value": "Kenneth Siu-Sing LEUNG, Timothy Ting-Leung NG, Alan Ka-Lun WU, Miranda Chong-Yee YAU, Hiu-Yin LAO, Ming-Pan CHOI, Kingsley King-Gee TAM, Lam-Kwong LEE, Barry Kin-Chung WONG, Alex Yat-Man HO, Kam-Tong YIP, Kwok-Cheung LUNG, Raymond Wai-To LIU, Eugene Yuk-Keung TSO, Wai-Shing LEUNG, Man-Chun CHAN, Yuk-Yung NG, Kit-Man SIN, Kitty Sau-Chun FUNG, Sandy Ka-Yee CHAU, Wing-Kin TO, Tak-Lun QUE, David Ho-Keung SHUM, Shea Ping YIP, Wing Cheong YAM, Gilman Kit-Hang SIU"}, "clade_membership": {"value": "19A"}, "country": {"confidence": {"Hong Kong": 1.0}, "entropy": -1.000088900581841e-12, "value": "Hong Kong"}, "current_frequency": {"value": 0.0}, "date": {"value": "2020-02-23"}, "div": 10, "division": {"value": "Hong Kong"}, "division_exposure": {"value": "Hong Kong"}, "emerging_lineage": {"value": "unassigned"}, "epiweek": {"value": "202009"}, "gisaid_epi_isl": {"value": "EPI_ISL_419246"}, "host": {"value": "Human"}, "location": {"value": "Hong Kong"}, "num_date": {"confidence": [2020.146174863388, 2020.146174863388], "value": 2020.146174863388}, "originating_lab": {"value": "Department of Clinical Pathology, Pamela Youde Nethersole Eastern Hospital"}, "pango_lineage": {"value": "B.43"}, "recency": {"value": "Older"}, "region": {"value": "Asia"}, "region_exposure": {"value": "Asia"}, "sex": {"value": "Female"}, "submitting_lab": {"value": "Department of Health Technology and Informatics, Faculty of Health and Social Science, The Hong Kong Polytechnic University"}}}, {"branch_attrs": {"labels": {"aa": "S: L8V"}, "mutations": {"S": ["L8V"], "nuc": ["C14724T", "T21584G"]}}, "name": "HongKong/HKPU23_2601/2020", "node_attrs": {"GISAID_clade": {"value": "O"}, "S1_mutations": {"value": 0.0}, "age": {"value": "63"}, "author": {"author": "Kenneth Siu-Sing LEUNG, Timothy Ting-Leung NG, Alan Ka-Lun WU, Miranda Chong-Yee YAU, Hiu-Yin LAO, Ming-Pan CHOI, Kingsley King-Gee TAM, Lam-Kwong LEE, Barry Kin-Chung WONG, Alex Yat-Man HO, Kam-Tong Yip, Kwok-Cheung LUNG, Raymond Wai-To LIU, Eugene Yuk-Keung TSO, Wai-Shing LEUNG, Man-Chun CHAN, Yuk-Yung NG, Kit-Man SIN, Kitty Sau-Chun FUNG, Sandy Ka-Yee CHAU, Wing-Kin TO, Tak-Lun Que, David Ho-Keung SHUM, Shea Ping YIP, Wing Cheong YAM, Gilman Kit-Hang SIU", "value": "Kenneth Siu-Sing LEUNG, Timothy Ting-Leung NG, Alan Ka-Lun WU, Miranda Chong-Yee YAU, Hiu-Yin LAO, Ming-Pan CHOI, Kingsley King-Gee TAM, Lam-Kwong LEE, Barry Kin-Chung WONG, Alex Yat-Man HO, Kam-Tong Yip, Kwok-Cheung LUNG, Raymond Wai-To LIU, Eugene Yuk-Keung TSO, Wai-Shing LEUNG, Man-Chun CHAN, Yuk-Yung NG, Kit-Man SIN, Kitty Sau-Chun FUNG, Sandy Ka-Yee CHAU, Wing-Kin TO, Tak-Lun Que, David Ho-Keung SHUM, Shea Ping YIP, Wing Cheong YAM, Gilman Kit-Hang SIU"}, "clade_membership": {"value": "19A"}, "country": {"confidence": {"Hong Kong": 1.0}, "entropy": -1.000088900581841e-12, "value": "Hong Kong"}, "current_frequency": {"value": 0.0}, "date": {"value": "2020-01-30"}, "div": 5, "division": {"value": "Hong Kong"}, "division_exposure": {"value": "Hong Kong"}, "emerging_lineage": {"value": "unassigned"}, "epiweek": {"value": "202005"}, "gisaid_epi_isl": {"value": "EPI_ISL_417183"}, "host": {"value": "Human"}, "location": {"value": "Hong Kong"}, "num_date": {"confidence": [2020.0806010928961, 2020.0806010928961], "value": 2020.0806010928961}, "originating_lab": {"value": "Department of Clinical Pathology, Pamela Youde Nethersole Eastern Hospital"}, "pango_lineage": {"value": "B.43"}, "recency": {"value": "Older"}, "region": {"value": "Asia"}, "region_exposure": {"value": "Asia"}, "sex": {"value": "Female"}, "submitting_lab": {"value": "Department of Health Technology and Informatics, Faculty of Health and Social Science, The Hong Kong Polytechnic University"}}}], "name": "NODE_0000022", "node_attrs": {"S1_mutations": {"value": 0.0}, "clade_membership": {"value": "19A"}, "current_frequency": {"value": 0.0}, "date": {"value": "2020-01-17"}, "div": 3, "emerging_lineage": {"value": "unassigned"}, "num_date": {"confidence": [2020.0007792694837, 2020.0806010928961], "value": 2020.043831743095}, "country": {"confidence": {"Hong Kong": 0.9956237977251272, "Taiwan": 0.0034603138693719794}, "entropy": 0.03486034251231464, "value": "Hong Kong"}}}, {"branch_attrs": {"mutations": {}}, "children": [{"branch_attrs": {"mutations": {}}, "name": "Australia/VIC03/2020", "node_attrs": {"GISAID_clade": {"value": "O"}, "S1_mutations": {"value": 0.0}, "age": {"value": "58"}, "author": {"author": "Caly L., Seemann T., Schultz M., Druce J., Taiaroa, G.", "value": "Caly L., Seemann T., Schultz M., Druce J., Taiaroa, G."}, "clade_membership": {"value": "19A"}, "country": {"confidence": {"Australia": 0.9999999999999999}, "entropy": -9.99866855976916e-13, "value": "Australia"}, "current_frequency": {"value": 0.0}, "date": {"value": "2020-01-25"}, "div": 1, "division": {"value": "Victoria"}, "division_exposure": {"value": "Victoria"}, "emerging_lineage": {"value": "unassigned"}, "epiweek": {"value": "202004"}, "gisaid_epi_isl": {"value": "EPI_ISL_416411"}, "host": {"value": "Human"}, "location": {"value": "Melbourne"}, "num_date": {"confidence": [2020.0669398907103, 2020.0669398907103], "value": 2020.0669398907103}, "originating_lab": {"value": "Victorian Infectious Diseases Reference Laboratory (VIDRL)"}, "pango_lineage": {"value": "B"}, "recency": {"value": "Older"}, "region": {"value": "Oceania"}, "region_exposure": {"value": "Oceania"}, "sex": {"value": "Male"}, "submitting_lab": {"value": "Victorian Infectious Diseases Reference Laboratory and Microbiological Diagnostic Unit Public Health Laboratory, Doherty Institute"}}}, {"branch_attrs": {"mutations": {"nuc": ["T27285C"]}}, "name": "Thailand/SI200383-NT/2020", "node_attrs": {"GISAID_clade": {"value": "O"}, "S1_mutations": {"value": 0.0}, "author": {"author": "Rodpan,A., Joyjinda,Y., Wacharapluesadee,S., Buathong,R., Ghai,S., Petcharat,S., Bunprakob,S., Sirichan,N., Prasithsirikul,W., Mungaomklang,A., Plipat,T. and Hemachudha,T.", "value": "Rodpan,A., Joyjinda,Y., Wacharapluesadee,S., Buathong,R., Ghai,S., Petcharat,S., Bunprakob,S., Sirichan,N., Prasithsirikul,W., Mungaomklang,A., Plipat,T. and Hemachudha,T."}, "clade_membership": {"value": "19A"}, "country": {"confidence": {"Thailand": 1.0}, "entropy": -1.000088900581841e-12, "value": "Thailand"}, "current_frequency": {"value": 0.0}, "date": {"value": "2020-01-23"}, "div": 2, "division": {"value": "Thailand"}, "division_exposure": {"value": "Thailand"}, "emerging_lineage": {"value": "unassigned"}, "epiweek": {"value": "202004"}, "gisaid_epi_isl": {"value": "EPI_ISL_437622"}, "host": {"value": "Human"}, "num_date": {"confidence": [2020.061475409836, 2020.061475409836], "value": 2020.061475409836}, "pango_lineage": {"value": "B"}, "recency": {"value": "Older"}, "region": {"value": "Asia"}, "region_exposure": {"value": "Asia"}, "submitting_lab": {"value": "Faculty of Medicine"}}}], "name": "NODE_0000004", "node_attrs": {"S1_mutations": {"value": 0.0}, "clade_membership": {"value": "19A"}, "current_frequency": {"value": 0.0}, "date": {"value": "2020-01-17"}, "div": 1, "emerging_lineage": {"value": "unassigned"}, "num_date": {"confidence": [2020.0060013387222, 2020.0594132731385], "value": 2020.04394561437}, "country": {"confidence": {"Australia": 0.3379495246106974, "South Africa": 0.00585972131992757, "Taiwan": 0.1993193303417118, "Thailand": 0.37385295341997576}, "entropy": 1.7068656477936834, "value": "Thailand"}}}, {"branch_attrs": {"labels": {"aa": "ORF1a: L3606F"}, "mutations": {"ORF1a": ["L3606F"], "nuc": ["G11083T"]}}, "children": [{"branch_attrs": {"labels": {"aa": "ORF1b: L1963*; S: Y1067F, T1076S, K1086*"}, "mutations": {"ORF1b": ["L1963*"], "S": ["Y1067F", "T1076S", "K1086*"], "nuc": ["T19355G", "A24762T", "A24788T", "A24818T", "C25339T"]}}, "name": "Taiwan/TSGH-01/2020", "node_attrs": {"GISAID_clade": {"value": "V"}, "S1_mutations": {"value": 0.0}, "age": {"value": "24"}, "author": {"author": "Cherng-Lih Perng, Ming-Jr Jian, Chih-Kai Chang, Jung-Chung Lin, Kuo-Ming Yeh, Chien-Wen Chen, Sheng-Kang Chiu, Hsing-Yi Chung, Shih-Hung Tsai, Kuo-Sheng Hung, Feng-Yee Chang, Hung-Sheng Shang", "value": "Cherng-Lih Perng, Ming-Jr Jian, Chih-Kai Chang, Jung-Chung Lin, Kuo-Ming Yeh, Chien-Wen Chen, Sheng-Kang Chiu, Hsing-Yi Chung, Shih-Hung Tsai, Kuo-Sheng Hung, Feng-Yee Chang, Hung-Sheng Shang"}, "clade_membership": {"value": "19A"}, "country": {"confidence": {"Taiwan": 1.0}, "entropy": -1.000088900581841e-12, "value": "Taiwan"}, "current_frequency": {"value": 0.0}, "date": {"value": "2020-02-07"}, "div": 7, "division": {"value": "Taiwan"}, "division_exposure": {"value": "Taiwan"}, "emerging_lineage": {"value": "unassigned"}, "epiweek": {"value": "202006"}, "gisaid_epi_isl": {"value": "EPI_ISL_426629"}, "host": {"value": "Human"}, "location": {"value": "Taipei"}, "num_date": {"confidence": [2020.1024590163934, 2020.1024590163934], "value": 2020.1024590163934}, "originating_lab": {"value": "TSGH-CP molecular lab"}, "pango_lineage": {"value": "B"}, "recency": {"value": "Older"}, "region": {"value": "Asia"}, "region_exposure": {"value": "Asia"}, "sex": {"value": "Male"}, "submitting_lab": {"value": "TSGH-CP molecular lab"}}}, {"name": "Iceland/13/2020_travel_history", "node_attrs": {"div": 6, "num_date": {"confidence": [2020.1571038251366, 2020.1571038251366], "value": 2020.1571038251366}, "country": {"confidence": {"Italy": 1.0}, "entropy": -1.000088900581841e-12, "value": "Italy"}}, "children": [{"branch_attrs": {"labels": {"aa": "ORF1b: A1643V; S: L18F"}, "mutations": {"ORF1b": ["A1643V"], "S": ["L18F"], "nuc": ["T7876A", "C18395T", "C21614T", "G22225T"]}}, "name": "Iceland/13/2020", "node_attrs": {"GISAID_clade": {"value": "V"}, "S1_mutations": {"value": 1.0}, "age": {"value": "48"}, "author": {"author": "Daniel F Gudbjartsson; Agnar Helgason; Hakon Jonsson; Olafur T Magnusson; Pall Melsted; Gudmundur L Norddahl; Jona Saemundsdottir; Asgeir Sigurdsson; Patrick Sulem; Arna B Agustsdottir; Berglind Eiriksdottir; Run Fridriksdottir; Elisabet E Gardarsdottir; Gudmundur Georgsson; Olafia S Gretarsdottir; Kjartan R Gudmundsson; Thora R Gunnarsdottir; Arnaldur Gylfason; Hilma Holm; Brynjar O Jensson; Aslaug Jonasdottir; Kamilla S Josefsdottir; Thordur Kristjansson; Droplaug N Magnusdottir; Louise le Roux; Gudrun Sigmundsdottir; Gardar Sveinbjornsson; Kristin E Sveinsdottir; Maney Sveinsdottir; Emil A Thorarensen; Bjarni Thorbjornsson; Gisli Masson; Ingileif Jonsdottir; Alma Moller; Thorolfur Gudnason; Karl G Kristinsson; Unnur Thorsteinsdottir; Kari Stefansson", "value": "Daniel F Gudbjartsson; Agnar Helgason; Hakon Jonsson; Olafur T Magnusson; Pall Melsted; Gudmundur L Norddahl; Jona Saemundsdottir; Asgeir Sigurdsson; Patrick Sulem; Arna B Agustsdottir; Berglind Eiriksdottir; Run Fridriksdottir; Elisabet E Gardarsdottir; Gudmundur Georgsson; Olafia S Gretarsdottir; Kjartan R Gudmundsson; Thora R Gunnarsdottir; Arnaldur Gylfason; Hilma Holm; Brynjar O Jensson; Aslaug Jonasdottir; Kamilla S Josefsdottir; Thordur Kristjansson; Droplaug N Magnusdottir; Louise le Roux; Gudrun Sigmundsdottir; Gardar Sveinbjornsson; Kristin E Sveinsdottir; Maney Sveinsdottir; Emil A Thorarensen; Bjarni Thorbjornsson; Gisli Masson; Ingileif Jonsdottir; Alma Moller; Thorolfur Gudnason; Karl G Kristinsson; Unnur Thorsteinsdottir; Kari Stefansson"}, "clade_membership": {"value": "19A"}, "country": {"value": "Iceland"}, "country_exposure": {"value": "Italy"}, "current_frequency": {"value": 0.0}, "date": {"value": "2020-02-27"}, "div": 6, "division": {"value": "Reykjavik"}, "division_exposure": {"value": "Italy"}, "emerging_lineage": {"value": "unassigned"}, "epiweek": {"value": "202009"}, "gisaid_epi_isl": {"value": "EPI_ISL_417765"}, "host": {"value": "Human"}, "num_date": {"confidence": [2020.1571038251366, 2020.1571038251366], "value": 2020.1571038251366}, "originating_lab": {"value": "The National University Hospital of Iceland"}, "pango_lineage": {"value": "B"}, "recency": {"value": "Older"}, "region": {"value": "Europe"}, "region_exposure": {"value": "Europe"}, "sex": {"value": "Male"}, "submitting_lab": {"value": "deCODE genetics"}}}]}, {"branch_attrs": {"mutations": {}}, "children": [{"branch_attrs": {"mutations": {}}, "children": [{"branch_attrs": {"labels": {"aa": "ORF1a: T1246I; ORF8: T12A"}, "mutations": {"ORF1a": ["T1246I"], "ORF8": ["T12A"], "nuc": ["C4002T", "C9223T", "T17247C", "A27927G"]}}, "name": "SouthAfrica/KRISP-02/2020", "node_attrs": {"GISAID_clade": {"value": "V"}, "S1_mutations": {"value": 0.0}, "age": {"value": "40"}, "author": {"author": "Giandhari J, Pillay S, Ngcapu S, Samsunder N, Lessells R, Chimukangara B, Deforche K, Tegally H, Wilkinson E, de Oliveira T", "value": "Giandhari J, Pillay S, Ngcapu S, Samsunder N, Lessells R, Chimukangara B, Deforche K, Tegally H, Wilkinson E, de Oliveira T"}, "clade_membership": {"value": "19A"}, "country": {"confidence": {"South Africa": 1.0}, "entropy": -1.000088900581841e-12, "value": "South Africa"}, "current_frequency": {"value": 0.0}, "date": {"value": "2020-03-23"}, "div": 6, "division": {"value": "KwaZulu-Natal"}, "division_exposure": {"value": "KwaZulu-Natal"}, "emerging_lineage": {"value": "unassigned"}, "epiweek": {"value": "202013"}, "gisaid_epi_isl": {"value": "EPI_ISL_421572"}, "host": {"value": "Human"}, "num_date": {"confidence": [2020.2254098360656, 2020.2254098360656], "value": 2020.2254098360656}, "originating_lab": {"value": "Molecular Diagnostic Services and FLowpath"}, "pango_lineage": {"value": "B"}, "recency": {"value": "Older"}, "region": {"value": "Africa"}, "region_exposure": {"value": "Africa"}, "sex": {"value": "Female"}, "submitting_lab": {"value": "KRISP, KZN Research Innovation and Sequencing Platform"}}}, {"branch_attrs": {"mutations": {}}, "children": [{"name": "Italy/LAZ-INMI1-cs/2020_travel_history", "node_attrs": {"div": 2, "num_date": {"confidence": [2020.077868852459, 2020.077868852459], "value": 2020.077868852459}, "country": {"confidence": {"China": 1.0}, "entropy": -1.000088900581841e-12, "value": "China"}}, "children": [{"branch_attrs": {"mutations": {}}, "name": "Italy/LAZ-INMI1-cs/2020", "node_attrs": {"GISAID_clade": {"value": "V"}, "S1_mutations": {"value": 0.0}, "age": {"value": "66"}, "author": {"author": "Maria R. Capobianchi, Cesare E. M. Gruber, Martina Rueca, Fabrizio Carletti, Barbara Bartolini, Francesco Messina, Emanuela Giombini, Francesca Colavita, Concetta Castilletti, Eleonora Lalle, Emanuele Nicastri, Giuseppe Ippolito.", "value": "Maria R. Capobianchi, Cesare E. M. Gruber, Martina Rueca, Fabrizio Carletti, Barbara Bartolini, Francesco Messina, Emanuela Giombini, Francesca Colavita, Concetta Castilletti, Eleonora Lalle, Emanuele Nicastri, Giuseppe Ippolito."}, "clade_membership": {"value": "19A"}, "country": {"value": "Italy"}, "country_exposure": {"value": "China"}, "current_frequency": {"value": 0.0}, "date": {"value": "2020-01-29"}, "div": 2, "division": {"value": "Lazio"}, "division_exposure": {"value": "Hubei"}, "emerging_lineage": {"value": "unassigned"}, "epiweek": {"value": "202005"}, "gisaid_epi_isl": {"value": "EPI_ISL_410546"}, "host": {"value": "Human"}, "location": {"value": "Rome"}, "num_date": {"confidence": [2020.077868852459, 2020.077868852459], "value": 2020.077868852459}, "originating_lab": {"value": "INMI Lazzaro Spallanzani IRCCS"}, "pango_lineage": {"value": "B"}, "recency": {"value": "Older"}, "region": {"value": "Europe"}, "region_exposure": {"value": "Asia"}, "sex": {"value": "Female"}, "submitting_lab": {"value": "Laboratory of Virology, INMI Lazzaro Spallanzani IRCCS"}}}]}, {"branch_attrs": {"mutations": {}}, "name": "Taiwan/TSGH-36/2020", "node_attrs": {"GISAID_clade": {"value": "V"}, "S1_mutations": {"value": 0.0}, "age": {"value": "53"}, "author": {"author": "Cherng-Lih Perng, Ming-Jr JIAN, Chih-Kai Chang, Jung-Chung Lin, Kuo-Ming Yeh, Chien-Wen Chen, Sheng-Kang Chiu, Hsing-Yi Chung, Shih-Hung Tsai, Kuo-Sheng Hung, Tien-Yao Chang, Feng-Yee Chang, Hung-Sheng Shang", "value": "Cherng-Lih Perng, Ming-Jr JIAN, Chih-Kai Chang, Jung-Chung Lin, Kuo-Ming Yeh, Chien-Wen Chen, Sheng-Kang Chiu, Hsing-Yi Chung, Shih-Hung Tsai, Kuo-Sheng Hung, Tien-Yao Chang, Feng-Yee Chang, Hung-Sheng Shang"}, "clade_membership": {"value": "19A"}, "country": {"confidence": {"Taiwan": 0.9999999999999999}, "entropy": -9.99866855976916e-13, "value": "Taiwan"}, "current_frequency": {"value": 0.0}, "date": {"value": "2020-02-06"}, "div": 2, "division": {"value": "Taiwan"}, "division_exposure": {"value": "Taiwan"}, "emerging_lineage": {"value": "unassigned"}, "epiweek": {"value": "202006"}, "gisaid_epi_isl": {"value": "EPI_ISL_457730"}, "host": {"value": "Human"}, "location": {"value": "Taipei"}, "num_date": {"confidence": [2020.0997267759562, 2020.0997267759562], "value": 2020.0997267759562}, "originating_lab": {"value": "TSGH-CP molecular lab"}, "pango_lineage": {"value": "B"}, "recency": {"value": "Older"}, "region": {"value": "Asia"}, "region_exposure": {"value": "Asia"}, "sex": {"value": "Female"}, "submitting_lab": {"value": "TSGH-CP molecular lab"}}}], "name": "NODE_0000008", "node_attrs": {"S1_mutations": {"value": 0.0}, "clade_membership": {"value": "19A"}, "current_frequency": {"value": 0.0}, "date": {"value": "2020-01-28"}, "div": 2, "emerging_lineage": {"value": "unassigned"}, "num_date": {"confidence": [2020.060468893044, 2020.077868852459], "value": 2020.0760687388529}, "country": {"confidence": {"China": 0.033644521318558704, "South Africa": 0.009777194693386308, "Taiwan": 0.9481051743164576}, "entropy": 0.29305723159526, "value": "Taiwan"}}}], "name": "NODE_0000007", "node_attrs": {"S1_mutations": {"value": 0.0}, "clade_membership": {"value": "19A"}, "current_frequency": {"value": 0.0}, "date": {"value": "2020-01-22"}, "div": 2, "emerging_lineage": {"value": "unassigned"}, "num_date": {"confidence": [2020.0421675337295, 2020.0751052420399], "value": 2020.0600040760032}, "country": {"confidence": {"Bahrain": 0.001797708527825789, "China": 0.00916982836121468, "South Africa": 0.054733402947950587, "Taiwan": 0.9241091896201339}, "entropy": 0.38243578873448186, "value": "Taiwan"}}}, {"branch_attrs": {"mutations": {"nuc": ["C14805T"]}}, "children": [{"branch_attrs": {"labels": {"aa": "N: D22G, T334I; ORF1a: S376L, K2497R, M3539V; ORF1b: D54Y; ORF9b: I19V"}, "mutations": {"N": ["D22G", "T334I"], "ORF1a": ["S376L", "K2497R", "M3539V"], "ORF1b": ["D54Y"], "ORF9b": ["I19V"], "nuc": ["C683T", "C1392T", "C2695T", "A7755G", "A10880G", "G13627T", "C15540T", "C25521T", "A28338G", "C29274T"]}}, "name": "Bahrain/BAH-20/2020", "node_attrs": {"GISAID_clade": {"value": "V"}, "S1_mutations": {"value": 0.0}, "author": {"author": "Bas Oude Munnink, David Nieuwenhuijse, Reina Sikkema, Fatema, Ebrahim Shehad, Amjad Ghanem Mohamed, Hashmeya Al Wasti, Claudia Schapendonk, Irina Chestakova, Anne van der Linden, Theo Bestebroer, Stefan van Nieuwkoop, Mark Pronk, Pascal Lexmond, Richard Molenkamp, Marion Koopmans, on behalf of the Dutch national COVID-19 response team.", "value": "Bas Oude Munnink, David Nieuwenhuijse, Reina Sikkema, Fatema, Ebrahim Shehad, Amjad Ghanem Mohamed, Hashmeya Al Wasti, Claudia Schapendonk, Irina Chestakova, Anne van der Linden, Theo Bestebroer, Stefan van Nieuwkoop, Mark Pronk, Pascal Lexmond, Richard Molenkamp, Marion Koopmans, on behalf of the Dutch national COVID-19 response team."}, "clade_membership": {"value": "19A"}, "country": {"confidence": {"Bahrain": 1.0}, "entropy": -1.000088900581841e-12, "value": "Bahrain"}, "current_frequency": {"value": 0.0}, "date": {"value": "2020-04-08"}, "div": 13, "division": {"value": "Bahrain"}, "division_exposure": {"value": "Bahrain"}, "emerging_lineage": {"value": "unassigned"}, "epiweek": {"value": "202015"}, "gisaid_epi_isl": {"value": "EPI_ISL_483561"}, "host": {"value": "Human"}, "num_date": {"confidence": [2020.26912568306, 2020.26912568306], "value": 2020.26912568306}, "originating_lab": {"value": "Kingdom of Bahrein Ministry of Health"}, "pango_lineage": {"value": "B.31"}, "recency": {"value": "Older"}, "region": {"value": "Asia"}, "region_exposure": {"value": "Asia"}, "submitting_lab": {"value": "Erasmus Medical Center"}}}, {"branch_attrs": {"labels": {"aa": "ORF1a: I739V, P765S"}, "mutations": {"ORF1a": ["I739V", "P765S"], "nuc": ["A2480G", "C2558T"]}}, "children": [{"branch_attrs": {"labels": {"aa": "ORF1a: K851E, N1934D; ORF8: H17F"}, "mutations": {"ORF1a": ["K851E", "N1934D"], "ORF8": ["H17F"], "nuc": ["A2816G", "A6065G", "C15237T", "A19361-", "T20797A", "A22411T", "T24686-", "C27942T", "A27943T", "C27944T"]}}, "name": "Slovakia/60023-VHU1453_2020/2020", "node_attrs": {"GISAID_clade": {"value": "V"}, "S1_mutations": {"value": 0.0}, "age": {"value": "65"}, "author": {"author": "Dirb\u00e1kov\u00e1 Z., Ma\u010farov\u00e1 L., Manco\u0161 M., Strh\u00e1rsky J., Sujov\u00e1 S., Mokry\u0161ov\u00e1 S., Tin\u00e1k M., Moj\u017ei\u0161 M.", "value": "Dirb\u00e1kov\u00e1 Z., Ma\u010farov\u00e1 L., Manco\u0161 M., Strh\u00e1rsky J., Sujov\u00e1 S., Mokry\u0161ov\u00e1 S., Tin\u00e1k M., Moj\u017ei\u0161 M."}, "clade_membership": {"value": "19A"}, "country": {"confidence": {"Slovakia": 1.0}, "entropy": -1.000088900581841e-12, "value": "Slovakia"}, "current_frequency": {"value": 0.0}, "date": {"value": "2020-04-27"}, "div": 13, "division": {"value": "Pre\u0161ov"}, "division_exposure": {"value": "Pre\u0161ov"}, "emerging_lineage": {"value": "unassigned"}, "epiweek": {"value": "202018"}, "gisaid_epi_isl": {"value": "EPI_ISL_1942265"}, "host": {"value": "Human"}, "location": {"value": "Petrovany"}, "num_date": {"confidence": [2020.3210382513662, 2020.3210382513662], "value": 2020.3210382513662}, "originating_lab": {"value": "Regional Authority of Public Health Bansk\u00e1 Bystrica Slovakia"}, "pango_lineage": {"value": "B.40"}, "recency": {"value": "Older"}, "region": {"value": "Europe"}, "region_exposure": {"value": "Europe"}, "sex": {"value": "Female"}, "submitting_lab": {"value": "SVFI, Veterinary institute in Zvolen, Slovakia"}}}, {"branch_attrs": {"mutations": {"nuc": ["C4423T"]}}, "name": "Brazil/ES-FIOCRUZ-225/2020", "node_attrs": {"GISAID_clade": {"value": "V"}, "S1_mutations": {"value": 0.0}, "age": {"value": "37"}, "author": {"author": "Paola Resende, Allison Fabri, Joilson Xavier, Sunando Roy, Fernando Motta, Aline Mattos, Milene Miranda, Cristiana Garcia, Braulia Caetano, Maria Ogrzewalska, Jonathan Lopes, Luciana Appolinario, Maria N\u00f3brega, Marilda Siqueira on behalf of the Fiocruz COVID-19 Genomic Surveillance Network", "value": "Paola Resende, Allison Fabri, Joilson Xavier, Sunando Roy, Fernando Motta, Aline Mattos, Milene Miranda, Cristiana Garcia, Braulia Caetano, Maria Ogrzewalska, Jonathan Lopes, Luciana Appolinario, Maria N\u00f3brega, Marilda Siqueira on behalf of the Fiocruz COVID-19 Genomic Surveillance Network"}, "clade_membership": {"value": "19A"}, "country": {"confidence": {"Brazil": 1.0}, "entropy": -1.000088900581841e-12, "value": "Brazil"}, "current_frequency": {"value": 0.0}, "date": {"value": "2020-02-29"}, "div": 6, "division": {"value": "Espirito Santo"}, "division_exposure": {"value": "Espirito Santo"}, "emerging_lineage": {"value": "unassigned"}, "epiweek": {"value": "202009"}, "gisaid_epi_isl": {"value": "EPI_ISL_415128"}, "host": {"value": "Human"}, "location": {"value": "Vila Velha"}, "num_date": {"confidence": [2020.1625683060108, 2020.1625683060108], "value": 2020.1625683060108}, "originating_lab": {"value": "Laborat\u00f3rio Central de Sa\u00fade P\u00fablica do Estado do Esp\u00edrito Santo (LACEN-ES)"}, "pango_lineage": {"value": "B.40"}, "recency": {"value": "Older"}, "region": {"value": "South America"}, "region_exposure": {"value": "South America"}, "sex": {"value": "Female"}, "submitting_lab": {"value": "Laboratory of Respiratory Viruses and Measles, Oswaldo Cruz Institute, FIOCRUZ"}}}, {"branch_attrs": {"labels": {"aa": "ORF1a: S1361F; S: A845S"}, "mutations": {"ORF1a": ["S1361F"], "S": ["A845S"], "nuc": ["C4347T", "G24095T"]}}, "name": "Mongolia/3631/2020", "node_attrs": {"GISAID_clade": {"value": "V"}, "S1_mutations": {"value": 0.0}, "age": {"value": "27"}, "author": {"author": "Naranzul Ts,Bayasgalan N,Khishigmunkh Ch,Seiichiro F,Hideka M,Mina N,Shinji W,Ankhbayar S,Tsogzolmaa G,Darmaa B,Battur L,Nymadawa P", "value": "Naranzul Ts,Bayasgalan N,Khishigmunkh Ch,Seiichiro F,Hideka M,Mina N,Shinji W,Ankhbayar S,Tsogzolmaa G,Darmaa B,Battur L,Nymadawa P"}, "clade_membership": {"value": "19A"}, "country": {"confidence": {"Mongolia": 0.9999999999999999}, "entropy": -9.99866855976916e-13, "value": "Mongolia"}, "current_frequency": {"value": 0.0}, "date": {"value": "2020-03-18"}, "div": 7, "division": {"value": "Mongolia"}, "division_exposure": {"value": "Mongolia"}, "emerging_lineage": {"value": "unassigned"}, "epiweek": {"value": "202012"}, "gisaid_epi_isl": {"value": "EPI_ISL_1805651"}, "host": {"value": "Human"}, "num_date": {"confidence": [2020.2117486338798, 2020.2117486338798], "value": 2020.2117486338798}, "originating_lab": {"value": "National Center for Communicable Diseases (NCCD) National Influenza Center"}, "pango_lineage": {"value": "B.40"}, "recency": {"value": "Older"}, "region": {"value": "Asia"}, "region_exposure": {"value": "Asia"}, "sex": {"value": "Female"}, "submitting_lab": {"value": "National Center for Communicable Diseases (NCCD) National Influenza Center"}}}, {"branch_attrs": {"mutations": {}}, "children": [{"branch_attrs": {"labels": {"aa": "M: C86F"}, "mutations": {"M": ["C86F"], "nuc": ["G26779T"]}}, "children": [{"branch_attrs": {"labels": {"aa": "N: R14L; ORF9b: A11S"}, "mutations": {"N": ["R14L"], "ORF9b": ["A11S"], "nuc": ["G28314T"]}}, "name": "SouthKorea/S4/2020", "node_attrs": {"GISAID_clade": {"value": "V"}, "S1_mutations": {"value": 0.0}, "author": {"author": "Kuenyoul Park, Jaewoong Lee, Kihyun Lee, Jiwon Jung, Sung-Han Kim, Jina Lee, Mauricio Chalita, Seok-Hwan Yoon, Jongsik Chun, Kyu-Hwa Hur, Heungsup Sung, Mi-Na Kim, and Hae Kyung Lee", "value": "Kuenyoul Park, Jaewoong Lee, Kihyun Lee, Jiwon Jung, Sung-Han Kim, Jina Lee, Mauricio Chalita, Seok-Hwan Yoon, Jongsik Chun, Kyu-Hwa Hur, Heungsup Sung, Mi-Na Kim, and Hae Kyung Lee"}, "clade_membership": {"value": "19A"}, "country": {"confidence": {"South Korea": 1.0}, "entropy": -1.000088900581841e-12, "value": "South Korea"}, "current_frequency": {"value": 0.0}, "date": {"value": "2020-04-01"}, "div": 6, "division": {"value": "Gyeonggi Province"}, "division_exposure": {"value": "Gyeonggi Province"}, "emerging_lineage": {"value": "unassigned"}, "epiweek": {"value": "202014"}, "gisaid_epi_isl": {"value": "EPI_ISL_485395"}, "host": {"value": "Human"}, "location": {"value": "Uijeongbu"}, "num_date": {"confidence": [2020.25, 2020.25], "value": 2020.25}, "originating_lab": {"value": "University of Ulsan College of Medicine and Asan Medical Center"}, "pango_lineage": {"value": "B.40"}, "recency": {"value": "Older"}, "region": {"value": "Asia"}, "region_exposure": {"value": "Asia"}, "submitting_lab": {"value": "University of Ulsan College of Medicine and Asan Medical Center"}}}, {"branch_attrs": {"mutations": {}}, "name": "Nigeria/OG007-CV22/2020", "node_attrs": {"GISAID_clade": {"value": "V"}, "S1_mutations": {"value": 0.0}, "age": {"value": "30"}, "author": {"author": "Oluniyi P.E., Ajogbasile F.V., Kayode A., Oguzie J., Olawoye I., Uwanibe J., Olumade T., Folarin O.A., Ihekweazu C., Happi C.T.", "value": "Oluniyi P.E., Ajogbasile F.V., Kayode A., Oguzie J., Olawoye I., Uwanibe J., Olumade T., Folarin O.A., Ihekweazu C., Happi C.T."}, "clade_membership": {"value": "19A"}, "country": {"confidence": {"Nigeria": 1.0}, "entropy": -1.000088900581841e-12, "value": "Nigeria"}, "current_frequency": {"value": 0.0}, "date": {"value": "2020-03-29"}, "div": 6, "division": {"value": "Ogun State"}, "division_exposure": {"value": "Ogun State"}, "emerging_lineage": {"value": "unassigned"}, "epiweek": {"value": "202014"}, "gisaid_epi_isl": {"value": "EPI_ISL_455412"}, "host": {"value": "Human"}, "num_date": {"confidence": [2020.2418032786886, 2020.2418032786886], "value": 2020.2418032786886}, "originating_lab": {"value": "Nigeria Centre for Disease Control (NCDC)"}, "pango_lineage": {"value": "B.40"}, "recency": {"value": "Older"}, "region": {"value": "Africa"}, "region_exposure": {"value": "Africa"}, "sex": {"value": "Female"}, "submitting_lab": {"value": "African Centre of Excellence for Genomics of Infectious Diseases (ACEGID), Redeemer's University, Ede, Osun State, Nigeria"}}}], "name": "NODE_0000013", "node_attrs": {"S1_mutations": {"value": 0.0}, "clade_membership": {"value": "19A"}, "current_frequency": {"value": 0.0}, "date": {"value": "2020-03-14"}, "div": 5, "emerging_lineage": {"value": "unassigned"}, "num_date": {"confidence": [2020.1204852619585, 2020.2310018592827], "value": 2020.2001753946856}, "country": {"confidence": {"Brazil": 0.034925383571430345, "Greece": 0.0369611607576426, "Nigeria": 0.347294508941496, "South Korea": 0.3487465485106026}, "entropy": 2.355381886576549, "value": "South Korea"}}}, {"branch_attrs": {"mutations": {}}, "children": [{"branch_attrs": {"labels": {"aa": "ORF1a: V84-, M85-, V2203I, H3076Y"}, "mutations": {"ORF1a": ["V84-", "M85-", "V2203I", "H3076Y"], "nuc": ["G515-", "T516-", "T517-", "A518-", "T519-", "G520-", "G6872A", "C9491T"]}}, "name": "Greece/53/2020", "node_attrs": {"GISAID_clade": {"value": "V"}, "S1_mutations": {"value": 0.0}, "author": {"author": "Kassela K., Bampali,M., Dovrolis,N., Gatzidou,E., Froukala,E., Stavropoulou,A., Veletza,S., Tsakris,A., Spanakis,N. and Karakasiliotis,I.", "value": "Kassela K., Bampali,M., Dovrolis,N., Gatzidou,E., Froukala,E., Stavropoulou,A., Veletza,S., Tsakris,A., Spanakis,N. and Karakasiliotis,I."}, "clade_membership": {"value": "19A"}, "country": {"confidence": {"Greece": 0.9999999999999999}, "entropy": -9.99866855976916e-13, "value": "Greece"}, "current_frequency": {"value": 0.0}, "date": {"value": "2020-04-04"}, "div": 7, "division": {"value": "Athens"}, "division_exposure": {"value": "Athens"}, "emerging_lineage": {"value": "unassigned"}, "epiweek": {"value": "202014"}, "gisaid_epi_isl": {"value": "EPI_ISL_434466"}, "host": {"value": "Human"}, "num_date": {"confidence": [2020.2581967213114, 2020.2581967213114], "value": 2020.2581967213114}, "originating_lab": {"value": "Laboratory of Microbiology, Medical School, National and Kapodistrian University of Athens"}, "pango_lineage": {"value": "B.40"}, "recency": {"value": "Older"}, "region": {"value": "Europe"}, "region_exposure": {"value": "Europe"}, "submitting_lab": {"value": "Laboratory of Biology, Department of Medicine, Democritus University of Thrace"}}}, {"branch_attrs": {"labels": {"aa": "ORF1a: L2969F"}, "mutations": {"ORF1a": ["L2969F"], "nuc": ["C9170T"]}}, "children": [{"branch_attrs": {"labels": {"aa": "ORF1a: S944L"}, "mutations": {"ORF1a": ["S944L"], "nuc": ["C3096T"]}}, "name": "Chile/RM-ISPCH-55/2020", "node_attrs": {"GISAID_clade": {"value": "V"}, "S1_mutations": {"value": 0.0}, "age": {"value": "9"}, "author": {"author": "Andr\u00e9s E Castillo, B\u00e1rbara Parra,Paz Tapia, Jaime Lagos, Loredana Arata, Alejandra Acevedo, Winston Andrade, Gabriel Leal, Carolina Tambley, Patricia Bustos, Rodrigo Fasce, Jorge Fernandez", "value": "Andr\u00e9s E Castillo, B\u00e1rbara Parra,Paz Tapia, Jaime Lagos, Loredana Arata, Alejandra Acevedo, Winston Andrade, Gabriel Leal, Carolina Tambley, Patricia Bustos, Rodrigo Fasce, Jorge Fernandez"}, "clade_membership": {"value": "19A"}, "country": {"confidence": {"Chile": 1.0}, "entropy": -1.000088900581841e-12, "value": "Chile"}, "current_frequency": {"value": 0.0}, "date": {"value": "2020-04-02"}, "div": 7, "division": {"value": "Region Metropolitana de Santiago"}, "division_exposure": {"value": "Region Metropolitana de Santiago"}, "emerging_lineage": {"value": "unassigned"}, "epiweek": {"value": "202014"}, "gisaid_epi_isl": {"value": "EPI_ISL_445351"}, "host": {"value": "Human"}, "location": {"value": "Santiago CL"}, "num_date": {"confidence": [2020.2527322404371, 2020.2527322404371], "value": 2020.2527322404371}, "originating_lab": {"value": "HOSPITAL SAN JUAN DE DIOS"}, "pango_lineage": {"value": "B.40"}, "recency": {"value": "Older"}, "region": {"value": "South America"}, "region_exposure": {"value": "South America"}, "sex": {"value": "Male"}, "submitting_lab": {"value": "Instituto de Salud Publica de Chile"}}}, {"branch_attrs": {"mutations": {}}, "name": "Aruba/AW-RIVM-10122/2020", "node_attrs": {"GISAID_clade": {"value": "V"}, "S1_mutations": {"value": 0.0}, "age": {"value": "41"}, "author": {"author": "Adam Meijer, Harry Vennema, Jeroen Cremer, Sharon van den Brink, Bas van der Veer, AnneMarie van den Brandt, Florian Zwagemaker, Dennis Schmitz, Chantal Reusken, on behalf of the national COVID-19 response team", "value": "Adam Meijer, Harry Vennema, Jeroen Cremer, Sharon van den Brink, Bas van der Veer, AnneMarie van den Brandt, Florian Zwagemaker, Dennis Schmitz, Chantal Reusken, on behalf of the national COVID-19 response team"}, "clade_membership": {"value": "19A"}, "country": {"confidence": {"Aruba": 1.0}, "entropy": -1.000088900581841e-12, "value": "Aruba"}, "current_frequency": {"value": 0.0}, "date": {"value": "2020-03-22"}, "div": 6, "division": {"value": "Aruba"}, "division_exposure": {"value": "Aruba"}, "emerging_lineage": {"value": "unassigned"}, "epiweek": {"value": "202013"}, "gisaid_epi_isl": {"value": "EPI_ISL_547449"}, "host": {"value": "Human"}, "num_date": {"confidence": [2020.2226775956285, 2020.2226775956285], "value": 2020.2226775956285}, "originating_lab": {"value": "Dutch COVID-19 response team"}, "pango_lineage": {"value": "B.40"}, "recency": {"value": "Older"}, "region": {"value": "South America"}, "region_exposure": {"value": "South America"}, "sex": {"value": "Male"}, "submitting_lab": {"value": "National Institute for Public Health and the Environment (RIVM)"}}}], "name": "NODE_0000038", "node_attrs": {"S1_mutations": {"value": 0.0}, "clade_membership": {"value": "19A"}, "current_frequency": {"value": 0.0}, "date": {"value": "2020-03-22"}, "div": 6, "emerging_lineage": {"value": "unassigned"}, "num_date": {"confidence": [2020.1991393687133, 2020.2226775956285], "value": 2020.2226775956285}, "country": {"confidence": {"Aruba": 0.35064474156977665, "Brazil": 0.025505560838080372, "Chile": 0.36687206645795667, "Greece": 0.10421787832487747}, "entropy": 2.0812947921906053, "value": "Chile"}}}], "name": "NODE_0000014", "node_attrs": {"S1_mutations": {"value": 0.0}, "clade_membership": {"value": "19A"}, "current_frequency": {"value": 0.0}, "date": {"value": "2020-03-07"}, "div": 5, "emerging_lineage": {"value": "unassigned"}, "num_date": {"confidence": [2020.1238661431955, 2020.2157596566392], "value": 2020.1826212142164}, "country": {"confidence": {"Aruba": 0.12377950790362095, "Brazil": 0.06236909415752675, "Chile": 0.13508052295095194, "Greece": 0.38752263745496324}, "entropy": 2.6464581637845837, "value": "Greece"}}}], "name": "NODE_0000012", "node_attrs": {"S1_mutations": {"value": 0.0}, "clade_membership": {"value": "19A"}, "current_frequency": {"value": 0.0}, "date": {"value": "2020-02-27"}, "div": 5, "emerging_lineage": {"value": "unassigned"}, "num_date": {"confidence": [2020.1275225210736, 2020.2127804092834], "value": 2020.1569167875753}, "country": {"confidence": {"Brazil": 0.1385934435685277, "Greece": 0.14153306909597155, "Nigeria": 0.10965763824486605, "South Korea": 0.11421528540514998}, "entropy": 3.2114225182438556, "value": "Greece"}}}], "name": "NODE_0000037", "node_attrs": {"S1_mutations": {"value": 0.0}, "clade_membership": {"value": "19A"}, "current_frequency": {"value": 0.0}, "date": {"value": "2020-02-27"}, "div": 5, "emerging_lineage": {"value": "unassigned"}, "num_date": {"confidence": [2020.153644913799, 2020.161474773272], "value": 2020.1567894476752}, "country": {"confidence": {"Bahrain": 0.046865091636955535, "Brazil": 0.29743121718901344, "Mongolia": 0.19436542916131783, "Slovakia": 0.1975284056001573}, "entropy": 2.439659991860318, "value": "Brazil"}}}, {"branch_attrs": {"mutations": {}}, "children": [{"branch_attrs": {"mutations": {}}, "children": [{"branch_attrs": {"labels": {"aa": "ORF1b: D1024N"}, "mutations": {"ORF1b": ["D1024N"], "nuc": ["G16537A", "C19944T", "A27989G"]}}, "name": "Qatar/QA-WCMQ_FD17059336/2020", "node_attrs": {"GISAID_clade": {"value": "V"}, "S1_mutations": {"value": 0.0}, "author": {"author": "WCMQ: Ayeda A. Ahmed, Meryem Bensaad, Shameem Younuskunju, Yasmin Mohamoud, Laith Abu-Raddad, Joel A Malek. QGP: Fatima H. Al-Kuwari, Chadi Saad MOPH and HMC: Abdullatif Al-Khal, Muna A. S. Al-Maslamani, Mashael A. Al-Bader, Hamda Alromaihi, Roberto Bertollini, Peter V. Coyle, Einas A. E. Al-Kuwari, Hamad E. Al-Romaihi, Salih Al-Marri, Mohammed Al-Thani, Reham A. El-Kahlout. QBB: Tasneem Al-Hamad, Dina Elgakhlab", "value": "WCMQ: Ayeda A. Ahmed, Meryem Bensaad, Shameem Younuskunju, Yasmin Mohamoud, Laith Abu-Raddad, Joel A Malek. QGP: Fatima H. Al-Kuwari, Chadi Saad MOPH and HMC: Abdullatif Al-Khal, Muna A. S. Al-Maslamani, Mashael A. Al-Bader, Hamda Alromaihi, Roberto Bertollini, Peter V. Coyle, Einas A. E. Al-Kuwari, Hamad E. Al-Romaihi, Salih Al-Marri, Mohammed Al-Thani, Reham A. El-Kahlout. QBB: Tasneem Al-Hamad, Dina Elgakhlab"}, "clade_membership": {"value": "19A"}, "country": {"confidence": {"Qatar": 1.0}, "entropy": -1.000088900581841e-12, "value": "Qatar"}, "current_frequency": {"value": 0.0}, "date": {"value": "2020-09-01"}, "div": 6, "division": {"value": "Doha"}, "division_exposure": {"value": "Doha"}, "emerging_lineage": {"value": "unassigned"}, "epiweek": {"value": "202036"}, "gisaid_epi_isl": {"value": "EPI_ISL_1714185"}, "host": {"value": "Human"}, "num_date": {"confidence": [2020.6680327868853, 2020.6680327868853], "value": 2020.6680327868853}, "originating_lab": {"value": "Ministry of Public Health / Hamad Medical Corporation"}, "pango_lineage": {"value": "B.40"}, "recency": {"value": "Older"}, "region": {"value": "Asia"}, "region_exposure": {"value": "Asia"}, "submitting_lab": {"value": "Weill Cornell Medical College - Qatar (WCM-Q), Genomics Core Laboratory / Qatar Genome Project (QGP)"}}}, {"branch_attrs": {"mutations": {"nuc": ["C23707T", "C27059T"]}}, "name": "NewZealand/20VR2109/2020", "node_attrs": {"GISAID_clade": {"value": "V"}, "S1_mutations": {"value": 0.0}, "author": {"author": "Matt Storey, Xiaoyun Ren, Anja Werno, Antje van der Linden, Arlo Upton, Chris Mansell, David Hammer, Dragana Drinkovic, Erasmus Smit, Gary McAuliffe, Hana Sofia Andersson, James Ussher, Jill Sherwood, Josh Freeman, Julia Howard, Juliet Elvy, Mary DeAlmeida, Matt Blakiston, Matthew Rogers, Max Bloomfield, Michael Addidle, Michelle Balm, Sally Roberts, Sarah Jefferies, Sharmini Muttaiyah, Susan Morpeth, Susan Taylor, Timothy Blackmore, Vani Sathyendran, Veronica Playle, Virginia Hope, Erasmus Smit, Lauren Jelly, Joep de Ligt", "value": "Matt Storey, Xiaoyun Ren, Anja Werno, Antje van der Linden, Arlo Upton, Chris Mansell, David Hammer, Dragana Drinkovic, Erasmus Smit, Gary McAuliffe, Hana Sofia Andersson, James Ussher, Jill Sherwood, Josh Freeman, Julia Howard, Juliet Elvy, Mary DeAlmeida, Matt Blakiston, Matthew Rogers, Max Bloomfield, Michael Addidle, Michelle Balm, Sally Roberts, Sarah Jefferies, Sharmini Muttaiyah, Susan Morpeth, Susan Taylor, Timothy Blackmore, Vani Sathyendran, Veronica Playle, Virginia Hope, Erasmus Smit, Lauren Jelly, Joep de Ligt"}, "clade_membership": {"value": "19A"}, "country": {"confidence": {"New Zealand": 1.0}, "entropy": -1.000088900581841e-12, "value": "New Zealand"}, "current_frequency": {"value": 0.0}, "date": {"value": "2020-04-15"}, "div": 5, "division": {"value": "Midcentral"}, "division_exposure": {"value": "Midcentral"}, "emerging_lineage": {"value": "unassigned"}, "epiweek": {"value": "202016"}, "gisaid_epi_isl": {"value": "EPI_ISL_456378"}, "host": {"value": "Human"}, "num_date": {"confidence": [2020.2882513661202, 2020.2882513661202], "value": 2020.2882513661202}, "originating_lab": {"value": "MedLab Central Ltd"}, "pango_lineage": {"value": "B.29"}, "recency": {"value": "Older"}, "region": {"value": "Oceania"}, "region_exposure": {"value": "Oceania"}, "submitting_lab": {"value": "Institute of Environmental Science and Research (ESR)"}}}], "name": "NODE_0000017", "node_attrs": {"S1_mutations": {"value": 0.0}, "clade_membership": {"value": "19A"}, "current_frequency": {"value": 0.0}, "date": {"value": "2020-03-18"}, "div": 3, "emerging_lineage": {"value": "unassigned"}, "num_date": {"confidence": [2020.1028964006614, 2020.285619498093], "value": 2020.2117107025215}, "country": {"confidence": {"Bahrain": 0.027554383584806857, "New Zealand": 0.38645936413913834, "Qatar": 0.34075354202394065, "South Africa": 0.06680916112041344}, "entropy": 2.113851265389512, "value": "New Zealand"}}}, {"branch_attrs": {"mutations": {"nuc": ["T17247C"]}}, "children": [{"branch_attrs": {"mutations": {}}, "name": "England/CAMB-8473C/2020", "node_attrs": {"GISAID_clade": {"value": "V"}, "S1_mutations": {"value": 0.0}, "author": {"author": "Luke W Meredith, M. Est\u00e9e T\u00f6r\u00f6k , Myra Hosmillo, William L. Hamilton, Martin D. Curran, Theresa Feltwell, Grant Hall, Anna Yakovleva, Fahad A Khokhar, Charlotte J. Houldcroft, Laura G Caller, Aminu S. Jahun, Sarah L. Caddy, Ian Goodfellow, Alex Alderton, Roberto Amato, Sonia Goncalves, Ewan Harrison, David K. Jackson, Ian Johnston, Dominic Kwiatkowski, Cordelia Langford, John Sillitoe on behalf of the Wellcome Sanger Institute COVID-19 Surveillance Team (http://www.sanger.ac.uk/covid-team)", "value": "Luke W Meredith, M. Est\u00e9e T\u00f6r\u00f6k , Myra Hosmillo, William L. Hamilton, Martin D. Curran, Theresa Feltwell, Grant Hall, Anna Yakovleva, Fahad A Khokhar, Charlotte J. Houldcroft, Laura G Caller, Aminu S. Jahun, Sarah L. Caddy, Ian Goodfellow, Alex Alderton, Roberto Amato, Sonia Goncalves, Ewan Harrison, David K. Jackson, Ian Johnston, Dominic Kwiatkowski, Cordelia Langford, John Sillitoe on behalf of the Wellcome Sanger Institute COVID-19 Surveillance Team (http://www.sanger.ac.uk/covid-team)"}, "clade_membership": {"value": "19A"}, "country": {"confidence": {"United Kingdom": 0.9999999999999999}, "entropy": -9.99866855976916e-13, "value": "United Kingdom"}, "current_frequency": {"value": 0.0}, "date": {"value": "2020-02-26"}, "div": 4, "division": {"value": "England"}, "division_exposure": {"value": "England"}, "emerging_lineage": {"value": "unassigned"}, "epiweek": {"value": "202009"}, "gisaid_epi_isl": {"value": "EPI_ISL_440499"}, "host": {"value": "Human"}, "num_date": {"confidence": [2020.1543715846994, 2020.1543715846994], "value": 2020.1543715846994}, "originating_lab": {"value": "Department of Pathology, University of Cambridge"}, "pango_lineage": {"value": "B.1"}, "recency": {"value": "Older"}, "region": {"value": "Europe"}, "region_exposure": {"value": "Europe"}, "submitting_lab": {"value": "Wellcome Sanger Institute for the COVID-19 Genomics UK (COG-UK) consortium"}}}, {"branch_attrs": {"labels": {"aa": "ORF1a: T403I, G2763V"}, "mutations": {"ORF1a": ["T403I", "G2763V"], "nuc": ["C1473T", "G8553T"]}}, "name": "Uganda/UG037/2020", "node_attrs": {"GISAID_clade": {"value": "V"}, "S1_mutations": {"value": 0.0}, "author": {"author": "Matthew Cotten, Dan Lule Bugembe, My V.T. Phan, Pontiano Kaleebu et al.", "value": "Matthew Cotten, Dan Lule Bugembe, My V.T. Phan, Pontiano Kaleebu et al."}, "clade_membership": {"value": "19A"}, "country": {"confidence": {"Uganda": 1.0}, "entropy": -1.000088900581841e-12, "value": "Uganda"}, "current_frequency": {"value": 0.0}, "date": {"value": "2020-03-25"}, "div": 6, "division": {"value": "Uganda"}, "division_exposure": {"value": "Uganda"}, "emerging_lineage": {"value": "unassigned"}, "epiweek": {"value": "202013"}, "gisaid_epi_isl": {"value": "EPI_ISL_737957"}, "host": {"value": "Human"}, "num_date": {"confidence": [2020.23087431694, 2020.23087431694], "value": 2020.23087431694}, "originating_lab": {"value": "Uganda Central Public Health Lab and Uganda Virus Research Institute"}, "pango_lineage": {"value": "B"}, "recency": {"value": "Older"}, "region": {"value": "Africa"}, "region_exposure": {"value": "Africa"}, "submitting_lab": {"value": "MRC/UVRI & LSHTM Uganda Research Unit"}}}, {"branch_attrs": {"labels": {"aa": "N: T205I; ORF1a: N2405S"}, "mutations": {"N": ["T205I"], "ORF1a": ["N2405S"], "nuc": ["A7479G", "C25572T", "C28887T"]}}, "children": [{"branch_attrs": {"mutations": {}}, "name": "Jordan/SR-035/2020", "node_attrs": {"GISAID_clade": {"value": "V"}, "S1_mutations": {"value": 0.0}, "author": {"author": "Issa Abu-Dayyeh, Ahmad Tibi, Lama Hussein, Lina Mohammad, Zein Naber, Amid Abdelnour with SEARCH Alliance San Diego", "value": "Issa Abu-Dayyeh, Ahmad Tibi, Lama Hussein, Lina Mohammad, Zein Naber, Amid Abdelnour with SEARCH Alliance San Diego"}, "clade_membership": {"value": "19A"}, "country": {"confidence": {"Jordan": 1.0}, "entropy": -1.000088900581841e-12, "value": "Jordan"}, "current_frequency": {"value": 0.0}, "date": {"value": "2020-03-30"}, "div": 7, "division": {"value": "Amman"}, "division_exposure": {"value": "Amman"}, "emerging_lineage": {"value": "unassigned"}, "epiweek": {"value": "202014"}, "gisaid_epi_isl": {"value": "EPI_ISL_429995"}, "host": {"value": "Human"}, "num_date": {"confidence": [2020.2445355191257, 2020.2445355191257], "value": 2020.2445355191257}, "originating_lab": {"value": "Biolab Diagnostic Laboratories"}, "pango_lineage": {"value": "B.35"}, "recency": {"value": "Older"}, "region": {"value": "Asia"}, "region_exposure": {"value": "Asia"}, "submitting_lab": {"value": "Andersen lab at Scripps Research"}}}, {"branch_attrs": {"labels": {"aa": "ORF1b: T17I"}, "mutations": {"ORF1b": ["T17I"], "nuc": ["C13517T"]}}, "name": "Timor-Leste/TL25/2020", "node_attrs": {"GISAID_clade": {"value": "O"}, "S1_mutations": {"value": 0.0}, "age": {"value": "45"}, "author": {"author": "Soares da Silva, E., Dolores de Jesus da Costa, M., Salles de Sousa, A., Jayanti Pereira Tilman, A., Antonia da Costa, E., Barreto, I., Marr, I., Wapling, J., Francis, J., Ximenes, J., Canisia, D., Freeman, K., Dakh, F., Douglas, N., Baird, R., Caly, L., Seemann, T., Sait, M., Schultz, M., Sherry, N.", "value": "Soares da Silva, E., Dolores de Jesus da Costa, M., Salles de Sousa, A., Jayanti Pereira Tilman, A., Antonia da Costa, E., Barreto, I., Marr, I., Wapling, J., Francis, J., Ximenes, J., Canisia, D., Freeman, K., Dakh, F., Douglas, N., Baird, R., Caly, L., Seemann, T., Sait, M., Schultz, M., Sherry, N."}, "clade_membership": {"value": "19A"}, "country": {"confidence": {"Timor-Leste": 1.0}, "entropy": -1.000088900581841e-12, "value": "Timor-Leste"}, "current_frequency": {"value": 0.0}, "date": {"value": "2020-03-30"}, "div": 8, "division": {"value": "Timor-Leste"}, "division_exposure": {"value": "Timor-Leste"}, "emerging_lineage": {"value": "unassigned"}, "epiweek": {"value": "202014"}, "gisaid_epi_isl": {"value": "EPI_ISL_456600"}, "host": {"value": "Human"}, "num_date": {"confidence": [2020.2445355191257, 2020.2445355191257], "value": 2020.2445355191257}, "originating_lab": {"value": "National Health Laboratory, Timor-Leste"}, "pango_lineage": {"value": "B.35"}, "recency": {"value": "Older"}, "region": {"value": "Asia"}, "region_exposure": {"value": "Asia"}, "sex": {"value": "Male"}, "submitting_lab": {"value": "Microbiological Diagnostic Unit Public Health Laboratory, The Peter Doherty Institute for Infection and Immunity"}}}], "name": "NODE_0000036", "node_attrs": {"S1_mutations": {"value": 0.0}, "clade_membership": {"value": "19A"}, "current_frequency": {"value": 0.0}, "date": {"value": "2020-03-24"}, "div": 7, "emerging_lineage": {"value": "unassigned"}, "num_date": {"confidence": [2020.2027285298018, 2020.244033102204], "value": 2020.227675964366}, "country": {"confidence": {"Jordan": 0.35181460266050796, "Timor-Leste": 0.31912553523584614, "Uganda": 0.05274399320732654, "United Kingdom": 0.06343721509581399}, "entropy": 2.3295628164197115, "value": "Jordan"}}}, {"branch_attrs": {"mutations": {}}, "children": [{"branch_attrs": {"labels": {"aa": "ORF1a: R402C"}, "mutations": {"ORF1a": ["R402C"], "nuc": ["C1469T", "C26606T"]}}, "name": "Ukraine/203100357/2020", "node_attrs": {"GISAID_clade": {"value": "V"}, "S1_mutations": {"value": 0.0}, "age": {"value": "23"}, "author": {"author": "PHE Covid Sequencing Team, Dr. Iryna Demchyshyna", "value": "PHE Covid Sequencing Team, Dr. Iryna Demchyshyna"}, "clade_membership": {"value": "19A"}, "country": {"confidence": {"Ukraine": 1.0}, "entropy": -1.000088900581841e-12, "value": "Ukraine"}, "current_frequency": {"value": 0.0}, "date": {"value": "2020-05-08"}, "div": 6, "division": {"value": "Ukraine"}, "division_exposure": {"value": "Ukraine"}, "emerging_lineage": {"value": "unassigned"}, "epiweek": {"value": "202019"}, "gisaid_epi_isl": {"value": "EPI_ISL_512636"}, "host": {"value": "Human"}, "num_date": {"confidence": [2020.3510928961748, 2020.3510928961748], "value": 2020.3510928961748}, "originating_lab": {"value": "National Laboratory for Influenza/Virology reference laboratory, Public Health Center of the Ministry of Health of Ukraine"}, "pango_lineage": {"value": "B"}, "recency": {"value": "Older"}, "region": {"value": "Europe"}, "region_exposure": {"value": "Europe"}, "sex": {"value": "Female"}, "submitting_lab": {"value": "Respiratory Virus Unit, Microbiology Services Colindale, Public Health England"}}}, {"branch_attrs": {"labels": {"aa": "ORF3a: F114S"}, "mutations": {"ORF3a": ["F114S"], "nuc": ["T25733C"]}}, "name": "BosniaandHerzegovina/ChVir7340/2020", "node_attrs": {"GISAID_clade": {"value": "V"}, "S1_mutations": {"value": 0.0}, "author": {"author": "Victor M Corman, Jorn Beheim-Schwarzbach, Barbara Muehlemann, Talitha Veith, Julia Schneider, Terry Jones, Amela Dedeic-Ljubovic, Irma Salimovic-Besic, Suzana Arapcic, Almedina Hadzihasanovic-Moro, Selma Mutevelic, Christian Drosten", "value": "Victor M Corman, Jorn Beheim-Schwarzbach, Barbara Muehlemann, Talitha Veith, Julia Schneider, Terry Jones, Amela Dedeic-Ljubovic, Irma Salimovic-Besic, Suzana Arapcic, Almedina Hadzihasanovic-Moro, Selma Mutevelic, Christian Drosten"}, "clade_membership": {"value": "19A"}, "country": {"confidence": {"Bosnia and Herzegovina": 1.0}, "entropy": -1.000088900581841e-12, "value": "Bosnia and Herzegovina"}, "current_frequency": {"value": 0.0}, "date": {"value": "2020-03-17"}, "div": 5, "division": {"value": "Bihac"}, "division_exposure": {"value": "Bihac"}, "emerging_lineage": {"value": "unassigned"}, "epiweek": {"value": "202012"}, "gisaid_epi_isl": {"value": "EPI_ISL_462450"}, "host": {"value": "Human"}, "num_date": {"confidence": [2020.2090163934427, 2020.2090163934427], "value": 2020.2090163934427}, "originating_lab": {"value": "Clinical Center, University of Sarajevo"}, "pango_lineage": {"value": "B"}, "recency": {"value": "Older"}, "region": {"value": "Europe"}, "region_exposure": {"value": "Europe"}, "submitting_lab": {"value": "Charite Universitatsmedizin Berlin, Institute of Virology"}}}], "name": "NODE_0000019", "node_attrs": {"S1_mutations": {"value": 0.0}, "clade_membership": {"value": "19A"}, "current_frequency": {"value": 0.0}, "date": {"value": "2020-03-08"}, "div": 4, "emerging_lineage": {"value": "unassigned"}, "num_date": {"confidence": [2020.1332520191083, 2020.2005936550931], "value": 2020.1850601188844}, "country": {"confidence": {"Bosnia and Herzegovina": 0.35496744729939933, "South Africa": 0.04482183010033343, "Ukraine": 0.3562967314210826, "United Kingdom": 0.05301780254889022}, "entropy": 2.134095818113517, "value": "Ukraine"}}}], "name": "NODE_0000032", "node_attrs": {"S1_mutations": {"value": 0.0}, "clade_membership": {"value": "19A"}, "current_frequency": {"value": 0.0}, "date": {"value": "2020-02-26"}, "div": 4, "emerging_lineage": {"value": "unassigned"}, "num_date": {"confidence": [2020.1422279436913, 2020.1543715846994], "value": 2020.1543715846994}, "country": {"confidence": {"South Africa": 0.133999961518217, "Uganda": 0.20468233920674622, "Ukraine": 0.06582392149279827, "United Kingdom": 0.24859276668066171}, "entropy": 2.6080292890404775, "value": "United Kingdom"}}}], "name": "NODE_0000016", "node_attrs": {"S1_mutations": {"value": 0.0}, "clade_membership": {"value": "19A"}, "current_frequency": {"value": 0.0}, "date": {"value": "2020-02-16"}, "div": 3, "emerging_lineage": {"value": "unassigned"}, "num_date": {"confidence": [2020.097879640093, 2020.1532715312565], "value": 2020.1273331064049}, "country": {"confidence": {"Bahrain": 0.11123451994497435, "New Zealand": 0.13424123859050066, "Qatar": 0.11151332350256171, "South Africa": 0.1283208147815546}, "entropy": 3.2112929348024015, "value": "New Zealand"}}}], "name": "NODE_0000028", "node_attrs": {"S1_mutations": {"value": 0.0}, "clade_membership": {"value": "19A"}, "current_frequency": {"value": 0.0}, "date": {"value": "2020-01-22"}, "div": 3, "emerging_lineage": {"value": "unassigned"}, "num_date": {"confidence": [2020.0130997560193, 2020.151897675866], "value": 2020.0591795345522}, "country": {"confidence": {"Bahrain": 0.29402230422983444, "Brazil": 0.06304587056871845, "South Africa": 0.09396126568864627, "Taiwan": 0.22802518221601162}, "entropy": 2.66702545589819, "value": "Bahrain"}}}], "name": "NODE_0000006", "node_attrs": {"S1_mutations": {"value": 0.0}, "clade_membership": {"value": "19A"}, "current_frequency": {"value": 0.0}, "date": {"value": "2020-01-19"}, "div": 2, "emerging_lineage": {"value": "unassigned"}, "num_date": {"confidence": [2019.9951929619644, 2020.0724795817614], "value": 2020.051279619556}, "country": {"confidence": {"Bahrain": 0.005565132094031049, "China": 0.004781726479587315, "South Africa": 0.041898530983736255, "Taiwan": 0.9331192129918363}, "entropy": 0.3783803621321503, "value": "Taiwan"}}}], "name": "NODE_0000023", "node_attrs": {"S1_mutations": {"value": 0.0}, "clade_membership": {"value": "19A"}, "current_frequency": {"value": 0.0}, "date": {"value": "2020-01-17"}, "div": 2, "emerging_lineage": {"value": "unassigned"}, "num_date": {"confidence": [2020.0052823600638, 2020.0655237789952], "value": 2020.0438235971437}, "country": {"confidence": {"China": 0.0024076827440515543, "Italy": 0.0014932777584292965, "South Africa": 0.002497677952249207, "Taiwan": 0.9927751762590569}, "entropy": 0.05487780860793169, "value": "Taiwan"}}}], "name": "NODE_0000018", "node_attrs": {"S1_mutations": {"value": 0.0}, "clade_membership": {"value": "19A"}, "current_frequency": {"value": 0.0}, "date": {"value": "2019-12-25"}, "div": 1, "emerging_lineage": {"value": "unassigned"}, "num_date": {"confidence": [2019.9785893077246, 2020.0387372877426], "value": 2019.9829475666597}, "country": {"confidence": {"Australia": 0.002588873246962068, "China": 0.010749237036364729, "Hong Kong": 0.0032461163222920024, "Taiwan": 0.981529250898435}, "entropy": 0.11740226443419204, "value": "Taiwan"}}}, {"branch_attrs": {"mutations": {}}, "children": [{"branch_attrs": {"mutations": {}}, "children": [{"name": "Nepal/61/2020_travel_history", "node_attrs": {"div": 1, "num_date": {"confidence": [2020.0341530054645, 2020.0341530054645], "value": 2020.0341530054645}, "country": {"confidence": {"China": 1.0}, "entropy": -1.000088900581841e-12, "value": "China"}}, "children": [{"branch_attrs": {"mutations": {"nuc": ["C24034T"]}}, "name": "Nepal/61/2020", "node_attrs": {"GISAID_clade": {"value": "O"}, "S1_mutations": {"value": 0.0}, "age": {"value": "32"}, "author": {"author": "Ranjit Sah , Runa Jha, Daniel Chu, Haogao Gu, Malik Peiris, Anup Bastola, Alfonso J. Rodriguez-Morales, Bibek Kumar Lal, Basu Dev Pandey, Leo Poon", "value": "Ranjit Sah , Runa Jha, Daniel Chu, Haogao Gu, Malik Peiris, Anup Bastola, Alfonso J. Rodriguez-Morales, Bibek Kumar Lal, Basu Dev Pandey, Leo Poon"}, "clade_membership": {"value": "19A"}, "country": {"value": "Nepal"}, "country_exposure": {"value": "China"}, "current_frequency": {"value": 0.0}, "date": {"value": "2020-01-13"}, "div": 1, "division": {"value": "Bagmati"}, "division_exposure": {"value": "Hubei"}, "emerging_lineage": {"value": "unassigned"}, "epiweek": {"value": "202003"}, "gisaid_epi_isl": {"value": "EPI_ISL_410301"}, "host": {"value": "Human"}, "location": {"value": "Kathmandu"}, "num_date": {"confidence": [2020.0341530054645, 2020.0341530054645], "value": 2020.0341530054645}, "originating_lab": {"value": "National Influenza Centre, National Public Health Laboratory, Kathmandu, Nepal"}, "pango_lineage": {"value": "B"}, "recency": {"value": "Older"}, "region": {"value": "Asia"}, "region_exposure": {"value": "Asia"}, "sex": {"value": "Male"}, "submitting_lab": {"value": "The University of Hong Kong"}}}]}, {"branch_attrs": {"labels": {"aa": "ORF3a: T269M"}, "mutations": {"ORF3a": ["T269M"], "nuc": ["C745T", "C26198T"]}}, "name": "HongKong/HKPU6_2101/2020", "node_attrs": {"GISAID_clade": {"value": "L"}, "S1_mutations": {"value": 0.0}, "age": {"value": "47"}, "author": {"author": "Kenneth Siu-Sing LEUNG, Timothy Ting-Leung NG, Alan Ka-Lun WU, Miranda Chong-Yee YAU, Hiu-Yin LAO, Ming-Pan CHOI, Kingsley King-Gee TAM, Lam-Kwong LEE, Barry Kin-Chung WONG, Alex Yat-Man HO, Kam-Tong Yip, Kwok-Cheung LUNG, Raymond Wai-To LIU, Eugene Yuk-Keung TSO, Wai-Shing LEUNG, Man-Chun CHAN, Yuk-Yung NG, Kit-Man SIN, Kitty Sau-Chun FUNG, Sandy Ka-Yee CHAU, Wing-Kin TO, Tak-Lun Que, David Ho-Keung SHUM, Shea Ping YIP, Wing Cheong YAM, Gilman Kit-Hang SIU", "value": "Kenneth Siu-Sing LEUNG, Timothy Ting-Leung NG, Alan Ka-Lun WU, Miranda Chong-Yee YAU, Hiu-Yin LAO, Ming-Pan CHOI, Kingsley King-Gee TAM, Lam-Kwong LEE, Barry Kin-Chung WONG, Alex Yat-Man HO, Kam-Tong Yip, Kwok-Cheung LUNG, Raymond Wai-To LIU, Eugene Yuk-Keung TSO, Wai-Shing LEUNG, Man-Chun CHAN, Yuk-Yung NG, Kit-Man SIN, Kitty Sau-Chun FUNG, Sandy Ka-Yee CHAU, Wing-Kin TO, Tak-Lun Que, David Ho-Keung SHUM, Shea Ping YIP, Wing Cheong YAM, Gilman Kit-Hang SIU"}, "clade_membership": {"value": "19A"}, "country": {"confidence": {"Hong Kong": 0.9999999999999999}, "entropy": -9.99866855976916e-13, "value": "Hong Kong"}, "current_frequency": {"value": 0.0}, "date": {"value": "2020-01-25"}, "div": 2, "division": {"value": "Hong Kong"}, "division_exposure": {"value": "Hong Kong"}, "emerging_lineage": {"value": "unassigned"}, "epiweek": {"value": "202004"}, "gisaid_epi_isl": {"value": "EPI_ISL_417178"}, "host": {"value": "Human"}, "location": {"value": "Hong Kong"}, "num_date": {"confidence": [2020.0669398907103, 2020.0669398907103], "value": 2020.0669398907103}, "originating_lab": {"value": "Department of Pathology, Princess Margaret Hospital"}, "pango_lineage": {"value": "B"}, "recency": {"value": "Older"}, "region": {"value": "Asia"}, "region_exposure": {"value": "Asia"}, "sex": {"value": "Male"}, "submitting_lab": {"value": "Department of Health Technology and Informatics, Faculty of Health and Social Science, The Hong Kong Polytechnic University"}}}], "name": "NODE_0000021", "node_attrs": {"S1_mutations": {"value": 0.0}, "clade_membership": {"value": "19A"}, "current_frequency": {"value": 0.0}, "date": {"value": "2020-01-04"}, "div": 0, "emerging_lineage": {"value": "unassigned"}, "num_date": {"confidence": [2019.9895440683993, 2020.0330917907181], "value": 2020.0083544166432}, "country": {"confidence": {"China": 0.9920423916059335, "Hong Kong": 0.006019909783798778}, "entropy": 0.058660488812224756, "value": "China"}}}, {"branch_attrs": {"mutations": {}}, "children": [{"branch_attrs": {"mutations": {}}, "children": [{"branch_attrs": {"mutations": {"nuc": ["T514C"]}}, "children": [{"branch_attrs": {"labels": {"aa": "ORF1a: D448-, I2538S; ORF1b: R1315C"}, "mutations": {"ORF1a": ["D448-", "I2538S"], "ORF1b": ["R1315C"], "nuc": ["A1605-", "T1606-", "G1607-", "A3778G", "T7878G", "C17410T"]}}, "name": "Netherlands/Tilburg_1363354/2020", "node_attrs": {"GISAID_clade": {"value": "L"}, "S1_mutations": {"value": 0.0}, "author": {"author": "David Nieuwenhuijse, Bas Oude Munnink, Reina Sikkema, Claudia Schapendonk, Irina Chestakova, Anne van der Linden, Mark Pronk, Pascal Lexmond, Corien Swaan, Manon Haverkate, Madelief Mollers, Mart Stein, Sandra Kengne Kamga Mobou, Jeroen van Kampen, Jolanda Voermans, Aura Timen, Corine GeurtsvanKessel, Annemiek van der Eijk, Richard Molenkamp, Marion Koopmans, on behalf of the Dutch national COVID-19 response team.", "value": "David Nieuwenhuijse, Bas Oude Munnink, Reina Sikkema, Claudia Schapendonk, Irina Chestakova, Anne van der Linden, Mark Pronk, Pascal Lexmond, Corien Swaan, Manon Haverkate, Madelief Mollers, Mart Stein, Sandra Kengne Kamga Mobou, Jeroen van Kampen, Jolanda Voermans, Aura Timen, Corine GeurtsvanKessel, Annemiek van der Eijk, Richard Molenkamp, Marion Koopmans, on behalf of the Dutch national COVID-19 response team."}, "clade_membership": {"value": "19A"}, "country": {"confidence": {"Netherlands": 1.0}, "entropy": -1.000088900581841e-12, "value": "Netherlands"}, "current_frequency": {"value": 0.0}, "date": {"value": "2020-02-27"}, "div": 4, "division": {"value": "North Brabant"}, "division_exposure": {"value": "North Brabant"}, "emerging_lineage": {"value": "unassigned"}, "epiweek": {"value": "202009"}, "gisaid_epi_isl": {"value": "EPI_ISL_413586"}, "host": {"value": "Human"}, "location": {"value": "Tilburg"}, "num_date": {"confidence": [2020.1571038251366, 2020.1571038251366], "value": 2020.1571038251366}, "originating_lab": {"value": "Foundation Elisabeth-Tweesteden Ziekenhuis"}, "pango_lineage": {"value": "B.11"}, "recency": {"value": "Older"}, "region": {"value": "Europe"}, "region_exposure": {"value": "Europe"}, "submitting_lab": {"value": "Erasmus Medical Center"}}}, {"branch_attrs": {"labels": {"aa": "ORF1a: V306F, P309L, V2133I, P2144L, R3993C; ORF1b: L1099F, H1213R; ORF3a: V90F; ORF7b: M1V; S: V367F"}, "mutations": {"ORF1a": ["V306F", "P309L", "V2133I", "P2144L", "R3993C"], "ORF1b": ["L1099F", "H1213R"], "ORF3a": ["V90F"], "ORF7b": ["M1V"], "S": ["V367F"], "nuc": ["G1181T", "C1191T", "G6662A", "C6696T", "T10570C", "C12242T", "T14721C", "C16762T", "A17105G", "G22661T", "G25660T", "G26690T", "A27756G", "C28269T"]}}, "name": "Belgium/rega-0629702/2020", "node_attrs": {"GISAID_clade": {"value": "L"}, "S1_mutations": {"value": 1.0}, "age": {"value": "60"}, "author": {"author": "Tony Wawina-Bokalanga, Joan Marti-Carerras, Bert Vanmechelen, Piet Maes", "value": "Tony Wawina-Bokalanga, Joan Marti-Carerras, Bert Vanmechelen, Piet Maes"}, "clade_membership": {"value": "19A"}, "country": {"confidence": {"Belgium": 1.0}, "entropy": -1.000088900581841e-12, "value": "Belgium"}, "current_frequency": {"value": 0.0}, "date": {"value": "2020-06-29"}, "div": 15, "division": {"value": "Mechelen"}, "division_exposure": {"value": "Mechelen"}, "emerging_lineage": {"value": "unassigned"}, "epiweek": {"value": "202027"}, "gisaid_epi_isl": {"value": "EPI_ISL_734782"}, "host": {"value": "Human"}, "location": {"value": "Puurs"}, "num_date": {"confidence": [2020.4931693989072, 2020.4931693989072], "value": 2020.4931693989072}, "originating_lab": {"value": "UZ Leuven, National Reference Laboratory for Coronaviruses, Laboratory Medicine, Leuven, Belgium"}, "pango_lineage": {"value": "B.55"}, "recency": {"value": "Older"}, "region": {"value": "Europe"}, "region_exposure": {"value": "Europe"}, "sex": {"value": "Male"}, "submitting_lab": {"value": "KU Leuven, Rega Institute, Clinical and Epidemiological Virology"}}}, {"branch_attrs": {"mutations": {}}, "children": [{"branch_attrs": {"labels": {"aa": "ORF3a: E239D"}, "mutations": {"ORF3a": ["E239D"], "nuc": ["G26109T"]}}, "name": "Austria/CeMM0080/2020", "node_attrs": {"GISAID_clade": {"value": "L"}, "S1_mutations": {"value": 0.0}, "age": {"value": "47"}, "author": {"author": "Alexandra Popa, Benedikt Agerer, Henrique Colaco, Lukas Endler, Jakob-Wendelin Genger, Alexander Lercher, Mark Smyth, Thomas Penz, Michael Schuster, Jan Laine, Martin Senekowitsch, Judith Aberle, Stephan Aberle, Elisabeth Puchhammer-Stoeckl, Manfred Nairz, Guenter Weiss, Wegene Borena, Dorothee von Laer, Christoph Bock, Andreas Bergthaler", "value": "Alexandra Popa, Benedikt Agerer, Henrique Colaco, Lukas Endler, Jakob-Wendelin Genger, Alexander Lercher, Mark Smyth, Thomas Penz, Michael Schuster, Jan Laine, Martin Senekowitsch, Judith Aberle, Stephan Aberle, Elisabeth Puchhammer-Stoeckl, Manfred Nairz, Guenter Weiss, Wegene Borena, Dorothee von Laer, Christoph Bock, Andreas Bergthaler"}, "clade_membership": {"value": "19A"}, "country": {"confidence": {"Austria": 1.0}, "entropy": -1.000088900581841e-12, "value": "Austria"}, "current_frequency": {"value": 0.0}, "date": {"value": "2020-03-24"}, "div": 2, "division": {"value": "Tyrol"}, "division_exposure": {"value": "Tyrol"}, "emerging_lineage": {"value": "unassigned"}, "epiweek": {"value": "202013"}, "gisaid_epi_isl": {"value": "EPI_ISL_437947"}, "host": {"value": "Human"}, "location": {"value": "Ramsau im Zillertal"}, "num_date": {"confidence": [2020.2281420765028, 2020.2281420765028], "value": 2020.2281420765028}, "originating_lab": {"value": "Universitaetsklinik f\u00fcr Innere Medizin II Innsbruck"}, "pango_lineage": {"value": "B.55"}, "recency": {"value": "Older"}, "region": {"value": "Europe"}, "region_exposure": {"value": "Europe"}, "sex": {"value": "Male"}, "submitting_lab": {"value": "Bergthaler laboratory, CeMM Research Center for Molecular Medicine of the Austrian Academy of Sciences"}}}, {"branch_attrs": {"labels": {"aa": "ORF1a: A79-, P80-, H81-, G82-, H83-, V84-, M85-, V86-, E87-, L88-, V89-"}, "mutations": {"ORF1a": ["A79-", "P80-", "H81-", "G82-", "H83-", "V84-", "M85-", "V86-", "E87-", "L88-", "V89-"], "nuc": ["G500-", "C501-", "A502-", "C503-", "C504-", "T505-", "C506-", "A507-", "T508-", "G509-", "G510-", "T511-", "C512-", "A513-", "C514-", "G515-", "T516-", "T517-", "A518-", "T519-", "G520-", "G521-", "T522-", "T523-", "G524-", "A525-", "G526-", "C527-", "T528-", "G529-", "G530-", "T531-", "A532-", "T13243C", "T14684C", "C18109-", "C18110T"]}}, "name": "Wuhan/HB-WHCM2-273/2020", "node_attrs": {"GISAID_clade": {"value": "L"}, "S1_mutations": {"value": 0.0}, "author": {"author": "Baowen Du, Minjin Wang, Chao Tang, Chuan Chen, Yongzhao Zhou, Mingxia Yu, Hancheng Wei, Weimin Li, Jing-wen Lin, Jia Geng, Binwu Ying, Lu Chen", "value": "Baowen Du, Minjin Wang, Chao Tang, Chuan Chen, Yongzhao Zhou, Mingxia Yu, Hancheng Wei, Weimin Li, Jing-wen Lin, Jia Geng, Binwu Ying, Lu Chen"}, "clade_membership": {"value": "19A"}, "country": {"confidence": {"China": 1.0}, "entropy": -1.000088900581841e-12, "value": "China"}, "current_frequency": {"value": 0.0}, "date": {"value": "2020-03-05"}, "div": 4, "division": {"value": "Hubei"}, "division_exposure": {"value": "Hubei"}, "emerging_lineage": {"value": "unassigned"}, "epiweek": {"value": "202010"}, "gisaid_epi_isl": {"value": "EPI_ISL_455409"}, "host": {"value": "Human"}, "location": {"value": "Wuhan"}, "num_date": {"confidence": [2020.1762295081967, 2020.1762295081967], "value": 2020.1762295081967}, "originating_lab": {"value": "Wuhan Chain Medical Labs (CMLabs)"}, "pango_lineage": {"value": "B"}, "recency": {"value": "Older"}, "region": {"value": "Asia"}, "region_exposure": {"value": "Asia"}, "submitting_lab": {"value": "State Key Laboratory of Biotherapy of Sichuan University"}}}], "name": "NODE_0000027", "node_attrs": {"S1_mutations": {"value": 0.0}, "clade_membership": {"value": "19A"}, "current_frequency": {"value": 0.0}, "date": {"value": "2020-02-14"}, "div": 1, "emerging_lineage": {"value": "unassigned"}, "num_date": {"confidence": [2020.0858971551086, 2020.160096684622], "value": 2020.121839813896}, "country": {"confidence": {"Austria": 0.7618368465164949, "Belgium": 0.0020738635215686065, "China": 0.22727552697787987, "Netherlands": 0.005190367857480691}, "entropy": 0.6226488163983446, "value": "Austria"}}}], "name": "NODE_0000011", "node_attrs": {"S1_mutations": {"value": 0.0}, "clade_membership": {"value": "19A"}, "current_frequency": {"value": 0.0}, "date": {"value": "2020-02-08"}, "div": 1, "emerging_lineage": {"value": "unassigned"}, "num_date": {"confidence": [2020.0703578189414, 2020.1571038251366], "value": 2020.104784717567}, "country": {"confidence": {"Austria": 0.7509828144071385, "Belgium": 0.009261203127653902, "China": 0.21749350066458106, "Netherlands": 0.01924582052163786}, "entropy": 0.6984648630078081, "value": "Austria"}}}, {"branch_attrs": {"labels": {"aa": "ORF1a: G392D, A876T"}, "mutations": {"ORF1a": ["G392D", "A876T"], "nuc": ["G1440A", "G2891A"]}}, "children": [{"branch_attrs": {"labels": {"aa": "ORF1a: E1340A; ORF1b: D2263G, F2647I"}, "mutations": {"ORF1a": ["E1340A"], "ORF1b": ["D2263G", "F2647I"], "nuc": ["A4284C", "A20255G", "T21406A", "T24982C"]}}, "name": "Austria/CeMM0450/2020", "node_attrs": {"GISAID_clade": {"value": "L"}, "S1_mutations": {"value": 0.0}, "author": {"author": "Alexandra Popa, Benedikt Agerer, Henrique Colaco, Lukas Endler, Jakob-Wendelin Genger, Alexander Lercher, Mark Smyth, Thomas Penz, Michael Schuster, Jan Laine, Martin Senekowitsch, Judith Aberle, Stephan Aberle, Peter Hufnagl, Daniela Schmid, Franz Allerberger, Elisabeth Puchhammer-Stoeckl, Manfred Nairz, Guenter Weiss, Gregor H\u00f6rmann, Kinga Rigler-Hohenwarter, Rainer Gattringer, Wegene Borena, Dorothee von Laer, Gernot Walder, Peter Obrist, Christian Paar, Sabine Sussitz-Rack, Gunther Vogl, Adi Steinrigl, Christoph Bock, Andreas Bergthaler", "value": "Alexandra Popa, Benedikt Agerer, Henrique Colaco, Lukas Endler, Jakob-Wendelin Genger, Alexander Lercher, Mark Smyth, Thomas Penz, Michael Schuster, Jan Laine, Martin Senekowitsch, Judith Aberle, Stephan Aberle, Peter Hufnagl, Daniela Schmid, Franz Allerberger, Elisabeth Puchhammer-Stoeckl, Manfred Nairz, Guenter Weiss, Gregor H\u00f6rmann, Kinga Rigler-Hohenwarter, Rainer Gattringer, Wegene Borena, Dorothee von Laer, Gernot Walder, Peter Obrist, Christian Paar, Sabine Sussitz-Rack, Gunther Vogl, Adi Steinrigl, Christoph Bock, Andreas Bergthaler"}, "clade_membership": {"value": "19A"}, "country": {"confidence": {"Austria": 0.9999999999999999}, "entropy": -9.99866855976916e-13, "value": "Austria"}, "current_frequency": {"value": 0.0}, "date": {"value": "2020-03-10"}, "div": 6, "division": {"value": "Austria"}, "division_exposure": {"value": "Austria"}, "emerging_lineage": {"value": "unassigned"}, "epiweek": {"value": "202011"}, "gisaid_epi_isl": {"value": "EPI_ISL_583575"}, "host": {"value": "Human"}, "num_date": {"confidence": [2020.1898907103825, 2020.1898907103825], "value": 2020.1898907103825}, "originating_lab": {"value": "Austrian Agency for Health and Food Safety (AGES)"}, "pango_lineage": {"value": "B.3"}, "recency": {"value": "Older"}, "region": {"value": "Europe"}, "region_exposure": {"value": "Europe"}, "submitting_lab": {"value": "Bergthaler laboratory, CeMM Research Center for Molecular Medicine of the Austrian Academy of Sciences"}}}, {"branch_attrs": {"labels": {"aa": "E: T30I, A32T; ORF1a: R1464W, M2719I, S2981F, R3323L; ORF1b: Y1072C; S: L176F, E180K, D253A"}, "mutations": {"E": ["T30I", "A32T"], "ORF1a": ["R1464W", "M2719I", "S2981F", "R3323L"], "ORF1b": ["Y1072C"], "S": ["L176F", "E180K", "D253A"], "nuc": ["C4655T", "A6217G", "G8422A", "C9207T", "G10233T", "A16682G", "A17940T", "C22088T", "G22100A", "C22264T", "A22320C", "C26333T", "G26338A", "C29546A"]}}, "name": "Netherlands/LI-RIVM-10150/2020", "node_attrs": {"GISAID_clade": {"value": "L"}, "S1_mutations": {"value": 3.0}, "age": {"value": "64"}, "author": {"author": "Adam Meijer, Harry Vennema, Jeroen Cremer, Sharon van den Brink, Bas van der Veer, AnneMarie van den Brandt, Florian Zwagemaker, Dennis Schmitz, Chantal Reusken, on behalf of the national COVID-19 response team", "value": "Adam Meijer, Harry Vennema, Jeroen Cremer, Sharon van den Brink, Bas van der Veer, AnneMarie van den Brandt, Florian Zwagemaker, Dennis Schmitz, Chantal Reusken, on behalf of the national COVID-19 response team"}, "clade_membership": {"value": "19A"}, "country": {"confidence": {"Netherlands": 0.9999999999999999}, "entropy": -9.99866855976916e-13, "value": "Netherlands"}, "current_frequency": {"value": 0.0}, "date": {"value": "2020-07-14"}, "div": 16, "division": {"value": "Limburg NL"}, "division_exposure": {"value": "Limburg NL"}, "emerging_lineage": {"value": "unassigned"}, "epiweek": {"value": "202029"}, "gisaid_epi_isl": {"value": "EPI_ISL_547478"}, "host": {"value": "Human"}, "num_date": {"confidence": [2020.5341530054645, 2020.5341530054645], "value": 2020.5341530054645}, "originating_lab": {"value": "Dutch COVID-19 response team"}, "pango_lineage": {"value": "B.3"}, "recency": {"value": "Older"}, "region": {"value": "Europe"}, "region_exposure": {"value": "Europe"}, "sex": {"value": "Male"}, "submitting_lab": {"value": "National Institute for Public Health and the Environment (RIVM)"}}}, {"branch_attrs": {"labels": {"aa": "ORF1b: D1028N, F1850S"}, "mutations": {"ORF1b": ["D1028N", "F1850S"], "nuc": ["G16549A", "T19016C"]}}, "name": "Austria/CeMM0142/2020", "node_attrs": {"GISAID_clade": {"value": "O"}, "S1_mutations": {"value": 0.0}, "age": {"value": "73"}, "author": {"author": "Alexandra Popa, Benedikt Agerer, Henrique Colaco, Lukas Endler, Jakob-Wendelin Genger, Alexander Lercher, Mark Smyth, Thomas Penz, Michael Schuster, Jan Laine, Martin Senekowitsch, Judith Aberle, Stephan Aberle, Peter Hufnagl, Daniela Schmid, Franz Allerberger, Elisabeth Puchhammer-Stoeckl, Manfred Nairz, Guenter Weiss, Gregor H\u00f6rmann, Kinga Rigler-Hohenwarter, Rainer Gattringer, Wegene Borena, Dorothee von Laer, Gernot Walder, Peter Obrist, Christian Paar, Sabine Sussitz-Rack, Gunther Vogl, Adi Steinrigl, Christoph Bock, Andreas Bergthaler", "value": "Alexandra Popa, Benedikt Agerer, Henrique Colaco, Lukas Endler, Jakob-Wendelin Genger, Alexander Lercher, Mark Smyth, Thomas Penz, Michael Schuster, Jan Laine, Martin Senekowitsch, Judith Aberle, Stephan Aberle, Peter Hufnagl, Daniela Schmid, Franz Allerberger, Elisabeth Puchhammer-Stoeckl, Manfred Nairz, Guenter Weiss, Gregor H\u00f6rmann, Kinga Rigler-Hohenwarter, Rainer Gattringer, Wegene Borena, Dorothee von Laer, Gernot Walder, Peter Obrist, Christian Paar, Sabine Sussitz-Rack, Gunther Vogl, Adi Steinrigl, Christoph Bock, Andreas Bergthaler"}, "clade_membership": {"value": "19A"}, "country": {"confidence": {"Austria": 0.9999999999999999}, "entropy": -9.99866855976916e-13, "value": "Austria"}, "current_frequency": {"value": 0.0}, "date": {"value": "2020-02-26"}, "div": 4, "division": {"value": "Vienna"}, "division_exposure": {"value": "Vienna"}, "emerging_lineage": {"value": "unassigned"}, "epiweek": {"value": "202009"}, "gisaid_epi_isl": {"value": "EPI_ISL_583563"}, "host": {"value": "Human"}, "num_date": {"confidence": [2020.1543715846994, 2020.1543715846994], "value": 2020.1543715846994}, "originating_lab": {"value": "Center for Virology, Medical University of Vienna"}, "pango_lineage": {"value": "B.3"}, "recency": {"value": "Older"}, "region": {"value": "Europe"}, "region_exposure": {"value": "Europe"}, "sex": {"value": "Male"}, "submitting_lab": {"value": "Bergthaler laboratory, CeMM Research Center for Molecular Medicine of the Austrian Academy of Sciences"}}}, {"branch_attrs": {"mutations": {}}, "children": [{"branch_attrs": {"labels": {"aa": "E: A32V; N: S180I; ORF1a: A2249V, K3839N; ORF1b: K38R, N932K; S: V963A"}, "mutations": {"E": ["A32V"], "N": ["S180I"], "ORF1a": ["A2249V", "K3839N"], "ORF1b": ["K38R", "N932K"], "S": ["V963A"], "nuc": ["C2536T", "C7011T", "A11782C", "A13580G", "T16263G", "T24450C", "C26339T", "G28812T"]}}, "name": "Norway/02742/2020", "node_attrs": {"GISAID_clade": {"value": "L"}, "S1_mutations": {"value": 0.0}, "author": {"author": "Kathrine Stene-Johansen, Kamilla Heddeland Instefjord, Hilde Elshaug, Garcia Llorente Ignacio, Jon Br\u00e5te, Engebretsen Serina Beate,Pedersen Benedikte Nevjen, Debech Nadia, Line Victoria Moen, Atiya R Ali,Marie Paulsen Madsen, Rasmus Riis Kopperud, Hilde Vollan, Karoline Bragstad, Olav Hungnes", "value": "Kathrine Stene-Johansen, Kamilla Heddeland Instefjord, Hilde Elshaug, Garcia Llorente Ignacio, Jon Br\u00e5te, Engebretsen Serina Beate,Pedersen Benedikte Nevjen, Debech Nadia, Line Victoria Moen, Atiya R Ali,Marie Paulsen Madsen, Rasmus Riis Kopperud, Hilde Vollan, Karoline Bragstad, Olav Hungnes"}, "clade_membership": {"value": "19A"}, "country": {"confidence": {"Norway": 1.0}, "entropy": -1.000088900581841e-12, "value": "Norway"}, "current_frequency": {"value": 0.0}, "date": {"value": "2020-06-15"}, "div": 10, "division": {"value": "More Og Romsdal"}, "division_exposure": {"value": "More Og Romsdal"}, "emerging_lineage": {"value": "unassigned"}, "epiweek": {"value": "202025"}, "gisaid_epi_isl": {"value": "EPI_ISL_2333203"}, "host": {"value": "Human"}, "num_date": {"confidence": [2020.454918032787, 2020.454918032787], "value": 2020.454918032787}, "originating_lab": {"value": "Norwegian Institute of Public Health, Department of Virology"}, "pango_lineage": {"value": "B.3"}, "recency": {"value": "Older"}, "region": {"value": "Europe"}, "region_exposure": {"value": "Europe"}, "submitting_lab": {"value": "Norwegian Institute of Public Health, Department of Virology"}}}, {"branch_attrs": {"mutations": {}}, "name": "Austria/CeMM0002/2020", "node_attrs": {"GISAID_clade": {"value": "L"}, "S1_mutations": {"value": 0.0}, "age": {"value": "73"}, "author": {"author": "Alexandra Popa, Benedikt Agerer, Henrique Colaco, Lukas Endler, Jakob-Wendelin Genger, Alexander Lercher, Mark Smyth, Thomas Penz, Michael Schuster, Judith Aberle, Stephan Aberle, Elisabeth Puchhammer-St\u00f6ckl, Christoph Bock, Andreas Bergthaler", "value": "Alexandra Popa, Benedikt Agerer, Henrique Colaco, Lukas Endler, Jakob-Wendelin Genger, Alexander Lercher, Mark Smyth, Thomas Penz, Michael Schuster, Judith Aberle, Stephan Aberle, Elisabeth Puchhammer-St\u00f6ckl, Christoph Bock, Andreas Bergthaler"}, "clade_membership": {"value": "19A"}, "country": {"confidence": {"Austria": 1.0}, "entropy": -1.000088900581841e-12, "value": "Austria"}, "current_frequency": {"value": 0.0}, "date": {"value": "2020-02-26"}, "div": 2, "division": {"value": "Vienna"}, "division_exposure": {"value": "Vienna"}, "emerging_lineage": {"value": "unassigned"}, "epiweek": {"value": "202009"}, "gisaid_epi_isl": {"value": "EPI_ISL_419655"}, "host": {"value": "Human"}, "num_date": {"confidence": [2020.1543715846994, 2020.1543715846994], "value": 2020.1543715846994}, "originating_lab": {"value": "Center for Virology, Medical University of Vienna"}, "pango_lineage": {"value": "B.3"}, "recency": {"value": "Older"}, "region": {"value": "Europe"}, "region_exposure": {"value": "Europe"}, "sex": {"value": "Male"}, "submitting_lab": {"value": "Bergthaler laboratory, CeMM Research Center for Molecular Medicine of the Austrian Academy of Sciences"}}}], "name": "NODE_0000029", "node_attrs": {"S1_mutations": {"value": 0.0}, "clade_membership": {"value": "19A"}, "current_frequency": {"value": 0.0}, "date": {"value": "2020-02-26"}, "div": 2, "emerging_lineage": {"value": "unassigned"}, "num_date": {"confidence": [2020.1198345685225, 2020.1543715846994], "value": 2020.1543715846994}, "country": {"confidence": {"Austria": 0.9961103675433396, "Norway": 0.002976240438041628}, "entropy": 0.03214203481451244, "value": "Austria"}}}], "name": "NODE_0000128", "node_attrs": {"S1_mutations": {"value": 0.0}, "clade_membership": {"value": "19A"}, "current_frequency": {"value": 0.0}, "date": {"value": "2020-02-08"}, "div": 2, "emerging_lineage": {"value": "unassigned"}, "num_date": {"confidence": [2020.0635845836077, 2020.1526851341698], "value": 2020.1043402189898}, "country": {"confidence": {"Austria": 0.9999187072885709}, "entropy": 0.0008741555177156943, "value": "Austria"}}}], "name": "NODE_0000025", "node_attrs": {"S1_mutations": {"value": 0.0}, "clade_membership": {"value": "19A"}, "current_frequency": {"value": 0.0}, "date": {"value": "2020-01-13"}, "div": 0, "emerging_lineage": {"value": "unassigned"}, "num_date": {"confidence": [2020.0136253038465, 2020.1424084651815], "value": 2020.0339254441178}, "country": {"confidence": {"Austria": 0.7620058097337524, "Belgium": 0.0020994026903382126, "China": 0.22680928798833933, "Netherlands": 0.005287873670623}, "entropy": 0.6244078199537327, "value": "Austria"}}}, {"branch_attrs": {"mutations": {}}, "children": [{"branch_attrs": {"labels": {"aa": "N: P344S; S: Y28H"}, "mutations": {"N": ["P344S"], "S": ["Y28H"], "nuc": ["C15324T", "T21644C", "C29303T"]}}, "children": [{"branch_attrs": {"mutations": {"nuc": ["A15477G", "C24130T"]}}, "name": "Australia/QLDID922/2020", "node_attrs": {"GISAID_clade": {"value": "L"}, "S1_mutations": {"value": 1.0}, "age": {"value": "20"}, "author": {"author": "Bixing Huang, Alyssa Pyke, Amanda De Jong, Andrew Van Den Hurk, Carmel Taylor, David Warrilow, Doris Genge, Elisabeth Gamez, Glen Hewitson, Ian Maxwell Mackay, Inga Sultana, Jamie McMahon, Jean Barcelon, Judy Northill, Mitchell Finger, Natalie Simpson, Neelima Nair, Peter Burtonclay, Peter Moore, Sarah Wheatley, Sean Moody, Sonja Hall-Mendelin, Timothy Gardam, and Frederick Moore", "value": "Bixing Huang, Alyssa Pyke, Amanda De Jong, Andrew Van Den Hurk, Carmel Taylor, David Warrilow, Doris Genge, Elisabeth Gamez, Glen Hewitson, Ian Maxwell Mackay, Inga Sultana, Jamie McMahon, Jean Barcelon, Judy Northill, Mitchell Finger, Natalie Simpson, Neelima Nair, Peter Burtonclay, Peter Moore, Sarah Wheatley, Sean Moody, Sonja Hall-Mendelin, Timothy Gardam, and Frederick Moore"}, "clade_membership": {"value": "19A"}, "country": {"confidence": {"Australia": 1.0}, "entropy": -1.000088900581841e-12, "value": "Australia"}, "current_frequency": {"value": 0.0}, "date": {"value": "2020-02-28"}, "div": 5, "division": {"value": "Queensland"}, "division_exposure": {"value": "Queensland"}, "emerging_lineage": {"value": "unassigned"}, "epiweek": {"value": "202009"}, "gisaid_epi_isl": {"value": "EPI_ISL_418799"}, "host": {"value": "Human"}, "location": {"value": "Brisbane"}, "num_date": {"confidence": [2020.1598360655737, 2020.1598360655737], "value": 2020.1598360655737}, "originating_lab": {"value": "Mater Pathology"}, "pango_lineage": {"value": "B.53"}, "recency": {"value": "Older"}, "region": {"value": "Oceania"}, "region_exposure": {"value": "Oceania"}, "sex": {"value": "Male"}, "submitting_lab": {"value": "Public Health Virology Laboratory"}}}, {"branch_attrs": {"labels": {"aa": "ORF1a: I849V; S: D1163Y"}, "mutations": {"ORF1a": ["I849V"], "S": ["D1163Y"], "nuc": ["A2810G", "T20526C", "G25049T"]}}, "name": "Lithuania/MR-LUHS-Eilnr104/2020", "node_attrs": {"GISAID_clade": {"value": "L"}, "S1_mutations": {"value": 1.0}, "age": {"value": "43"}, "author": {"author": "Lukas Zemaitis, Ingrida Olendrait\u0117, Arnoldas Pautienius, Kamile Tamusauskaite, Dovydas Gecys, Laura Pareckaite, Vaiva Lesauskaite, Astra Vitkauskiene", "value": "Lukas Zemaitis, Ingrida Olendrait\u0117, Arnoldas Pautienius, Kamile Tamusauskaite, Dovydas Gecys, Laura Pareckaite, Vaiva Lesauskaite, Astra Vitkauskiene"}, "clade_membership": {"value": "19A"}, "country": {"confidence": {"Lithuania": 1.0}, "entropy": -1.000088900581841e-12, "value": "Lithuania"}, "current_frequency": {"value": 0.0}, "date": {"value": "2020-04-21"}, "div": 6, "division": {"value": "Marijampoles Apskritis"}, "division_exposure": {"value": "Marijampoles Apskritis"}, "emerging_lineage": {"value": "unassigned"}, "epiweek": {"value": "202017"}, "gisaid_epi_isl": {"value": "EPI_ISL_603114"}, "host": {"value": "Human"}, "num_date": {"confidence": [2020.3046448087432, 2020.3046448087432], "value": 2020.3046448087432}, "originating_lab": {"value": "Lithuanian University of Health Sciences Hospital, Department of Laboratory Medicine"}, "pango_lineage": {"value": "B.53"}, "recency": {"value": "Older"}, "region": {"value": "Europe"}, "region_exposure": {"value": "Europe"}, "sex": {"value": "Female"}, "submitting_lab": {"value": "Lithuanian University of Health Sciences, Molecular cardiology lab."}}}], "name": "NODE_0000119", "node_attrs": {"S1_mutations": {"value": 1.0}, "clade_membership": {"value": "19A"}, "current_frequency": {"value": 0.0}, "date": {"value": "2020-02-14"}, "div": 3, "emerging_lineage": {"value": "unassigned"}, "num_date": {"confidence": [2020.088312666617, 2020.15948940421], "value": 2020.1219359077627}, "country": {"confidence": {"Australia": 0.37767578511448097, "China": 0.3326641151417299, "Lithuania": 0.20786809622810104, "South Africa": 0.004554715212642079}, "entropy": 1.6727878885687966, "value": "Australia"}}}, {"branch_attrs": {"mutations": {}}, "children": [{"branch_attrs": {"mutations": {}}, "children": [{"name": "Cambodia/0012/2020_travel_history", "node_attrs": {"div": 1, "num_date": {"confidence": [2020.0724043715848, 2020.0724043715848], "value": 2020.0724043715848}, "country": {"confidence": {"China": 1.0}, "entropy": -1.000088900581841e-12, "value": "China"}}, "children": [{"branch_attrs": {"labels": {"aa": "ORF3a: V88L"}, "mutations": {"ORF3a": ["V88L"], "nuc": ["G25654T"]}}, "name": "Cambodia/0012/2020", "node_attrs": {"GISAID_clade": {"value": "L"}, "S1_mutations": {"value": 0.0}, "age": {"value": "60"}, "author": {"author": "Erik A Karlsson, Jennifer A Bohl, Vida Ahyong, Veasna Duong, Philippe Dussart, Jessica E Manning.", "value": "Erik A Karlsson, Jennifer A Bohl, Vida Ahyong, Veasna Duong, Philippe Dussart, Jessica E Manning."}, "clade_membership": {"value": "19A"}, "country": {"value": "Cambodia"}, "country_exposure": {"value": "China"}, "current_frequency": {"value": 0.0}, "date": {"value": "2020-01-27"}, "div": 1, "division": {"value": "Sihanoukville"}, "division_exposure": {"value": "Hubei"}, "emerging_lineage": {"value": "unassigned"}, "epiweek": {"value": "202005"}, "gisaid_epi_isl": {"value": "EPI_ISL_411902"}, "host": {"value": "Human"}, "num_date": {"confidence": [2020.0724043715848, 2020.0724043715848], "value": 2020.0724043715848}, "originating_lab": {"value": "Virology Unit, Institut Pasteur du Cambodge."}, "pango_lineage": {"value": "B"}, "recency": {"value": "Older"}, "region": {"value": "Asia"}, "region_exposure": {"value": "Asia"}, "sex": {"value": "Male"}, "submitting_lab": {"value": "Virology Unit, Institut Pasteur du Cambodge (Sequencing done by: Jessica E Manning/Jennifer A Bohl at Malaria and Vector Research Research Laboratory, National Institute of Allergy and Infectious Diseases and Vida Ahyong from Chan-Zuckerberg Biohub)"}}}]}, {"branch_attrs": {"mutations": {}}, "children": [{"name": "USA/IL1/2020_travel_history", "node_attrs": {"div": 0, "num_date": {"confidence": [2020.0560109289618, 2020.0560109289618], "value": 2020.0560109289618}, "country": {"confidence": {"China": 1.0}, "entropy": -1.000088900581841e-12, "value": "China"}}, "children": [{"branch_attrs": {"mutations": {}}, "name": "USA/IL1/2020", "node_attrs": {"GISAID_clade": {"value": "O"}, "S1_mutations": {"value": 0.0}, "age": {"value": "63"}, "author": {"author": "Ying Tao, Krista Queen, Clinton R. Paden, Jing Zhang, Yan Li, Anna Uehara, Xiaoyan Lu, Brian Lynch, Senthil Kumar K. Sakthivel, Brett L. Whitaker, Shifaq Kamili, Lijuan Wang, Janna' R. Murray, Susan I. Gerber, Stephen Lindstrom, Suxiang Tong", "value": "Ying Tao, Krista Queen, Clinton R. Paden, Jing Zhang, Yan Li, Anna Uehara, Xiaoyan Lu, Brian Lynch, Senthil Kumar K. Sakthivel, Brett L. Whitaker, Shifaq Kamili, Lijuan Wang, Janna' R. Murray, Susan I. Gerber, Stephen Lindstrom, Suxiang Tong"}, "clade_membership": {"value": "19A"}, "country": {"value": "USA"}, "country_exposure": {"value": "China"}, "current_frequency": {"value": 0.0}, "date": {"value": "2020-01-21"}, "div": 0, "division": {"value": "Illinois"}, "division_exposure": {"value": "Hubei"}, "emerging_lineage": {"value": "unassigned"}, "epiweek": {"value": "202004"}, "gisaid_epi_isl": {"value": "EPI_ISL_404253"}, "host": {"value": "Human"}, "location": {"value": "Cook County IL"}, "num_date": {"confidence": [2020.0560109289618, 2020.0560109289618], "value": 2020.0560109289618}, "originating_lab": {"value": "IL Department of Public Health Chicago Laboratory"}, "pango_lineage": {"value": "A"}, "recency": {"value": "Older"}, "region": {"value": "North America"}, "region_exposure": {"value": "Asia"}, "sex": {"value": "Female"}, "submitting_lab": {"value": "Pathogen Discovery, Respiratory Viruses Branch, Division of Viral Diseases, Centers for Disease Control and Prevention"}}}]}, {"name": "Japan/OS-20-07-1/2020_travel_history", "node_attrs": {"div": 0, "num_date": {"confidence": [2020.061475409836, 2020.061475409836], "value": 2020.061475409836}, "country": {"confidence": {"China": 1.0}, "entropy": -1.000088900581841e-12, "value": "China"}}, "children": [{"branch_attrs": {"mutations": {}}, "name": "Japan/OS-20-07-1/2020", "node_attrs": {"GISAID_clade": {"value": "L"}, "S1_mutations": {"value": 0.0}, "author": {"author": "Tsuyoshi Sekizuka, Harutaka Katano, Shutoku Matsuyama, Naganori Nao, Kazuya Shirato, Motoi Suzuki, Hideki Hasegawa, Takaji Wakita, Makoto Takeda, Tadaki Suzuki, Makoto Kuroda", "value": "Tsuyoshi Sekizuka, Harutaka Katano, Shutoku Matsuyama, Naganori Nao, Kazuya Shirato, Motoi Suzuki, Hideki Hasegawa, Takaji Wakita, Makoto Takeda, Tadaki Suzuki, Makoto Kuroda"}, "clade_membership": {"value": "19A"}, "country": {"value": "Japan"}, "country_exposure": {"value": "China"}, "current_frequency": {"value": 0.0}, "date": {"value": "2020-01-23"}, "div": 0, "division": {"value": "Osaka"}, "division_exposure": {"value": "Hubei"}, "emerging_lineage": {"value": "unassigned"}, "epiweek": {"value": "202004"}, "gisaid_epi_isl": {"value": "EPI_ISL_410532"}, "host": {"value": "Human"}, "num_date": {"confidence": [2020.061475409836, 2020.061475409836], "value": 2020.061475409836}, "originating_lab": {"value": "Dept. of Pathology, National Institute of Infectious Diseases"}, "pango_lineage": {"value": "B"}, "recency": {"value": "Older"}, "region": {"value": "Asia"}, "region_exposure": {"value": "Asia"}, "sex": {"value": "Female"}, "submitting_lab": {"value": "Pathogen Genomics Center, National Institute of Infectious Diseases"}}}]}], "name": "NODE_0000035", "node_attrs": {"S1_mutations": {"value": 0.0}, "clade_membership": {"value": "19A"}, "current_frequency": {"value": 0.0}, "date": {"value": "2020-01-19"}, "div": 0, "emerging_lineage": {"value": "unassigned"}, "num_date": {"confidence": [2020.0398030918113, 2020.0560109289618], "value": 2020.0499584613085}, "country": {"confidence": {"China": 0.9999925328194031}, "entropy": 0.00013127018202828536, "value": "China"}}}], "name": "NODE_0000034", "node_attrs": {"S1_mutations": {"value": 0.0}, "clade_membership": {"value": "19A"}, "current_frequency": {"value": 0.0}, "date": {"value": "2020-01-18"}, "div": 0, "emerging_lineage": {"value": "unassigned"}, "num_date": {"confidence": [2020.0323305711615, 2020.0529255016806], "value": 2020.048876350154}, "country": {"confidence": {"China": 0.9998044086737584}, "entropy": 0.0024977382218533666, "value": "China"}}}, {"branch_attrs": {"mutations": {}}, "children": [{"branch_attrs": {"mutations": {}}, "children": [{"branch_attrs": {"labels": {"aa": "ORF1a: D448-"}, "mutations": {"ORF1a": ["D448-"], "nuc": ["A1605-", "T1606-", "G1607-", "C18486T", "G29032A"]}}, "name": "Curacao/CW-RIVM-10308/2020", "node_attrs": {"GISAID_clade": {"value": "L"}, "S1_mutations": {"value": 0.0}, "age": {"value": "68"}, "author": {"author": "Adam Meijer, Harry Vennema, Jeroen Cremer, Sharon van den Brink, Bas van der Veer, AnneMarie van den Brandt, Florian Zwagemaker, Dennis Schmitz, Chantal Reusken, on behalf of the national COVID-19 response team", "value": "Adam Meijer, Harry Vennema, Jeroen Cremer, Sharon van den Brink, Bas van der Veer, AnneMarie van den Brandt, Florian Zwagemaker, Dennis Schmitz, Chantal Reusken, on behalf of the national COVID-19 response team"}, "clade_membership": {"value": "19A"}, "country": {"confidence": {"Curacao": 1.0}, "entropy": -1.000088900581841e-12, "value": "Curacao"}, "current_frequency": {"value": 0.0}, "date": {"value": "2020-03-10"}, "div": 2, "division": {"value": "Curacao"}, "division_exposure": {"value": "Curacao"}, "emerging_lineage": {"value": "unassigned"}, "epiweek": {"value": "202011"}, "gisaid_epi_isl": {"value": "EPI_ISL_636492"}, "host": {"value": "Human"}, "num_date": {"confidence": [2020.1898907103825, 2020.1898907103825], "value": 2020.1898907103825}, "originating_lab": {"value": "Dutch COVID-19 response team"}, "pango_lineage": {"value": "B.27"}, "recency": {"value": "Older"}, "region": {"value": "South America"}, "region_exposure": {"value": "South America"}, "sex": {"value": "Male"}, "submitting_lab": {"value": "National Institute for Public Health and the Environment (RIVM)"}}}, {"branch_attrs": {"labels": {"aa": "ORF1b: K417N; S: A623V"}, "mutations": {"ORF1b": ["K417N"], "S": ["A623V"], "nuc": ["G14718T", "C23430T"]}}, "name": "USA/CA-SCCPHD-UC108/2020", "node_attrs": {"GISAID_clade": {"value": "L"}, "S1_mutations": {"value": 1.0}, "author": {"author": "Xianding Deng, Scot Federman, Wei Gu, Elsa Villarino, Brandon Bonin, Debra A. Wadford, and Charles Y. Chiu", "value": "Xianding Deng, Scot Federman, Wei Gu, Elsa Villarino, Brandon Bonin, Debra A. Wadford, and Charles Y. Chiu"}, "clade_membership": {"value": "19A"}, "country": {"confidence": {"USA": 1.0}, "entropy": -1.000088900581841e-12, "value": "USA"}, "current_frequency": {"value": 0.0}, "date": {"value": "2020-02-29"}, "div": 2, "division": {"value": "California"}, "division_exposure": {"value": "California"}, "emerging_lineage": {"value": "unassigned"}, "epiweek": {"value": "202009"}, "gisaid_epi_isl": {"value": "EPI_ISL_435587"}, "host": {"value": "Human"}, "location": {"value": "Santa Clara County"}, "num_date": {"confidence": [2020.1625683060108, 2020.1625683060108], "value": 2020.1625683060108}, "originating_lab": {"value": "Santa Clara County Public Health Department"}, "pango_lineage": {"value": "B"}, "recency": {"value": "Older"}, "region": {"value": "North America"}, "region_exposure": {"value": "North America"}, "submitting_lab": {"value": "Chiu Laboratory, University of California, San Francisco"}}}], "name": "NODE_0000040", "node_attrs": {"S1_mutations": {"value": 0.0}, "clade_membership": {"value": "19A"}, "current_frequency": {"value": 0.0}, "date": {"value": "2020-02-07"}, "div": 0, "emerging_lineage": {"value": "unassigned"}, "num_date": {"confidence": [2020.0441132868184, 2020.1625683060108], "value": 2020.102061310084}, "country": {"confidence": {"China": 0.0687323242024759, "Curacao": 0.3730240090136531, "Indonesia": 0.05731904192933309, "USA": 0.37052999740887416}, "entropy": 1.9722540149429852, "value": "Curacao"}}}, {"branch_attrs": {"mutations": {}}, "children": [{"branch_attrs": {"mutations": {}}, "children": [{"branch_attrs": {"labels": {"aa": "ORF1b: F1901L"}, "mutations": {"ORF1b": ["F1901L"], "nuc": ["C11752T", "C19170A"]}}, "name": "Malaysia/6359/2020", "node_attrs": {"GISAID_clade": {"value": "L"}, "S1_mutations": {"value": 0.0}, "age": {"value": "52"}, "author": {"author": "Yoong Min CHONG, Jennifer Chong, I-Ching SAM, Yoke Fun CHAN, University Malaya Medical Centre COVID Team", "value": "Yoong Min CHONG, Jennifer Chong, I-Ching SAM, Yoke Fun CHAN, University Malaya Medical Centre COVID Team"}, "clade_membership": {"value": "19A"}, "country": {"confidence": {"Malaysia": 1.0}, "entropy": -1.000088900581841e-12, "value": "Malaysia"}, "current_frequency": {"value": 0.0}, "date": {"value": "2020-02-25"}, "div": 2, "division": {"value": "Kuala Lumpur"}, "division_exposure": {"value": "Kuala Lumpur"}, "emerging_lineage": {"value": "unassigned"}, "epiweek": {"value": "202009"}, "gisaid_epi_isl": {"value": "EPI_ISL_501220"}, "host": {"value": "Human"}, "num_date": {"confidence": [2020.1516393442623, 2020.1516393442623], "value": 2020.1516393442623}, "originating_lab": {"value": "Department of Medical Microbiology, University Malaya Medical Centre"}, "pango_lineage": {"value": "B.12"}, "recency": {"value": "Older"}, "region": {"value": "Asia"}, "region_exposure": {"value": "Asia"}, "sex": {"value": "Female"}, "submitting_lab": {"value": "Department of Medical Microbiology, Faculty of Medicine, University of Malaya"}}}, {"branch_attrs": {"labels": {"aa": "N: S206Y; ORF1a: V424I, S2103F, T2495I; ORF1b: A390V; ORF3a: Q57H; ORF6: L4P; S: S939F, M1050I"}, "mutations": {"N": ["S206Y"], "ORF1a": ["V424I", "S2103F", "T2495I"], "ORF1b": ["A390V"], "ORF3a": ["Q57H"], "ORF6": ["L4P"], "S": ["S939F", "M1050I"], "nuc": ["G1535A", "C6573T", "C7749T", "C14636T", "C23422T", "T23849C", "C24378T", "G24712A", "G25563C", "T27212C", "C28890A", "C29095T", "A29125G", "G29651A"]}}, "name": "Indonesia/JK-GSILab-9440/2021", "node_attrs": {"GISAID_clade": {"value": "O"}, "S1_mutations": {"value": 0.0}, "age": {"value": "31"}, "author": {"author": "Carissa Sintca Wijaya, Vania Gavrila Wikasa, Normastuti Adhini Tantyo, Alfin Mohammad Abdillah, Dhahlia Agustina Cahyono, Gracia Felias Enos Korompis, Annisa Muthiah Sukirman, Pratiwi Sudarmono, Budi Wiweko, Meutia Ayuputeri Kumaheri, Anindya Pradipta Susanto, Louisa Markus, Ariel Pradipta", "value": "Carissa Sintca Wijaya, Vania Gavrila Wikasa, Normastuti Adhini Tantyo, Alfin Mohammad Abdillah, Dhahlia Agustina Cahyono, Gracia Felias Enos Korompis, Annisa Muthiah Sukirman, Pratiwi Sudarmono, Budi Wiweko, Meutia Ayuputeri Kumaheri, Anindya Pradipta Susanto, Louisa Markus, Ariel Pradipta"}, "clade_membership": {"value": "19A"}, "country": {"confidence": {"Indonesia": 1.0}, "entropy": -1.000088900581841e-12, "value": "Indonesia"}, "current_frequency": {"value": 0.0}, "date": {"value": "2020-08-12"}, "div": 14, "division": {"value": "Jakarta"}, "division_exposure": {"value": "Jakarta"}, "emerging_lineage": {"value": "unassigned"}, "epiweek": {"value": "202033"}, "gisaid_epi_isl": {"value": "EPI_ISL_2500492"}, "host": {"value": "Human"}, "num_date": {"confidence": [2020.613387978142, 2020.613387978142], "value": 2020.613387978142}, "originating_lab": {"value": "Genomik Solidaritas Indonesia Laboratorium"}, "pango_lineage": {"value": "B.56"}, "recency": {"value": "Older"}, "region": {"value": "Asia"}, "region_exposure": {"value": "Asia"}, "sex": {"value": "Male"}, "submitting_lab": {"value": "Genomik Solidaritas Indonesia Laboratorium"}}}], "name": "NODE_0000042", "node_attrs": {"S1_mutations": {"value": 0.0}, "clade_membership": {"value": "19A"}, "current_frequency": {"value": 0.0}, "date": {"value": "2020-02-13"}, "div": 0, "emerging_lineage": {"value": "unassigned"}, "num_date": {"confidence": [2020.081349052291, 2020.1406873598487], "value": 2020.1196012579671}, "country": {"confidence": {"China": 0.0020988187091394044, "Indonesia": 0.8450105231989368, "Malaysia": 0.1349321816375561, "South Africa": 0.008384611919013714}, "entropy": 0.5545896680718932, "value": "Indonesia"}}}, {"branch_attrs": {"mutations": {}}, "children": [{"branch_attrs": {"labels": {"aa": "ORF1a: D448-, I547V, S887F, T1854I, L2609F"}, "mutations": {"ORF1a": ["D448-", "I547V", "S887F", "T1854I", "L2609F"], "nuc": ["A1605-", "T1606-", "G1607-", "A1904G", "C2925T", "C5826T", "C8090T", "C10789T"]}}, "name": "SouthAfrica/R05204/2020", "node_attrs": {"GISAID_clade": {"value": "L"}, "S1_mutations": {"value": 0.0}, "age": {"value": "65"}, "author": {"author": "Allam M, Ismail A, Khumalo Z, Kwenda S, van Heusden P, Mtshali P, Mnyameni F, Mohale T, Subramoney K, Bhiman JN", "value": "Allam M, Ismail A, Khumalo Z, Kwenda S, van Heusden P, Mtshali P, Mnyameni F, Mohale T, Subramoney K, Bhiman JN"}, "clade_membership": {"value": "19A"}, "country": {"confidence": {"South Africa": 1.0}, "entropy": -1.000088900581841e-12, "value": "South Africa"}, "current_frequency": {"value": 0.0}, "date": {"value": "2020-03-19"}, "div": 5, "division": {"value": "Mpumalanga"}, "division_exposure": {"value": "Mpumalanga"}, "emerging_lineage": {"value": "unassigned"}, "epiweek": {"value": "202012"}, "gisaid_epi_isl": {"value": "EPI_ISL_450297"}, "host": {"value": "Human"}, "num_date": {"confidence": [2020.214480874317, 2020.214480874317], "value": 2020.214480874317}, "originating_lab": {"value": "National Institute for Communicable Diseases of the National Health Laboratory Service"}, "pango_lineage": {"value": "B.52"}, "recency": {"value": "Older"}, "region": {"value": "Africa"}, "region_exposure": {"value": "Africa"}, "sex": {"value": "Male"}, "submitting_lab": {"value": "National Institute for Communicable Diseases of the National Health Laboratory Service"}}}, {"branch_attrs": {"mutations": {}}, "children": [{"branch_attrs": {"mutations": {}}, "children": [{"branch_attrs": {"mutations": {}}, "children": [{"branch_attrs": {"mutations": {"nuc": ["C21306T"]}}, "name": "Singapore/29/2020", "node_attrs": {"GISAID_clade": {"value": "L"}, "S1_mutations": {"value": 0.0}, "age": {"value": "33"}, "author": {"author": "Danielle E Anderson, Martin Linster, Yan Zhuang, Jayanthi Jayakumar, David CB Lye, Yee Sin Leo, Barnaby E Young, Yvonne CF Su, Gavin JD Smith", "value": "Danielle E Anderson, Martin Linster, Yan Zhuang, Jayanthi Jayakumar, David CB Lye, Yee Sin Leo, Barnaby E Young, Yvonne CF Su, Gavin JD Smith"}, "clade_membership": {"value": "19A"}, "country": {"confidence": {"Singapore": 1.0}, "entropy": -1.000088900581841e-12, "value": "Singapore"}, "current_frequency": {"value": 0.0}, "date": {"value": "2020-03-06"}, "div": 1, "division": {"value": "Singapore"}, "division_exposure": {"value": "Singapore"}, "emerging_lineage": {"value": "unassigned"}, "epiweek": {"value": "202010"}, "gisaid_epi_isl": {"value": "EPI_ISL_420106"}, "host": {"value": "Human"}, "location": {"value": "Singapore"}, "num_date": {"confidence": [2020.1789617486338, 2020.1789617486338], "value": 2020.1789617486338}, "originating_lab": {"value": "National Centre for Infectious Diseases"}, "pango_lineage": {"value": "B"}, "recency": {"value": "Older"}, "region": {"value": "Asia"}, "region_exposure": {"value": "Asia"}, "sex": {"value": "Female"}, "submitting_lab": {"value": "Programme in Emerging Infectious Diseases, Duke-NUS Medical School"}}}, {"branch_attrs": {"labels": {"aa": "ORF1a: K141-, S142-, F143-"}, "mutations": {"ORF1a": ["K141-", "S142-", "F143-"], "nuc": ["A686-", "A687-", "G688-", "T689-", "C690-", "A691-", "T692-", "T693-", "T694-", "C12823T", "C28253T"]}}, "name": "Indonesia/KI-NIHRDC004160/2020", "node_attrs": {"GISAID_clade": {"value": "L"}, "S1_mutations": {"value": 0.0}, "age": {"value": "48"}, "author": {"author": "Kindi Adam, Holy Arif Wibowo, Ririn Ramadhany, Yuni Rukminiati, Agustiningsih, Hana Apsari Pawestri, Subangkit, Kartika Dewi Puspa, Arie Ardiansyah Nugraha, Hartanti Dian Ikawati, Krisna Nur Andriana Pangesti, Ni Ketut Susilarini, Nur Ika Hariastuti, Uly Alfi Nikmah, Mursinah, Asri Febriyani, Reni Herman, Nike Susanti, Herna, Tati Febriyanti, Natalie Laurencia Kipuw, Fauzul Muna, Irene Lorinda Indalao, Aulia Rizki, Nelly Puspandari, Vivi Setiawaty", "value": "Kindi Adam, Holy Arif Wibowo, Ririn Ramadhany, Yuni Rukminiati, Agustiningsih, Hana Apsari Pawestri, Subangkit, Kartika Dewi Puspa, Arie Ardiansyah Nugraha, Hartanti Dian Ikawati, Krisna Nur Andriana Pangesti, Ni Ketut Susilarini, Nur Ika Hariastuti, Uly Alfi Nikmah, Mursinah, Asri Febriyani, Reni Herman, Nike Susanti, Herna, Tati Febriyanti, Natalie Laurencia Kipuw, Fauzul Muna, Irene Lorinda Indalao, Aulia Rizki, Nelly Puspandari, Vivi Setiawaty"}, "clade_membership": {"value": "19A"}, "country": {"confidence": {"Indonesia": 1.0}, "entropy": -1.000088900581841e-12, "value": "Indonesia"}, "current_frequency": {"value": 0.0}, "date": {"value": "2020-03-14"}, "div": 2, "division": {"value": "East Kalimantan"}, "division_exposure": {"value": "East Kalimantan"}, "emerging_lineage": {"value": "unassigned"}, "epiweek": {"value": "202011"}, "gisaid_epi_isl": {"value": "EPI_ISL_984277"}, "host": {"value": "Human"}, "num_date": {"confidence": [2020.200819672131, 2020.200819672131], "value": 2020.200819672131}, "originating_lab": {"value": "National Institute of Health Research and Development"}, "pango_lineage": {"value": "B.50"}, "recency": {"value": "Older"}, "region": {"value": "Asia"}, "region_exposure": {"value": "Asia"}, "sex": {"value": "Female"}, "submitting_lab": {"value": "National Institute of Health Research and Development"}}}], "name": "NODE_0000047", "node_attrs": {"S1_mutations": {"value": 0.0}, "clade_membership": {"value": "19A"}, "current_frequency": {"value": 0.0}, "date": {"value": "2020-03-01"}, "div": 0, "emerging_lineage": {"value": "unassigned"}, "num_date": {"confidence": [2020.1521578133709, 2020.1767271221302], "value": 2020.164362864385}, "country": {"confidence": {"Indonesia": 0.8900289345912054, "Malaysia": 0.044074095370221555, "Singapore": 0.055262938651757396, "South Africa": 0.0029154885926438866}, "entropy": 0.4949767252831003, "value": "Indonesia"}}}, {"branch_attrs": {"mutations": {}}, "children": [{"branch_attrs": {"mutations": {}}, "children": [{"branch_attrs": {"labels": {"aa": "ORF1b: P314L"}, "mutations": {"ORF1b": ["P314L"], "nuc": ["C14408T", "C27110T"]}}, "name": "Malaysia/UNIMAS-11942/2020", "node_attrs": {"GISAID_clade": {"value": "L"}, "S1_mutations": {"value": 0.0}, "age": {"value": "39"}, "author": {"author": "David Perera, Ooi Mong How, Chua Hock Hin, Tonnii Sia Loong Loong, Wong Jyn Shan, Wong Kiing Aik, Chan Chia Jui", "value": "David Perera, Ooi Mong How, Chua Hock Hin, Tonnii Sia Loong Loong, Wong Jyn Shan, Wong Kiing Aik, Chan Chia Jui"}, "clade_membership": {"value": "19A"}, "country": {"confidence": {"Malaysia": 1.0}, "entropy": -1.000088900581841e-12, "value": "Malaysia"}, "current_frequency": {"value": 0.0}, "date": {"value": "2020-07-18"}, "div": 2, "division": {"value": "Sarawak"}, "division_exposure": {"value": "Sarawak"}, "emerging_lineage": {"value": "unassigned"}, "epiweek": {"value": "202029"}, "gisaid_epi_isl": {"value": "EPI_ISL_718146"}, "host": {"value": "Human"}, "num_date": {"confidence": [2020.545081967213, 2020.545081967213], "value": 2020.545081967213}, "originating_lab": {"value": "Ministry of Health Hospitals"}, "pango_lineage": {"value": "B"}, "recency": {"value": "Older"}, "region": {"value": "Asia"}, "region_exposure": {"value": "Asia"}, "sex": {"value": "Male"}, "submitting_lab": {"value": "Institute of Health and Community Medicine"}}}, {"branch_attrs": {"mutations": {}}, "name": "Argentina/PAIS-C0023/2020", "node_attrs": {"GISAID_clade": {"value": "O"}, "S1_mutations": {"value": 0.0}, "age": {"value": "60"}, "author": {"author": "K\u00f6nig, GA; Peralta, AV; Dist\u00e9fano, AJ; Zavallo, D; Mu\u00f1oz Hidalgo, MG; Vera, PA; Fass, M; Farber, MD; Cacciabu\u00e9, MPD; Pedroarias, VC; Lozano Calder\u00f3n, LC; Bengoa Luoni, S; Asurmendi, S; Foussal, MD; Deluca, G; Ayala, NA; G\u00f3mez, MV; Giusiano, G; Lucero, H; Marin, M; Lescano, L; Cayr\u00e9, A; Paniego, NB; Rivarola, M; Puebla, AF; Viegas, M.", "value": "K\u00f6nig, GA; Peralta, AV; Dist\u00e9fano, AJ; Zavallo, D; Mu\u00f1oz Hidalgo, MG; Vera, PA; Fass, M; Farber, MD; Cacciabu\u00e9, MPD; Pedroarias, VC; Lozano Calder\u00f3n, LC; Bengoa Luoni, S; Asurmendi, S; Foussal, MD; Deluca, G; Ayala, NA; G\u00f3mez, MV; Giusiano, G; Lucero, H; Marin, M; Lescano, L; Cayr\u00e9, A; Paniego, NB; Rivarola, M; Puebla, AF; Viegas, M."}, "clade_membership": {"value": "19A"}, "country": {"confidence": {"Argentina": 0.9999999999999999}, "entropy": -9.99866855976916e-13, "value": "Argentina"}, "current_frequency": {"value": 0.0}, "date": {"value": "2020-04-01"}, "div": 0, "division": {"value": "Chaco"}, "division_exposure": {"value": "Chaco"}, "emerging_lineage": {"value": "unassigned"}, "epiweek": {"value": "202014"}, "gisaid_epi_isl": {"value": "EPI_ISL_792424"}, "host": {"value": "Human"}, "location": {"value": "Resistencia"}, "num_date": {"confidence": [2020.25, 2020.25], "value": 2020.25}, "originating_lab": {"value": "Laboratorio de Inmunolog\u00eda del Hospital Perrando e Instituto de Medicina Regional de la UNNE"}, "pango_lineage": {"value": "B.1.1.194"}, "recency": {"value": "Older"}, "region": {"value": "South America"}, "region_exposure": {"value": "South America"}, "sex": {"value": "Female"}, "submitting_lab": {"value": "Instituto de Biotecnolog\u00eda, IABIMO (CONICET), Instituto de Virolog\u00eda, IVIT(CONICET), Instituto de Patobiolog\u00eda, IPVET(CONICET), CICVyA, INTA on behalf of 'Proyecto Argentino Interinstitucional de genomica de SARS-CoV-2' (PAIS Consortium)"}}}], "name": "NODE_0000049", "node_attrs": {"S1_mutations": {"value": 0.0}, "clade_membership": {"value": "19A"}, "current_frequency": {"value": 0.0}, "date": {"value": "2020-03-31"}, "div": 0, "emerging_lineage": {"value": "unassigned"}, "num_date": {"confidence": [2020.2051018925977, 2020.25], "value": 2020.2466353022296}, "country": {"confidence": {"Argentina": 0.011053603866581507, "Indonesia": 0.007119945639493316, "Malaysia": 0.9770855489161446}, "entropy": 0.15474248513290295, "value": "Malaysia"}}}, {"branch_attrs": {"mutations": {}}, "children": [{"branch_attrs": {"mutations": {"nuc": ["T27618C"]}}, "name": "Malaysia/IMR_WC14227/2020", "node_attrs": {"GISAID_clade": {"value": "L"}, "S1_mutations": {"value": 0.0}, "age": {"value": "38"}, "author": {"author": "Suppiah J, Mohd-Zawawi Z, Kamel K, Kalyanasundram J, Thayan R", "value": "Suppiah J, Mohd-Zawawi Z, Kamel K, Kalyanasundram J, Thayan R"}, "clade_membership": {"value": "19A"}, "country": {"confidence": {"Malaysia": 1.0}, "entropy": -1.000088900581841e-12, "value": "Malaysia"}, "current_frequency": {"value": 0.0}, "date": {"value": "2020-04-11"}, "div": 1, "division": {"value": "Malaysia"}, "division_exposure": {"value": "Malaysia"}, "emerging_lineage": {"value": "unassigned"}, "epiweek": {"value": "202015"}, "gisaid_epi_isl": {"value": "EPI_ISL_490048"}, "host": {"value": "Human"}, "num_date": {"confidence": [2020.2773224043715, 2020.2773224043715], "value": 2020.2773224043715}, "originating_lab": {"value": "Institute for Medical Research, Infectious Disease Research Centre, National Institutes of Health, Ministry of Health Malaysia"}, "pango_lineage": {"value": "B"}, "recency": {"value": "Older"}, "region": {"value": "Asia"}, "region_exposure": {"value": "Asia"}, "sex": {"value": "Male"}, "submitting_lab": {"value": "Institute for Medical Research, Infectious Disease Research Centre, National Institutes of Health, Ministry of Health Malaysia"}}}, {"branch_attrs": {"mutations": {}}, "name": "Kazakhstan/KZ_Almaty/2020", "node_attrs": {"GISAID_clade": {"value": "L"}, "S1_mutations": {"value": 0.0}, "author": {"author": "Burashev,Y.D., Orynbayev,M.B., Sultankulova,K.T., Kutumbetov,L.B.,Zakarya,K.D., Kozhabergenov,N.S. and Kerimbayev,A.A.", "value": "Burashev,Y.D., Orynbayev,M.B., Sultankulova,K.T., Kutumbetov,L.B.,Zakarya,K.D., Kozhabergenov,N.S. and Kerimbayev,A.A."}, "clade_membership": {"value": "19A"}, "country": {"confidence": {"Kazakhstan": 1.0}, "entropy": -1.000088900581841e-12, "value": "Kazakhstan"}, "current_frequency": {"value": 0.0}, "date": {"value": "2020-03-20"}, "div": 0, "division": {"value": "Almaty"}, "division_exposure": {"value": "Almaty"}, "emerging_lineage": {"value": "unassigned"}, "epiweek": {"value": "202012"}, "gisaid_epi_isl": {"value": "EPI_ISL_2604957"}, "host": {"value": "Human"}, "num_date": {"confidence": [2020.217213114754, 2020.217213114754], "value": 2020.217213114754}, "originating_lab": {"value": "Shared Scientific Laboratory, Research Institute for Biological Safety Problems, RIBSP"}, "pango_lineage": {"value": "B"}, "recency": {"value": "Older"}, "region": {"value": "Asia"}, "region_exposure": {"value": "Asia"}, "submitting_lab": {"value": "Shared Scientific Laboratory, Research Institute for Biological Safety Problems, RIBSP"}}}], "name": "NODE_0000051", "node_attrs": {"S1_mutations": {"value": 0.0}, "clade_membership": {"value": "19A"}, "current_frequency": {"value": 0.0}, "date": {"value": "2020-03-20"}, "div": 0, "emerging_lineage": {"value": "unassigned"}, "num_date": {"confidence": [2020.1883320666857, 2020.217213114754], "value": 2020.217213114754}, "country": {"confidence": {"Indonesia": 0.007109909430310102, "Kazakhstan": 0.011215708651517303, "Malaysia": 0.9770917648876026}, "entropy": 0.153958953509837, "value": "Malaysia"}}}], "name": "NODE_0000048", "node_attrs": {"S1_mutations": {"value": 0.0}, "clade_membership": {"value": "19A"}, "current_frequency": {"value": 0.0}, "date": {"value": "2020-03-03"}, "div": 0, "emerging_lineage": {"value": "unassigned"}, "num_date": {"confidence": [2020.1347690470543, 2020.2150088956423], "value": 2020.1715513048578}, "country": {"confidence": {"Argentina": 0.002678134611242742, "Indonesia": 0.022245271791614656, "Kazakhstan": 0.002740460570268453, "Malaysia": 0.968304042806415}, "entropy": 0.18942055734179153, "value": "Malaysia"}}}], "name": "NODE_0000046", "node_attrs": {"S1_mutations": {"value": 0.0}, "clade_membership": {"value": "19A"}, "current_frequency": {"value": 0.0}, "date": {"value": "2020-02-27"}, "div": 0, "emerging_lineage": {"value": "unassigned"}, "num_date": {"confidence": [2020.1463464853296, 2020.1709093712097], "value": 2020.1567584810766}, "country": {"confidence": {"Indonesia": 0.8387893371195042, "Malaysia": 0.13079361205950357, "Singapore": 0.009783956012798179, "South Africa": 0.01396387401878069}, "entropy": 0.585316669703095, "value": "Indonesia"}}}, {"branch_attrs": {"mutations": {}}, "children": [{"branch_attrs": {"mutations": {}}, "children": [{"branch_attrs": {"labels": {"aa": "ORF1a: D448-"}, "mutations": {"ORF1a": ["D448-"], "nuc": ["A1605-", "T1606-", "G1607-", "C1912T", "C10582T", "C26022T"]}}, "name": "Pakistan/KHI1/2020", "node_attrs": {"GISAID_clade": {"value": "L"}, "S1_mutations": {"value": 0.0}, "author": {"author": "Shakeel,M., Raza,S.A., Khan,S., Khan,B.A., Zahid,M., Qureshi,M.A.and Khan,I.A", "value": "Shakeel,M., Raza,S.A., Khan,S., Khan,B.A., Zahid,M., Qureshi,M.A.and Khan,I.A"}, "clade_membership": {"value": "19A"}, "country": {"confidence": {"Pakistan": 1.0}, "entropy": -1.000088900581841e-12, "value": "Pakistan"}, "current_frequency": {"value": 0.0}, "date": {"value": "2020-03-16"}, "div": 3, "division": {"value": "Karachi"}, "division_exposure": {"value": "Karachi"}, "emerging_lineage": {"value": "unassigned"}, "epiweek": {"value": "202012"}, "gisaid_epi_isl": {"value": "EPI_ISL_451958"}, "host": {"value": "Human"}, "num_date": {"confidence": [2020.2062841530055, 2020.2062841530055], "value": 2020.2062841530055}, "originating_lab": {"value": "Jamil-ur-Rahman Center for Genome Research, Dr. Panjwani Center for Molecular Medicine and Drug Research, International Center for Chemical and Biological Sciences, University of Karachi"}, "pango_lineage": {"value": "B"}, "recency": {"value": "Older"}, "region": {"value": "Asia"}, "region_exposure": {"value": "Asia"}, "submitting_lab": {"value": "Jamil-ur-Rahman Center for Genome Research, Dr. Panjwani Center for Molecular Medicine and Drug Research, International Center for Chemical and Biological Sciences, University of Karachi"}}}, {"branch_attrs": {"labels": {"aa": "N: A381V"}, "mutations": {"N": ["A381V"], "nuc": ["C2449T", "C25614T", "C29415T"]}}, "name": "Indonesia/SA-EIJK-12/2020", "node_attrs": {"GISAID_clade": {"value": "L"}, "S1_mutations": {"value": 0.0}, "age": {"value": "48"}, "author": {"author": "Frilasita A Yudhaputri, Edison Johar, Hidayat Trimarsanto, Iskandar A Adnan, Willy Agustine, David H Muljono, Safarina G Malik, Herawati Sudoyo, Khin Saw Myint, Amin Soebandrio", "value": "Frilasita A Yudhaputri, Edison Johar, Hidayat Trimarsanto, Iskandar A Adnan, Willy Agustine, David H Muljono, Safarina G Malik, Herawati Sudoyo, Khin Saw Myint, Amin Soebandrio"}, "clade_membership": {"value": "19A"}, "country": {"confidence": {"Indonesia": 1.0}, "entropy": -1.000088900581841e-12, "value": "Indonesia"}, "current_frequency": {"value": 0.0}, "date": {"value": "2020-03-27"}, "div": 3, "division": {"value": "North Sulawesi"}, "division_exposure": {"value": "North Sulawesi"}, "emerging_lineage": {"value": "unassigned"}, "epiweek": {"value": "202013"}, "gisaid_epi_isl": {"value": "EPI_ISL_568694"}, "host": {"value": "Human"}, "location": {"value": "Manado"}, "num_date": {"confidence": [2020.2363387978141, 2020.2363387978141], "value": 2020.2363387978141}, "originating_lab": {"value": "RSUP Prof. Dr. R. Kandou Manado"}, "pango_lineage": {"value": "B"}, "recency": {"value": "Older"}, "region": {"value": "Asia"}, "region_exposure": {"value": "Asia"}, "sex": {"value": "Male"}, "submitting_lab": {"value": "Eijkman Institute for Molecular Biology, Ministry of Research and Technology/National Agency for Research and Innovation"}}}], "name": "NODE_0000056", "node_attrs": {"S1_mutations": {"value": 0.0}, "clade_membership": {"value": "19A"}, "current_frequency": {"value": 0.0}, "date": {"value": "2020-03-01"}, "div": 0, "emerging_lineage": {"value": "unassigned"}, "num_date": {"confidence": [2020.150715377285, 2020.1832344723562], "value": 2020.1640580026217}, "country": {"confidence": {"Indonesia": 0.8884746372900901, "Malaysia": 0.011279610949281276, "Pakistan": 0.05708185425117062, "South Africa": 0.027617100314001615}, "entropy": 0.5599496979390313, "value": "Indonesia"}}}, {"branch_attrs": {"mutations": {}}, "children": [{"branch_attrs": {"mutations": {}}, "name": "SouthAfrica/R02827/2020", "node_attrs": {"GISAID_clade": {"value": "L"}, "S1_mutations": {"value": 0.0}, "age": {"value": "39"}, "author": {"author": "Allam M, Kwenda S, van Heusden P, Khumalo Z, Mohale T, Subramoney K, von Gottberg, A, Ismail A, Bhiman JN", "value": "Allam M, Kwenda S, van Heusden P, Khumalo Z, Mohale T, Subramoney K, von Gottberg, A, Ismail A, Bhiman JN"}, "clade_membership": {"value": "19A"}, "country": {"confidence": {"South Africa": 1.0}, "entropy": -1.000088900581841e-12, "value": "South Africa"}, "current_frequency": {"value": 0.0}, "date": {"value": "2020-03-06"}, "div": 0, "division": {"value": "Gauteng"}, "division_exposure": {"value": "Gauteng"}, "emerging_lineage": {"value": "unassigned"}, "epiweek": {"value": "202010"}, "gisaid_epi_isl": {"value": "EPI_ISL_430297"}, "host": {"value": "Human"}, "num_date": {"confidence": [2020.1789617486338, 2020.1789617486338], "value": 2020.1789617486338}, "originating_lab": {"value": "National Institute for Communicable Diseases of the National Health Laboratory Service"}, "pango_lineage": {"value": "B"}, "recency": {"value": "Older"}, "region": {"value": "Africa"}, "region_exposure": {"value": "Africa"}, "sex": {"value": "Female"}, "submitting_lab": {"value": "National Institute for Communicable Diseases of the National Health Laboratory Service"}, "url": "https://www.gisaid.org/"}}, {"branch_attrs": {"labels": {"aa": "S: D614G"}, "mutations": {"S": ["D614G"], "nuc": ["A23403G"]}}, "children": [{"branch_attrs": {"labels": {"aa": "ORF3a: Q57H; S: A222V"}, "mutations": {"ORF3a": ["Q57H"], "S": ["A222V"], "nuc": ["C22227T", "G25563T"]}}, "name": "Qatar/QA-QU_12-11-G10/2020", "node_attrs": {"GISAID_clade": {"value": "O"}, "S1_mutations": {"value": 2.0}, "age": {"value": "8"}, "author": {"author": "BRC: Fatiha M. Benslimane, Heba A. Al-Khatib, Oal Al-Jamal, Dana Al-Batesh, Hadi M. Yassine, Asmaa A. Al-Thani. MOPH and HMC: Abdullatif Al-Khal, Muna A. S. Al-Maslamani, Mashael A. Al-Bader, Hamda Alromaihi, Roberto Bertollini, Peter V. Coyle, Einas A. E. Al-Kuwari, Hamad E. Al-Romaihi, Salih Al-Marri, Mohammed Al-Thani, Reham A. El-Kahlout. QBB: Tasneem Al-Hamad, Dina Elgakhlab QGP: Fatima H. Al-Kuwari, Chadi Saad", "value": "BRC: Fatiha M. Benslimane, Heba A. Al-Khatib, Oal Al-Jamal, Dana Al-Batesh, Hadi M. Yassine, Asmaa A. Al-Thani. MOPH and HMC: Abdullatif Al-Khal, Muna A. S. Al-Maslamani, Mashael A. Al-Bader, Hamda Alromaihi, Roberto Bertollini, Peter V. Coyle, Einas A. E. Al-Kuwari, Hamad E. Al-Romaihi, Salih Al-Marri, Mohammed Al-Thani, Reham A. El-Kahlout. QBB: Tasneem Al-Hamad, Dina Elgakhlab QGP: Fatima H. Al-Kuwari, Chadi Saad"}, "clade_membership": {"value": "19A"}, "country": {"confidence": {"Qatar": 0.9999999999999999}, "entropy": -9.99866855976916e-13, "value": "Qatar"}, "current_frequency": {"value": 0.0}, "date": {"value": "2020-11-07"}, "div": 3, "division": {"value": "Doha"}, "division_exposure": {"value": "Doha"}, "emerging_lineage": {"value": "unassigned"}, "epiweek": {"value": "202045"}, "gisaid_epi_isl": {"value": "EPI_ISL_1713276"}, "host": {"value": "Human"}, "num_date": {"confidence": [2020.8510928961748, 2020.8510928961748], "value": 2020.8510928961748}, "originating_lab": {"value": "Ministry of Public Health / Hamad Medical Corporation"}, "pango_lineage": {"value": "A"}, "recency": {"value": "Older"}, "region": {"value": "Asia"}, "region_exposure": {"value": "Asia"}, "sex": {"value": "Male"}, "submitting_lab": {"value": "Biomedical Research Center (BRC), Qatar University / Qatar Genome Project (QGP)"}}}, {"branch_attrs": {"mutations": {"nuc": ["C241T"]}}, "children": [{"branch_attrs": {"labels": {"aa": "N: V350A; ORF1a: L88P, L92P, D1671H, V3166F, L3352P; ORF1b: L40I, A86V, K565*, C950Y, R1600C; ORF9b: R32L"}, "mutations": {"N": ["V350A"], "ORF1a": ["L88P", "L92P", "D1671H", "V3166F", "L3352P"], "ORF1b": ["L40I", "A86V", "K565*", "C950Y", "R1600C"], "ORF9b": ["R32L"], "nuc": ["T528C", "T540C", "G5276C", "C8836T", "G9761T", "T10320C", "C13585A", "C13724T", "A15160T", "G16316A", "A16497G", "C18265T", "C18744T", "T19839C", "C23422T", "G28378T", "T29322C"]}}, "name": "Turkey/Ankara_GUMV_22790/2020", "node_attrs": {"GISAID_clade": {"value": "O"}, "S1_mutations": {"value": 1.0}, "author": {"author": "Erdem \u015eahin, G\u00fclendam Bozday\u0131, Hager Muftah, Selin Yi\u011fit, Shaknoza Sarzhanova, \u00d6zlem G\u00fczel Tun\u00e7can, Murat Dizbay, I\u015f\u0131l Fidan, Kayhan \u00c7a\u011flar", "value": "Erdem \u015eahin, G\u00fclendam Bozday\u0131, Hager Muftah, Selin Yi\u011fit, Shaknoza Sarzhanova, \u00d6zlem G\u00fczel Tun\u00e7can, Murat Dizbay, I\u015f\u0131l Fidan, Kayhan \u00c7a\u011flar"}, "clade_membership": {"value": "19A"}, "country": {"confidence": {"Turkey": 1.0}, "entropy": -1.000088900581841e-12, "value": "Turkey"}, "current_frequency": {"value": 0.0}, "date": {"value": "2020-08-26"}, "div": 19, "division": {"value": "Ankara"}, "division_exposure": {"value": "Ankara"}, "emerging_lineage": {"value": "unassigned"}, "epiweek": {"value": "202035"}, "gisaid_epi_isl": {"value": "EPI_ISL_730571"}, "host": {"value": "Human"}, "num_date": {"confidence": [2020.6516393442623, 2020.6516393442623], "value": 2020.6516393442623}, "originating_lab": {"value": "Gazi University Faculty of Medicine, Medical Virology Laboratory"}, "pango_lineage": {"value": "B"}, "recency": {"value": "Older"}, "region": {"value": "Europe"}, "region_exposure": {"value": "Europe"}, "submitting_lab": {"value": "Gazi University Faculty of Medicine, Medical Virology Laboratory"}}}, {"branch_attrs": {"mutations": {}}, "name": "Colombia/QUI-INS-85082/2020", "node_attrs": {"GISAID_clade": {"value": "G"}, "S1_mutations": {"value": 1.0}, "age": {"value": "50"}, "author": {"author": "Katherine Laiton-Donato, Diego A. \u00c1lvarez-D\u00edaz, Carlos Franco-Mu\u00f1oz, Jonathan Reales, Diego Andr\u00e9s Prada, Jose A. Usme-Ciro, Nicolas D. Franco-Sierra, Zulma M. Cucunub\u00e1, Christian Julian Villabona\u2010Arenas, Liz Villabona-Arenas, Sussy Echeverria, Astrid C. Fl\u00f3rez, Carolina Ferro, Diana Marcela Walteros-Acero, Franklin Prieto, Carlos Andr\u00e9s Dur\u00e1n, Martha Lucia Ospina Martinez, Marcela Mercado-Reyes", "value": "Katherine Laiton-Donato, Diego A. \u00c1lvarez-D\u00edaz, Carlos Franco-Mu\u00f1oz, Jonathan Reales, Diego Andr\u00e9s Prada, Jose A. Usme-Ciro, Nicolas D. Franco-Sierra, Zulma M. Cucunub\u00e1, Christian Julian Villabona\u2010Arenas, Liz Villabona-Arenas, Sussy Echeverria, Astrid C. Fl\u00f3rez, Carolina Ferro, Diana Marcela Walteros-Acero, Franklin Prieto, Carlos Andr\u00e9s Dur\u00e1n, Martha Lucia Ospina Martinez, Marcela Mercado-Reyes"}, "clade_membership": {"value": "19A"}, "country": {"confidence": {"Colombia": 0.9999999999999999}, "entropy": -9.99866855976916e-13, "value": "Colombia"}, "current_frequency": {"value": 0.0}, "date": {"value": "2020-03-23"}, "div": 2, "division": {"value": "Quindio"}, "division_exposure": {"value": "Quindio"}, "emerging_lineage": {"value": "unassigned"}, "epiweek": {"value": "202013"}, "gisaid_epi_isl": {"value": "EPI_ISL_497744"}, "host": {"value": "Human"}, "location": {"value": "Armenia"}, "num_date": {"confidence": [2020.2254098360656, 2020.2254098360656], "value": 2020.2254098360656}, "originating_lab": {"value": "Instituto Nacional de Salud, Bogot\u00e1, Colombia"}, "pango_lineage": {"value": "B"}, "recency": {"value": "Older"}, "region": {"value": "South America"}, "region_exposure": {"value": "South America"}, "sex": {"value": "Female"}, "submitting_lab": {"value": "Instituto Nacional de Salud, Bogot\u00e1, Colombia"}}}], "name": "NODE_0000127", "node_attrs": {"S1_mutations": {"value": 1.0}, "clade_membership": {"value": "19A"}, "current_frequency": {"value": 0.0}, "date": {"value": "2020-03-23"}, "div": 2, "emerging_lineage": {"value": "unassigned"}, "num_date": {"confidence": [2020.2042069925346, 2020.2254098360656], "value": 2020.2254098360656}, "country": {"confidence": {"Colombia": 0.32417157186209306, "Qatar": 0.1161872676294685, "South Africa": 0.07094014827797769, "Turkey": 0.3446253664333654}, "entropy": 2.1487451897134857, "value": "Turkey"}}}], "name": "NODE_0000126", "node_attrs": {"S1_mutations": {"value": 1.0}, "clade_membership": {"value": "19A"}, "current_frequency": {"value": 0.0}, "date": {"value": "2020-03-13"}, "div": 1, "emerging_lineage": {"value": "unassigned"}, "num_date": {"confidence": [2020.1771886128636, 2020.217376596122], "value": 2020.1977791605746}, "country": {"confidence": {"Colombia": 0.07983960085074636, "Qatar": 0.42410798671574235, "South Africa": 0.21715677838790673, "Turkey": 0.08914011044311361}, "entropy": 2.1709283787153186, "value": "Qatar"}}}], "name": "NODE_0000057", "node_attrs": {"S1_mutations": {"value": 0.0}, "clade_membership": {"value": "19A"}, "current_frequency": {"value": 0.0}, "date": {"value": "2020-03-01"}, "div": 0, "emerging_lineage": {"value": "unassigned"}, "num_date": {"confidence": [2020.1557350009061, 2020.1789617486338], "value": 2020.164125976101}, "country": {"confidence": {"Indonesia": 0.21575332898213997, "Qatar": 0.13362151542282677, "South Africa": 0.5006652486961355, "Turkey": 0.022844184863775048}, "entropy": 1.8691812301589943, "value": "South Africa"}}}], "name": "NODE_0000055", "node_attrs": {"S1_mutations": {"value": 0.0}, "clade_membership": {"value": "19A"}, "current_frequency": {"value": 0.0}, "date": {"value": "2020-02-27"}, "div": 0, "emerging_lineage": {"value": "unassigned"}, "num_date": {"confidence": [2020.144869676877, 2020.1704106490008], "value": 2020.1569499874913}, "country": {"confidence": {"Indonesia": 0.8492710984270676, "Malaysia": 0.03588327419651597, "Pakistan": 0.012792320309123813, "South Africa": 0.0840305774410946}, "entropy": 0.671889833180691, "value": "Indonesia"}}}], "name": "NODE_0000045", "node_attrs": {"S1_mutations": {"value": 0.0}, "clade_membership": {"value": "19A"}, "current_frequency": {"value": 0.0}, "date": {"value": "2020-02-26"}, "div": 0, "emerging_lineage": {"value": "unassigned"}, "num_date": {"confidence": [2020.123411953433, 2020.1629689844563], "value": 2020.1540842497736}, "country": {"confidence": {"Indonesia": 0.8469203376631252, "Malaysia": 0.08389538738567422, "Pakistan": 0.0011570358583594842, "South Africa": 0.06347407432625962}, "entropy": 0.5749320304972642, "value": "Indonesia"}}}], "name": "NODE_0000043", "node_attrs": {"S1_mutations": {"value": 0.0}, "clade_membership": {"value": "19A"}, "current_frequency": {"value": 0.0}, "date": {"value": "2020-02-14"}, "div": 0, "emerging_lineage": {"value": "unassigned"}, "num_date": {"confidence": [2020.0627526383323, 2020.165928716833], "value": 2020.1205596199893}, "country": {"confidence": {"China": 0.0020615149399639135, "Indonesia": 0.8156051275256777, "Malaysia": 0.085437019668837, "South Africa": 0.08649709340020342}, "entropy": 0.6941442997024768, "value": "Indonesia"}}}], "name": "NODE_0000041", "node_attrs": {"S1_mutations": {"value": 0.0}, "clade_membership": {"value": "19A"}, "current_frequency": {"value": 0.0}, "date": {"value": "2020-02-07"}, "div": 0, "emerging_lineage": {"value": "unassigned"}, "num_date": {"confidence": [2020.045274931791, 2020.1483462011647], "value": 2020.1017957614497}, "country": {"confidence": {"China": 0.011427908910311117, "Indonesia": 0.820420627021765, "Malaysia": 0.0993538884979315, "South Africa": 0.04044912767356785}, "entropy": 0.7798503837051436, "value": "Indonesia"}}}], "name": "NODE_0000039", "node_attrs": {"S1_mutations": {"value": 0.0}, "clade_membership": {"value": "19A"}, "current_frequency": {"value": 0.0}, "date": {"value": "2020-02-02"}, "div": 0, "emerging_lineage": {"value": "unassigned"}, "num_date": {"confidence": [2020.0357409029582, 2020.1422496125538], "value": 2020.0876237531195}, "country": {"confidence": {"China": 0.3471889804080899, "Curacao": 0.08542390978341648, "Indonesia": 0.29916707076301197, "USA": 0.0886809065762768}, "entropy": 2.233729718047191, "value": "China"}}}], "name": "NODE_0000033", "node_attrs": {"S1_mutations": {"value": 0.0}, "clade_membership": {"value": "19A"}, "current_frequency": {"value": 0.0}, "date": {"value": "2020-01-16"}, "div": 0, "emerging_lineage": {"value": "unassigned"}, "num_date": {"confidence": [2020.006283253773, 2020.0502824398066], "value": 2020.041429592868}, "country": {"confidence": {"Australia": 0.00851753836770074, "China": 0.9702487543049734, "Indonesia": 0.0068770052266065515, "USA": 0.002179272086729647}, "entropy": 0.21951787599603667, "value": "China"}}}], "name": "NODE_0000030", "node_attrs": {"S1_mutations": {"value": 0.0}, "clade_membership": {"value": "19A"}, "current_frequency": {"value": 0.0}, "date": {"value": "2020-01-13"}, "div": 0, "emerging_lineage": {"value": "unassigned"}, "num_date": {"confidence": [2019.9825012934634, 2020.048488924035], "value": 2020.0339064298248}, "country": {"confidence": {"Australia": 0.01699912302183466, "Austria": 0.005939389802667524, "China": 0.9617106913863803, "Lithuania": 0.004722817603422196}, "entropy": 0.2546988509581042, "value": "China"}}}], "name": "NODE_0000024", "node_attrs": {"S1_mutations": {"value": 0.0}, "clade_membership": {"value": "19A"}, "current_frequency": {"value": 0.0}, "date": {"value": "2020-01-04"}, "div": 0, "emerging_lineage": {"value": "unassigned"}, "num_date": {"confidence": [2019.9799917598941, 2020.0474166588538], "value": 2020.0085103147037}, "country": {"confidence": {"Australia": 0.005300364061228697, "Austria": 0.017453566191722957, "China": 0.9709182694699651, "Lithuania": 0.0010317963573546049}, "entropy": 0.18697932676847978, "value": "China"}}}], "name": "NODE_0000020", "node_attrs": {"S1_mutations": {"value": 0.0}, "clade_membership": {"value": "19A"}, "current_frequency": {"value": 0.0}, "date": {"value": "2019-12-25"}, "div": 0, "emerging_lineage": {"value": "unassigned"}, "num_date": {"confidence": [2019.9629374163144, 2020.0155882542213], "value": 2019.9829454836918}, "country": {"confidence": {"Australia": 0.00199140038550225, "China": 0.9973788654849098}, "entropy": 0.021275355181411545, "value": "China"}}}, {"branch_attrs": {"labels": {"aa": "ORF1a: L3606F"}, "mutations": {"ORF1a": ["L3606F"], "nuc": ["G11083T"]}}, "children": [{"branch_attrs": {"mutations": {}}, "children": [{"name": "France/IDF-0515/2020_travel_history", "node_attrs": {"div": 3, "num_date": {"confidence": [2020.077868852459, 2020.077868852459], "value": 2020.077868852459}, "country": {"confidence": {"China": 1.0}, "entropy": -1.000088900581841e-12, "value": "China"}}, "children": [{"branch_attrs": {"labels": {"aa": "ORF1a: P309S, T3058I"}, "mutations": {"ORF1a": ["P309S", "T3058I"], "nuc": ["C1190T", "C9438T"]}}, "name": "France/IDF-0515/2020", "node_attrs": {"GISAID_clade": {"value": "O"}, "S1_mutations": {"value": 0.0}, "age": {"value": "47"}, "author": {"author": "M\u00e9lanie Albert, Marion Barbet, Sylvie Behillil, M\u00e9line Bizard, Angela Brisebarre, Flora Donati, Vincent Enouf, Maud Vanpeene, Sylvie van der Werf, Yazdan Yazdanpanah, Xavier Lescure", "value": "M\u00e9lanie Albert, Marion Barbet, Sylvie Behillil, M\u00e9line Bizard, Angela Brisebarre, Flora Donati, Vincent Enouf, Maud Vanpeene, Sylvie van der Werf, Yazdan Yazdanpanah, Xavier Lescure"}, "clade_membership": {"value": "19A"}, "country": {"value": "France"}, "country_exposure": {"value": "China"}, "current_frequency": {"value": 0.0}, "date": {"value": "2020-01-29"}, "div": 3, "division": {"value": "Ile de France"}, "division_exposure": {"value": "Hubei"}, "emerging_lineage": {"value": "unassigned"}, "epiweek": {"value": "202005"}, "gisaid_epi_isl": {"value": "EPI_ISL_408430"}, "host": {"value": "Human"}, "location": {"value": "Paris"}, "num_date": {"confidence": [2020.077868852459, 2020.077868852459], "value": 2020.077868852459}, "originating_lab": {"value": "Department of Infectious and Tropical Diseases, Bichat Claude Bernard Hospital, Paris"}, "pango_lineage": {"value": "B"}, "recency": {"value": "Older"}, "region": {"value": "Europe"}, "region_exposure": {"value": "Asia"}, "sex": {"value": "Female"}, "submitting_lab": {"value": "National Reference Center for Viruses of Respiratory Infections, Institut Pasteur, Paris"}}}]}, {"branch_attrs": {"mutations": {}}, "children": [{"branch_attrs": {"mutations": {"nuc": ["A21282G"]}}, "name": "Hangzhou/HZCDC0013/2020", "node_attrs": {"GISAID_clade": {"value": "O"}, "S1_mutations": {"value": 0.0}, "age": {"value": "45"}, "author": {"author": "Jun Li, Haoqiu Wang, Lingfeng Mao, Hua Yu, Xinfen Yu, Zhou Sun, Xin Qian, Shuchang Chen, Junfang Chen, Xuchu Wang", "value": "Jun Li, Haoqiu Wang, Lingfeng Mao, Hua Yu, Xinfen Yu, Zhou Sun, Xin Qian, Shuchang Chen, Junfang Chen, Xuchu Wang"}, "clade_membership": {"value": "19A"}, "country": {"confidence": {"China": 1.0}, "entropy": -1.000088900581841e-12, "value": "China"}, "current_frequency": {"value": 0.0}, "date": {"value": "2020-01-20"}, "div": 2, "division": {"value": "Zhejiang"}, "division_exposure": {"value": "Zhejiang"}, "emerging_lineage": {"value": "unassigned"}, "epiweek": {"value": "202004"}, "gisaid_epi_isl": {"value": "EPI_ISL_421235"}, "host": {"value": "Human"}, "location": {"value": "Hangzhou"}, "num_date": {"confidence": [2020.0532786885246, 2020.0532786885246], "value": 2020.0532786885246}, "originating_lab": {"value": "Hangzhou Center for Diseases Control and Prevention"}, "pango_lineage": {"value": "B"}, "recency": {"value": "Older"}, "region": {"value": "Asia"}, "region_exposure": {"value": "Asia"}, "sex": {"value": "Female"}, "submitting_lab": {"value": "Hangzhou Center for Diseases Control and Prevention"}}}, {"branch_attrs": {"mutations": {}}, "children": [{"branch_attrs": {"mutations": {"nuc": ["C8092T"]}}, "name": "HongKong/HKU-908a/2020", "node_attrs": {"GISAID_clade": {"value": "O"}, "S1_mutations": {"value": 0.0}, "author": {"author": "To,K.K.W. and Yuen,K.-Y.", "value": "To,K.K.W. and Yuen,K.-Y."}, "clade_membership": {"value": "19A"}, "country": {"confidence": {"Hong Kong": 1.0}, "entropy": -1.000088900581841e-12, "value": "Hong Kong"}, "current_frequency": {"value": 0.0}, "date": {"value": "2020-01-27"}, "div": 2, "division": {"value": "Hong Kong"}, "division_exposure": {"value": "Hong Kong"}, "emerging_lineage": {"value": "unassigned"}, "epiweek": {"value": "202005"}, "gisaid_epi_isl": {"value": "EPI_ISL_434569"}, "host": {"value": "Human"}, "num_date": {"confidence": [2020.0724043715848, 2020.0724043715848], "value": 2020.0724043715848}, "pango_lineage": {"value": "B"}, "recency": {"value": "Older"}, "region": {"value": "Asia"}, "region_exposure": {"value": "Asia"}, "submitting_lab": {"value": "Microbiology, The University of Hong Kong"}}}, {"branch_attrs": {"mutations": {}}, "children": [{"branch_attrs": {"labels": {"aa": "N: R195K; ORF1a: G82-, H83-, V84-, M85-, V86-"}, "mutations": {"N": ["R195K"], "ORF1a": ["G82-", "H83-", "V84-", "M85-", "V86-"], "nuc": ["G509-", "G510-", "T511-", "C512-", "A513-", "T514-", "G515-", "T516-", "T517-", "A518-", "T519-", "G520-", "G521-", "T522-", "T523-", "C23893T", "G28857A", "C29635T"]}}, "name": "Japan/DP0058/2020", "node_attrs": {"GISAID_clade": {"value": "O"}, "S1_mutations": {"value": 0.0}, "author": {"author": "Tsuyoshi Sekizuka, Kentaro Itokawa, Rina Tanaka, Masanori Hashino, Tsutomu Kageyama, Shinji Saito, Ikuyo Takayama, Hideki Hasegawa, Takuri Takahashi, Hajime Kamiya, Takuya Yamagishi, Motoi Suzuki, Takaji Wakita, Makoto Kuroda", "value": "Tsuyoshi Sekizuka, Kentaro Itokawa, Rina Tanaka, Masanori Hashino, Tsutomu Kageyama, Shinji Saito, Ikuyo Takayama, Hideki Hasegawa, Takuri Takahashi, Hajime Kamiya, Takuya Yamagishi, Motoi Suzuki, Takaji Wakita, Makoto Kuroda"}, "clade_membership": {"value": "19A"}, "country": {"confidence": {"Japan": 1.0}, "entropy": -1.000088900581841e-12, "value": "Japan"}, "current_frequency": {"value": 0.0}, "date": {"value": "2020-02-15"}, "div": 4, "division": {"value": "Japan"}, "division_exposure": {"value": "Japan"}, "emerging_lineage": {"value": "unassigned"}, "epiweek": {"value": "202007"}, "gisaid_epi_isl": {"value": "EPI_ISL_416568"}, "host": {"value": "Human"}, "num_date": {"confidence": [2020.1243169398906, 2020.1243169398906], "value": 2020.1243169398906}, "originating_lab": {"value": "Japanese Quarantine Stations"}, "pango_lineage": {"value": "B.5"}, "recency": {"value": "Older"}, "region": {"value": "Asia"}, "region_exposure": {"value": "Asia"}, "submitting_lab": {"value": "Pathogen Genomics Center, National Institute of Infectious Diseases"}}}, {"branch_attrs": {"mutations": {}}, "children": [{"branch_attrs": {"labels": {"aa": "ORF1a: A3023V"}, "mutations": {"ORF1a": ["A3023V"], "nuc": ["C9333T", "C11671T"]}}, "name": "Australia/WA34/2020", "node_attrs": {"GISAID_clade": {"value": "O"}, "S1_mutations": {"value": 0.0}, "age": {"value": "80"}, "author": {"author": "Chisha Sikazwe, Jurissa Lang, Avram Levy, David Smith and David Speers", "value": "Chisha Sikazwe, Jurissa Lang, Avram Levy, David Smith and David Speers"}, "clade_membership": {"value": "19A"}, "country": {"confidence": {"Australia": 1.0}, "entropy": -1.000088900581841e-12, "value": "Australia"}, "current_frequency": {"value": 0.0}, "date": {"value": "2020-02-27"}, "div": 3, "division": {"value": "Western Australia"}, "division_exposure": {"value": "Western Australia"}, "emerging_lineage": {"value": "unassigned"}, "epiweek": {"value": "202009"}, "gisaid_epi_isl": {"value": "EPI_ISL_470851"}, "host": {"value": "Human"}, "num_date": {"confidence": [2020.1571038251366, 2020.1571038251366], "value": 2020.1571038251366}, "originating_lab": {"value": "PathWest Laboratory Medicine WA"}, "pango_lineage": {"value": "B"}, "recency": {"value": "Older"}, "region": {"value": "Oceania"}, "region_exposure": {"value": "Oceania"}, "sex": {"value": "Female"}, "submitting_lab": {"value": "PathWest Laboratory Medicine WA"}}}, {"branch_attrs": {"labels": {"aa": "ORF1a: T945I; ORF9b: R32L"}, "mutations": {"ORF1a": ["T945I"], "ORF9b": ["R32L"], "nuc": ["C3099T", "G28378T"]}}, "children": [{"branch_attrs": {"mutations": {}}, "name": "Australia/NT01/2020", "node_attrs": {"GISAID_clade": {"value": "O"}, "S1_mutations": {"value": 0.0}, "author": {"author": "Meumann, E., Seemann T., Sait, M., Schultz M., Caly L., Druce J.", "value": "Meumann, E., Seemann T., Sait, M., Schultz M., Caly L., Druce J."}, "clade_membership": {"value": "19A"}, "country": {"confidence": {"Australia": 1.0}, "entropy": -1.000088900581841e-12, "value": "Australia"}, "current_frequency": {"value": 0.0}, "date": {"value": "2020-02-20"}, "div": 3, "division": {"value": "Northern Territory"}, "division_exposure": {"value": "Northern Territory"}, "emerging_lineage": {"value": "unassigned"}, "epiweek": {"value": "202008"}, "gisaid_epi_isl": {"value": "EPI_ISL_419831"}, "host": {"value": "Human"}, "num_date": {"confidence": [2020.1379781420765, 2020.1379781420765], "value": 2020.1379781420765}, "originating_lab": {"value": "Royal Darwin Hospital"}, "pango_lineage": {"value": "B"}, "recency": {"value": "Older"}, "region": {"value": "Oceania"}, "region_exposure": {"value": "Oceania"}, "submitting_lab": {"value": "Victorian Infectious Diseases Reference Laboratory and Microbiological Diagnostic Unit Public Health Laboratory, Doherty Institute"}}}, {"branch_attrs": {"mutations": {}}, "name": "Australia/SA0097/2020", "node_attrs": {"GISAID_clade": {"value": "O"}, "S1_mutations": {"value": 0.0}, "author": {"author": "Lex Leong, Chuan Kok Lim, Mark Turra, Ivan Bastian, Geoff Higgins", "value": "Lex Leong, Chuan Kok Lim, Mark Turra, Ivan Bastian, Geoff Higgins"}, "clade_membership": {"value": "19A"}, "country": {"confidence": {"Australia": 1.0}, "entropy": -1.000088900581841e-12, "value": "Australia"}, "current_frequency": {"value": 0.0}, "date": {"value": "2020-02-22"}, "div": 3, "division": {"value": "South Australia"}, "division_exposure": {"value": "South Australia"}, "emerging_lineage": {"value": "unassigned"}, "epiweek": {"value": "202008"}, "gisaid_epi_isl": {"value": "EPI_ISL_468039"}, "host": {"value": "Human"}, "num_date": {"confidence": [2020.1434426229507, 2020.1434426229507], "value": 2020.1434426229507}, "originating_lab": {"value": "SA Pathology"}, "pango_lineage": {"value": "B"}, "recency": {"value": "Older"}, "region": {"value": "Oceania"}, "region_exposure": {"value": "Oceania"}, "submitting_lab": {"value": "SA Pathology"}}}], "name": "NODE_0000050", "node_attrs": {"S1_mutations": {"value": 0.0}, "clade_membership": {"value": "19A"}, "current_frequency": {"value": 0.0}, "date": {"value": "2020-02-20"}, "div": 3, "emerging_lineage": {"value": "unassigned"}, "num_date": {"confidence": [2020.1181214127287, 2020.1379781420765], "value": 2020.1369700600617}, "country": {"confidence": {"Australia": 0.999991671758485}, "entropy": 0.00013392754528207296, "value": "Australia"}}}], "name": "NODE_0000068", "node_attrs": {"S1_mutations": {"value": 0.0}, "clade_membership": {"value": "19A"}, "current_frequency": {"value": 0.0}, "date": {"value": "2020-02-01"}, "div": 1, "emerging_lineage": {"value": "unassigned"}, "num_date": {"confidence": [2020.0245737929574, 2020.1216983431812], "value": 2020.0859790829977}, "country": {"confidence": {"Australia": 0.9982664866361796}, "entropy": 0.017564973426466346, "value": "Australia"}}}], "name": "NODE_0000067", "node_attrs": {"S1_mutations": {"value": 0.0}, "clade_membership": {"value": "19A"}, "current_frequency": {"value": 0.0}, "date": {"value": "2020-01-22"}, "div": 1, "emerging_lineage": {"value": "unassigned"}, "num_date": {"confidence": [2020.0327486041494, 2020.1230145671154], "value": 2020.0581647642375}, "country": {"confidence": {"Australia": 0.44064976186276283, "China": 0.12642473619653616, "Hong Kong": 0.06669186361818244, "Japan": 0.27368839914124543}, "entropy": 1.838364333304856, "value": "Australia"}}}], "name": "NODE_0000066", "node_attrs": {"S1_mutations": {"value": 0.0}, "clade_membership": {"value": "19A"}, "current_frequency": {"value": 0.0}, "date": {"value": "2020-01-19"}, "div": 1, "emerging_lineage": {"value": "unassigned"}, "num_date": {"confidence": [2020.0245703204414, 2020.0631125348755], "value": 2020.0499452026081}, "country": {"confidence": {"Australia": 0.1289308139260662, "China": 0.4324005212186496, "Hong Kong": 0.28971151583936555, "Japan": 0.06103950770478171}, "entropy": 1.8110143823916638, "value": "China"}}}], "name": "NODE_0000063", "node_attrs": {"S1_mutations": {"value": 0.0}, "clade_membership": {"value": "19A"}, "current_frequency": {"value": 0.0}, "date": {"value": "2020-01-13"}, "div": 1, "emerging_lineage": {"value": "unassigned"}, "num_date": {"confidence": [2020.008060882139, 2020.0532786885246], "value": 2020.0337434448509}, "country": {"confidence": {"Australia": 0.0012576177161560368, "China": 0.995929387746155, "Hong Kong": 0.0015797885322095275}, "entropy": 0.03654358517741821, "value": "China"}}}], "name": "NODE_0000061", "node_attrs": {"S1_mutations": {"value": 0.0}, "clade_membership": {"value": "19A"}, "current_frequency": {"value": 0.0}, "date": {"value": "2020-01-04"}, "div": 1, "emerging_lineage": {"value": "unassigned"}, "num_date": {"confidence": [2019.9766936815806, 2020.0485813504906], "value": 2020.0085238552606}, "country": {"confidence": {"China": 0.9994696362230852}, "entropy": 0.005391835547485462, "value": "China"}}}, {"branch_attrs": {"labels": {"aa": "ORF1a: V378I"}, "mutations": {"ORF1a": ["V378I"], "nuc": ["G1397A"]}}, "children": [{"name": "Pakistan/Gilgit1/2020_travel_history", "node_attrs": {"div": 6, "num_date": {"confidence": [2020.1734972677596, 2020.1734972677596], "value": 2020.1734972677596}, "country": {"confidence": {"Iran": 1.0}, "entropy": -1.000088900581841e-12, "value": "Iran"}}, "children": [{"branch_attrs": {"labels": {"aa": "ORF1a: R207C, P2965L"}, "mutations": {"ORF1a": ["R207C", "P2965L"], "nuc": ["C241T", "C884T", "C1348T", "C9159T"]}}, "name": "Pakistan/Gilgit1/2020", "node_attrs": {"GISAID_clade": {"value": "O"}, "S1_mutations": {"value": 0.0}, "age": {"value": "40"}, "author": {"author": "Javed,A., Niazi,S.K., Ghani,E., Saqib,M., Janjua,H.A., Corman,V.M. and Zohaib,A.", "value": "Javed,A., Niazi,S.K., Ghani,E., Saqib,M., Janjua,H.A., Corman,V.M. and Zohaib,A."}, "clade_membership": {"value": "19A"}, "country": {"value": "Pakistan"}, "country_exposure": {"value": "Iran"}, "current_frequency": {"value": 0.0}, "date": {"value": "2020-03-04"}, "div": 6, "division": {"value": "Gilgit Baltistan"}, "division_exposure": {"value": "Iran"}, "emerging_lineage": {"value": "unassigned"}, "epiweek": {"value": "202010"}, "gisaid_epi_isl": {"value": "EPI_ISL_417444"}, "host": {"value": "Human"}, "location": {"value": "Gilgit"}, "num_date": {"confidence": [2020.1734972677596, 2020.1734972677596], "value": 2020.1734972677596}, "originating_lab": {"value": "Department of Healthcare Biotechnology, National University of Sciences and Technology (NUST)"}, "pango_lineage": {"value": "B.4"}, "recency": {"value": "Older"}, "region": {"value": "Asia"}, "region_exposure": {"value": "Asia"}, "sex": {"value": "Female"}, "submitting_lab": {"value": "Department of Healthcare Biotechnology, National University of Sciences and Technology (NUST)"}}}]}, {"branch_attrs": {"mutations": {"nuc": ["G29742T"]}}, "children": [{"branch_attrs": {"labels": {"aa": "ORF1b: T1637I"}, "mutations": {"ORF1b": ["T1637I"], "nuc": ["C18377T", "G29374A"]}}, "name": "Iraq/BAS-2/2020", "node_attrs": {"GISAID_clade": {"value": "O"}, "S1_mutations": {"value": 0.0}, "author": {"author": "Abu-Ali,H.M. and Al-Badran,I.F.", "value": "Abu-Ali,H.M. and Al-Badran,I.F."}, "clade_membership": {"value": "19A"}, "country": {"confidence": {"Iraq": 1.0}, "entropy": -1.000088900581841e-12, "value": "Iraq"}, "current_frequency": {"value": 0.0}, "date": {"value": "2020-10-01"}, "div": 5, "division": {"value": "Iraq"}, "division_exposure": {"value": "Iraq"}, "emerging_lineage": {"value": "unassigned"}, "epiweek": {"value": "202040"}, "gisaid_epi_isl": {"value": "EPI_ISL_907075"}, "host": {"value": "Human"}, "num_date": {"confidence": [2020.75, 2020.75], "value": 2020.75}, "originating_lab": {"value": "Department of Biology, University of Basrah"}, "pango_lineage": {"value": "B.4"}, "recency": {"value": "Older"}, "region": {"value": "Asia"}, "region_exposure": {"value": "Asia"}, "submitting_lab": {"value": "Department of Biology, University of Basrah"}}}, {"branch_attrs": {"mutations": {"nuc": ["T28688C"]}}, "children": [{"branch_attrs": {"labels": {"aa": "ORF1a: T265I, K458*; ORF3a: W131C; ORF9b: D2G"}, "mutations": {"ORF1a": ["T265I", "K458*"], "ORF3a": ["W131C"], "ORF9b": ["D2G"], "nuc": ["G199T", "C1059T", "A1637T", "T2290G", "G25785T", "A28288G", "T28648C", "T28888A"]}}, "name": "Taiwan/TSGH-26/2020", "node_attrs": {"GISAID_clade": {"value": "O"}, "S1_mutations": {"value": 0.0}, "age": {"value": "31"}, "author": {"author": "Cherng-Lih Perng, Ming-Jr JIAN, Chih-Kai Chang, Jung-Chung Lin, Kuo-Ming Yeh, Chien-Wen Chen, Sheng-Kang Chiu, Hsing-Yi Chung, Shih-Hung Tsai, Kuo-Sheng Hung, Tien-Yao Chang, Feng-Yee Chang, Hung-Sheng Shang", "value": "Cherng-Lih Perng, Ming-Jr JIAN, Chih-Kai Chang, Jung-Chung Lin, Kuo-Ming Yeh, Chien-Wen Chen, Sheng-Kang Chiu, Hsing-Yi Chung, Shih-Hung Tsai, Kuo-Sheng Hung, Tien-Yao Chang, Feng-Yee Chang, Hung-Sheng Shang"}, "clade_membership": {"value": "19A"}, "country": {"confidence": {"Taiwan": 1.0}, "entropy": -1.000088900581841e-12, "value": "Taiwan"}, "current_frequency": {"value": 0.0}, "date": {"value": "2020-02-25"}, "div": 12, "division": {"value": "New Taipei City"}, "division_exposure": {"value": "New Taipei City"}, "emerging_lineage": {"value": "unassigned"}, "epiweek": {"value": "202009"}, "gisaid_epi_isl": {"value": "EPI_ISL_447252"}, "host": {"value": "Human"}, "num_date": {"confidence": [2020.1516393442623, 2020.1516393442623], "value": 2020.1516393442623}, "originating_lab": {"value": "TSGH-CP molecular lab"}, "pango_lineage": {"value": "B.4"}, "recency": {"value": "Older"}, "region": {"value": "Asia"}, "region_exposure": {"value": "Asia"}, "sex": {"value": "Female"}, "submitting_lab": {"value": "TSGH-CP molecular lab"}}}, {"branch_attrs": {"labels": {"aa": "N: S194L; ORF1a: H81Y; ORF1b: V290F"}, "mutations": {"N": ["S194L"], "ORF1a": ["H81Y"], "ORF1b": ["V290F"], "nuc": ["C506T", "C9967T", "G14335T", "C22414T", "C28854T"]}}, "name": "Canada/Qc-LSPQ-L00210314/2020", "node_attrs": {"GISAID_clade": {"value": "O"}, "S1_mutations": {"value": 0.0}, "age": {"value": "42"}, "author": {"author": "Sandrine Moreira, Ioannis Ragoussis, Guillaume Bourque, Jesse Shapiro, Mark Lathrop and Michel Roger on behalf of the CoVSeQ research group", "value": "Sandrine Moreira, Ioannis Ragoussis, Guillaume Bourque, Jesse Shapiro, Mark Lathrop and Michel Roger on behalf of the CoVSeQ research group"}, "clade_membership": {"value": "19A"}, "country": {"confidence": {"Canada": 0.9999999999999999}, "entropy": -9.99866855976916e-13, "value": "Canada"}, "current_frequency": {"value": 0.0}, "date": {"value": "2020-02-25"}, "div": 9, "division": {"value": "Quebec"}, "division_exposure": {"value": "Quebec"}, "emerging_lineage": {"value": "unassigned"}, "epiweek": {"value": "202009"}, "gisaid_epi_isl": {"value": "EPI_ISL_535716"}, "host": {"value": "Human"}, "num_date": {"confidence": [2020.1516393442623, 2020.1516393442623], "value": 2020.1516393442623}, "originating_lab": {"value": "H\u00f4pital de Verdun"}, "pango_lineage": {"value": "B.4"}, "recency": {"value": "Older"}, "region": {"value": "North America"}, "region_exposure": {"value": "North America"}, "sex": {"value": "Female"}, "submitting_lab": {"value": "Laboratoire de sant\u00e9 publique du Qu\u00e9bec"}}}, {"branch_attrs": {"labels": {"aa": "N: A220V; ORF1a: S318L, L1507F, T1760I; ORF1b: V1691L; ORF3a: V112F, T223A; ORF9b: I5T; S: V382L, D614G"}, "mutations": {"N": ["A220V"], "ORF1a": ["S318L", "L1507F", "T1760I"], "ORF1b": ["V1691L"], "ORF3a": ["V112F", "T223A"], "ORF9b": ["I5T"], "S": ["V382L", "D614G"], "nuc": ["C850T", "T1094C", "C1218T", "C2842T", "C4784T", "C5544T", "T17139A", "G18538T", "T21087C", "G22706T", "A23403G", "G25726T", "A26059G", "T28297C", "C28932T"]}}, "name": "Canada/MB-NML-1058/2020", "node_attrs": {"GISAID_clade": {"value": "O"}, "S1_mutations": {"value": 2.0}, "author": {"author": "Anna Majer, Shari Tyson, Grace Seo, Philip Mabon, Elsie Grudeski, Rhiannon Huzarewich, Russell Mandes, Anneliese Landgraff, Jennifer Tanner, Natalie Knox, Morag Graham, Gary Van Domselaar, Paul Van Caeseele, Jared Bullard, David Alexander, Kerry Dust, Nathalie Bastien, Yan Li, Timothy Booth, Darian Hole, Madison Chapel, Kirsten Biggar, CanCOGeN's metadata curation team, Public Health Agency of Canada CanCOGeN team", "value": "Anna Majer, Shari Tyson, Grace Seo, Philip Mabon, Elsie Grudeski, Rhiannon Huzarewich, Russell Mandes, Anneliese Landgraff, Jennifer Tanner, Natalie Knox, Morag Graham, Gary Van Domselaar, Paul Van Caeseele, Jared Bullard, David Alexander, Kerry Dust, Nathalie Bastien, Yan Li, Timothy Booth, Darian Hole, Madison Chapel, Kirsten Biggar, CanCOGeN's metadata curation team, Public Health Agency of Canada CanCOGeN team"}, "clade_membership": {"value": "19A"}, "country": {"confidence": {"Canada": 0.9999999999999999}, "entropy": -9.99866855976916e-13, "value": "Canada"}, "current_frequency": {"value": 0.0}, "date": {"value": "2020-07-17"}, "div": 19, "division": {"value": "Manitoba"}, "division_exposure": {"value": "Manitoba"}, "emerging_lineage": {"value": "unassigned"}, "epiweek": {"value": "202029"}, "gisaid_epi_isl": {"value": "EPI_ISL_1257902"}, "host": {"value": "Human"}, "num_date": {"confidence": [2020.542349726776, 2020.542349726776], "value": 2020.542349726776}, "originating_lab": {"value": "MB-Cadham Provincial laboratory"}, "pango_lineage": {"value": "B.4.8"}, "recency": {"value": "Older"}, "region": {"value": "North America"}, "region_exposure": {"value": "North America"}, "sex": {"value": "Missing"}, "submitting_lab": {"value": "National Microbiology Laboratory (NML)"}}}, {"branch_attrs": {"mutations": {"nuc": ["C203T"]}}, "children": [{"branch_attrs": {"labels": {"aa": "ORF1a: V84-, M85-, A516T, T814I, T1004P, T4355I; ORF1b: Y1466H, P1821S; S: T250N"}, "mutations": {"ORF1a": ["V84-", "M85-", "A516T", "T814I", "T1004P", "T4355I"], "ORF1b": ["Y1466H", "P1821S"], "S": ["T250N"], "nuc": ["G515-", "T516-", "T517-", "A518-", "T519-", "G520-", "G1811A", "C2706T", "A3275C", "C13329T", "A17691G", "T17863C", "C18928T", "T22213C", "C22311A", "C29563T"]}}, "name": "Turkey/IST-GLAB-158/2020", "node_attrs": {"GISAID_clade": {"value": "O"}, "S1_mutations": {"value": 1.0}, "age": {"value": "75"}, "author": {"author": "Ilker Karacan, Tugba Kizilboga Akgun, Bugra Agaoglu, Gizem Alkurt, Jale Yildiz, Betsi K\u00f6se, Elifnaz \u00c7elik, Arzu Irvem, Yasemin Kendir Demirkol, Ozlem Akgun Dogan, Mehtap Ayd\u0131n, Levent Doganay, Gizem Dinler Doganay", "value": "Ilker Karacan, Tugba Kizilboga Akgun, Bugra Agaoglu, Gizem Alkurt, Jale Yildiz, Betsi K\u00f6se, Elifnaz \u00c7elik, Arzu Irvem, Yasemin Kendir Demirkol, Ozlem Akgun Dogan, Mehtap Ayd\u0131n, Levent Doganay, Gizem Dinler Doganay"}, "clade_membership": {"value": "19A"}, "country": {"confidence": {"Turkey": 1.0}, "entropy": -1.000088900581841e-12, "value": "Turkey"}, "current_frequency": {"value": 0.0}, "date": {"value": "2020-05-03"}, "div": 15, "division": {"value": "Istanbul"}, "division_exposure": {"value": "Istanbul"}, "emerging_lineage": {"value": "unassigned"}, "epiweek": {"value": "202019"}, "gisaid_epi_isl": {"value": "EPI_ISL_480256"}, "host": {"value": "Human"}, "num_date": {"confidence": [2020.3374316939892, 2020.3374316939892], "value": 2020.3374316939892}, "originating_lab": {"value": "Genomic Laboratory (GLAB) (Conjoint lab of Health Directorate of Istanbul and Istanbul Technical University)"}, "pango_lineage": {"value": "B.4"}, "recency": {"value": "Older"}, "region": {"value": "Europe"}, "region_exposure": {"value": "Europe"}, "sex": {"value": "Male"}, "submitting_lab": {"value": "Genomic Laboratory (GLAB), Istanbul Technical University"}}}, {"branch_attrs": {"labels": {"aa": "N: A398S; ORF1b: M1839I, S2339F; ORF3a: A98S, I263M; ORF7b: H42Y"}, "mutations": {"N": ["A398S"], "ORF1b": ["M1839I", "S2339F"], "ORF3a": ["A98S", "I263M"], "ORF7b": ["H42Y"], "nuc": ["C5986T", "A11506T", "C11758T", "G18984C", "C20483T", "G25684T", "T26181G", "C27879T", "G29465T"]}}, "name": "SriLanka/CDR142/2020", "node_attrs": {"GISAID_clade": {"value": "O"}, "S1_mutations": {"value": 0.0}, "age": {"value": "2"}, "author": {"author": "Chandima Jeewandara, Deshni Jayathilaka, Dinuka Ariyaratne, Laksiri Gomes, Diyanath Ranasinghe, Dinuka Guruge, Ruwan Wijayamuni, Gathsaurie Neelika Malavige", "value": "Chandima Jeewandara, Deshni Jayathilaka, Dinuka Ariyaratne, Laksiri Gomes, Diyanath Ranasinghe, Dinuka Guruge, Ruwan Wijayamuni, Gathsaurie Neelika Malavige"}, "clade_membership": {"value": "19A"}, "country": {"confidence": {"Sri Lanka": 1.0}, "entropy": -1.000088900581841e-12, "value": "Sri Lanka"}, "current_frequency": {"value": 0.0}, "date": {"value": "2020-04-19"}, "div": 14, "division": {"value": "Colombo"}, "division_exposure": {"value": "Colombo"}, "emerging_lineage": {"value": "unassigned"}, "epiweek": {"value": "202017"}, "gisaid_epi_isl": {"value": "EPI_ISL_525474"}, "host": {"value": "Human"}, "num_date": {"confidence": [2020.299180327869, 2020.299180327869], "value": 2020.299180327869}, "originating_lab": {"value": "Centre for Dengue Research"}, "pango_lineage": {"value": "B.4"}, "recency": {"value": "Older"}, "region": {"value": "Asia"}, "region_exposure": {"value": "Asia"}, "sex": {"value": "Male"}, "submitting_lab": {"value": "Centre for Dengue Research, USJ, SL"}}}], "name": "NODE_0000064", "node_attrs": {"S1_mutations": {"value": 0.0}, "clade_membership": {"value": "19A"}, "current_frequency": {"value": 0.0}, "date": {"value": "2020-02-11"}, "div": 5, "emerging_lineage": {"value": "unassigned"}, "num_date": {"confidence": [2020.0708027981327, 2020.2058659464603], "value": 2020.112205514098}, "country": {"confidence": {"Canada": 0.20385212752391374, "Iran": 0.08586637869256823, "Sri Lanka": 0.29322956443810483, "Turkey": 0.312357306565341}, "entropy": 2.0235758214435657, "value": "Turkey"}}}, {"branch_attrs": {"mutations": {}}, "children": [{"branch_attrs": {"labels": {"aa": "ORF1b: A2006V"}, "mutations": {"ORF1b": ["A2006V"], "nuc": ["C19484T"]}}, "children": [{"name": "Canada/BC_13297/2020_travel_history", "node_attrs": {"div": 7, "num_date": {"confidence": [2020.1571038251366, 2020.1571038251366], "value": 2020.1571038251366}, "country": {"confidence": {"Iran": 1.0}, "entropy": -1.000088900581841e-12, "value": "Iran"}}, "children": [{"branch_attrs": {"labels": {"aa": "ORF1b: R2257S"}, "mutations": {"ORF1b": ["R2257S"], "nuc": ["C313T", "G20238T"]}}, "name": "Canada/BC_13297/2020", "node_attrs": {"GISAID_clade": {"value": "O"}, "S1_mutations": {"value": 0.0}, "age": {"value": "54"}, "author": {"author": "Harrigan, Prystajecky, Krajden, Lee, Kamelian, Lapointe, Choi, Hoang, Sekirov, Levett, Tyson, Snutch, Loman, Quick, Li, Gilmour", "value": "Harrigan, Prystajecky, Krajden, Lee, Kamelian, Lapointe, Choi, Hoang, Sekirov, Levett, Tyson, Snutch, Loman, Quick, Li, Gilmour"}, "clade_membership": {"value": "19A"}, "country": {"value": "Canada"}, "country_exposure": {"value": "Iran"}, "current_frequency": {"value": 0.0}, "date": {"value": "2020-02-27"}, "div": 7, "division": {"value": "British Columbia"}, "division_exposure": {"value": "Iran"}, "emerging_lineage": {"value": "unassigned"}, "epiweek": {"value": "202009"}, "gisaid_epi_isl": {"value": "EPI_ISL_415578"}, "host": {"value": "Human"}, "num_date": {"confidence": [2020.1571038251366, 2020.1571038251366], "value": 2020.1571038251366}, "originating_lab": {"value": "BCCDC Public Health Laboratory"}, "pango_lineage": {"value": "B.4"}, "recency": {"value": "Older"}, "region": {"value": "North America"}, "region_exposure": {"value": "Asia"}, "sex": {"value": "Male"}, "submitting_lab": {"value": "BCCDC Public Health Laboratory"}}}]}, {"name": "Canada/BC_17397/2020_travel_history", "node_attrs": {"div": 7, "num_date": {"confidence": [2020.1598360655737, 2020.1598360655737], "value": 2020.1598360655737}, "country": {"confidence": {"Iran": 1.0}, "entropy": -1.000088900581841e-12, "value": "Iran"}}, "children": [{"branch_attrs": {"labels": {"aa": "ORF1a: S166G; S: S704L"}, "mutations": {"ORF1a": ["S166G"], "S": ["S704L"], "nuc": ["A761G", "C23673T"]}}, "name": "Canada/BC_17397/2020", "node_attrs": {"GISAID_clade": {"value": "O"}, "S1_mutations": {"value": 0.0}, "age": {"value": "57"}, "author": {"author": "Harrigan, Prystajecky, Krajden, Lee, Kamelian, Lapointe, Choi, Hoang, Sekirov, Levett, Tyson, Snutch, Loman, Quick, Li, Gilmour", "value": "Harrigan, Prystajecky, Krajden, Lee, Kamelian, Lapointe, Choi, Hoang, Sekirov, Levett, Tyson, Snutch, Loman, Quick, Li, Gilmour"}, "clade_membership": {"value": "19A"}, "country": {"value": "Canada"}, "country_exposure": {"value": "Iran"}, "current_frequency": {"value": 0.0}, "date": {"value": "2020-02-28"}, "div": 7, "division": {"value": "British Columbia"}, "division_exposure": {"value": "Iran"}, "emerging_lineage": {"value": "unassigned"}, "epiweek": {"value": "202009"}, "gisaid_epi_isl": {"value": "EPI_ISL_415580"}, "host": {"value": "Human"}, "num_date": {"confidence": [2020.1598360655737, 2020.1598360655737], "value": 2020.1598360655737}, "originating_lab": {"value": "BCCDC Public Health Laboratory"}, "pango_lineage": {"value": "B.4"}, "recency": {"value": "Older"}, "region": {"value": "North America"}, "region_exposure": {"value": "Asia"}, "submitting_lab": {"value": "BCCDC Public Health Laboratory"}}}]}], "name": "NODE_0000062", "node_attrs": {"S1_mutations": {"value": 0.0}, "clade_membership": {"value": "19A"}, "current_frequency": {"value": 0.0}, "date": {"value": "2020-02-13"}, "div": 5, "emerging_lineage": {"value": "unassigned"}, "num_date": {"confidence": [2020.0860065085428, 2020.1400104172058], "value": 2020.1201773816242}, "country": {"confidence": {"Iran": 0.9999446651926324}, "entropy": 0.000754855807240241, "value": "Iran"}}}, {"branch_attrs": {"mutations": {}}, "children": [{"branch_attrs": {"mutations": {}}, "children": [{"branch_attrs": {"labels": {"aa": "ORF1a: G661S, A2994V; ORF9b: T83I"}, "mutations": {"ORF1a": ["G661S", "A2994V"], "ORF9b": ["T83I"], "nuc": ["G2246A", "C9246T", "C27657T", "C28531T"]}}, "name": "Bahrain/BAH-19/2020", "node_attrs": {"GISAID_clade": {"value": "O"}, "S1_mutations": {"value": 0.0}, "author": {"author": "Bas Oude Munnink, David Nieuwenhuijse, Reina Sikkema, Fatema, Ebrahim Shehad, Amjad Ghanem Mohamed, Hashmeya Al Wasti, Claudia Schapendonk, Irina Chestakova, Anne van der Linden, Theo Bestebroer, Stefan van Nieuwkoop, Mark Pronk, Pascal Lexmond, Richard Molenkamp, Marion Koopmans, on behalf of the Dutch national COVID-19 response team.", "value": "Bas Oude Munnink, David Nieuwenhuijse, Reina Sikkema, Fatema, Ebrahim Shehad, Amjad Ghanem Mohamed, Hashmeya Al Wasti, Claudia Schapendonk, Irina Chestakova, Anne van der Linden, Theo Bestebroer, Stefan van Nieuwkoop, Mark Pronk, Pascal Lexmond, Richard Molenkamp, Marion Koopmans, on behalf of the Dutch national COVID-19 response team."}, "clade_membership": {"value": "19A"}, "country": {"confidence": {"Bahrain": 1.0}, "entropy": -1.000088900581841e-12, "value": "Bahrain"}, "current_frequency": {"value": 0.0}, "date": {"value": "2020-04-08"}, "div": 8, "division": {"value": "Bahrain"}, "division_exposure": {"value": "Bahrain"}, "emerging_lineage": {"value": "unassigned"}, "epiweek": {"value": "202015"}, "gisaid_epi_isl": {"value": "EPI_ISL_483560"}, "host": {"value": "Human"}, "num_date": {"confidence": [2020.26912568306, 2020.26912568306], "value": 2020.26912568306}, "originating_lab": {"value": "Kingdom of Bahrein Ministry of Health"}, "pango_lineage": {"value": "B.4.2"}, "recency": {"value": "Older"}, "region": {"value": "Asia"}, "region_exposure": {"value": "Asia"}, "submitting_lab": {"value": "Erasmus Medical Center"}}}, {"branch_attrs": {"labels": {"aa": "N: S202I; ORF1a: A372V, D1671E, H3580Y; S: T29A, L754F"}, "mutations": {"N": ["S202I"], "ORF1a": ["A372V", "D1671E", "H3580Y"], "S": ["T29A", "L754F"], "nuc": ["C1380T", "T5278G", "C11003T", "A21647G", "G23824T", "G28878T"]}}, "name": "Georgia/Tb-7851/2020", "node_attrs": {"GISAID_clade": {"value": "O"}, "S1_mutations": {"value": 1.0}, "author": {"author": "Tata Imnadze, Giorgi Tomashvili, Meri Pantsulaia, Gvantsa Brachveli, Gvantsa Chanturia, Ann Machablishvili, Nato Kotaria, Marine Murtskhvaladze, Lela Sabadze, Mari Gavashelidze, Ana Papkiauri, Tamar Jashiashvili, Tea Tevdoradze, Ketevan Sidamonidze, Ekaterine Khmaladze, Ekaterine Zhghenti, Roena Sukhiashvili, Mariam Zakalashvili, Lela Urushadze, Magda Dgebuadze, Davit Tsaguria, Ekaterine Zangaladze, Nino Berishvili, Adam Kotorashvili, Maia Alkhazashvili, Irma Burjanadze, Anna Kasradze, Khatuna Zakhashvili, Paata Imnadze, Amiran Gamkrelidze.", "value": "Tata Imnadze, Giorgi Tomashvili, Meri Pantsulaia, Gvantsa Brachveli, Gvantsa Chanturia, Ann Machablishvili, Nato Kotaria, Marine Murtskhvaladze, Lela Sabadze, Mari Gavashelidze, Ana Papkiauri, Tamar Jashiashvili, Tea Tevdoradze, Ketevan Sidamonidze, Ekaterine Khmaladze, Ekaterine Zhghenti, Roena Sukhiashvili, Mariam Zakalashvili, Lela Urushadze, Magda Dgebuadze, Davit Tsaguria, Ekaterine Zangaladze, Nino Berishvili, Adam Kotorashvili, Maia Alkhazashvili, Irma Burjanadze, Anna Kasradze, Khatuna Zakhashvili, Paata Imnadze, Amiran Gamkrelidze."}, "clade_membership": {"value": "19A"}, "country": {"confidence": {"Georgia": 1.0}, "entropy": -1.000088900581841e-12, "value": "Georgia"}, "current_frequency": {"value": 0.0}, "date": {"value": "2020-05-01"}, "div": 10, "division": {"value": "Tbilisi"}, "division_exposure": {"value": "Tbilisi"}, "emerging_lineage": {"value": "unassigned"}, "epiweek": {"value": "202018"}, "gisaid_epi_isl": {"value": "EPI_ISL_477169"}, "host": {"value": "Human"}, "num_date": {"confidence": [2020.3319672131147, 2020.3319672131147], "value": 2020.3319672131147}, "originating_lab": {"value": "Department for Virology, Molecular Biology and Genome Research, R. G. Lugar Center for Public Health Research, National Center for Disease Control and Public Health (NCDC) of Georgia."}, "pango_lineage": {"value": "B.4"}, "recency": {"value": "Older"}, "region": {"value": "Asia"}, "region_exposure": {"value": "Asia"}, "sex": {"value": "Male"}, "submitting_lab": {"value": "Department for Virology, Molecular Biology and Genome Research, R. G. Lugar Center for Public Health Research, National Center for Disease Control and Public Health (NCDC) of Georgia."}}}], "name": "NODE_0000078", "node_attrs": {"S1_mutations": {"value": 0.0}, "clade_membership": {"value": "19A"}, "current_frequency": {"value": 0.0}, "date": {"value": "2020-02-27"}, "div": 4, "emerging_lineage": {"value": "unassigned"}, "num_date": {"confidence": [2020.060370097333, 2020.203171163448], "value": 2020.1564163191913}, "country": {"confidence": {"Bahrain": 0.30269282708898815, "Georgia": 0.29557937142291196, "Iran": 0.2971914430365216, "South Africa": 0.00425820878787273}, "entropy": 1.8470607572317477, "value": "Bahrain"}}}, {"branch_attrs": {"mutations": {}}, "children": [{"branch_attrs": {"labels": {"aa": "N: S186F, A308S; ORF1b: G2474R; S: T22I, E180K"}, "mutations": {"N": ["S186F", "A308S"], "ORF1b": ["G2474R"], "S": ["T22I", "E180K"], "nuc": ["G1738T", "G20887A", "C21627T", "G22100A", "C28830T", "G29195T"]}}, "name": "Iran/GRC-20/2020", "node_attrs": {"GISAID_clade": {"value": "O"}, "S1_mutations": {"value": 2.0}, "age": {"value": "34"}, "author": {"author": "Zohreh Fattahi, Marzieh Mohseni, Khadijeh Jalalvand, Azam Ghaziasadi, Seyedeh elham Mortazavi, Ali Jafarpour, Azarakhsh Azaran, Farid Yousefi, Gholam Abbas Kaydani, Kimia Kahrizi, Seyed Mohammad Jazayeri, Hossein Najmabadi.", "value": "Zohreh Fattahi, Marzieh Mohseni, Khadijeh Jalalvand, Azam Ghaziasadi, Seyedeh elham Mortazavi, Ali Jafarpour, Azarakhsh Azaran, Farid Yousefi, Gholam Abbas Kaydani, Kimia Kahrizi, Seyed Mohammad Jazayeri, Hossein Najmabadi."}, "clade_membership": {"value": "19A"}, "country": {"confidence": {"Iran": 1.0}, "entropy": -1.000088900581841e-12, "value": "Iran"}, "current_frequency": {"value": 0.0}, "date": {"value": "2020-04-22"}, "div": 10, "division": {"value": "Ahvaz"}, "division_exposure": {"value": "Ahvaz"}, "emerging_lineage": {"value": "unassigned"}, "epiweek": {"value": "202017"}, "gisaid_epi_isl": {"value": "EPI_ISL_2693672"}, "host": {"value": "Human"}, "num_date": {"confidence": [2020.3073770491803, 2020.3073770491803], "value": 2020.3073770491803}, "originating_lab": {"value": "Department of Virology, School of Medicine, Ahvaz Jundishapur University of Medical Sciences, Ahvaz, Iran"}, "pango_lineage": {"value": "B.4"}, "recency": {"value": "Older"}, "region": {"value": "Asia"}, "region_exposure": {"value": "Asia"}, "sex": {"value": "Male"}, "submitting_lab": {"value": "Genetics Research Center, University of Social Welfare and Rehabilitation Sciences"}}}, {"name": "NewZealand/20VR0174/2020_travel_history", "node_attrs": {"div": 5, "num_date": {"confidence": [2020.1571038251366, 2020.1571038251366], "value": 2020.1571038251366}, "country": {"confidence": {"Iran": 1.0}, "entropy": -1.000088900581841e-12, "value": "Iran"}}, "children": [{"branch_attrs": {"labels": {"aa": "ORF3a: G76S"}, "mutations": {"ORF3a": ["G76S"], "nuc": ["G25618A"]}}, "name": "NewZealand/20VR0174/2020", "node_attrs": {"GISAID_clade": {"value": "O"}, "S1_mutations": {"value": 0.0}, "author": {"author": "Matt Storey, Xiaoyun Ren, Gary McAuliffe, Sally Roberts, Matthew Blakiston, Erasmus Smit, Lauren Jelly, Joep de Ligt", "value": "Matt Storey, Xiaoyun Ren, Gary McAuliffe, Sally Roberts, Matthew Blakiston, Erasmus Smit, Lauren Jelly, Joep de Ligt"}, "clade_membership": {"value": "19A"}, "country": {"value": "New Zealand"}, "country_exposure": {"value": "Iran"}, "current_frequency": {"value": 0.0}, "date": {"value": "2020-02-27"}, "div": 5, "division": {"value": "Auckland"}, "division_exposure": {"value": "Iran"}, "emerging_lineage": {"value": "unassigned"}, "epiweek": {"value": "202009"}, "gisaid_epi_isl": {"value": "EPI_ISL_413490"}, "host": {"value": "Human"}, "location": {"value": "Auckland"}, "num_date": {"confidence": [2020.1571038251366, 2020.1571038251366], "value": 2020.1571038251366}, "originating_lab": {"value": "Auckland Hospital"}, "pango_lineage": {"value": "B.4"}, "recency": {"value": "Older"}, "region": {"value": "Oceania"}, "region_exposure": {"value": "Asia"}, "sex": {"value": "Female"}, "submitting_lab": {"value": "Institute of Environmental Science and Research (ESR)"}}}]}], "name": "NODE_0000079", "node_attrs": {"S1_mutations": {"value": 0.0}, "clade_membership": {"value": "19A"}, "current_frequency": {"value": 0.0}, "date": {"value": "2020-02-26"}, "div": 4, "emerging_lineage": {"value": "unassigned"}, "num_date": {"confidence": [2020.0609265102796, 2020.1568753994745], "value": 2020.1541620082605}, "country": {"confidence": {"Iran": 0.9999508119877676}, "entropy": 0.0007191581155772905, "value": "Iran"}}}], "name": "NODE_0000077", "node_attrs": {"S1_mutations": {"value": 0.0}, "clade_membership": {"value": "19A"}, "current_frequency": {"value": 0.0}, "date": {"value": "2020-02-13"}, "div": 4, "emerging_lineage": {"value": "unassigned"}, "num_date": {"confidence": [2020.066191098298, 2020.1541897557988], "value": 2020.1187087132591}, "country": {"confidence": {"Bahrain": 0.002315953206820226, "Canada": 0.0023244276643410184, "Georgia": 0.0022281572667526674, "Iran": 0.9902282066426176}, "entropy": 0.08298633455115817, "value": "Iran"}}}], "name": "NODE_0000074", "node_attrs": {"S1_mutations": {"value": 0.0}, "clade_membership": {"value": "19A"}, "current_frequency": {"value": 0.0}, "date": {"value": "2020-02-04"}, "div": 4, "emerging_lineage": {"value": "unassigned"}, "num_date": {"confidence": [2020.0674105264181, 2020.1268646564615], "value": 2020.0954665120162}, "country": {"confidence": {"Canada": 0.007370426284055819, "Iran": 0.9895864090377708}, "entropy": 0.07711838057761711, "value": "Iran"}}}, {"branch_attrs": {"labels": {"aa": "ORF1a: R207C, M2796I"}, "mutations": {"ORF1a": ["R207C", "M2796I"], "nuc": ["C884T", "G8653T"]}}, "children": [{"branch_attrs": {"labels": {"aa": "ORF1a: R124C; ORF1b: V326F"}, "mutations": {"ORF1a": ["R124C"], "ORF1b": ["V326F"], "nuc": ["C635T", "G14443T", "T24211C", "C27155T"]}}, "name": "Oman/RESP-20-837/2020", "node_attrs": {"GISAID_clade": {"value": "O"}, "S1_mutations": {"value": 0.0}, "age": {"value": "42"}, "author": {"author": "Samira Al-Maruqi, Fahad Zadjali, Amina Al Jardani, Khulood Al-Mammary, Hanan Al-kindi, Fatma BaAlawi, Hamida AL Barwani, Zeyana AL-Dahmani, Intisar Al-Shukri, Aisha Al-Busaidi, Aisha Al-Amri, Ahlam Al-Amri, Mohammed Al-Tobi, Samiha Al Kharusi, Abdulla Balkhair", "value": "Samira Al-Maruqi, Fahad Zadjali, Amina Al Jardani, Khulood Al-Mammary, Hanan Al-kindi, Fatma BaAlawi, Hamida AL Barwani, Zeyana AL-Dahmani, Intisar Al-Shukri, Aisha Al-Busaidi, Aisha Al-Amri, Ahlam Al-Amri, Mohammed Al-Tobi, Samiha Al Kharusi, Abdulla Balkhair"}, "clade_membership": {"value": "19A"}, "country": {"confidence": {"Oman": 1.0}, "entropy": -1.000088900581841e-12, "value": "Oman"}, "current_frequency": {"value": 0.0}, "date": {"value": "2020-02-24"}, "div": 10, "division": {"value": "Muscat"}, "division_exposure": {"value": "Muscat"}, "emerging_lineage": {"value": "unassigned"}, "epiweek": {"value": "202009"}, "gisaid_epi_isl": {"value": "EPI_ISL_457704"}, "host": {"value": "Human"}, "num_date": {"confidence": [2020.1489071038252, 2020.1489071038252], "value": 2020.1489071038252}, "originating_lab": {"value": "Oman-NIC"}, "pango_lineage": {"value": "B.4"}, "recency": {"value": "Older"}, "region": {"value": "Asia"}, "region_exposure": {"value": "Asia"}, "sex": {"value": "Female"}, "submitting_lab": {"value": "Oman-NIC"}}}, {"name": "Lebanon/S5_762/2020_travel_history", "node_attrs": {"div": 9, "num_date": {"confidence": [2020.1571038251366, 2020.1571038251366], "value": 2020.1571038251366}, "country": {"confidence": {"Iran": 1.0}, "entropy": -1.000088900581841e-12, "value": "Iran"}}, "children": [{"branch_attrs": {"labels": {"aa": "ORF1a: A540V, I2501V"}, "mutations": {"ORF1a": ["A540V", "I2501V"], "nuc": ["C1884T", "A7766G", "C25578T"]}}, "name": "Lebanon/S5_762/2020", "node_attrs": {"GISAID_clade": {"value": "O"}, "S1_mutations": {"value": 0.0}, "age": {"value": "42"}, "author": {"author": "Rita Feghali", "value": "Rita Feghali"}, "clade_membership": {"value": "19A"}, "country": {"value": "Lebanon"}, "country_exposure": {"value": "Iran"}, "current_frequency": {"value": 0.0}, "date": {"value": "2020-02-27"}, "div": 9, "division": {"value": "Beirut"}, "division_exposure": {"value": "Iran"}, "emerging_lineage": {"value": "unassigned"}, "epiweek": {"value": "202009"}, "gisaid_epi_isl": {"value": "EPI_ISL_450512"}, "host": {"value": "Human"}, "num_date": {"confidence": [2020.1571038251366, 2020.1571038251366], "value": 2020.1571038251366}, "originating_lab": {"value": "Rafik Hariri University Hospital"}, "pango_lineage": {"value": "B.4"}, "recency": {"value": "Older"}, "region": {"value": "Asia"}, "region_exposure": {"value": "Asia"}, "sex": {"value": "Male"}, "submitting_lab": {"value": "Rafik Hariri University Hospital"}}}]}, {"branch_attrs": {"labels": {"aa": "ORF1a: E658D; ORF1b: S2198C"}, "mutations": {"ORF1a": ["E658D"], "ORF1b": ["S2198C"], "nuc": ["A2239C", "A20059T", "A25980C"]}}, "name": "Kuwait/KU09/2020", "node_attrs": {"GISAID_clade": {"value": "O"}, "S1_mutations": {"value": 0.0}, "author": {"author": "Fahd Al-Mulla, Sumi John, Rasheeba Iqbal, Motasem Melhem, Ebaa AlOzairi, Sara Al-Qabandi, Qais Al-Duwairi", "value": "Fahd Al-Mulla, Sumi John, Rasheeba Iqbal, Motasem Melhem, Ebaa AlOzairi, Sara Al-Qabandi, Qais Al-Duwairi"}, "clade_membership": {"value": "19A"}, "country": {"confidence": {"Kuwait": 1.0}, "entropy": -1.000088900581841e-12, "value": "Kuwait"}, "current_frequency": {"value": 0.0}, "date": {"value": "2020-03-02"}, "div": 9, "division": {"value": "Kuwait"}, "division_exposure": {"value": "Kuwait"}, "emerging_lineage": {"value": "unassigned"}, "epiweek": {"value": "202010"}, "gisaid_epi_isl": {"value": "EPI_ISL_416541"}, "host": {"value": "Human"}, "location": {"value": "Dasman"}, "num_date": {"confidence": [2020.1680327868853, 2020.1680327868853], "value": 2020.1680327868853}, "originating_lab": {"value": "Dasman Diabetes Institute and Virology Laboratory Ministry of Health"}, "pango_lineage": {"value": "B.4"}, "recency": {"value": "Older"}, "region": {"value": "Asia"}, "region_exposure": {"value": "Asia"}, "submitting_lab": {"value": "Dasman Diabetes Institute"}}}, {"branch_attrs": {"labels": {"aa": "N: P142S; ORF1b: D1869G; ORF8: G8*, E64D"}, "mutations": {"N": ["P142S"], "ORF1b": ["D1869G"], "ORF8": ["G8*", "E64D"], "nuc": ["A19073G", "C26370T", "C27889T", "G27915T", "G28085T", "C28697T", "C29077T"]}}, "name": "DRC/299/2020", "node_attrs": {"GISAID_clade": {"value": "O"}, "S1_mutations": {"value": 0.0}, "age": {"value": "34"}, "author": {"author": "Placide Mbala-Kingebeni, Edith Nkwembe, Eddy Kinganda-Lusamaki, Amuri Aziza, Catherine Pratt, Matthias Pauthner, Josh Quick, Allison Black, James Hadfield, Trevor Bedford, Ian Goodfellow, Nick Loman, Kristian Andersen, Michael Wiley, Steve Ahuka-Mundeke, Jean-Jacques Muyembe Tamfum", "value": "Placide Mbala-Kingebeni, Edith Nkwembe, Eddy Kinganda-Lusamaki, Amuri Aziza, Catherine Pratt, Matthias Pauthner, Josh Quick, Allison Black, James Hadfield, Trevor Bedford, Ian Goodfellow, Nick Loman, Kristian Andersen, Michael Wiley, Steve Ahuka-Mundeke, Jean-Jacques Muyembe Tamfum"}, "clade_membership": {"value": "19A"}, "country": {"confidence": {"Democratic Republic of the Congo": 1.0}, "entropy": -1.000088900581841e-12, "value": "Democratic Republic of the Congo"}, "current_frequency": {"value": 0.0}, "date": {"value": "2020-03-20"}, "div": 13, "division": {"value": "Sud Kivu"}, "division_exposure": {"value": "Sud Kivu"}, "emerging_lineage": {"value": "unassigned"}, "epiweek": {"value": "202012"}, "gisaid_epi_isl": {"value": "EPI_ISL_420840"}, "host": {"value": "Human"}, "num_date": {"confidence": [2020.217213114754, 2020.217213114754], "value": 2020.217213114754}, "originating_lab": {"value": "Viral Respiratory Lab, National Institute for Biomedical Research (INRB)"}, "pango_lineage": {"value": "B.4.7"}, "recency": {"value": "Older"}, "region": {"value": "Africa"}, "region_exposure": {"value": "Africa"}, "sex": {"value": "Male"}, "submitting_lab": {"value": "Pathogen Sequencing Lab, National Institute for Biomedical Research (INRB)"}}}, {"branch_attrs": {"mutations": {}}, "children": [{"branch_attrs": {"labels": {"aa": "N: P383L; ORF1a: T2300I; ORF1b: D58N"}, "mutations": {"N": ["P383L"], "ORF1a": ["T2300I"], "ORF1b": ["D58N"], "nuc": ["C7164T", "G13639A", "C29421T"]}}, "name": "Oman/RESP-20-1857/2020", "node_attrs": {"GISAID_clade": {"value": "O"}, "S1_mutations": {"value": 0.0}, "age": {"value": "35"}, "author": {"author": "Samira Al-Maruqi, Fahad Zadjali, Amina Al Jardani, Khulood Al-Mammary, Hanan Al-kindi, Fatma BaAlawi, Hamida AL Barwani, Zeyana AL-Dahmani, Intisar Al-Shukri, Aisha Al-Busaidi, Aisha Al-Amri, Ahlam Al-Amri, Mohammed Al-Tobi, Samiha Al Kharusi, Abdulla Balkhair", "value": "Samira Al-Maruqi, Fahad Zadjali, Amina Al Jardani, Khulood Al-Mammary, Hanan Al-kindi, Fatma BaAlawi, Hamida AL Barwani, Zeyana AL-Dahmani, Intisar Al-Shukri, Aisha Al-Busaidi, Aisha Al-Amri, Ahlam Al-Amri, Mohammed Al-Tobi, Samiha Al Kharusi, Abdulla Balkhair"}, "clade_membership": {"value": "19A"}, "country": {"confidence": {"Oman": 0.9999999999999999}, "entropy": -9.99866855976916e-13, "value": "Oman"}, "current_frequency": {"value": 0.0}, "date": {"value": "2020-03-15"}, "div": 9, "division": {"value": "Muscat"}, "division_exposure": {"value": "Muscat"}, "emerging_lineage": {"value": "unassigned"}, "epiweek": {"value": "202012"}, "gisaid_epi_isl": {"value": "EPI_ISL_457937"}, "host": {"value": "Human"}, "num_date": {"confidence": [2020.2035519125684, 2020.2035519125684], "value": 2020.2035519125684}, "originating_lab": {"value": "Oman-NIC"}, "pango_lineage": {"value": "B.4"}, "recency": {"value": "Older"}, "region": {"value": "Asia"}, "region_exposure": {"value": "Asia"}, "sex": {"value": "Male"}, "submitting_lab": {"value": "Oman-NIC"}}}, {"branch_attrs": {"mutations": {}}, "children": [{"name": "Lebanon/S9_764/2020_travel_history", "node_attrs": {"div": 8, "num_date": {"confidence": [2020.1926229508197, 2020.1926229508197], "value": 2020.1926229508197}, "country": {"confidence": {"United Kingdom": 1.0}, "entropy": -1.000088900581841e-12, "value": "United Kingdom"}}, "children": [{"branch_attrs": {"labels": {"aa": "S: M153I"}, "mutations": {"S": ["M153I"], "nuc": ["G22021T", "C25611T"]}}, "name": "Lebanon/S9_764/2020", "node_attrs": {"GISAID_clade": {"value": "O"}, "S1_mutations": {"value": 1.0}, "age": {"value": "25"}, "author": {"author": "Rita Feghali", "value": "Rita Feghali"}, "clade_membership": {"value": "19A"}, "country": {"value": "Lebanon"}, "country_exposure": {"value": "United Kingdom"}, "current_frequency": {"value": 0.0}, "date": {"value": "2020-03-11"}, "div": 8, "division": {"value": "Beirut"}, "division_exposure": {"value": "United Kingdom"}, "emerging_lineage": {"value": "unassigned"}, "epiweek": {"value": "202011"}, "gisaid_epi_isl": {"value": "EPI_ISL_450515"}, "host": {"value": "Human"}, "num_date": {"confidence": [2020.1926229508197, 2020.1926229508197], "value": 2020.1926229508197}, "originating_lab": {"value": "Rafik Hariri University Hospital"}, "pango_lineage": {"value": "B.4"}, "recency": {"value": "Older"}, "region": {"value": "Asia"}, "region_exposure": {"value": "Europe"}, "sex": {"value": "Female"}, "submitting_lab": {"value": "Rafik Hariri University Hospital"}}}]}, {"branch_attrs": {"labels": {"aa": "S: V622I"}, "mutations": {"S": ["V622I"], "nuc": ["C835T", "G23426A"]}}, "name": "Bahrain/BAH-06/2020", "node_attrs": {"GISAID_clade": {"value": "O"}, "S1_mutations": {"value": 1.0}, "author": {"author": "Bas Oude Munnink, David Nieuwenhuijse, Reina Sikkema, Fatema, Ebrahim Shehad, Amjad Ghanem Mohamed, Hashmeya Al Wasti, Claudia Schapendonk, Irina Chestakova, Anne van der Linden, Theo Bestebroer, Stefan van Nieuwkoop, Mark Pronk, Pascal Lexmond, Richard Molenkamp, Marion Koopmans, on behalf of the Dutch national COVID-19 response team.", "value": "Bas Oude Munnink, David Nieuwenhuijse, Reina Sikkema, Fatema, Ebrahim Shehad, Amjad Ghanem Mohamed, Hashmeya Al Wasti, Claudia Schapendonk, Irina Chestakova, Anne van der Linden, Theo Bestebroer, Stefan van Nieuwkoop, Mark Pronk, Pascal Lexmond, Richard Molenkamp, Marion Koopmans, on behalf of the Dutch national COVID-19 response team."}, "clade_membership": {"value": "19A"}, "country": {"confidence": {"Bahrain": 1.0}, "entropy": -1.000088900581841e-12, "value": "Bahrain"}, "current_frequency": {"value": 0.0}, "date": {"value": "2020-03-07"}, "div": 8, "division": {"value": "Bahrain"}, "division_exposure": {"value": "Bahrain"}, "emerging_lineage": {"value": "unassigned"}, "epiweek": {"value": "202010"}, "gisaid_epi_isl": {"value": "EPI_ISL_483547"}, "host": {"value": "Human"}, "num_date": {"confidence": [2020.181693989071, 2020.181693989071], "value": 2020.181693989071}, "originating_lab": {"value": "Kingdom of Bahrein Ministry of Health"}, "pango_lineage": {"value": "B.4"}, "recency": {"value": "Older"}, "region": {"value": "Asia"}, "region_exposure": {"value": "Asia"}, "submitting_lab": {"value": "Erasmus Medical Center"}}}], "name": "NODE_0000083", "node_attrs": {"S1_mutations": {"value": 0.0}, "clade_membership": {"value": "19A"}, "current_frequency": {"value": 0.0}, "date": {"value": "2020-02-26"}, "div": 6, "emerging_lineage": {"value": "unassigned"}, "num_date": {"confidence": [2020.0630328720943, 2020.1701351883373], "value": 2020.154565550451}, "country": {"confidence": {"Bahrain": 0.32094528655482135, "Iran": 0.01719436053037201, "Oman": 0.2587960421305146, "United Kingdom": 0.2894209303203281}, "entropy": 1.952846804998607, "value": "Bahrain"}}}], "name": "NODE_0000082", "node_attrs": {"S1_mutations": {"value": 0.0}, "clade_membership": {"value": "19A"}, "current_frequency": {"value": 0.0}, "date": {"value": "2020-02-14"}, "div": 6, "emerging_lineage": {"value": "unassigned"}, "num_date": {"confidence": [2020.0643868270886, 2020.172086261044], "value": 2020.1207868041533}, "country": {"confidence": {"Bahrain": 0.018141424131312058, "Iran": 0.06039451375642468, "Oman": 0.8840174414066797, "United Kingdom": 0.013357179327893525}, "entropy": 0.6138654836307796, "value": "Oman"}}}], "name": "NODE_0000065", "node_attrs": {"S1_mutations": {"value": 0.0}, "clade_membership": {"value": "19A"}, "current_frequency": {"value": 0.0}, "date": {"value": "2020-02-07"}, "div": 6, "emerging_lineage": {"value": "unassigned"}, "num_date": {"confidence": [2020.0897888885695, 2020.1380962327942], "value": 2020.1019424652761}, "country": {"confidence": {"Canada": 0.0048128850546538225, "Iran": 0.17169001825898086, "Kuwait": 0.003698713265036412, "Oman": 0.8148053973350992}, "entropy": 0.5530137516471898, "value": "Oman"}}}], "name": "NODE_0000054", "node_attrs": {"S1_mutations": {"value": 0.0}, "clade_membership": {"value": "19A"}, "current_frequency": {"value": 0.0}, "date": {"value": "2020-02-01"}, "div": 4, "emerging_lineage": {"value": "unassigned"}, "num_date": {"confidence": [2020.0525100717261, 2020.116212560408], "value": 2020.085943722414}, "country": {"confidence": {"Canada": 0.7381306261454301, "Iran": 0.25906545339889453}, "entropy": 0.5964701944088601, "value": "Canada"}}}], "name": "NODE_0000053", "node_attrs": {"S1_mutations": {"value": 0.0}, "clade_membership": {"value": "19A"}, "current_frequency": {"value": 0.0}, "date": {"value": "2020-01-19"}, "div": 3, "emerging_lineage": {"value": "unassigned"}, "num_date": {"confidence": [2020.024545820768, 2020.1249296090255], "value": 2020.0511944735756}, "country": {"confidence": {"Canada": 0.25773530491193103, "China": 0.059068253691980196, "Iran": 0.35781961520158784, "Iraq": 0.2346044538144065}, "entropy": 1.9019269259287856, "value": "Iran"}}}], "name": "NODE_0000052", "node_attrs": {"S1_mutations": {"value": 0.0}, "clade_membership": {"value": "19A"}, "current_frequency": {"value": 0.0}, "date": {"value": "2020-01-17"}, "div": 2, "emerging_lineage": {"value": "unassigned"}, "num_date": {"confidence": [2020.0013716311964, 2020.1200939816306], "value": 2020.0441237256982}, "country": {"confidence": {"Canada": 0.07582609100704764, "China": 0.21578014651070626, "Iran": 0.5564524943455273, "Iraq": 0.0657468667885092}, "entropy": 1.678619149590912, "value": "Iran"}}}, {"branch_attrs": {"labels": {"aa": "N: P13L; ORF1a: T2016K; ORF1b: A88V; ORF9b: P10S"}, "mutations": {"N": ["P13L"], "ORF1a": ["T2016K"], "ORF1b": ["A88V"], "ORF9b": ["P10S"], "nuc": ["C6312A", "C13730T", "C28311T"]}}, "children": [{"branch_attrs": {"labels": {"aa": "N: Q229H; ORF1a: P371S; ORF3a: F28L; S: L5F"}, "mutations": {"N": ["Q229H"], "ORF1a": ["P371S"], "ORF3a": ["F28L"], "S": ["L5F"], "nuc": ["C1376T", "T1582A", "C6091T", "A6412G", "C21575T", "T25474C", "G28960T"]}}, "name": "Indonesia/SB_9/2020", "node_attrs": {"GISAID_clade": {"value": "O"}, "S1_mutations": {"value": 0.0}, "age": {"value": "40"}, "author": {"author": "Andani Eka Putra, Syafrizayanti, Ikhwan R. Sudji, Linosefa, Dede Rahman Agustian, Ayu Novita Trisnawati, Siskalil Fahma, Nia Ayuni Putri, Sekar Asri Tresnaningtyas, SM Rezvi, Fauzul Azhim, Dessy Arisanty, Gestina Aliska, Desmawati, Nita Afriani ,Syandrez Prima Putra, Juane Plantika Menra, Yolani Syaputri, Mutia Lailani", "value": "Andani Eka Putra, Syafrizayanti, Ikhwan R. Sudji, Linosefa, Dede Rahman Agustian, Ayu Novita Trisnawati, Siskalil Fahma, Nia Ayuni Putri, Sekar Asri Tresnaningtyas, SM Rezvi, Fauzul Azhim, Dessy Arisanty, Gestina Aliska, Desmawati, Nita Afriani ,Syandrez Prima Putra, Juane Plantika Menra, Yolani Syaputri, Mutia Lailani"}, "clade_membership": {"value": "19A"}, "country": {"confidence": {"Indonesia": 1.0}, "entropy": -1.000088900581841e-12, "value": "Indonesia"}, "current_frequency": {"value": 0.0}, "date": {"value": "2020-05-01"}, "div": 11, "division": {"value": "Sumatera Barat"}, "division_exposure": {"value": "Sumatera Barat"}, "emerging_lineage": {"value": "unassigned"}, "epiweek": {"value": "202018"}, "gisaid_epi_isl": {"value": "EPI_ISL_1447336"}, "host": {"value": "Human"}, "location": {"value": "Padang Panjang"}, "num_date": {"confidence": [2020.3319672131147, 2020.3319672131147], "value": 2020.3319672131147}, "originating_lab": {"value": "Diagnostic and Research Center of Infectious Diseases, Medical Faculty, Andalas University"}, "pango_lineage": {"value": "B.6"}, "recency": {"value": "Older"}, "region": {"value": "Asia"}, "region_exposure": {"value": "Asia"}, "sex": {"value": "Female"}, "submitting_lab": {"value": "Diagnostic and Research Center of Infectious Diseases, Medical Faculty, Andalas University"}}}, {"branch_attrs": {"mutations": {}}, "name": "SouthAfrica/KRISP-06/2020", "node_attrs": {"GISAID_clade": {"value": "O"}, "S1_mutations": {"value": 0.0}, "age": {"value": "63"}, "author": {"author": "Giandhari J, Pillay S, Ngcapu S, Samsunder N, Lessells R, Chimukangara B, Deforche K, Tegally H, Wilkinson E, de Oliveira T", "value": "Giandhari J, Pillay S, Ngcapu S, Samsunder N, Lessells R, Chimukangara B, Deforche K, Tegally H, Wilkinson E, de Oliveira T"}, "clade_membership": {"value": "19A"}, "country": {"confidence": {"South Africa": 1.0}, "entropy": -1.000088900581841e-12, "value": "South Africa"}, "current_frequency": {"value": 0.0}, "date": {"value": "2020-03-31"}, "div": 4, "division": {"value": "KwaZulu-Natal"}, "division_exposure": {"value": "KwaZulu-Natal"}, "emerging_lineage": {"value": "unassigned"}, "epiweek": {"value": "202014"}, "gisaid_epi_isl": {"value": "EPI_ISL_421573"}, "host": {"value": "Human"}, "num_date": {"confidence": [2020.2472677595629, 2020.2472677595629], "value": 2020.2472677595629}, "originating_lab": {"value": "Molecular Diagnostic Services"}, "pango_lineage": {"value": "B.6"}, "recency": {"value": "Older"}, "region": {"value": "Africa"}, "region_exposure": {"value": "Africa"}, "sex": {"value": "Male"}, "submitting_lab": {"value": "KRISP, KZN Research Innovation and Sequencing Platform"}, "url": "https://www.gisaid.org/"}}, {"branch_attrs": {"mutations": {"nuc": ["C23929T"]}}, "children": [{"branch_attrs": {"labels": {"aa": "N: S180T; ORF1a: I2501V; ORF1b: L2523F"}, "mutations": {"N": ["S180T"], "ORF1a": ["I2501V"], "ORF1b": ["L2523F"], "nuc": ["A7766G", "C21034T", "G28812C"]}}, "name": "NewZealand/20CV0306/2020", "node_attrs": {"GISAID_clade": {"value": "O"}, "S1_mutations": {"value": 0.0}, "author": {"author": "Xiaoyun Ren, Matt Storey, Nikki Freed, Muhammad Faisal, Jing Wang, Hermes Perez, Anja Werno, Antje van der Linden, Arlo Upton, Chris Mansell, David Hammer, Dragana Drinkovic, Gary McAuliffe, Hana Sofia Andersson, James Ussher, Jill Sherwood, Josh Freeman, Julia Howard, Juliet Elvy, Mary DeAlmeida, Matt Blakiston, Matthew Rogers, Max Bloomfield, Michael Addidle, Michelle Balm, Sally Roberts, Sarah Jefferies, Sharmini Muttaiyah, Susan Morpeth, Susan Taylor, Timothy Blackmore, Vani Sathyendran, Veronica Playle, Virginia Hope, Erasmus Smit, Lauren Jelly, Olin Silander, Joep de Ligt", "value": "Xiaoyun Ren, Matt Storey, Nikki Freed, Muhammad Faisal, Jing Wang, Hermes Perez, Anja Werno, Antje van der Linden, Arlo Upton, Chris Mansell, David Hammer, Dragana Drinkovic, Gary McAuliffe, Hana Sofia Andersson, James Ussher, Jill Sherwood, Josh Freeman, Julia Howard, Juliet Elvy, Mary DeAlmeida, Matt Blakiston, Matthew Rogers, Max Bloomfield, Michael Addidle, Michelle Balm, Sally Roberts, Sarah Jefferies, Sharmini Muttaiyah, Susan Morpeth, Susan Taylor, Timothy Blackmore, Vani Sathyendran, Veronica Playle, Virginia Hope, Erasmus Smit, Lauren Jelly, Olin Silander, Joep de Ligt"}, "clade_membership": {"value": "19A"}, "country": {"confidence": {"New Zealand": 1.0}, "entropy": -1.000088900581841e-12, "value": "New Zealand"}, "current_frequency": {"value": 0.0}, "date": {"value": "2020-03-30"}, "div": 8, "division": {"value": "Whanganui"}, "division_exposure": {"value": "Whanganui"}, "emerging_lineage": {"value": "unassigned"}, "epiweek": {"value": "202014"}, "gisaid_epi_isl": {"value": "EPI_ISL_622799"}, "host": {"value": "Human"}, "num_date": {"confidence": [2020.2445355191257, 2020.2445355191257], "value": 2020.2445355191257}, "originating_lab": {"value": "Canterbury Health Laboratories"}, "pango_lineage": {"value": "B.6"}, "recency": {"value": "Older"}, "region": {"value": "Oceania"}, "region_exposure": {"value": "Oceania"}, "sex": {"value": "Female"}, "submitting_lab": {"value": "Institute of Environmental Science and Research (ESR)"}}}, {"branch_attrs": {"labels": {"aa": "ORF1a: A690V, F3753V; ORF3a: I158V"}, "mutations": {"ORF1a": ["A690V", "F3753V"], "ORF3a": ["I158V"], "nuc": ["C2113T", "C2334T", "G8368A", "T11522G", "C19512T", "A25864G", "A25881G", "T27384C", "G29779T"]}}, "name": "Philippines/PH-RITM-0062/2020", "node_attrs": {"GISAID_clade": {"value": "O"}, "S1_mutations": {"value": 0.0}, "age": {"value": "53"}, "author": {"author": "Lei Lanna Dancel, Inez Andrea Medado, Jefferson Earl Halog, Deana Mae Ocampo, Joana Ina Manalo, Samantha Louise Bado, Francisco Gerardo Polotan, Ma Angelica Tujan, Clyde Dapat, Emmanuel Kagning Tsinda, Michiko Okamoto, Mariko Saito-Obata, Mayuko Saito, Hitoshi Oshitani", "value": "Lei Lanna Dancel, Inez Andrea Medado, Jefferson Earl Halog, Deana Mae Ocampo, Joana Ina Manalo, Samantha Louise Bado, Francisco Gerardo Polotan, Ma Angelica Tujan, Clyde Dapat, Emmanuel Kagning Tsinda, Michiko Okamoto, Mariko Saito-Obata, Mayuko Saito, Hitoshi Oshitani"}, "clade_membership": {"value": "19A"}, "country": {"confidence": {"Philippines": 1.0}, "entropy": -1.000088900581841e-12, "value": "Philippines"}, "current_frequency": {"value": 0.0}, "date": {"value": "2020-04-09"}, "div": 14, "division": {"value": "Manila"}, "division_exposure": {"value": "Manila"}, "emerging_lineage": {"value": "unassigned"}, "epiweek": {"value": "202015"}, "gisaid_epi_isl": {"value": "EPI_ISL_3105871"}, "host": {"value": "Human"}, "num_date": {"confidence": [2020.2718579234972, 2020.2718579234972], "value": 2020.2718579234972}, "originating_lab": {"value": "City Health Office - San Juan"}, "pango_lineage": {"value": "B.6"}, "recency": {"value": "Older"}, "region": {"value": "Asia"}, "region_exposure": {"value": "Asia"}, "sex": {"value": "Male"}, "submitting_lab": {"value": "Research Institute for Tropical Medicine"}}}, {"branch_attrs": {"labels": {"aa": "M: M109I; ORF1a: T2408I; ORF3a: L219W"}, "mutations": {"M": ["M109I"], "ORF1a": ["T2408I"], "ORF3a": ["L219W"], "nuc": ["C4780T", "C7488T", "T26048G", "G26849T"]}}, "name": "Philippines/PGC03/2020", "node_attrs": {"GISAID_clade": {"value": "O"}, "S1_mutations": {"value": 0.0}, "age": {"value": "56"}, "author": {"author": "Carlo M. Lapid, Francis A. Tablizo, Benedict A. Maralit, Jan Michael C. Yap, Raul V. Destura, Marissa M. Alejandria, El King D. Morado, Joshua Gregor A. Dizon, Jo-Hannah S. Llames, Shiela Mae M. Araiza, Kris P. Punayan, Kristianne Arielle D. Gabriel, Shebna Rose D. Fabilloren, Shana F. Genavia, Jarvin E. Nipales, Alessandra C. Sanchez, Haifa L.Gaza, Joy Ann Petronio-Santos, Julius Aaron Mejia, Maribell Dollete, Sonia Salamat, Christina Tan, Bernard Demot, John Mark Velasco, Eva Maria Cutiongco-de la Paz, and Cynthia P. Saloma", "value": "Carlo M. Lapid, Francis A. Tablizo, Benedict A. Maralit, Jan Michael C. Yap, Raul V. Destura, Marissa M. Alejandria, El King D. Morado, Joshua Gregor A. Dizon, Jo-Hannah S. Llames, Shiela Mae M. Araiza, Kris P. Punayan, Kristianne Arielle D. Gabriel, Shebna Rose D. Fabilloren, Shana F. Genavia, Jarvin E. Nipales, Alessandra C. Sanchez, Haifa L.Gaza, Joy Ann Petronio-Santos, Julius Aaron Mejia, Maribell Dollete, Sonia Salamat, Christina Tan, Bernard Demot, John Mark Velasco, Eva Maria Cutiongco-de la Paz, and Cynthia P. Saloma"}, "clade_membership": {"value": "19A"}, "country": {"confidence": {"Philippines": 1.0}, "entropy": -1.000088900581841e-12, "value": "Philippines"}, "current_frequency": {"value": 0.0}, "date": {"value": "2020-03-26"}, "div": 9, "division": {"value": "Manila"}, "division_exposure": {"value": "Manila"}, "emerging_lineage": {"value": "unassigned"}, "epiweek": {"value": "202013"}, "gisaid_epi_isl": {"value": "EPI_ISL_434555"}, "host": {"value": "Human"}, "num_date": {"confidence": [2020.233606557377, 2020.233606557377], "value": 2020.233606557377}, "originating_lab": {"value": "National Institutes of Health, University of the Philippines Manila"}, "pango_lineage": {"value": "B.6"}, "recency": {"value": "Older"}, "region": {"value": "Asia"}, "region_exposure": {"value": "Asia"}, "sex": {"value": "Male"}, "submitting_lab": {"value": "Philippine Genome Center"}}}, {"branch_attrs": {"labels": {"aa": "ORF1a: E755K"}, "mutations": {"ORF1a": ["E755K"], "nuc": ["G2528A"]}}, "children": [{"name": "SouthKorea/KDCA1349/2020_travel_history", "node_attrs": {"div": 14, "num_date": {"confidence": [2020.5204918032787, 2020.5204918032787], "value": 2020.5204918032787}, "country": {"confidence": {"Philippines": 1.0}, "entropy": -1.000088900581841e-12, "value": "Philippines"}}, "children": [{"branch_attrs": {"labels": {"aa": "ORF1a: D691N, V2862A; ORF3a: S166L; ORF8: A65S; S: D614G"}, "mutations": {"ORF1a": ["D691N", "V2862A"], "ORF3a": ["S166L"], "ORF8": ["A65S"], "S": ["D614G"], "nuc": ["G2336A", "T6394C", "T8850C", "A23403G", "C25889T", "G28086T", "C29144T", "C29546T"]}}, "name": "SouthKorea/KDCA1349/2020", "node_attrs": {"GISAID_clade": {"value": "O"}, "S1_mutations": {"value": 1.0}, "age": {"value": "45"}, "author": {"author": "Ae Kyung Park, Il-Hwan Kim, Heui Man Kim, Jeong-Min Kim, Namjoo Lee, Chaeyoung Lee, Sang Hee Woo, Eun-Jin Kim", "value": "Ae Kyung Park, Il-Hwan Kim, Heui Man Kim, Jeong-Min Kim, Namjoo Lee, Chaeyoung Lee, Sang Hee Woo, Eun-Jin Kim"}, "clade_membership": {"value": "19A"}, "country": {"value": "South Korea"}, "country_exposure": {"value": "Philippines"}, "current_frequency": {"value": 0.0}, "date": {"value": "2020-07-09"}, "div": 14, "division": {"value": "South Korea"}, "division_exposure": {"value": "Philippines"}, "emerging_lineage": {"value": "unassigned"}, "epiweek": {"value": "202028"}, "gisaid_epi_isl": {"value": "EPI_ISL_1063647"}, "host": {"value": "Human"}, "num_date": {"confidence": [2020.5204918032787, 2020.5204918032787], "value": 2020.5204918032787}, "originating_lab": {"value": "Division of Emerging Infectious Diseases, Bureau of Infectious Diseases Diagnosis Control, Korea Disease Control and Prevention Agency"}, "pango_lineage": {"value": "B.6"}, "recency": {"value": "Older"}, "region": {"value": "Asia"}, "region_exposure": {"value": "Asia"}, "sex": {"value": "Male"}, "submitting_lab": {"value": "Division of Emerging Infectious Diseases, Bureau of Infectious Diseases Diagnosis Control, Korea Disease Control and Prevention Agency"}}}]}, {"branch_attrs": {"labels": {"aa": "N: D144H; ORF1a: T2007I; ORF1b: A1432V, T1646I, N2519S"}, "mutations": {"N": ["D144H"], "ORF1a": ["T2007I"], "ORF1b": ["A1432V", "T1646I", "N2519S"], "nuc": ["C6285T", "C15081T", "C17762T", "C18404T", "A21023G", "G28703C"]}}, "name": "Philippines/PH-RITM-0065/2020", "node_attrs": {"GISAID_clade": {"value": "O"}, "S1_mutations": {"value": 0.0}, "age": {"value": "33"}, "author": {"author": "Lei Lanna Dancel, Inez Andrea Medado, Jefferson Earl Halog, Deana Mae Ocampo, Joana Ina Manalo, Samantha Louise Bado, Francisco Gerardo Polotan, Ma Angelica Tujan, Clyde Dapat, Emmanuel Kagning Tsinda, Michiko Okamoto, Mariko Saito-Obata, Mayuko Saito, Hitoshi Oshitani", "value": "Lei Lanna Dancel, Inez Andrea Medado, Jefferson Earl Halog, Deana Mae Ocampo, Joana Ina Manalo, Samantha Louise Bado, Francisco Gerardo Polotan, Ma Angelica Tujan, Clyde Dapat, Emmanuel Kagning Tsinda, Michiko Okamoto, Mariko Saito-Obata, Mayuko Saito, Hitoshi Oshitani"}, "clade_membership": {"value": "19A"}, "country": {"confidence": {"Philippines": 1.0}, "entropy": -1.000088900581841e-12, "value": "Philippines"}, "current_frequency": {"value": 0.0}, "date": {"value": "2020-05-25"}, "div": 12, "division": {"value": "Manila"}, "division_exposure": {"value": "Manila"}, "emerging_lineage": {"value": "unassigned"}, "epiweek": {"value": "202022"}, "gisaid_epi_isl": {"value": "EPI_ISL_3105872"}, "host": {"value": "Human"}, "num_date": {"confidence": [2020.3975409836066, 2020.3975409836066], "value": 2020.3975409836066}, "originating_lab": {"value": "Taguig City Health Office"}, "pango_lineage": {"value": "B.6"}, "recency": {"value": "Older"}, "region": {"value": "Asia"}, "region_exposure": {"value": "Asia"}, "sex": {"value": "Male"}, "submitting_lab": {"value": "Research Institute for Tropical Medicine"}}}], "name": "NODE_0000076", "node_attrs": {"S1_mutations": {"value": 0.0}, "clade_membership": {"value": "19A"}, "current_frequency": {"value": 0.0}, "date": {"value": "2020-03-17"}, "div": 6, "emerging_lineage": {"value": "unassigned"}, "num_date": {"confidence": [2020.1738149594212, 2020.2723008225391], "value": 2020.2093172672887}, "country": {"confidence": {"Philippines": 0.9999941283426204}, "entropy": 0.00010092457253914439, "value": "Philippines"}}}, {"branch_attrs": {"mutations": {"nuc": ["C28253T"]}}, "children": [{"branch_attrs": {"labels": {"aa": "N: T205I; ORF1a: K292E, V627F"}, "mutations": {"N": ["T205I"], "ORF1a": ["K292E", "V627F"], "nuc": ["A1139G", "G2144T", "C28887T", "G29645T"]}}, "name": "Pakistan/KP-RMI-01/2020", "node_attrs": {"GISAID_clade": {"value": "O"}, "S1_mutations": {"value": 0.0}, "author": {"author": "Ali,J., Afridi,U.K., Haider,S.A., Sabiha,B., Jan,H. and Jehanzeb,V.", "value": "Ali,J., Afridi,U.K., Haider,S.A., Sabiha,B., Jan,H. and Jehanzeb,V."}, "clade_membership": {"value": "19A"}, "country": {"confidence": {"Pakistan": 1.0}, "entropy": -1.000088900581841e-12, "value": "Pakistan"}, "current_frequency": {"value": 0.0}, "date": {"value": "2020-04-01"}, "div": 10, "division": {"value": "Pakistan"}, "division_exposure": {"value": "Pakistan"}, "emerging_lineage": {"value": "unassigned"}, "epiweek": {"value": "202014"}, "gisaid_epi_isl": {"value": "EPI_ISL_632908"}, "host": {"value": "Human"}, "num_date": {"confidence": [2020.25, 2020.25], "value": 2020.25}, "originating_lab": {"value": "Genomic Sciences, Rehman Medical Institute"}, "pango_lineage": {"value": "B.6"}, "recency": {"value": "Older"}, "region": {"value": "Asia"}, "region_exposure": {"value": "Asia"}, "submitting_lab": {"value": "Genomic Sciences, Rehman Medical Institute"}}}, {"branch_attrs": {"labels": {"aa": "ORF1a: R124C"}, "mutations": {"ORF1a": ["R124C"], "nuc": ["C635T"]}}, "name": "India/TG-CCMB-J107/2020", "node_attrs": {"GISAID_clade": {"value": "O"}, "S1_mutations": {"value": 0.0}, "age": {"value": "27"}, "author": {"author": "Shagufta Khan, Lamuk Zaveri, Namami Gaur, Sakshi Shambhavi, Tulasi Nagabandi, Purushotham Vodnala, Payel Mukherjee, Sofia Banu, Priya Singh, Dhiviya Vedagiri, Divya Gupta, Vishal Sah, Santosh Kumar Kuncha, Krishnan Harinivas Harshan, Archana Bharadwaj Siva, Karthik Bharadwaj Tallapaka, Rakesh K Mishra, Divya Tej Sowpati", "value": "Shagufta Khan, Lamuk Zaveri, Namami Gaur, Sakshi Shambhavi, Tulasi Nagabandi, Purushotham Vodnala, Payel Mukherjee, Sofia Banu, Priya Singh, Dhiviya Vedagiri, Divya Gupta, Vishal Sah, Santosh Kumar Kuncha, Krishnan Harinivas Harshan, Archana Bharadwaj Siva, Karthik Bharadwaj Tallapaka, Rakesh K Mishra, Divya Tej Sowpati"}, "clade_membership": {"value": "19A"}, "country": {"confidence": {"India": 1.0}, "entropy": -1.000088900581841e-12, "value": "India"}, "current_frequency": {"value": 0.0}, "date": {"value": "2020-04-01"}, "div": 7, "division": {"value": "Telangana"}, "division_exposure": {"value": "Telangana"}, "emerging_lineage": {"value": "unassigned"}, "epiweek": {"value": "202014"}, "gisaid_epi_isl": {"value": "EPI_ISL_447849"}, "host": {"value": "Human"}, "location": {"value": "Mahboobnagar"}, "num_date": {"confidence": [2020.25, 2020.25], "value": 2020.25}, "originating_lab": {"value": "CSIR-Centre for Cellular and Molecular Biology"}, "pango_lineage": {"value": "B.6"}, "recency": {"value": "Older"}, "region": {"value": "Asia"}, "region_exposure": {"value": "Asia"}, "sex": {"value": "Male"}, "submitting_lab": {"value": "CSIR-Centre for Cellular and Molecular Biology"}}}], "name": "NODE_0000097", "node_attrs": {"S1_mutations": {"value": 0.0}, "clade_membership": {"value": "19A"}, "current_frequency": {"value": 0.0}, "date": {"value": "2020-03-07"}, "div": 6, "emerging_lineage": {"value": "unassigned"}, "num_date": {"confidence": [2020.1659632877954, 2020.2248532637925], "value": 2020.1826816396056}, "country": {"confidence": {"India": 0.4062124998551518, "Pakistan": 0.31590209280654785, "Philippines": 0.20645894821764704, "South Africa": 0.010617523334513183}, "entropy": 1.5831268967345933, "value": "India"}}}, {"branch_attrs": {"mutations": {"nuc": ["C19524T"]}}, "children": [{"branch_attrs": {"mutations": {"nuc": ["C20628T"]}}, "children": [{"branch_attrs": {"mutations": {}}, "name": "Timor-Leste/TL23/2020", "node_attrs": {"GISAID_clade": {"value": "O"}, "S1_mutations": {"value": 0.0}, "age": {"value": "24"}, "author": {"author": "Soares da Silva, E., Dolores de Jesus da Costa, M., Salles de Sousa, A., Jayanti Pereira Tilman, A., Antonia da Costa, E., Barreto, I., Marr, I., Wapling, J., Francis, J., Ximenes, J., Canisia, D., Freeman, K., Dakh, F., Douglas, N., Baird, R., Caly, L., Seemann, T., Sait, M., Schultz, M., Sherry, N.", "value": "Soares da Silva, E., Dolores de Jesus da Costa, M., Salles de Sousa, A., Jayanti Pereira Tilman, A., Antonia da Costa, E., Barreto, I., Marr, I., Wapling, J., Francis, J., Ximenes, J., Canisia, D., Freeman, K., Dakh, F., Douglas, N., Baird, R., Caly, L., Seemann, T., Sait, M., Schultz, M., Sherry, N."}, "clade_membership": {"value": "19A"}, "country": {"confidence": {"Timor-Leste": 1.0}, "entropy": -1.000088900581841e-12, "value": "Timor-Leste"}, "current_frequency": {"value": 0.0}, "date": {"value": "2020-04-18"}, "div": 7, "division": {"value": "Timor-Leste"}, "division_exposure": {"value": "Timor-Leste"}, "emerging_lineage": {"value": "unassigned"}, "epiweek": {"value": "202016"}, "gisaid_epi_isl": {"value": "EPI_ISL_456611"}, "host": {"value": "Human"}, "num_date": {"confidence": [2020.2964480874316, 2020.2964480874316], "value": 2020.2964480874316}, "originating_lab": {"value": "National Health Laboratory, Timor-Leste"}, "pango_lineage": {"value": "B.6"}, "recency": {"value": "Older"}, "region": {"value": "Asia"}, "region_exposure": {"value": "Asia"}, "sex": {"value": "Female"}, "submitting_lab": {"value": "Microbiological Diagnostic Unit Public Health Laboratory, The Peter Doherty Institute for Infection and Immunity"}}}, {"branch_attrs": {"mutations": {}}, "name": "Timor-Leste/TL14/2020", "node_attrs": {"GISAID_clade": {"value": "O"}, "S1_mutations": {"value": 0.0}, "age": {"value": "23"}, "author": {"author": "Soares da Silva, E., Dolores de Jesus da Costa, M., Salles de Sousa, A., Jayanti Pereira Tilman, A., Antonia da Costa, E., Barreto, I., Marr, I., Wapling, J., Francis, J., Ximenes, J., Canisia, D., Freeman, K., Dakh, F., Douglas, N., Baird, R., Caly, L., Seemann, T., Sait, M., Schultz, M., Sherry, N.", "value": "Soares da Silva, E., Dolores de Jesus da Costa, M., Salles de Sousa, A., Jayanti Pereira Tilman, A., Antonia da Costa, E., Barreto, I., Marr, I., Wapling, J., Francis, J., Ximenes, J., Canisia, D., Freeman, K., Dakh, F., Douglas, N., Baird, R., Caly, L., Seemann, T., Sait, M., Schultz, M., Sherry, N."}, "clade_membership": {"value": "19A"}, "country": {"confidence": {"Timor-Leste": 1.0}, "entropy": -1.000088900581841e-12, "value": "Timor-Leste"}, "current_frequency": {"value": 0.0}, "date": {"value": "2020-04-12"}, "div": 7, "division": {"value": "Timor-Leste"}, "division_exposure": {"value": "Timor-Leste"}, "emerging_lineage": {"value": "unassigned"}, "epiweek": {"value": "202016"}, "gisaid_epi_isl": {"value": "EPI_ISL_456601"}, "host": {"value": "Human"}, "num_date": {"confidence": [2020.2800546448088, 2020.2800546448088], "value": 2020.2800546448088}, "originating_lab": {"value": "National Health Laboratory, Timor-Leste"}, "pango_lineage": {"value": "B.6"}, "recency": {"value": "Older"}, "region": {"value": "Asia"}, "region_exposure": {"value": "Asia"}, "sex": {"value": "Male"}, "submitting_lab": {"value": "Microbiological Diagnostic Unit Public Health Laboratory, The Peter Doherty Institute for Infection and Immunity"}}}, {"branch_attrs": {"mutations": {}}, "name": "Timor-Leste/TL19/2020", "node_attrs": {"GISAID_clade": {"value": "O"}, "S1_mutations": {"value": 0.0}, "age": {"value": "24"}, "author": {"author": "Soares da Silva, E., Dolores de Jesus da Costa, M., Salles de Sousa, A., Jayanti Pereira Tilman, A., Antonia da Costa, E., Barreto, I., Marr, I., Wapling, J., Francis, J., Ximenes, J., Canisia, D., Freeman, K., Dakh, F., Douglas, N., Baird, R., Caly, L., Seemann, T., Sait, M., Schultz, M., Sherry, N.", "value": "Soares da Silva, E., Dolores de Jesus da Costa, M., Salles de Sousa, A., Jayanti Pereira Tilman, A., Antonia da Costa, E., Barreto, I., Marr, I., Wapling, J., Francis, J., Ximenes, J., Canisia, D., Freeman, K., Dakh, F., Douglas, N., Baird, R., Caly, L., Seemann, T., Sait, M., Schultz, M., Sherry, N."}, "clade_membership": {"value": "19A"}, "country": {"confidence": {"Timor-Leste": 1.0}, "entropy": -1.000088900581841e-12, "value": "Timor-Leste"}, "current_frequency": {"value": 0.0}, "date": {"value": "2020-04-12"}, "div": 7, "division": {"value": "Timor-Leste"}, "division_exposure": {"value": "Timor-Leste"}, "emerging_lineage": {"value": "unassigned"}, "epiweek": {"value": "202016"}, "gisaid_epi_isl": {"value": "EPI_ISL_456610"}, "host": {"value": "Human"}, "num_date": {"confidence": [2020.2800546448088, 2020.2800546448088], "value": 2020.2800546448088}, "originating_lab": {"value": "National Health Laboratory, Timor-Leste"}, "pango_lineage": {"value": "B.6"}, "recency": {"value": "Older"}, "region": {"value": "Asia"}, "region_exposure": {"value": "Asia"}, "sex": {"value": "Male"}, "submitting_lab": {"value": "Microbiological Diagnostic Unit Public Health Laboratory, The Peter Doherty Institute for Infection and Immunity"}}}], "name": "NODE_0000086", "node_attrs": {"S1_mutations": {"value": 0.0}, "clade_membership": {"value": "19A"}, "current_frequency": {"value": 0.0}, "date": {"value": "2020-04-12"}, "div": 7, "emerging_lineage": {"value": "unassigned"}, "num_date": {"confidence": [2020.2463320302381, 2020.2800546448088], "value": 2020.2800546448088}, "country": {"confidence": {"Timor-Leste": 0.9999815490282384}, "entropy": 0.0002659082236611821, "value": "Timor-Leste"}}}, {"branch_attrs": {"labels": {"aa": "ORF1a: S2015R"}, "mutations": {"ORF1a": ["S2015R"], "nuc": ["C6310A"]}}, "children": [{"branch_attrs": {"labels": {"aa": "ORF1a: H374Y, V2586G; ORF1b: M915R, G2610D"}, "mutations": {"ORF1a": ["H374Y", "V2586G"], "ORF1b": ["M915R", "G2610D"], "nuc": ["C1385T", "T8022G", "T16211G", "G21296A", "A22351T"]}}, "name": "India/AP-NCDC-02323/2020", "node_attrs": {"GISAID_clade": {"value": "O"}, "S1_mutations": {"value": 0.0}, "age": {"value": "60"}, "author": {"author": "Pramod Kumar, Rajesh Pandey, Pooja Sharma, Mahesh Dhar, Vivekanand A, Bharathram Uppili, Himanshu Vashisht, Saruchi Wadhwa, Nishu Tyagi, Uma Sharma, Priyanka Singh, Hemlata Lall, Meena Datta, Poonam Gupta, Nidhi Saini, Aarti Tewari, Bibhash Nandi, Dhirendra Kumar, Satyabrata Bag, Varun Jaiswal, Hema Gogia, Preeti Madan, Simrita Singh, Prateek Singh, Debasis Dash, Mitali Mukerji, Manju Bala, Sandhya Kabra, Sujeet Singh, Mohammed Faruq, Anurag Agrawal, Partha Rakshit", "value": "Pramod Kumar, Rajesh Pandey, Pooja Sharma, Mahesh Dhar, Vivekanand A, Bharathram Uppili, Himanshu Vashisht, Saruchi Wadhwa, Nishu Tyagi, Uma Sharma, Priyanka Singh, Hemlata Lall, Meena Datta, Poonam Gupta, Nidhi Saini, Aarti Tewari, Bibhash Nandi, Dhirendra Kumar, Satyabrata Bag, Varun Jaiswal, Hema Gogia, Preeti Madan, Simrita Singh, Prateek Singh, Debasis Dash, Mitali Mukerji, Manju Bala, Sandhya Kabra, Sujeet Singh, Mohammed Faruq, Anurag Agrawal, Partha Rakshit"}, "clade_membership": {"value": "19A"}, "country": {"confidence": {"India": 1.0}, "entropy": -1.000088900581841e-12, "value": "India"}, "current_frequency": {"value": 0.0}, "date": {"value": "
[truncated: 13,202,210 more chars]
