# Supplementary material for: Emergence and phenotypic characterization of the global SARS-CoV-2 C.1.2 lineage
Source: Nat Commun. 2022 Apr 8;13:1976. doi: 10.1038/s41467-022-29579-9 (PMC8993834; doi:10.1038/s41467-022-29579-9)
Supplement: Supplementary file 4 — Supplementary Software 1 [file 41467_2022_29579_MOESM4_ESM.zip › C.1.2_scripts-main/violin_plot_IDs.xlsx]

## Sheet: N501Y.V2
seqName	accessions
SouthAfrica/KRISP-BH02956196/2020	EPI_ISL_736931
SouthAfrica/KRISP-BH02956385/2020	EPI_ISL_736932
SouthAfrica/KRISP-BH02956605/2020	EPI_ISL_736933
SouthAfrica/KRISP-BH02956751/2020	EPI_ISL_736940
SouthAfrica/KRISP-BI00251584/2020	EPI_ISL_736941
SouthAfrica/KRISP-CC00689995/2020	EPI_ISL_736934
SouthAfrica/KRISP-CD02410092/2020	EPI_ISL_736942
SouthAfrica/KRISP-CD02410156/2020	EPI_ISL_736943
SouthAfrica/KRISP-CD02410157/2020	EPI_ISL_736944
SouthAfrica/KRISP-CD02410695/2020	EPI_ISL_736945
SouthAfrica/KRISP-CH01110714/2020	EPI_ISL_736935
SouthAfrica/KRISP-CI00768406/2020	EPI_ISL_736946
SouthAfrica/KRISP-DG01842216/2020	EPI_ISL_736947
SouthAfrica/KRISP-DG01842477/2020	EPI_ISL_736948
SouthAfrica/KRISP-DG01843056/2020	EPI_ISL_736949
SouthAfrica/KRISP-DG01843115/2020	EPI_ISL_736950
SouthAfrica/KRISP-DG01843206/2020	EPI_ISL_736951
SouthAfrica/KRISP-DG01843213/2020	EPI_ISL_736952
SouthAfrica/KRISP-EC-K004564/2020	EPI_ISL_660605
SouthAfrica/KRISP-EC-K004565/2020	EPI_ISL_660606
SouthAfrica/KRISP-EC-K004566/2020	EPI_ISL_660607
SouthAfrica/KRISP-EC-K004570/2020	EPI_ISL_660608
SouthAfrica/KRISP-EC-K004572/2020	EPI_ISL_660609
SouthAfrica/KRISP-EC-K004574/2020	EPI_ISL_660610
SouthAfrica/KRISP-EC-K004576/2020	EPI_ISL_660611
SouthAfrica/KRISP-EC-K004577/2020	EPI_ISL_660612
SouthAfrica/KRISP-EC-K004578/2020	EPI_ISL_660613
SouthAfrica/KRISP-EC-K004582/2020	EPI_ISL_660614
SouthAfrica/KRISP-EC-K004583/2020	EPI_ISL_660615
SouthAfrica/KRISP-EC-K005213/2020	EPI_ISL_678562
SouthAfrica/KRISP-EC-K005219/2020	EPI_ISL_678573
SouthAfrica/KRISP-EC-K005229/2020	EPI_ISL_678559
SouthAfrica/KRISP-EC-K005230/2020	EPI_ISL_678563
SouthAfrica/KRISP-EC-K005231/2020	EPI_ISL_678594
SouthAfrica/KRISP-EC-K005235/2020	EPI_ISL_678554
SouthAfrica/KRISP-EC-K005240/2020	EPI_ISL_678557
SouthAfrica/KRISP-EC-K005247/2020	EPI_ISL_678572
SouthAfrica/KRISP-EC-K005250/2020	EPI_ISL_678556
SouthAfrica/KRISP-EC-K005252/2020	EPI_ISL_678561
SouthAfrica/KRISP-EC-K005254/2020	EPI_ISL_678564
SouthAfrica/KRISP-EC-K005260/2020	EPI_ISL_678560
SouthAfrica/KRISP-EC-K005265/2020	EPI_ISL_678567
SouthAfrica/KRISP-EC-K005267/2020	EPI_ISL_678595
SouthAfrica/KRISP-EC-K005270/2020	EPI_ISL_678596
SouthAfrica/KRISP-EC-K005276/2020	EPI_ISL_678565
SouthAfrica/KRISP-EC-K005280/2020	EPI_ISL_678568
SouthAfrica/KRISP-EC-K005289/2020	EPI_ISL_678571
SouthAfrica/KRISP-EC-K005299/2020	EPI_ISL_678597
SouthAfrica/KRISP-EC-K005321/2020	EPI_ISL_678570
SouthAfrica/KRISP-EC-K005337/2020	EPI_ISL_678569
SouthAfrica/KRISP-EC-K005339/2020	EPI_ISL_678625
SouthAfrica/KRISP-EC-K005340/2020	EPI_ISL_678574
SouthAfrica/KRISP-EC-K005341/2020	EPI_ISL_678626
SouthAfrica/KRISP-EC-K005343/2020	EPI_ISL_678627
SouthAfrica/KRISP-EC-K005344/2020	EPI_ISL_678628
SouthAfrica/KRISP-EC-K005345/2020	EPI_ISL_678629
SouthAfrica/KRISP-EC-K005346/2020	EPI_ISL_678630
SouthAfrica/KRISP-EC-K005347/2020	EPI_ISL_678631
SouthAfrica/KRISP-EC-K005348/2020	EPI_ISL_678632
SouthAfrica/KRISP-EC-K005349/2020	EPI_ISL_678633
SouthAfrica/KRISP-EC-K005350/2020	EPI_ISL_678566
SouthAfrica/KRISP-EC-K005351/2020	EPI_ISL_678634
SouthAfrica/KRISP-EC-K005352/2020	EPI_ISL_678575
SouthAfrica/KRISP-EC-K005354/2020	EPI_ISL_678635
SouthAfrica/KRISP-EC-K005355/2020	EPI_ISL_678636
SouthAfrica/KRISP-EC-K005357/2020	EPI_ISL_678638
SouthAfrica/KRISP-EC-K005358/2020	EPI_ISL_678639
SouthAfrica/KRISP-EC-K005359/2020	EPI_ISL_678640
SouthAfrica/KRISP-EC-K005360/2020	EPI_ISL_678641
SouthAfrica/KRISP-EC-K005361/2020	EPI_ISL_678642
SouthAfrica/KRISP-EC-K006856/2020	EPI_ISL_736936
SouthAfrica/KRISP-EC-K006858/2020	EPI_ISL_736961
SouthAfrica/KRISP-EC-K006859/2020	EPI_ISL_736937
SouthAfrica/KRISP-EC-K006871/2020	EPI_ISL_736962
SouthAfrica/KRISP-EC-K006875/2020	EPI_ISL_736963
SouthAfrica/KRISP-EC-K006876/2020	EPI_ISL_736964
SouthAfrica/KRISP-EC-K006882/2020	EPI_ISL_736965
SouthAfrica/KRISP-EC-MDSH920954/2020	EPI_ISL_736969
SouthAfrica/KRISP-EC-MDSH924786/2020	EPI_ISL_736938
SouthAfrica/KRISP-EC-MDSH924795/2020	EPI_ISL_736970
SouthAfrica/KRISP-EC-MDSH924814/2020	EPI_ISL_736971
SouthAfrica/KRISP-EC-MDSH924825/2020	EPI_ISL_736972
SouthAfrica/KRISP-EC-MDSH925012/2020	EPI_ISL_736973
SouthAfrica/KRISP-EC-MDSH925045/2020	EPI_ISL_736974
SouthAfrica/KRISP-EC-MDSH925058/2020	EPI_ISL_736975
SouthAfrica/KRISP-EC-MDSH925067/2020	EPI_ISL_736976
SouthAfrica/KRISP-EC-MDSH925079/2020	EPI_ISL_736977
SouthAfrica/KRISP-EC-MDSH925081/2020	EPI_ISL_736978
SouthAfrica/KRISP-EC-MDSH925087/2020	EPI_ISL_736979
SouthAfrica/KRISP-EC-MDSH925100/2020	EPI_ISL_736980
SouthAfrica/KRISP-EG00467094/2020	EPI_ISL_736953
SouthAfrica/KRISP-EG00467095/2020	EPI_ISL_736954
SouthAfrica/KRISP-EG00467189/2020	EPI_ISL_736955
SouthAfrica/KRISP-GI00293257/2020	EPI_ISL_736956
SouthAfrica/KRISP-K004312/2020	EPI_ISL_660190
SouthAfrica/KRISP-K004349-CS1/2020	EPI_ISL_660222
SouthAfrica/KRISP-K004599/2020	EPI_ISL_660629
SouthAfrica/KRISP-K004615/2020	EPI_ISL_660637
SouthAfrica/KRISP-K004630/2020	EPI_ISL_660646
SouthAfrica/KRISP-K004644/2020	EPI_ISL_660659
SouthAfrica/KRISP-K005303-CS1/2020	EPI_ISL_678643
SouthAfrica/KRISP-K005311/2020	EPI_ISL_678604
SouthAfrica/KRISP-K005325/2020	EPI_ISL_678615
SouthAfrica/KRISP-K005330/2020	EPI_ISL_678618
SouthAfrica/KRISP-K005333/2020	EPI_ISL_678621
SouthAfrica/KRISP-K006796/2020	EPI_ISL_736957
SouthAfrica/KRISP-K006802/2020	EPI_ISL_736958
SouthAfrica/KRISP-K006806/2020	EPI_ISL_736959
SouthAfrica/KRISP-K006812/2020	EPI_ISL_736960
SouthAfrica/KRISP-MDSH920854/2020	EPI_ISL_736930
SouthAfrica/KRISP-MDSH920866/2020	EPI_ISL_736966
SouthAfrica/KRISP-MDSH920868/2020	EPI_ISL_736967
SouthAfrica/KRISP-MDSH920888/2020	EPI_ISL_736968
SouthAfrica/KRISP-WC-SA04352301/2020	EPI_ISL_736981
SouthAfrica/KRISP-WC-SA04352338/2020	EPI_ISL_736982
SouthAfrica/KRISP-WC-SA04352360/2020	EPI_ISL_736939
SouthAfrica/KRISP-WC-SA04352409/2020	EPI_ISL_736983
SouthAfrica/KRISP-WC-SA04352416/2020	EPI_ISL_736928
SouthAfrica/KRISP-WC-SA04352428/2020	EPI_ISL_736929
SouthAfrica/N00333/2020	EPI_ISL_712080
SouthAfrica/N00334/2020	EPI_ISL_712086
SouthAfrica/N00335/2020	EPI_ISL_712076
SouthAfrica/N00337/2020	EPI_ISL_712088
SouthAfrica/N00339/2020	EPI_ISL_712082
SouthAfrica/N00340/2020	EPI_ISL_712070
SouthAfrica/N00341/2020	EPI_ISL_712083
SouthAfrica/N00342/2020	EPI_ISL_712075
SouthAfrica/N00343/2020	EPI_ISL_712091
SouthAfrica/N00344/2020	EPI_ISL_712096
SouthAfrica/N00345/2020	EPI_ISL_712074
SouthAfrica/N00346/2020	EPI_ISL_712072
SouthAfrica/N00347/2020	EPI_ISL_712079
SouthAfrica/N00348/2020	EPI_ISL_712090
SouthAfrica/N00349/2020	EPI_ISL_712087
SouthAfrica/N00350/2020	EPI_ISL_712089
SouthAfrica/N00352/2020	EPI_ISL_712084
SouthAfrica/N00380/2020	EPI_ISL_712071
SouthAfrica/N00385/2020	EPI_ISL_712073
SouthAfrica/N00390/2020	EPI_ISL_712081
SouthAfrica/NHLS-UCT-GS-0633/2020	EPI_ISL_700478
SouthAfrica/NHLS-UCT-GS-0644/2020	EPI_ISL_700451
SouthAfrica/NHLS-UCT-GS-0645/2020	EPI_ISL_700452
SouthAfrica/NHLS-UCT-GS-0659/2020	EPI_ISL_700581
SouthAfrica/NHLS-UCT-GS-0660/2020	EPI_ISL_700438
SouthAfrica/NHLS-UCT-GS-0662/2020	EPI_ISL_700460
SouthAfrica/NHLS-UCT-GS-0666/2020	EPI_ISL_700587
SouthAfrica/NHLS-UCT-GS-0669/2020	EPI_ISL_700482
SouthAfrica/NHLS-UCT-GS-0671/2020	EPI_ISL_700483
SouthAfrica/NHLS-UCT-GS-0676/2020	EPI_ISL_700510
SouthAfrica/NHLS-UCT-GS-0677/2020	EPI_ISL_700469
SouthAfrica/NHLS-UCT-GS-0683/2020	EPI_ISL_700450
SouthAfrica/NHLS-UCT-GS-0684/2020	EPI_ISL_700535
SouthAfrica/NHLS-UCT-GS-0807/2020	EPI_ISL_700492
SouthAfrica/NHLS-UCT-GS-0808/2020	EPI_ISL_700441
SouthAfrica/NHLS-UCT-GS-0812/2020	EPI_ISL_700551
SouthAfrica/NHLS-UCT-GS-1025/2020	EPI_ISL_700435
SouthAfrica/NHLS-UCT-GS-1028/2020	EPI_ISL_700590
SouthAfrica/NHLS-UCT-GS-1030/2020	EPI_ISL_700498
SouthAfrica/NHLS-UCT-GS-1042/2020	EPI_ISL_700563
SouthAfrica/NHLS-UCT-GS-1047/2020	EPI_ISL_700539
SouthAfrica/NHLS-UCT-GS-1049/2020	EPI_ISL_700424
SouthAfrica/NHLS-UCT-GS-1067/2020	EPI_ISL_700428
SouthAfrica/NHLS-UCT-GS-1071/2020	EPI_ISL_700540
SouthAfrica/NHLS-UCT-GS-1079/2020	EPI_ISL_700464
SouthAfrica/NHLS-UCT-GS-1100/2020	EPI_ISL_700431
SouthAfrica/NHLS-UCT-GS-1107/2020	EPI_ISL_700504
SouthAfrica/NHLS-UCT-GS-1131/2020	EPI_ISL_700487
SouthAfrica/NHLS-UCT-GS-1145/2020	EPI_ISL_700554
SouthAfrica/NHLS-UCT-GS-1148/2020	EPI_ISL_700467
SouthAfrica/NHLS-UCT-GS-1153/2020	EPI_ISL_700439
SouthAfrica/NHLS-UCT-GS-1198/2020	EPI_ISL_700496
SouthAfrica/NHLS-UCT-GS-1269/2020	EPI_ISL_700461
SouthAfrica/NHLS-UCT-GS-1291/2020	EPI_ISL_700449
SouthAfrica/NHLS-UCT-GS-1312/2020	EPI_ISL_700500
SouthAfrica/NHLS-UCT-GS-1314/2020	EPI_ISL_700458
SouthAfrica/NHLS-UCT-GS-1326/2020	EPI_ISL_700579
SouthAfrica/NHLS-UCT-GS-1330/2020	EPI_ISL_700422
SouthAfrica/NHLS-UCT-GS-1332/2020	EPI_ISL_700426
SouthAfrica/NHLS-UCT-GS-1334/2020	EPI_ISL_700444
SouthAfrica/NHLS-UCT-GS-1342/2020	EPI_ISL_700433
SouthAfrica/NHLS-UCT-GS-1344/2020	EPI_ISL_700529
SouthAfrica/NHLS-UCT-GS-1349/2020	EPI_ISL_700531
SouthAfrica/NHLS-UCT-GS-1350/2020	EPI_ISL_700440
SouthAfrica/NHLS-UCT-GS-1358/2020	EPI_ISL_700432
SouthAfrica/NHLS-UCT-GS-1362/2020	EPI_ISL_700550
SouthAfrica/NHLS-UCT-GS-1363/2020	EPI_ISL_700490
SouthAfrica/NHLS-UCT-GS-1364/2020	EPI_ISL_700425
SouthAfrica/NHLS-UCT-GS-1365/2020	EPI_ISL_700502
SouthAfrica/NHLS-UCT-GS-1366/2020	EPI_ISL_700445
SouthAfrica/NHLS-UCT-GS-1367/2020	EPI_ISL_700430
SouthAfrica/NHLS-UCT-GS-1369/2020	EPI_ISL_700429
SouthAfrica/NHLS-UCT-GS-1370/2020	EPI_ISL_700419
SouthAfrica/NHLS-UCT-GS-1372/2020	EPI_ISL_700442
SouthAfrica/NHLS-UCT-GS-1373/2020	EPI_ISL_700541
SouthAfrica/NHLS-UCT-GS-1374/2020	EPI_ISL_700434
SouthAfrica/NHLS-UCT-GS-1376/2020	EPI_ISL_700485
SouthAfrica/NHLS-UCT-GS-1377/2020	EPI_ISL_700505
SouthAfrica/NHLS-UCT-GS-1378/2020	EPI_ISL_700542
SouthAfrica/NHLS-UCT-GS-1379/2020	EPI_ISL_700423
SouthAfrica/NHLS-UCT-GS-1380/2020	EPI_ISL_700524
SouthAfrica/NHLS-UCT-GS-1381/2020	EPI_ISL_700436
SouthAfrica/NHLS-UCT-GS-1382/2020	EPI_ISL_700437
SouthAfrica/NHLS-UCT-GS-1383/2020	EPI_ISL_700456
SouthAfrica/NHLS-UCT-GS-1384/2020	EPI_ISL_700443
SouthAfrica/NHLS-UCT-GS-1385/2020	EPI_ISL_700470
SouthAfrica/NHLS-UCT-GS-1386/2020	EPI_ISL_700427
SouthAfrica/NHLS-UCT-GS-1387/2020	EPI_ISL_700420
SouthAfrica/NHLS-UCT-GS-1388/2020	EPI_ISL_700475
SouthAfrica/NHLS-UCT-GS-1389/2020	EPI_ISL_700520
SouthAfrica/NHLS-UCT-GS-1390/2020	EPI_ISL_700589
SouthAfrica/NHLS-UCT-GS-1392-KRISP/2020	EPI_ISL_696460
SouthAfrica/NHLS-UCT-GS-1393-KRISP/2020	EPI_ISL_696489
SouthAfrica/NHLS-UCT-GS-1394-KRISP/2020	EPI_ISL_696454
SouthAfrica/NHLS-UCT-GS-1395-KRISP/2020	EPI_ISL_696474
SouthAfrica/NHLS-UCT-GS-1396-KRISP/2020	EPI_ISL_696472
SouthAfrica/NHLS-UCT-GS-1454-KRISP/2020	EPI_ISL_696470
SouthAfrica/NHLS-UCT-GS-1628-KRISP/2020	EPI_ISL_696475
SouthAfrica/NHLS-UCT-GS-1653-KRISP/2020	EPI_ISL_696485
SouthAfrica/NHLS-UCT-GS-1851-KRISP/2020	EPI_ISL_696466
SouthAfrica/NHLS-UCT-GS-1912-KRISP/2020	EPI_ISL_696461
SouthAfrica/NHLS-UCT-GS-2090-KRISP/2020	EPI_ISL_696452
SouthAfrica/NHLS-UCT-GS-2101-KRISP/2020	EPI_ISL_696455
SouthAfrica/NHLS-UCT-GS-3467-KRISP/2020	EPI_ISL_696471
SouthAfrica/NHLS-UCT-GS-3553-KRISP/2020	EPI_ISL_696481
SouthAfrica/NHLS-UCT-GS-3556-KRISP/2020	EPI_ISL_696473
SouthAfrica/NHLS-UCT-GS-3558-KRISP/2020	EPI_ISL_696459
SouthAfrica/NHLS-UCT-GS-3560-KRISP/2020	EPI_ISL_696453
SouthAfrica/NHLS-UCT-GS-3561-KRISP/2020	EPI_ISL_696456
SouthAfrica/NHLS-UCT-GS-3569-KRISP/2020	EPI_ISL_696488
SouthAfrica/NHLS-UCT-GS-3570-KRISP/2020	EPI_ISL_696487
SouthAfrica/NHLS-UCT-GS-7000-KRISP/2020	EPI_ISL_696490
SouthAfrica/NHLS-UCT-GS-7001-KRISP/2020	EPI_ISL_696458
SouthAfrica/NHLS-UCT-GS-7002-KRISP/2020	EPI_ISL_696469
SouthAfrica/NHLS-UCT-GS-7003-KRISP/2020	EPI_ISL_696478
SouthAfrica/NHLS-UCT-GS-7005-KRISP/2020	EPI_ISL_696476
SouthAfrica/NHLS-UCT-GS-7006-KRISP/2020	EPI_ISL_696477
SouthAfrica/NHLS-UCT-GS-7008-KRISP/2020	EPI_ISL_696467
SouthAfrica/NHLS-UCT-GS-7010-KRISP/2020	EPI_ISL_696465
SouthAfrica/NHLS-UCT-GS-7012-KRISP/2020	EPI_ISL_696463
SouthAfrica/NHLS-UCT-GS-7013-KRISP/2020	EPI_ISL_696491
SouthAfrica/NHLS-UCT-GS-7015-KRISP/2020	EPI_ISL_696457
SouthAfrica/NHLS-UCT-GS-7016-KRISP/2020	EPI_ISL_696480
SouthAfrica/NHLS-UCT-GS-7017-KRISP/2020	EPI_ISL_696482
SouthAfrica/NHLS-UCT-GS-7018-KRISP/2020	EPI_ISL_696484
SouthAfrica/NHLS-UCT-GS-7019-KRISP/2020	EPI_ISL_696486
SouthAfrica/NHLS-UCT-GS-7020-KRISP/2020	EPI_ISL_696483
SouthAfrica/NHLS-UCT-GS-7021-KRISP/2020	EPI_ISL_696479
SouthAfrica/NHLS-UCT-GS-7025-KRISP/2020	EPI_ISL_696500
SouthAfrica/NHLS-UCT-GS-7028-KRISP/2020	EPI_ISL_696499
SouthAfrica/NHLS-UCT-GS-7032-KRISP/2020	EPI_ISL_696520
SouthAfrica/NHLS-UCT-GS-7034-KRISP/2020	EPI_ISL_696521
SouthAfrica/NHLS-UCT-GS-7035-KRISP/2020	EPI_ISL_696501
SouthAfrica/NHLS-UCT-GS-7036-KRISP/2020	EPI_ISL_696507
SouthAfrica/NHLS-UCT-GS-7037-KRISP/2020	EPI_ISL_696512
SouthAfrica/NHLS-UCT-GS-7038-KRISP/2020	EPI_ISL_696497
SouthAfrica/NHLS-UCT-GS-7042-KRISP/2020	EPI_ISL_696496
SouthAfrica/NHLS-UCT-GS-7043-KRISP/2020	EPI_ISL_696494
SouthAfrica/NHLS-UCT-GS-7045-KRISP/2020	EPI_ISL_696493
SouthAfrica/NHLS-UCT-GS-7046-KRISP/2020	EPI_ISL_696519
SouthAfrica/NHLS-UCT-GS-7048-KRISP/2020	EPI_ISL_696511
SouthAfrica/NHLS-UCT-GS-7049-KRISP/2020	EPI_ISL_696518
SouthAfrica/NHLS-UCT-GS-7050-KRISP/2020	EPI_ISL_696498
SouthAfrica/NHLS-UCT-GS-7052-KRISP/2020	EPI_ISL_696517
SouthAfrica/NHLS-UCT-GS-7053-KRISP/2020	EPI_ISL_696510
SouthAfrica/NHLS-UCT-GS-7055-KRISP/2020	EPI_ISL_696516
SouthAfrica/NHLS-UCT-GS-7058-KRISP/2020	EPI_ISL_696515
SouthAfrica/NHLS-UCT-GS-7060-KRISP/2020	EPI_ISL_696514
SouthAfrica/NHLS-UCT-GS-7062-KRISP/2020	EPI_ISL_696513
SouthAfrica/NHLS-UCT-GS-7063-KRISP/2020	EPI_ISL_696492
SouthAfrica/NHLS-UCT-GS-7064-KRISP/2020	EPI_ISL_696504
SouthAfrica/NHLS-UCT-GS-7065-KRISP/2020	EPI_ISL_696503
SouthAfrica/NHLS-UCT-GS-7066-KRISP/2020	EPI_ISL_696506
SouthAfrica/NHLS-UCT-GS-7067-KRISP/2020	EPI_ISL_696495
SouthAfrica/NHLS-UCT-GS-7068-KRISP/2020	EPI_ISL_696505
SouthAfrica/NHLS-UCT-GS-7070-KRISP/2020	EPI_ISL_696502
SouthAfrica/Tygerberg-379/2020	EPI_ISL_745138
SouthAfrica/Tygerberg-380/2020	EPI_ISL_745151
SouthAfrica/Tygerberg-381/2020	EPI_ISL_745137
SouthAfrica/Tygerberg-382/2020	EPI_ISL_745124
SouthAfrica/Tygerberg-383/2020	EPI_ISL_745152
SouthAfrica/Tygerberg-384/2020	EPI_ISL_745143
SouthAfrica/Tygerberg-385/2020	EPI_ISL_745142
SouthAfrica/Tygerberg-387/2020	EPI_ISL_745121
SouthAfrica/Tygerberg-388/2020	EPI_ISL_745154
SouthAfrica/Tygerberg-389/2020	EPI_ISL_745113
SouthAfrica/Tygerberg-390/2020	EPI_ISL_745155
SouthAfrica/Tygerberg-392/2020	EPI_ISL_745156
SouthAfrica/Tygerberg-393/2020	EPI_ISL_745132
SouthAfrica/Tygerberg-394/2020	EPI_ISL_745139
SouthAfrica/Tygerberg-396/2020	EPI_ISL_745157
SouthAfrica/Tygerberg-398/2020	EPI_ISL_745158
SouthAfrica/Tygerberg-399/2020	EPI_ISL_745134
SouthAfrica/Tygerberg-400/2020	EPI_ISL_745159
SouthAfrica/Tygerberg-402/2020	EPI_ISL_745112
SouthAfrica/Tygerberg-403/2020	EPI_ISL_745135
SouthAfrica/Tygerberg-404/2020	EPI_ISL_745144
SouthAfrica/Tygerberg-405/2020	EPI_ISL_745130
SouthAfrica/Tygerberg-406/2020	EPI_ISL_745160
SouthAfrica/Tygerberg-409/2020	EPI_ISL_745110
SouthAfrica/Tygerberg-410/2020	EPI_ISL_745125
SouthAfrica/Tygerberg-412/2020	EPI_ISL_745163
SouthAfrica/Tygerberg-413/2020	EPI_ISL_745111
SouthAfrica/Tygerberg-414/2020	EPI_ISL_745120
SouthAfrica/Tygerberg-416/2020	EPI_ISL_745145
SouthAfrica/Tygerberg-417/2020	EPI_ISL_745116
SouthAfrica/Tygerberg-418/2020	EPI_ISL_745164
SouthAfrica/Tygerberg-419/2020	EPI_ISL_745109
SouthAfrica/Tygerberg-420/2020	EPI_ISL_745165
SouthAfrica/Tygerberg-421/2020	EPI_ISL_745117
SouthAfrica/Tygerberg-422/2020	EPI_ISL_745146
SouthAfrica/Tygerberg-423/2020	EPI_ISL_745119
SouthAfrica/Tygerberg-424/2020	EPI_ISL_745122
SouthAfrica/Tygerberg-425/2020	EPI_ISL_745115
SouthAfrica/Tygerberg-426/2020	EPI_ISL_745123
SouthAfrica/Tygerberg-427/2020	EPI_ISL_745166
SouthAfrica/Tygerberg-428/2020	EPI_ISL_745114
SouthAfrica/Tygerberg-429/2020	EPI_ISL_745167
SouthAfrica/Tygerberg-431/2020	EPI_ISL_745169
SouthAfrica/Tygerberg-433/2020	EPI_ISL_745170
SouthAfrica/Tygerberg-434/2020	EPI_ISL_745171
SouthAfrica/Tygerberg-435/2020	EPI_ISL_745172
SouthAfrica/Tygerberg-436/2020	EPI_ISL_745173
SouthAfrica/Tygerberg-437/2020	EPI_ISL_745174
SouthAfrica/Tygerberg-438/2020	EPI_ISL_745175
SouthAfrica/Tygerberg-440/2020	EPI_ISL_745176
SouthAfrica/Tygerberg-441/2020	EPI_ISL_745177
SouthAfrica/Tygerberg-443/2020	EPI_ISL_745178
SouthAfrica/Tygerberg-444/2020	EPI_ISL_745127
SouthAfrica/Tygerberg-445/2020	EPI_ISL_745136
SouthAfrica/Tygerberg-446/2020	EPI_ISL_745179
SouthAfrica/Tygerberg-447/2020	EPI_ISL_745133
SouthAfrica/Tygerberg-448/2020	EPI_ISL_745131
SouthAfrica/Tygerberg-449/2020	EPI_ISL_745147
SouthAfrica/Tygerberg-450/2020	EPI_ISL_745180
SouthAfrica/Tygerberg-451/2020	EPI_ISL_745148
SouthAfrica/Tygerberg-454/2020	EPI_ISL_745149
SouthAfrica/Tygerberg-455/2020	EPI_ISL_745181
SouthAfrica/Tygerberg-456/2020	EPI_ISL_745182
SouthAfrica/Tygerberg-457/2020	EPI_ISL_745183
SouthAfrica/Tygerberg-458/2020	EPI_ISL_745184
SouthAfrica/Tygerberg-461/2020	EPI_ISL_745186
SouthAfrica/Tygerberg-462/2020	EPI_ISL_745150
SouthAfrica/Tygerberg-463/2020	EPI_ISL_745153
SouthAfrica/Tygerberg-464/2020	EPI_ISL_745128

## Sheet: B.1.1.7
seqName
hCoV-19/Belgium/AZDelta-10422088/2021|EPI_ISL_954777|2021-01-29
hCoV-19/Belgium/AZDelta-2103-3682_S2/2021|EPI_ISL_913509|2021-01-18
hCoV-19/Belgium/AZDelta-2103-3908_S1/2021|EPI_ISL_913510|2021-01-18
hCoV-19/Belgium/AZDelta01468-2105R/2021|EPI_ISL_954756|2021-02-01
hCoV-19/Belgium/AZDelta02210-2105R/2021|EPI_ISL_954755|2021-02-01
hCoV-19/Belgium/AZDelta02227-2105R/2021|EPI_ISL_954757|2021-02-01
hCoV-19/Belgium/AZDelta03251-2105R/2021|EPI_ISL_954758|2021-02-01
hCoV-19/Belgium/AZDelta03503-2105R/2021|EPI_ISL_954759|2021-02-01
hCoV-19/Belgium/AZDelta03740-2105R/2021|EPI_ISL_954760|2021-02-01
hCoV-19/Belgium/AZDelta04004-2105L/2021|EPI_ISL_954761|2021-02-01
hCoV-19/Belgium/AZDelta10-22110_S11/2021|EPI_ISL_913594|2021-01-16
hCoV-19/Belgium/AZDelta11-22111_S12/2021|EPI_ISL_913596|2021-01-16
hCoV-19/Belgium/AZDelta12-22124_S13/2021|EPI_ISL_913597|2021-01-16
hCoV-19/Belgium/AZDelta2103-24100/2021|EPI_ISL_911259|2021-01
hCoV-19/Belgium/AZDelta2103-24276/2021|EPI_ISL_911262|2021-01
hCoV-19/Belgium/AZDelta2103-24282/2021|EPI_ISL_911263|2021-01
hCoV-19/Belgium/AZDelta2103-24552/2021|EPI_ISL_911266|2021-01
hCoV-19/Belgium/AZDelta2103-24556/2021|EPI_ISL_911267|2021-01
hCoV-19/Belgium/AZDelta2103-25270/2021|EPI_ISL_911270|2021-01
hCoV-19/Belgium/AZDelta2103-26072/2021|EPI_ISL_911283|2021-01
hCoV-19/Belgium/AZDelta2103174322021/2021|EPI_ISL_910013|2021-01-21
hCoV-19/Belgium/AZdelta2104-08995/2021|EPI_ISL_954815|2021-01-26
hCoV-19/Belgium/AZDelta25706-2104R/2021|EPI_ISL_954762|2021-01-31
hCoV-19/Belgium/AZDelta3-11198_S4/2021|EPI_ISL_913599|2021-01-16
hCoV-19/Belgium/AZDelta5-18096_S6/2021|EPI_ISL_913601|2021-01-16
hCoV-19/env/Austria/CeMM4257/2021|EPI_ISL_1180929|2021-02-16
hCoV-19/env/Austria/CeMM4521/2021|EPI_ISL_1209343|2021-02-18
hCoV-19/env/Austria/CeMM4537/2021|EPI_ISL_1209354|2021-02-22
hCoV-19/env/Austria/CeMM4541/2021|EPI_ISL_1209357|2021-02-22
hCoV-19/France/un-20122280122/2020|EPI_ISL_912921|2020-12-28
hCoV-19/France/un-20122290038/2020|EPI_ISL_912922|2020-12-29
hCoV-19/France/un-21012180404/2021|EPI_ISL_912934|2021-01-09
hCoV-19/France/un-21012180583/2021|EPI_ISL_912913|2021-01-12
hCoV-19/France/un-21012210024/2021|EPI_ISL_912685|2021-01-21
hCoV-19/France/un-HMN-21022200003/2021|EPI_ISL_1085343|2021-02-19
hCoV-19/France/un-HMN-21022210053/2021|EPI_ISL_1085357|2021-02-21
hCoV-19/Greece/CP0794227/2020|EPI_ISL_794824|2020-12-30
hCoV-19/Hong Kong/HKPU-06804/2020|EPI_ISL_1159106|2020-12-06
hCoV-19/Hong Kong/HKPU-07195/2020|EPI_ISL_1020103|2020-12-10
hCoV-19/Hong Kong/HKPU-08259/2020|EPI_ISL_1020214|2020-12-22
hCoV-19/Hong Kong/HKPU-08535/2020|EPI_ISL_1020215|2020-12-26
hCoV-19/Italy/FVG-AOUD-19/2021|EPI_ISL_1251247|2021-02-23
hCoV-19/Italy/FVG-AOUD-20/2021|EPI_ISL_1251248|2021-02-23
hCoV-19/Italy/FVG-ASUGI_GO_10/2021|EPI_ISL_1251242|2021-02-23
hCoV-19/Italy/FVG-ASUGI_GO_11/2021|EPI_ISL_1251243|2021-02-23
hCoV-19/Italy/FVG-ASUGI_GO_16/2021|EPI_ISL_1251245|2021-02-26
hCoV-19/Italy/FVG-ASUGI_GO_18/2021|EPI_ISL_1251246|2021-02-24
hCoV-19/Italy/FVG-ASUGI_GO-28/2021|EPI_ISL_1251251|2021-02-27
hCoV-19/Italy/FVG-ASUGI_GO-35/2021|EPI_ISL_1251252|2021-02-19
hCoV-19/Italy/FVG-ASUGI_GO-42/2021|EPI_ISL_1251256|2021-02-21
hCoV-19/Italy/FVG-ASUGI_GO-44/2021|EPI_ISL_1251257|2021-02-22
hCoV-19/Italy/FVG-ASUGI-5196/2021|EPI_ISL_902926|2021-01-08
hCoV-19/Italy/FVG-ASUGI-SALUS_2/2021|EPI_ISL_1251239|2021-02-15
hCoV-19/Italy/SAR_20/2021|EPI_ISL_1195472|2021-02-24
hCoV-19/Kuwait/SKS00105-JAH/2020|EPI_ISL_903383|2020-12-31
hCoV-19/Senegal/SN-IR6-002302/2021|EPI_ISL_1261713|2020-12-30
hCoV-19/SenegalS/NMBO_201663/2021|EPI_ISL_1027628|2021-01-04
hCoV-19/env/Austria/CeMM4535/2021|EPI_ISL_1209352|2021-02-21
hCoV-19/Italy/FVG-ASUGI_GO-39/2021|EPI_ISL_1251254|2021-02-21
hCoV-19/Italy/FVG-ASUGI_GO-41/2021|EPI_ISL_1251255|2021-02-21
hCoV-19/Spain/GA-ISCIII-2018186/2020|EPI_ISL_862544|2020-12-26
hCoV-19/Austria/CeMM3543/2021|EPI_ISL_1117919|2021-01-29
hCoV-19/Austria/CeMM3875/2021|EPI_ISL_1180780|2021-02-08
hCoV-19/Austria/CeMM4141/2021|EPI_ISL_1117906|2021-02-09
hCoV-19/Austria/CeMM4142/2021|EPI_ISL_1117890|2021-02-09
hCoV-19/Belgium/Briant-121040730/2021|EPI_ISL_1252480|2021-03-06
hCoV-19/Cambodia/250289/2021|EPI_ISL_1098606|2021-02-19
hCoV-19/Cambodia/250293/2021|EPI_ISL_1098607|2021-02-19
hCoV-19/Cambodia/250295/2021|EPI_ISL_1098608|2021-02-19
hCoV-19/Cambodia/VIR2115973/2021|EPI_ISL_1098602|2021-02-03
hCoV-19/Cambodia/VIR2115974/2021|EPI_ISL_1098603|2021-02-03
hCoV-19/Cambodia/VIR2118404/2021|EPI_ISL_1098604|2021-02-07
hCoV-19/Cambodia/VIR2123240/2021|EPI_ISL_1098605|2021-02-17
hCoV-19/env/Austria/CeMM3818/2021|EPI_ISL_1117911|2021-02-05
hCoV-19/env/Austria/CeMM4250/2021|EPI_ISL_1180923|2021-02-17
hCoV-19/env/Austria/CeMM4251/2021|EPI_ISL_1180924|2021-02-17
hCoV-19/env/Austria/CeMM4258/2021|EPI_ISL_1180930|2021-02-16
hCoV-19/env/Austria/CeMM4392/2021|EPI_ISL_1209268|2021-02-14
hCoV-19/env/Austria/CeMM4510/2021|EPI_ISL_1209336|2021-02-20
hCoV-19/env/Austria/CeMM4516/2021|EPI_ISL_1209341|2021-02-19
hCoV-19/env/Austria/CeMM4530/2021|EPI_ISL_1209349|2021-02-17
hCoV-19/env/Austria/CeMM4531/2021|EPI_ISL_1209350|2021-02-21
hCoV-19/env/Austria/CeMM4546/2021|EPI_ISL_1209362|2021-02-23
hCoV-19/env/Austria/CeMM4548/2021|EPI_ISL_1209364|2021-02-23
hCoV-19/France/HDF-IPP04216/2021|EPI_ISL_1110921|2021-02-16
hCoV-19/France/IDF-IPP00692/2021|EPI_ISL_872269|2021-01-12
hCoV-19/France/IDF-IPP01081/2021|EPI_ISL_909667|2021-01-12
hCoV-19/France/IDF-IPP01082/2021|EPI_ISL_909668|2021-01-12
hCoV-19/France/IDF-IPP03461/2021|EPI_ISL_1060379|2021-02-08
hCoV-19/France/NO-CERBAHC-20211020-43/2021|EPI_ISL_871792|2021-01-08
hCoV-19/Italy/FVG-Salus_TS-10/2021|EPI_ISL_977642|2021-02-03
hCoV-19/Italy/FVG-Salus_TS-5/2021|EPI_ISL_977646|2021-02-04
hCoV-19/Italy/LAZ-IZSLT-21016606/2021|EPI_ISL_1259183|2021-02-05
hCoV-19/Italy/LAZ-IZSLT-21016911/2021|EPI_ISL_1259185|2021-02-06
hCoV-19/Italy/LAZ-IZSLT-21018098/2021|EPI_ISL_1259188|2021-02-09
hCoV-19/Italy/LAZ-IZSLT-21018235/2021|EPI_ISL_1259189|2021-02-09
hCoV-19/Italy/LAZ-IZSLT-21018519/2021|EPI_ISL_1259190|2021-02-10
hCoV-19/Italy/LAZ-IZSLT-21027700/2021|EPI_ISL_1259196|2021-02-27
hCoV-19/Italy/LAZ-IZSLT-21027734/2021|EPI_ISL_1259198|2021-02-27
hCoV-19/Italy/LAZ-IZSLT-21027758/2021|EPI_ISL_1259199|2021-02-27
hCoV-19/Italy/LAZ-IZSLT-21027787/2021|EPI_ISL_1259201|2021-02-27
hCoV-19/Italy/LAZ-IZSLT-21027788/2021|EPI_ISL_1259202|2021-02-27
hCoV-19/Italy/LAZ-IZSLT-21027791/2021|EPI_ISL_1259203|2021-02-27
hCoV-19/Italy/LAZ-IZSLT-21027794/2021|EPI_ISL_1259204|2021-02-27
hCoV-19/Italy/LAZ-IZSLT-21028128/2021|EPI_ISL_1259206|2021-03-01
hCoV-19/Italy/LOM-UniMI19/2021|EPI_ISL_1085162|2021-02-04
hCoV-19/Italy/SAR_30/2021|EPI_ISL_1195469|2021-02-24
hCoV-19/Italy/SAR_38/2021|EPI_ISL_1195473|2021-02-24
hCoV-19/Italy/SAR-0023/2020|EPI_ISL_1173202|2020-12-31
hCoV-19/Spain/CT-HUGTiPR005TQ1B5/2021|EPI_ISL_1208421|2021-02-10
hCoV-19/Spain/GA-CHUS-292842/2020|EPI_ISL_1055755|2020-12-29
hCoV-19/Spain/GA-CHUS-292871/2020|EPI_ISL_1055756|2020-12-29
hCoV-19/Spain/GA-CHUS-295168/2020|EPI_ISL_1055757|2020-12-29
hCoV-19/Spain/GA-CHUS-337303/2020|EPI_ISL_1055758|2020-12-29
hCoV-19/Spain/GA-CHUVI-19120216/2020|EPI_ISL_833183|2020-12-28
hCoV-19/Spain/GA-CHUVI-19122164/2020|EPI_ISL_1055753|2020-12-31
hCoV-19/Spain/GA-CHUVI-281190/2020|EPI_ISL_833184|2020-12-22
hCoV-19/Spain/GA-CHUVI-51522722/2021|EPI_ISL_1055754|2021-01-18
hCoV-19/Spain/GA-VITHAS-10158337/2021|EPI_ISL_1055759|2021-01-05
hCoV-19/Spain/GA-VITHAS-10158588/2021|EPI_ISL_1055760|2021-01-13
hCoV-19/Spain/GA-VITHAS-10158704/2021|EPI_ISL_1055761|2021-01-18
hCoV-19/Spain/GA-VITHAS-10158724/2021|EPI_ISL_1055762|2021-01-18
hCoV-19/Spain/GA-VITHAS-35005112/2021|EPI_ISL_1055763|2021-01-13
hCoV-19/Spain/GA-VITHAS-9003661/2021|EPI_ISL_1055764|2021-01-18
hCoV-19/USA/NY-NYCPHL-003754/2021|EPI_ISL_1261797|2021-03-04
hCoV-19/Austria/CeMM3915/2021|EPI_ISL_1180817|2021-02-09
hCoV-19/Czech Republic/Tilia-12/2021|EPI_ISL_906053|2021-01-18
hCoV-19/env/Austria/CeMM4544/2021|EPI_ISL_1209360|2021-02-23
hCoV-19/France/IDF-IPP01538/2021|EPI_ISL_935586|2021-01-19
hCoV-19/India/GJ-GBRC-452/2020|EPI_ISL_825054|2020-12-25
hCoV-19/Italy/SAR_1/2021|EPI_ISL_1195438|2021-02-24
hCoV-19/Italy/SAR_32/2021|EPI_ISL_1195427|2021-02-24
hCoV-19/Italy/SAR_37/2021|EPI_ISL_1195429|2021-02-24
hCoV-19/Italy/SAR_48/2021|EPI_ISL_1195468|2021-02-24
hCoV-19/Italy/SAR_49/2021|EPI_ISL_1195471|2021-02-24
hCoV-19/Italy/SAR_7/2021|EPI_ISL_1195435|2021-02-24
hCoV-19/Austria/CeMM4169/2021|EPI_ISL_1180849|2021-02-17
hCoV-19/Belgium/IPG-34/2021|EPI_ISL_1191731|2021-02-26
hCoV-19/Belgium/IPG-35/2021|EPI_ISL_1191732|2021-02-26
hCoV-19/Belgium/IPG-47/2021|EPI_ISL_1219015|2021-02-25
hCoV-19/Belgium/IPG-50/2021|EPI_ISL_1219018|2021-03-04
hCoV-19/env/Austria/CeMM4231/2021|EPI_ISL_1180907|2021-02-06
hCoV-19/env/Austria/CeMM4542/2021|EPI_ISL_1209358|2021-02-22
hCoV-19/France/BFC-IPP04813/2021|EPI_ISL_1262915|2021-03-01
hCoV-19/France/BRE-IPP03811/2021|EPI_ISL_1096245|2021-02-15
hCoV-19/France/BRE-IPP03812/2021|EPI_ISL_1096246|2021-02-15
hCoV-19/France/GES-IPP03292/2021|EPI_ISL_1035924|2021-02-08
hCoV-19/France/HDF-IPP00665/2021|EPI_ISL_872291|2021-01-05
hCoV-19/France/HDF-IPP00666/2021|EPI_ISL_894219|2021-01-05
hCoV-19/France/HDF-IPP00667/2021|EPI_ISL_890359|2021-01-07
hCoV-19/France/HDF-IPP00738/2021|EPI_ISL_872307|2021-01-12
hCoV-19/France/HDF-IPP01062/2021|EPI_ISL_940995|2021-01-08
hCoV-19/France/HDF-IPP01186/2021|EPI_ISL_912568|2021-01-15
hCoV-19/France/HDF-IPP01500/2021|EPI_ISL_935571|2021-01-15
hCoV-19/France/HDF-IPP01501/2021|EPI_ISL_935572|2021-01-15
hCoV-19/France/HDF-IPP01503/2021|EPI_ISL_935574|2021-01-15
hCoV-19/France/HDF-IPP01504/2021|EPI_ISL_935575|2021-01-15
hCoV-19/France/HDF-IPP02605/2021|EPI_ISL_1001347|2021-01-23
hCoV-19/France/HDF-IPP02611/2021|EPI_ISL_1001382|2021-01-23
hCoV-19/France/HDF-IPP02622/2021|EPI_ISL_1001381|2021-01-24
hCoV-19/France/HDF-IPP02623/2021|EPI_ISL_1001343|2021-01-24
hCoV-19/France/HDF-IPP02626/2021|EPI_ISL_1001341|2021-01-25
hCoV-19/France/HDF-IPP02629/2021|EPI_ISL_1001342|2021-01-25
hCoV-19/France/HDF-IPP02632/2021|EPI_ISL_1035918|2021-01-26
hCoV-19/France/HDF-IPP02633/2021|EPI_ISL_1035928|2021-01-25
hCoV-19/France/HDF-IPP03232/2021|EPI_ISL_1036376|2021-02-02
hCoV-19/France/HDF-IPP03237/2021|EPI_ISL_1036377|2021-02-04
hCoV-19/France/HDF-IPP03246/2021|EPI_ISL_1036381|2021-02-04
hCoV-19/France/HDF-IPP03839/2021|EPI_ISL_1110392|2021-02-16
hCoV-19/France/HDF-IPP04148/2021|EPI_ISL_1110886|2021-02-16
hCoV-19/France/HDF-IPP04149/2021|EPI_ISL_1110887|2021-02-16
hCoV-19/France/HDF-IPP04214/2021|EPI_ISL_1110918|2021-02-16
hCoV-19/France/HDF-IPP04437/2021|EPI_ISL_1201546|2021-02-18
hCoV-19/France/HDF-IPP04438/2021|EPI_ISL_1201547|2021-02-19
hCoV-19/France/HDF-IPP04774/2021|EPI_ISL_1262882|2021-03-02
hCoV-19/France/HDF-IPP04778/2021|EPI_ISL_1262885|2021-03-02
hCoV-19/France/HDF-IPP04780/2021|EPI_ISL_1262887|2021-03-02
hCoV-19/France/HDF-IPP04789/2021|EPI_ISL_1262895|2021-03-02
hCoV-19/France/HDF-IPP11341/2020|EPI_ISL_832176|2020-12-26
hCoV-19/France/HDF-IPP11342/2020|EPI_ISL_832177|2020-12-26
hCoV-19/France/HDF-P18-21063M1454/2021|EPI_ISL_1209373|2021-02-10
hCoV-19/France/HDF-P30-21063M1488/2021|EPI_ISL_1273842|2021-02-10
hCoV-19/France/IDF-IPP04913/2021|EPI_ISL_1262991|2021-03-02
hCoV-19/France/IDF-IPP04991/2021|EPI_ISL_1263062|2021-03-02
hCoV-19/France/IDF-IPP04997/2021|EPI_ISL_1263068|2021-03-02
hCoV-19/France/IDF-IPP05006/2021|EPI_ISL_1263076|2021-03-02
hCoV-19/France/PDL-IPP01786/2021|EPI_ISL_953983|2021-01-20
hCoV-19/France/PDL-IPP04853/2021|EPI_ISL_1262946|2021-03-02
hCoV-19/France/PDL-IPP04874/2021|EPI_ISL_1262966|2021-03-02
hCoV-19/French Guiana/IPP03634/2021|EPI_ISL_1060570|2021-01-31
hCoV-19/French Guiana/IPP04410/2021|EPI_ISL_1201535|2021
hCoV-19/India/GJ-GBRC-456/2020|EPI_ISL_825059|2020-12-26
hCoV-19/Indonesia/JK-NIHRD-MI2101540/2021|EPI_ISL_1118931|2021-02-04
hCoV-19/Indonesia/KS-NIHRD-WGS00915/2021|EPI_ISL_1169048|2021-01-06
hCoV-19/Indonesia/SS-NIHRD-WGS00427/2021|EPI_ISL_1169047|2021-01-05
hCoV-19/Indonesia/SU-NIHRD-WGS01098/2021|EPI_ISL_1169049|2021-01-28
hCoV-19/Italy/ABR-IZSGC-367591/2020|EPI_ISL_833273|2020-12-28
hCoV-19/Italy/APU-IZSPB-609PT/2021|EPI_ISL_1116473|2021-02-01
hCoV-19/Italy/APU-IZSPB-619PT/2021|EPI_ISL_1008702|2021-02-01
hCoV-19/Italy/APU-IZSPB-620PT/2021|EPI_ISL_1116474|2021-02-03
hCoV-19/Italy/APU-IZSPB-637PT/2021|EPI_ISL_1008701|2021-02-04
hCoV-19/Italy/APU-IZSPB-756PT/2021|EPI_ISL_1112277|2021-02-17
hCoV-19/Italy/APU-IZSPB-851PT/2021|EPI_ISL_1254684|2021-03-01
hCoV-19/Italy/APU-IZSPB-872PT/2021|EPI_ISL_1254694|2021-02-27
hCoV-19/Italy/LOM-UniMI26/2021|EPI_ISL_1085174|2021-01-25
hCoV-19/Italy/UMB-IZSGC-103976_1_10/2021|EPI_ISL_1166152|2021-02-18
hCoV-19/Italy/UMB-IZSGC-103976_1_12/2021|EPI_ISL_1166154|2021-02-18
hCoV-19/Italy/UMB-IZSGC-103976_1_17/2021|EPI_ISL_1166159|2021-02-18
hCoV-19/Italy/UMB-IZSGC-103976_1_27/2021|EPI_ISL_1166169|2021-02-18
hCoV-19/Italy/UMB-IZSGC-103976_1_43/2021|EPI_ISL_1166183|2021-02-18
hCoV-19/Italy/UMB-IZSGC-103976.1.3/2021|EPI_ISL_1164756|2021-02-18
hCoV-19/Italy/UMB-IZSGC-70799_1_14/2021|EPI_ISL_1212645|2021-02-04
hCoV-19/Italy/UMB-IZSGC-70799_1_17/2021|EPI_ISL_1212652|2021-02-04
hCoV-19/Italy/UMB-IZSGC-70799_1_18/2021|EPI_ISL_1212654|2021-02-04
hCoV-19/Italy/UMB-IZSGC-70799_1_2/2021|EPI_ISL_1212621|2021-02-03
hCoV-19/Italy/UMB-IZSGC-70799_1_3/2021|EPI_ISL_1212623|2021-02-03
hCoV-19/North Macedonia/ZMC-2345/2021|EPI_ISL_1096339|2021-01-18
hCoV-19/North Macedonia/ZMC-416/2021|EPI_ISL_1096338|2021-01-04
hCoV-19/North Macedonia/ZMC-465/2021|EPI_ISL_1081837|2021-01-04
hCoV-19/South Africa/Tygerberg_531/2021|EPI_ISL_912401|2021-01-09
hCoV-19/Spain/AS-232154638/2021|EPI_ISL_1020132|2021-01-29
hCoV-19/Spain/CL-ISCIII-2018195/2020|EPI_ISL_862564|2020-12-24
hCoV-19/Spain/CL-ISCIII-2018196/2020|EPI_ISL_862565|2020-12-25
hCoV-19/Spain/CL-ISCIII-210108/2021|EPI_ISL_913038|2021-01-07
hCoV-19/Spain/CM-ISCIII-2018110/2020|EPI_ISL_862562|2020-12-21
hCoV-19/Spain/CM-ISCIII-2018138/2020|EPI_ISL_862563|2020-12-21
hCoV-19/Spain/CM-ISCIII-210007/2020|EPI_ISL_862566|2020-12-28
hCoV-19/Spain/CM-ISCIII-210417/2021|EPI_ISL_965915|2021-01-20
hCoV-19/Spain/CM-ISCIII-210419/2021|EPI_ISL_965934|2021-01-14
hCoV-19/Spain/CM-ISCIII-210560/2021|EPI_ISL_965957|2021-01-28
hCoV-19/Spain/CM-ISCIII-210561/2021|EPI_ISL_965952|2021-01-11
hCoV-19/Spain/CT-IrsiCaixaR003MP1A12/2021|EPI_ISL_1018221|2021-01-25
hCoV-19/Spain/EX-ISCIII-210032/2020|EPI_ISL_913033|2020-12-31
hCoV-19/Spain/EX-ISCIII-210038/2021|EPI_ISL_913034|2021-01-01
hCoV-19/Spain/EX-ISCIII-210047/2021|EPI_ISL_913035|2021-01-03
hCoV-19/Spain/GA-ISCIII-210139/2021|EPI_ISL_913039|2021-01-09
hCoV-19/Spain/GA-ISCIII-210356/2021|EPI_ISL_954800|2021-01-21
hCoV-19/Spain/MC-ISCIII-210145/2021|EPI_ISL_913036|2021-01-12
hCoV-19/Spain/MC-ISCIII-210154/2021|EPI_ISL_913037|2021-01-13
hCoV-19/Spain/MC-ISCIII-210283/2021|EPI_ISL_954799|2021-01-20
hCoV-19/Spain/MC-ISCIII-210290/2021|EPI_ISL_954801|2021-01-19
hCoV-19/Spain/MC-ISCIII-210292/2021|EPI_ISL_954803|2021-01-18
hCoV-19/Spain/MC-ISCIII-210384/2021|EPI_ISL_965927|2021-01-16
hCoV-19/Spain/MC-ISCIII-210389/2021|EPI_ISL_965960|2021-01-24
hCoV-19/Spain/MC-ISCIII-210391/2021|EPI_ISL_965954|2021-01-18
hCoV-19/Spain/MC-ISCIII-210392/2021|EPI_ISL_965920|2021-01-18
hCoV-19/Spain/MC-ISCIII-210400/2021|EPI_ISL_965931|2021-01-16
hCoV-19/Spain/MC-ISCIII-210565/2021|EPI_ISL_965945|2021-01-25
hCoV-19/Spain/MC-ISCIII-210570/2021|EPI_ISL_965951|2021-01-26
hCoV-19/Spain/MC-ISCIII-210572/2021|EPI_ISL_965941|2021-01-26
hCoV-19/Spain/MC-ISCIII-210573/2021|EPI_ISL_965958|2021-01-26
hCoV-19/Spain/MC-ISCIII-210575/2021|EPI_ISL_965935|2021-01-25
hCoV-19/Spain/ML-ISCIII-210202/2021|EPI_ISL_954798|2021-01-12
hCoV-19/Spain/ML-ISCIII-210586/2021|EPI_ISL_965949|2021-01-24
hCoV-19/Spain/ML-ISCIII-210597/2021|EPI_ISL_965930|2021-01-25
hCoV-19/Spain/NC-ISCIII-210295/2021|EPI_ISL_954802|2021-01-22
hCoV-19/Sri Lanka/CMC60597/2020|EPI_ISL_978923|2020-12-30
hCoV-19/Argentina/PAIS-E0126/2020|EPI_ISL_842652|2020-12-21
hCoV-19/Austria/CeMM3394/2021|EPI_ISL_1117810|2021-01-26
hCoV-19/Austria/CeMM3395/2021|EPI_ISL_1117811|2021-01-26
hCoV-19/Austria/CeMM3396/2021|EPI_ISL_1117812|2021-01-27
hCoV-19/Austria/CeMM3397/2021|EPI_ISL_1117813|2021-01-28
hCoV-19/Austria/CeMM3399/2021|EPI_ISL_1117814|2021-01-29
hCoV-19/Austria/CeMM3400/2021|EPI_ISL_1117815|2021-01-29
hCoV-19/Austria/CeMM3402/2021|EPI_ISL_1117816|2021-01-31
hCoV-19/Austria/CeMM3404/2021|EPI_ISL_1117846|2021-01-31
hCoV-19/Austria/CeMM3406/2021|EPI_ISL_1117847|2021-02-01
hCoV-19/Austria/CeMM3488/2021|EPI_ISL_1117840|2021-01-28
hCoV-19/Austria/CeMM3489/2021|EPI_ISL_1117845|2021-01-28
hCoV-19/Austria/CeMM3490/2021|EPI_ISL_1117794|2021-01-28
hCoV-19/Austria/CeMM3491/2021|EPI_ISL_1117834|2021-01-28
hCoV-19/Austria/CeMM3492/2021|EPI_ISL_1117835|2021-01-28
hCoV-19/Austria/CeMM3493/2021|EPI_ISL_1117841|2021-01-28
hCoV-19/Austria/CeMM3494/2021|EPI_ISL_1117842|2021-01-28
hCoV-19/Austria/CeMM3495/2021|EPI_ISL_1117843|2021-01-28
hCoV-19/Austria/CeMM3496/2021|EPI_ISL_1117777|2021-01-29
hCoV-19/Austria/CeMM3497/2021|EPI_ISL_1117844|2021-01-29
hCoV-19/Austria/CeMM3515/2021|EPI_ISL_1117832|2021-01-27
hCoV-19/Austria/CeMM3517/2021|EPI_ISL_1117872|2021-01-27
hCoV-19/Austria/CeMM3518/2021|EPI_ISL_1117833|2021-01-27
hCoV-19/Austria/CeMM3541/2021|EPI_ISL_1117871|2021-01-28
hCoV-19/Austria/CeMM3545/2021|EPI_ISL_1117870|2021-01-28
hCoV-19/Austria/CeMM3553/2021|EPI_ISL_1117831|2021-01-29
hCoV-19/Austria/CeMM3762/2021|EPI_ISL_1117822|2021-02-03
hCoV-19/Austria/CeMM3766/2021|EPI_ISL_1117851|2021-02-04
hCoV-19/Austria/CeMM3768/2021|EPI_ISL_1117817|2021-02-04
hCoV-19/Austria/CeMM3779/2021|EPI_ISL_1117821|2021-02-08
hCoV-19/Austria/CeMM3782/2021|EPI_ISL_1117823|2021-02-10
hCoV-19/Austria/CeMM3783/2021|EPI_ISL_1117820|2021-02-10
hCoV-19/Austria/CeMM3785/2021|EPI_ISL_1117848|2021-02-03
hCoV-19/Austria/CeMM3786/2021|EPI_ISL_1117836|2021-02-03
hCoV-19/Austria/CeMM3787/2021|EPI_ISL_1117849|2021-02-03
hCoV-19/Austria/CeMM3788/2021|EPI_ISL_1117852|2021-02-05
hCoV-19/Austria/CeMM3789/2021|EPI_ISL_1117853|2021-02-05
hCoV-19/Austria/CeMM3790/2021|EPI_ISL_1117818|2021-02-07
hCoV-19/Austria/CeMM3791/2021|EPI_ISL_1117819|2021-02-07
hCoV-19/Austria/CeMM3792/2021|EPI_ISL_1117889|2021-02-07
hCoV-19/Austria/CeMM3793/2021|EPI_ISL_1117837|2021-02-08
hCoV-19/Austria/CeMM3794/2021|EPI_ISL_1117786|2021-02-08
hCoV-19/Austria/CeMM3795/2021|EPI_ISL_1117850|2021-02-10
hCoV-19/Austria/CeMM3847/2021|EPI_ISL_1180753|2021-02-08
hCoV-19/Austria/CeMM3850/2021|EPI_ISL_1180756|2021-02-08
hCoV-19/Austria/CeMM3851/2021|EPI_ISL_1180757|2021-02-08
hCoV-19/Austria/CeMM3852/2021|EPI_ISL_1180758|2021-02-08
hCoV-19/Austria/CeMM3857/2021|EPI_ISL_1180763|2021-02-09
hCoV-19/Austria/CeMM3859/2021|EPI_ISL_1180765|2021-02-08
hCoV-19/Austria/CeMM3860/2021|EPI_ISL_1180766|2021-02-08
hCoV-19/Austria/CeMM3861/2021|EPI_ISL_1180767|2021-02-08
hCoV-19/Austria/CeMM3863/2021|EPI_ISL_1180769|2021-02-08
hCoV-19/Austria/CeMM3864/2021|EPI_ISL_1180770|2021-02-08
hCoV-19/Austria/CeMM3865/2021|EPI_ISL_1180771|2021-02-08
hCoV-19/Austria/CeMM3866/2021|EPI_ISL_1180772|2021-02-09
hCoV-19/Austria/CeMM3867/2021|EPI_ISL_1180773|2021-02-09
hCoV-19/Austria/CeMM3869/2021|EPI_ISL_1180774|2021-02-09
hCoV-19/Austria/CeMM3874/2021|EPI_ISL_1180779|2021-02-08
hCoV-19/Austria/CeMM3878/2021|EPI_ISL_1180783|2021-02-09
hCoV-19/Austria/CeMM3880/2021|EPI_ISL_1180784|2021-02-09
hCoV-19/Austria/CeMM3882/2021|EPI_ISL_1180786|2021-02-08
hCoV-19/Austria/CeMM3883/2021|EPI_ISL_1180787|2021-02-08
hCoV-19/Austria/CeMM3885/2021|EPI_ISL_1180789|2021-02-08
hCoV-19/Austria/CeMM3886/2021|EPI_ISL_1180790|2021-02-08
hCoV-19/Austria/CeMM3887/2021|EPI_ISL_1180791|2021-02-08
hCoV-19/Austria/CeMM3892/2021|EPI_ISL_1180795|2021-02-09
hCoV-19/Austria/CeMM3893/2021|EPI_ISL_1180796|2021-02-09
hCoV-19/Austria/CeMM3894/2021|EPI_ISL_1180797|2021-02-08
hCoV-19/Austria/CeMM3897/2021|EPI_ISL_1180800|2021-02-08
hCoV-19/Austria/CeMM3899/2021|EPI_ISL_1180802|2021-02-08
hCoV-19/Austria/CeMM3903/2021|EPI_ISL_1180806|2021-02-09
hCoV-19/Austria/CeMM3904/2021|EPI_ISL_1180807|2021-02-09
hCoV-19/Austria/CeMM3907/2021|EPI_ISL_1180810|2021-02-08
hCoV-19/Austria/CeMM3908/2021|EPI_ISL_1180811|2021-02-08
hCoV-19/Austria/CeMM3909/2021|EPI_ISL_1180812|2021-02-08
hCoV-19/Austria/CeMM3910/2021|EPI_ISL_1180813|2021-02-08
hCoV-19/Austria/CeMM3913/2021|EPI_ISL_1180815|2021-02-09
hCoV-19/Austria/CeMM3914/2021|EPI_ISL_1180816|2021-02-09
hCoV-19/Austria/CeMM3917/2021|EPI_ISL_1180818|2021-02-09
hCoV-19/Austria/CeMM3918/2021|EPI_ISL_1180819|2021-02-08
hCoV-19/Austria/CeMM3919/2021|EPI_ISL_1180820|2021-02-08
hCoV-19/Austria/CeMM3920/2021|EPI_ISL_1180821|2021-02-08
hCoV-19/Austria/CeMM3922/2021|EPI_ISL_1180823|2021-02-08
hCoV-19/Austria/CeMM3927/2021|EPI_ISL_1180828|2021-02-09
hCoV-19/Austria/CeMM4051/2021|EPI_ISL_1117854|2021-02-12
hCoV-19/Austria/CeMM4052/2021|EPI_ISL_1117824|2021-02-12
hCoV-19/Austria/CeMM4055/2021|EPI_ISL_1117855|2021-02-12
hCoV-19/Austria/CeMM4056/2021|EPI_ISL_1117856|2021-02-12
hCoV-19/Austria/CeMM4058/2021|EPI_ISL_1117857|2021-02-12
hCoV-19/Austria/CeMM4060/2021|EPI_ISL_1117838|2021-02-12
hCoV-19/Austria/CeMM4061/2021|EPI_ISL_1117825|2021-02-12
hCoV-19/Austria/CeMM4064/2021|EPI_ISL_1117858|2021-02-12
hCoV-19/Austria/CeMM4066/2021|EPI_ISL_1117859|2021-02-12
hCoV-19/Austria/CeMM4067/2021|EPI_ISL_1117826|2021-02-12
hCoV-19/Austria/CeMM4068/2021|EPI_ISL_1117860|2021-02-12
hCoV-19/Austria/CeMM4069/2021|EPI_ISL_1117827|2021-02-12
hCoV-19/Austria/CeMM4070/2021|EPI_ISL_1117861|2021-02-12
hCoV-19/Austria/CeMM4078/2021|EPI_ISL_1117862|2021-02-12
hCoV-19/Austria/CeMM4079/2021|EPI_ISL_1117828|2021-02-12
hCoV-19/Austria/CeMM4085/2021|EPI_ISL_1117839|2021-02-12
hCoV-19/Austria/CeMM4087/2021|EPI_ISL_1117863|2021-02-12
hCoV-19/Austria/CeMM4093/2021|EPI_ISL_1117829|2021-02-12
hCoV-19/Austria/CeMM4097/2021|EPI_ISL_1117864|2021-02-12
hCoV-19/Austria/CeMM4102/2021|EPI_ISL_1117865|2021-02-10
hCoV-19/Austria/CeMM4104/2021|EPI_ISL_1117866|2021-02-10
hCoV-19/Austria/CeMM4105/2021|EPI_ISL_1117867|2021-02-10
hCoV-19/Austria/CeMM4106/2021|EPI_ISL_1117868|2021-02-10
hCoV-19/Austria/CeMM4111/2021|EPI_ISL_1117869|2021-02-10
hCoV-19/Austria/CeMM4143/2021|EPI_ISL_1117830|2021-02-10
hCoV-19/Austria/CeMM4150/2021|EPI_ISL_1180832|2021-02-13
hCoV-19/Austria/CeMM4154/2021|EPI_ISL_1180835|2021-02-13
hCoV-19/Austria/CeMM4155/2021|EPI_ISL_1180836|2021-02-11
hCoV-19/Austria/CeMM4161/2021|EPI_ISL_1180841|2021-02-12
hCoV-19/Austria/CeMM4162/2021|EPI_ISL_1180842|2021-02-12
hCoV-19/Austria/CeMM4166/2021|EPI_ISL_1180846|2021-02-15
hCoV-19/Austria/CeMM4170/2021|EPI_ISL_1180850|2021-02-17
hCoV-19/Austria/CeMM4171/2021|EPI_ISL_1180851|2021-02-17
hCoV-19/Austria/CeMM4175/2021|EPI_ISL_1180855|2021-02-15
hCoV-19/Austria/CeMM4177/2021|EPI_ISL_1180857|2021-02-12
hCoV-19/Austria/CeMM4178/2021|EPI_ISL_1180858|2021-02-12
hCoV-19/Austria/CeMM4179/2021|EPI_ISL_1180859|2021-02-12
hCoV-19/Austria/CeMM4181/2021|EPI_ISL_1180860|2021-02-12
hCoV-19/Austria/CeMM4183/2021|EPI_ISL_1180861|2021-02-12
hCoV-19/Austria/CeMM4184/2021|EPI_ISL_1180862|2021-02-12
hCoV-19/Austria/CeMM4185/2021|EPI_ISL_1180863|2021-02-12
hCoV-19/Austria/CeMM4186/2021|EPI_ISL_1180864|2021-02-13
hCoV-19/Austria/CeMM4187/2021|EPI_ISL_1180865|2021-02-13
hCoV-19/Austria/CeMM4188/2021|EPI_ISL_1180866|2021-02-14
hCoV-19/Austria/CeMM4189/2021|EPI_ISL_1180867|2021-02-14
hCoV-19/Austria/CeMM4190/2021|EPI_ISL_1180868|2021-02-14
hCoV-19/Austria/CeMM4191/2021|EPI_ISL_1180869|2021-02-14
hCoV-19/Austria/CeMM4192/2021|EPI_ISL_1180870|2021-02-15
hCoV-19/Austria/CeMM4194/2021|EPI_ISL_1180871|2021-02-15
hCoV-19/Austria/CeMM4195/2021|EPI_ISL_1180872|2021-02-15
hCoV-19/Austria/CeMM4196/2021|EPI_ISL_1180873|2021-02-15
hCoV-19/Austria/CeMM4197/2021|EPI_ISL_1180874|2021-02-15
hCoV-19/Austria/CeMM4198/2021|EPI_ISL_1180875|2021-02-15
hCoV-19/Austria/CeMM4199/2021|EPI_ISL_1180876|2021-02-15
hCoV-19/Austria/CeMM4200/2021|EPI_ISL_1180877|2021-02-15
hCoV-19/Austria/CeMM4201/2021|EPI_ISL_1180878|2021-02-15
hCoV-19/Austria/CeMM4202/2021|EPI_ISL_1180879|2021-02-15
hCoV-19/Austria/CeMM4203/2021|EPI_ISL_1180880|2021-02-15
hCoV-19/Austria/CeMM4262/2021|EPI_ISL_1180933|2021-02-14
hCoV-19/Austria/CeMM4364/2021|EPI_ISL_1209265|2021-02-23
hCoV-19/Austria/CeMM4365/2021|EPI_ISL_1209266|2021-02-23
hCoV-19/Austria/CeMM4417/2021|EPI_ISL_1209273|2021-02-19
hCoV-19/Austria/CeMM4418/2021|EPI_ISL_1209274|2021-02-19
hCoV-19/Austria/CeMM4420/2021|EPI_ISL_1209276|2021-02-19
hCoV-19/Austria/CeMM4427/2021|EPI_ISL_1209283|2021-02-22
hCoV-19/Austria/CeMM4428/2021|EPI_ISL_1209284|2021-02-22
hCoV-19/Austria/CeMM4429/2021|EPI_ISL_1209285|2021-02-22
hCoV-19/Austria/CeMM4433/2021|EPI_ISL_1209289|2021-02-23
hCoV-19/Austria/CeMM4438/2021|EPI_ISL_1209294|2021-02-24
hCoV-19/Austria/CeMM4439/2021|EPI_ISL_1209295|2021-02-24
hCoV-19/Austria/CeMM4440/2021|EPI_ISL_1209296|2021-02-24
hCoV-19/Austria/CeMM4441/2021|EPI_ISL_1209297|2021-02-24
hCoV-19/Austria/CeMM4442/2021|EPI_ISL_1209298|2021-02-24
hCoV-19/Belarus/MI-RRCEM-Sars_Cov_Vis_68/2021|EPI_ISL_1209407|2021-02-23
hCoV-19/Belgium/AZKLINA121-019218/2021|EPI_ISL_1018110|2021-01-25
hCoV-19/Belgium/AZKLINA121-019225/2021|EPI_ISL_1018112|2021-01-25
hCoV-19/Belgium/AZKLINA121-019252/2021|EPI_ISL_1018114|2021-01-25
hCoV-19/Belgium/AZKLINA121-019255/2021|EPI_ISL_1018116|2021-01-25
hCoV-19/Belgium/AZKLINA121-022451/2021|EPI_ISL_981378|2021-01-29
hCoV-19/Belgium/AZKLINA121-029348/2021|EPI_ISL_1020127|2021-02-07
hCoV-19/Belgium/AZKLINA121-029364/2021|EPI_ISL_1020129|2021-02-07
hCoV-19/Belgium/AZKLINA121-029395/2021|EPI_ISL_1020130|2021-02-07
hCoV-19/Belgium/AZKLINA121-029716/2021|EPI_ISL_1020136|2021-02-08
hCoV-19/Belgium/AZKLINA121-029949/2021|EPI_ISL_1020137|2021-02-08
hCoV-19/Belgium/AZKLINA121-030385/2021|EPI_ISL_1020142|2021-02-08
hCoV-19/Belgium/AZKLINA121-030389/2021|EPI_ISL_1020144|2021-02-08
hCoV-19/Belgium/AZKLINA121-030852/2021|EPI_ISL_1020147|2021-02-09
hCoV-19/Belgium/AZKLINA121-032340/2021|EPI_ISL_1020150|2021-02-10
hCoV-19/Belgium/AZKLINA121-032625/2021|EPI_ISL_1020152|2021-02-11
hCoV-19/Belgium/AZKLINA121-032698/2021|EPI_ISL_1020153|2021-02-11
hCoV-19/Belgium/AZKLINA121-032703/2021|EPI_ISL_1020155|2021-02-11
hCoV-19/Belgium/AZKLINA121-038168/2021|EPI_ISL_1103575|2021-02-18
hCoV-19/Belgium/AZKLINA121-038730/2021|EPI_ISL_1103578|2021-02-19
hCoV-19/Belgium/AZKLINA121-038833/2021|EPI_ISL_1103580|2021-02-19
hCoV-19/Belgium/AZKLINA121-039323/2021|EPI_ISL_1105178|2021-02-20
hCoV-19/Belgium/AZKLINA121-039432/2021|EPI_ISL_1108017|2021-02-20
hCoV-19/Belgium/AZKLINA121-039563/2021|EPI_ISL_1108255|2021-02-20
hCoV-19/Belgium/AZKLINA121-039796/2021|EPI_ISL_1108503|2021-02-21
hCoV-19/Belgium/AZKLINA121-040364/2021|EPI_ISL_1108770|2021-02-22
hCoV-19/Belgium/AZKLINA121-041169/2021|EPI_ISL_1109393|2021-02-23
hCoV-19/Belgium/AZKLINA121-041557/2021|EPI_ISL_1109631|2021-02-23
hCoV-19/Belgium/AZKLINA121-041703/2021|EPI_ISL_1176301|2021-02-23
hCoV-19/Belgium/AZKLINA121-041752/2021|EPI_ISL_1176302|2021-02-23
hCoV-19/Belgium/AZKLINA121-042206/2021|EPI_ISL_1176306|2021-02-24
hCoV-19/Belgium/AZKLINA121-042296/2021|EPI_ISL_1176308|2021-02-24
hCoV-19/Belgium/AZKLINA121-043939/2021|EPI_ISL_1176315|2021-02-26
hCoV-19/Belgium/AZKLINA121-044522/2021|EPI_ISL_1176321|2021-02-27
hCoV-19/Belgium/AZKLINA121-044738/2021|EPI_ISL_1176323|2021-02-27
hCoV-19/Belgium/AZKLINA121-045004/2021|EPI_ISL_1176324|2021-02-28
hCoV-19/Belgium/AZKLINA121-045700/2021|EPI_ISL_1176327|2021-03-01
hCoV-19/Belgium/AZKLINA121-045874/2021|EPI_ISL_1176328|2021-03-01
hCoV-19/Belgium/AZKLINA121-046148/2021|EPI_ISL_1176330|2021-03-01
hCoV-19/Belgium/AZKLINA121-046568/2021|EPI_ISL_1176331|2021-03-01
hCoV-19/Belgium/AZKLINA121-046905/2021|EPI_ISL_1176332|2021-03-02
hCoV-19/Belgium/Briant-12102729601/2021|EPI_ISL_1173355|2021-02-14
hCoV-19/Belgium/Briant-12102800801/2021|EPI_ISL_1173509|2021-02-15
hCoV-19/Belgium/Briant-12103065901/2021|EPI_ISL_1173518|2021-02-19
hCoV-19/Belgium/Briant-12103091201/2021|EPI_ISL_1173766|2021-02-19
hCoV-19/Belgium/Briant-12103105501/2021|EPI_ISL_1173767|2021-02-20
hCoV-19/Belgium/Briant-12103133301/2021|EPI_ISL_1173768|2021-02-20
hCoV-19/Belgium/Briant-12103141201/2021|EPI_ISL_1176298|2021-02-21
hCoV-19/Belgium/Briant-12103229801/2021|EPI_ISL_1176316|2021-02-22
hCoV-19/Belgium/Briant-12103229901/2021|EPI_ISL_1176318|2021-02-22
hCoV-19/Belgium/Briant-12103243201/2021|EPI_ISL_1176300|2021-02-22
hCoV-19/Belgium/Briant-12103297401/2021|EPI_ISL_1176303|2021-02-23
hCoV-19/Belgium/Briant-121035380/2021|EPI_ISL_1169903|2021-02-26
hCoV-19/Belgium/Briant-121035834/2021|EPI_ISL_1169897|2021-02-27
hCoV-19/Belgium/Briant-121036198/2021|EPI_ISL_1169898|2021-02-28
hCoV-19/Belgium/Briant-121036348/2021|EPI_ISL_1169899|2021-03-01
hCoV-19/Belgium/Briant-121037610/2021|EPI_ISL_1169896|2021-03-02
hCoV-19/Belgium/Briant-121038015/2021|EPI_ISL_1169901|2021-03-02
hCoV-19/Belgium/Briant-121039224/2021|EPI_ISL_1252482|2021-03-04
hCoV-19/Belgium/Briant-121039614/2021|EPI_ISL_1252479|2021-03-04
hCoV-19/Belgium/Briant-121039932/2021|EPI_ISL_1252474|2021-03-05
hCoV-19/Belgium/Briant-121039937/2021|EPI_ISL_1252475|2021-03-05
hCoV-19/Belgium/Briant-121040095/2021|EPI_ISL_1252483|2021-03-05
hCoV-19/Belgium/Briant-121040692/2021|EPI_ISL_1252481|2021-03-06
hCoV-19/Belgium/Briant-121041359/2021|EPI_ISL_1252476|2021-03-08
hCoV-19/Belgium/Briant-121041834/2021|EPI_ISL_1265170|2021-03-08
hCoV-19/Belgium/Briant-121041836/2021|EPI_ISL_1252485|2021-03-08
hCoV-19/Belgium/Briant-121042273/2021|EPI_ISL_1265166|2021-03-09
hCoV-19/Belgium/Briant-121042277/2021|EPI_ISL_1252477|2021-03-09
hCoV-19/Belgium/Briant-121042372/2021|EPI_ISL_1281683|2021-03-08
hCoV-19/Belgium/Briant-121042399/2021|EPI_ISL_1281685|2021-03-08
hCoV-19/Belgium/Briant-121043016/2021|EPI_ISL_1281686|2021-03-10
hCoV-19/Belgium/Briant-121046046/2021|EPI_ISL_1281693|2021-03-15
hCoV-19/Belgium/CHUNamur13174180/2021|EPI_ISL_1158032|2021-02-15
hCoV-19/Belgium/IPG-22/2021|EPI_ISL_1079695|2021-02-15
hCoV-19/Belgium/IPG-29/2021|EPI_ISL_1191728|2021-02-26
hCoV-19/Belgium/IPG-33/2021|EPI_ISL_1191730|2021-02-26
hCoV-19/Belgium/IPG-41/2021|EPI_ISL_1219011|2021-02-24
hCoV-19/Belgium/IPG-42/2021|EPI_ISL_1219012|2021-02-25
hCoV-19/Belgium/IPG-48/2021|EPI_ISL_1219016|2021-02-25
hCoV-19/Belgium/IPG-51/2021|EPI_ISL_1219019|2021-03-05
hCoV-19/Belgium/IPG-52/2021|EPI_ISL_1219020|2021-03-05
hCoV-19/Belgium/MBLG29233/2021|EPI_ISL_909946|2021-01-07
hCoV-19/Belgium/MBLG29718/2021|EPI_ISL_909947|2021-01-07
hCoV-19/Belgium/MBLG31277/2021|EPI_ISL_918489|2021-01-07
hCoV-19/Belgium/MBLG35824/2021|EPI_ISL_909949|2021-01-09
hCoV-19/Belgium/SJ4183855/2021|EPI_ISL_1201482|2021-01-21
hCoV-19/Belgium/SJ4188413/2021|EPI_ISL_1191627|2021-01-26
hCoV-19/Belgium/SJ4191074/2021|EPI_ISL_1191628|2021-01-28
hCoV-19/Belgium/SJ4193013/2021|EPI_ISL_1191629|2021-01-29
hCoV-19/Belgium/SJ4202788/2021|EPI_ISL_1191085|2021-02-04
hCoV-19/Belgium/SJ4202789/2021|EPI_ISL_1191093|2021-02-05
hCoV-19/Belgium/SJ4202805/2021|EPI_ISL_1191084|2021-02-04
hCoV-19/Belgium/SJ4204401/2021|EPI_ISL_1191081|2021-02-07
hCoV-19/Belgium/SJ4238164/2021|EPI_ISL_1265154|2021-03-01
hCoV-19/Belgium/SJ4238166/2021|EPI_ISL_1265155|2021-03-02
hCoV-19/Belgium/SJ4238388/2021|EPI_ISL_1265157|2021-03-03
hCoV-19/Belgium/SJ4239582/2021|EPI_ISL_1265158|2021-03-03
hCoV-19/Belgium/SJ4239583/2021|EPI_ISL_1265159|2021-03-03
hCoV-19/Belgium/ZNA_21105693/2021|EPI_ISL_1265740|2021-02-09
hCoV-19/Belgium/ZNA_21163216/2021|EPI_ISL_1265743|2021-03-04
hCoV-19/Belgium/ZNA_21163287/2021|EPI_ISL_1265744|2021-03-04
hCoV-19/Belgium/ZNA_21165975/2021|EPI_ISL_1265747|2021-03-05
hCoV-19/Belgium/ZNA_21166696/2021|EPI_ISL_1265749|2021-03-05
hCoV-19/Belgium/ZNA_75019869/2021|EPI_ISL_1259313|2021-03-05
hCoV-19/Bosnia and Herzegovina/KCUS27759/2021|EPI_ISL_1240071|2021-03-07
hCoV-19/Bosnia and Herzegovina/KCUS27934/2021|EPI_ISL_1240072|2021-03-07
hCoV-19/Bosnia and Herzegovina/KCUS28415/2021|EPI_ISL_1240076|2021-03-08
hCoV-19/Bosnia and Herzegovina/KCUS28698/2021|EPI_ISL_1240074|2021-03-08
hCoV-19/Bosnia and Herzegovina/KCUS28724/2021|EPI_ISL_1240073|2021-03-08
hCoV-19/Bosnia and Herzegovina/VFS-UNSA-LMGFI014/2020|EPI_ISL_955173|2020-12-25
hCoV-19/Bosnia and Herzegovina/VFS-UNSA-LMGFI024/2020|EPI_ISL_1016690|2020-12-25
hCoV-19/Bosnia and Herzegovina/VFS-UNSA-LMGFI027/2021|EPI_ISL_1016843|2021-01-28
hCoV-19/Bosnia and Herzegovina/VFS-UNSA-LMGFI030/2021|EPI_ISL_1016968|2021-02-09
hCoV-19/Bosnia and Herzegovina/VFS-UNSA-LMGFI031/2021|EPI_ISL_1016969|2021-02-09
hCoV-19/Brazil/DF-1024/2020|EPI_ISL_882663|2020-12-31
hCoV-19/Brazil/DF-1025/2020|EPI_ISL_882664|2020-12-31
hCoV-19/Brazil/GO-1054/2021|EPI_ISL_940612|2021-01-15
hCoV-19/Brazil/GO-1799/2021|EPI_ISL_1201896|2021-01-27
hCoV-19/Brazil/SP-1012/2021|EPI_ISL_882670|2021-01-12
hCoV-19/Brazil/SP-1013/2021|EPI_ISL_882667|2021-01-08
hCoV-19/Brazil/SP-1044/2021|EPI_ISL_906074|2021-01-19
hCoV-19/Brazil/SP-1045/2021|EPI_ISL_940609|2021-01-19
hCoV-19/Brazil/SP-1046/2021|EPI_ISL_906073|2021-01-19
hCoV-19/Brazil/SP-1049/2021|EPI_ISL_940610|2021-01-22
hCoV-19/Brazil/SP-1050/2021|EPI_ISL_906079|2021-01-22
hCoV-19/Brazil/SP-1051/2021|EPI_ISL_940611|2021-01-22
hCoV-19/Brazil/SP-1052/2021|EPI_ISL_906078|2021-01-20
hCoV-19/Brazil/SP-1751/2021|EPI_ISL_1079161|2021-01-25
hCoV-19/Brazil/SP-1774/2021|EPI_ISL_1201894|2021-01-05
hCoV-19/Brazil/SP-1790/2021|EPI_ISL_1201895|2021-01-21
hCoV-19/Brazil/SP-1848/2021|EPI_ISL_1219022|2021-02-09
hCoV-19/Brazil/SP-900B/2020|EPI_ISL_763074|2020-12-21
hCoV-19/Brazil/SP-901B/2020|EPI_ISL_763075|2020-12-22
hCoV-19/Brazil/SP-976/2021|EPI_ISL_833166|2021-01-06
hCoV-19/Brazil/SP-981/2021|EPI_ISL_860317|2021-01-07
hCoV-19/Brazil/SP-982/2021|EPI_ISL_860633|2021-01-07
hCoV-19/Brazil/SP-Sample24/2021|EPI_ISL_1109632|2021-02
hCoV-19/Bulgaria/21BG_COV_EU_000007_Pl1/2021|EPI_ISL_1233446|2021-01-02
hCoV-19/Bulgaria/21BG_COV_EU_000016_Pl1/2021|EPI_ISL_1233455|2021-01-04
hCoV-19/Bulgaria/21BG_COV_EU_000022_Pl1/2021|EPI_ISL_1233461|2021-01-05
hCoV-19/Bulgaria/21BG_COV_EU_000025_Pl1/2021|EPI_ISL_1233464|2021-01-05
hCoV-19/Bulgaria/21BG_COV_EU_000027_Pl1/2021|EPI_ISL_1233466|2021-01-07
hCoV-19/Bulgaria/21BG_COV_EU_000031_Pl1/2021|EPI_ISL_1233470|2021-01-11
hCoV-19/Bulgaria/21BG_COV_EU_000034_Pl1/2021|EPI_ISL_1233473|2021-01-11
hCoV-19/Bulgaria/21BG_COV_EU_000035_Pl1/2021|EPI_ISL_1233474|2021-01-11
hCoV-19/Bulgaria/21BG_COV_EU_000039_Pl1/2021|EPI_ISL_1233478|2021-01-16
hCoV-19/Bulgaria/21BG_COV_EU_000040_Pl1/2021|EPI_ISL_1233479|2021-01-16
hCoV-19/Bulgaria/21BG_COV_EU_000041_Pl1/2021|EPI_ISL_1233480|2021-01-17
hCoV-19/Bulgaria/21BG_COV_EU_000043_Pl1/2021|EPI_ISL_1233482|2021-01-18
hCoV-19/Bulgaria/21BG_COV_EU_000044_Pl1/2021|EPI_ISL_1233484|2021-01-18
hCoV-19/Bulgaria/21BG_COV_EU_000047_Pl1/2021|EPI_ISL_1233487|2021-01-20
hCoV-19/Bulgaria/21BG_COV_EU_000048_Pl1/2021|EPI_ISL_1233488|2021-01-20
hCoV-19/Bulgaria/21BG_COV_EU_000053_Pl1/2021|EPI_ISL_1233493|2021-01-21
hCoV-19/Bulgaria/21BG_COV_EU_000054_Pl1/2021|EPI_ISL_1233494|2021-01-21
hCoV-19/Bulgaria/21BG_COV_EU_000055_Pl1/2021|EPI_ISL_1233495|2021-01-22
hCoV-19/Bulgaria/21BG_COV_EU_000057_Pl1/2021|EPI_ISL_1233497|2021-01-23
hCoV-19/Bulgaria/21BG_COV_EU_000059_Pl1/2021|EPI_ISL_1233499|2021-01-25
hCoV-19/Bulgaria/21BG_COV_EU_000062_Pl1/2021|EPI_ISL_1233502|2021-01-26
hCoV-19/Bulgaria/21BG_COV_EU_000063_Pl1/2021|EPI_ISL_1233503|2021-01-27
hCoV-19/Bulgaria/21BG_COV_EU_000065_Pl1/2021|EPI_ISL_1233505|2021-01-28
hCoV-19/Bulgaria/21BG_COV_EU_000067_Pl1/2021|EPI_ISL_1233507|2021-01-29
hCoV-19/Bulgaria/21BG_COV_EU_000068_Pl1/2021|EPI_ISL_1233508|2021-01-30
hCoV-19/Bulgaria/21BG_COV_EU_000081_Pl1/2020|EPI_ISL_1233521|2020-12-13
hCoV-19/Bulgaria/21BG_COV_EU_000086_Pl1/2020|EPI_ISL_1233526|2020-12-15
hCoV-19/Bulgaria/21BG_COV_EU_000098_Pl2/2021|EPI_ISL_1233538|2021-01-07
hCoV-19/Bulgaria/21BG_COV_EU_000102_Pl2/2021|EPI_ISL_1233542|2021-01-13
hCoV-19/Bulgaria/21BG_COV_EU_000103_Pl2/2021|EPI_ISL_1233543|2021-01-10
hCoV-19/Bulgaria/21BG_COV_EU_000106_Pl2/2021|EPI_ISL_1233546|2021-01-17
hCoV-19/Bulgaria/21BG_COV_EU_000107_Pl2/2021|EPI_ISL_1233547|2021-01-18
hCoV-19/Bulgaria/21BG_COV_EU_000108_Pl2/2021|EPI_ISL_1233548|2021-01-18
hCoV-19/Bulgaria/21BG_COV_EU_000109_Pl2/2021|EPI_ISL_1233549|2021-01-18
hCoV-19/Bulgaria/21BG_COV_EU_000111_Pl2/2021|EPI_ISL_1233551|2021-01-19
hCoV-19/Bulgaria/21BG_COV_EU_000112_Pl2/2021|EPI_ISL_1233552|2021-01-20
hCoV-19/Bulgaria/21BG_COV_EU_000114_Pl2/2021|EPI_ISL_1233554|2021-01-20
hCoV-19/Bulgaria/21BG_COV_EU_000115_Pl2/2021|EPI_ISL_1233555|2021-01-21
hCoV-19/Bulgaria/21BG_COV_EU_000116_Pl2/2021|EPI_ISL_1233556|2021-01-21
hCoV-19/Bulgaria/21BG_COV_EU_000117_Pl2/2021|EPI_ISL_1233557|2021-01-22
hCoV-19/Bulgaria/21BG_COV_EU_000118_Pl2/2021|EPI_ISL_1233558|2021-01-22
hCoV-19/Bulgaria/21BG_COV_EU_000119_Pl2/2021|EPI_ISL_1233559|2021-01-22
hCoV-19/Bulgaria/21BG_COV_EU_000120_Pl2/2021|EPI_ISL_1233560|2021-01-22
hCoV-19/Bulgaria/21BG_COV_EU_000121_Pl2/2021|EPI_ISL_1233561|2021-01-25
hCoV-19/Bulgaria/21BG_COV_EU_000122_Pl2/2021|EPI_ISL_1233562|2021-01-26
hCoV-19/Bulgaria/21BG_COV_EU_000124_Pl2/2021|EPI_ISL_1233564|2021-01-27
hCoV-19/Bulgaria/21BG_COV_EU_000125_Pl2/2021|EPI_ISL_1233565|2021-02-01
hCoV-19/Bulgaria/21BG_COV_EU_000126_Pl2/2021|EPI_ISL_1233566|2021-02-01
hCoV-19/Bulgaria/21BG_COV_EU_000128_Pl2/2021|EPI_ISL_1233568|2021-02-01
hCoV-19/Bulgaria/21BG_COV_EU_000129_Pl2/2021|EPI_ISL_1233569|2021-02-03
hCoV-19/Bulgaria/21BG_COV_EU_000130_Pl2/2021|EPI_ISL_1233570|2021-02-03
hCoV-19/Bulgaria/21BG_COV_EU_000131_Pl2/2021|EPI_ISL_1233571|2021-02-03
hCoV-19/Bulgaria/21BG_COV_EU_000132_Pl2/2021|EPI_ISL_1233572|2021-02-03
hCoV-19/Bulgaria/21BG_COV_EU_000133_Pl2/2021|EPI_ISL_1233573|2021-02-01
hCoV-19/Bulgaria/21BG_COV_EU_000134_Pl2/2021|EPI_ISL_1233574|2021-02-02
hCoV-19/Bulgaria/21BG_COV_EU_000135_Pl2/2021|EPI_ISL_1233575|2021-02-02
hCoV-19/Bulgaria/21BG_COV_EU_000136_Pl2/2021|EPI_ISL_1233576|2021-02-03
hCoV-19/Bulgaria/21BG_COV_EU_000138_Pl2/2021|EPI_ISL_1233578|2021-02-04
hCoV-19/Bulgaria/21BG_COV_EU_000139_Pl2/2021|EPI_ISL_1233579|2021-02-04
hCoV-19/Bulgaria/21BG_COV_EU_000140_Pl2/2021|EPI_ISL_1233580|2021-02-04
hCoV-19/Bulgaria/21BG_COV_EU_000141_Pl2/2021|EPI_ISL_1233581|2021-02-04
hCoV-19/Bulgaria/21BG_COV_EU_000144_Pl2/2021|EPI_ISL_1233584|2021-02-03
hCoV-19/Bulgaria/21BG_COV_EU_000145_Pl2/2021|EPI_ISL_1233585|2021-02-03
hCoV-19/Bulgaria/21BG_COV_EU_000146_Pl2/2021|EPI_ISL_1233586|2021-02-04
hCoV-19/Bulgaria/21BG_COV_EU_000147_Pl2/2021|EPI_ISL_1233587|2021-02-04
hCoV-19/Bulgaria/21BG_COV_EU_000149_Pl2/2021|EPI_ISL_1233589|2021-02-05
hCoV-19/Bulgaria/21BG_COV_EU_000151_Pl2/2021|EPI_ISL_1233591|2021-02-05
hCoV-19/Bulgaria/21BG_COV_EU_000152_Pl2/2021|EPI_ISL_1233592|2021-02-05
hCoV-19/Bulgaria/21BG_COV_EU_000153_Pl2/2021|EPI_ISL_1233593|2021-02-05
hCoV-19/Bulgaria/21BG_COV_EU_000159_Pl2/2021|EPI_ISL_1233599|2021-02-06
hCoV-19/Bulgaria/21BG_COV_EU_000160_Pl2/2021|EPI_ISL_1233600|2021-02-06
hCoV-19/Bulgaria/21BG_COV_EU_000161_Pl2/2021|EPI_ISL_1233601|2021-02-06
hCoV-19/Bulgaria/21BG_COV_EU_000162_Pl2/2021|EPI_ISL_1233602|2021-02-05
hCoV-19/Bulgaria/21BG_COV_EU_000163_Pl2/2021|EPI_ISL_1233603|2021-02-05
hCoV-19/Bulgaria/21BG_COV_EU_000164_Pl2/2021|EPI_ISL_1233604|2021-02-05
hCoV-19/Bulgaria/21BG_COV_EU_000165_Pl2/2021|EPI_ISL_1233605|2021-02-05
hCoV-19/Bulgaria/21BG_COV_EU_000166_Pl2/2021|EPI_ISL_1233606|2021-02-05
hCoV-19/Bulgaria/21BG_COV_EU_000167_Pl2/2021|EPI_ISL_1233607|2021-02-05
hCoV-19/Bulgaria/21BG_COV_EU_000168_Pl2/2021|EPI_ISL_1233608|2021-02-07
hCoV-19/Bulgaria/21BG_COV_EU_000169_Pl2/2021|EPI_ISL_1233609|2021-02-07
hCoV-19/Bulgaria/21BG_COV_EU_000171_Pl2/2021|EPI_ISL_1233611|2021-02-07
hCoV-19/Bulgaria/21BG_COV_EU_000172_Pl2/2021|EPI_ISL_1233612|2021-02-07
hCoV-19/Bulgaria/21BG_COV_EU_000173_Pl2/2021|EPI_ISL_1233613|2021-02-07
hCoV-19/Bulgaria/21BG_COV_EU_000175_Pl2/2021|EPI_ISL_1233615|2021-02-08
hCoV-19/Bulgaria/21BG_COV_EU_000176_Pl2/2021|EPI_ISL_1233616|2021-02-08
hCoV-19/Bulgaria/21BG_COV_EU_000177_Pl2/2021|EPI_ISL_1233617|2021-02-08
hCoV-19/Bulgaria/21BG_COV_EU_000178_Pl2/2021|EPI_ISL_1233618|2021-02-08
hCoV-19/Bulgaria/21BG_COV_EU_000179_Pl2/2021|EPI_ISL_1233619|2021-02-08
hCoV-19/Bulgaria/21BG_COV_EU_000181_Pl2/2021|EPI_ISL_1233620|2021-02-07
hCoV-19/Bulgaria/21BG_COV_EU_000182_Pl2/2021|EPI_ISL_1233621|2021-02-08
hCoV-19/Bulgaria/21BG_COV_EU_000183_Pl2/2021|EPI_ISL_1233622|2021-02-09
hCoV-19/Bulgaria/21BG-EU_000189_Pl3/2021|EPI_ISL_1231546|2021-02-08
hCoV-19/Bulgaria/21BG-EU_000191_Pl3/2021|EPI_ISL_1231687|2021-02-07
hCoV-19/Bulgaria/21BG-EU_000192_Pl3/2021|EPI_ISL_1231688|2021-02-07
hCoV-19/Bulgaria/21BG-EU_000193_Pl3/2021|EPI_ISL_1231689|2021-02-08
hCoV-19/Bulgaria/21BG-EU_000194_Pl3/2021|EPI_ISL_1231547|2021-02-09
hCoV-19/Bulgaria/21BG-EU_000195_Pl3/2021|EPI_ISL_1231548|2021-02-08
hCoV-19/Bulgaria/21BG-EU_000196_Pl3/2021|EPI_ISL_1231550|2021-02-08
hCoV-19/Bulgaria/21BG-EU_000200_Pl3/2021|EPI_ISL_1231551|2021-02-09
hCoV-19/Bulgaria/21BG-EU_000201_Pl3/2021|EPI_ISL_1231691|2021-02-09
hCoV-19/Bulgaria/21BG-EU_000202_Pl3/2021|EPI_ISL_1231552|2021-02-09
hCoV-19/Bulgaria/21BG-EU_000203_Pl3/2021|EPI_ISL_1231692|2021-02-10
hCoV-19/Bulgaria/21BG-EU_000204_Pl3/2021|EPI_ISL_1231693|2021-02-10
hCoV-19/Bulgaria/21BG-EU_000206_Pl3/2021|EPI_ISL_1231554|2021-02-10
hCoV-19/Bulgaria/21BG-EU_000207_Pl3/2021|EPI_ISL_1231555|2021-02-09
hCoV-19/Bulgaria/21BG-EU_000209_Pl3/2021|EPI_ISL_1231556|2021-02-11
hCoV-19/Bulgaria/21BG-EU_000210_Pl3/2021|EPI_ISL_1231558|2021-02-11
hCoV-19/Bulgaria/21BG-EU_000211_Pl3/2021|EPI_ISL_1231695|2021-02-11
hCoV-19/Bulgaria/21BG-EU_000212_Pl3/2021|EPI_ISL_1231559|2021-02-11
hCoV-19/Bulgaria/21BG-EU_000213_Pl3/2021|EPI_ISL_1231696|2021-02-11
hCoV-19/Bulgaria/21BG-EU_000214_Pl3/2021|EPI_ISL_1231544|2021-02-10
hCoV-19/Bulgaria/21BG-EU_000215_Pl3/2021|EPI_ISL_1231560|2021-02-10
hCoV-19/Bulgaria/21BG-EU_000216_Pl3/2021|EPI_ISL_1231562|2021-02-10
hCoV-19/Bulgaria/21BG-EU_000217_Pl3/2021|EPI_ISL_1231563|2021-02-11
hCoV-19/Bulgaria/21BG-EU_000218_Pl3/2021|EPI_ISL_1231564|2021-02-11
hCoV-19/Bulgaria/21BG-EU_000219_Pl3/2021|EPI_ISL_1231566|2021-02-11
hCoV-19/Bulgaria/21BG-EU_000220_Pl3/2021|EPI_ISL_1231567|2021-02-11
hCoV-19/Bulgaria/21BG-EU_000221_Pl3/2021|EPI_ISL_1231568|2021-02-11
hCoV-19/Bulgaria/21BG-EU_000222_Pl3/2021|EPI_ISL_1231697|2021-02-11
hCoV-19/Bulgaria/21BG-EU_000223_Pl3/2021|EPI_ISL_1231570|2021-02-12
hCoV-19/Bulgaria/21BG-EU_000225_Pl3/2021|EPI_ISL_1231571|2021-02-12
hCoV-19/Bulgaria/21BG-EU_000227_Pl3/2021|EPI_ISL_1231572|2021-02-12
hCoV-19/Bulgaria/21BG-EU_000229_Pl3/2021|EPI_ISL_1231699|2021-02-11
hCoV-19/Bulgaria/21BG-EU_000230_Pl3/2021|EPI_ISL_1231700|2021-02-12
hCoV-19/Bulgaria/21BG-EU_000231_Pl3/2021|EPI_ISL_1231701|2021-02-12
hCoV-19/Bulgaria/21BG-EU_000232_Pl3/2021|EPI_ISL_1231703|2021-02-11
hCoV-19/Bulgaria/21BG-EU_000233_Pl3/2021|EPI_ISL_1231704|2021-02-11
hCoV-19/Bulgaria/21BG-EU_000234_Pl3/2021|EPI_ISL_1231705|2021-02-11
hCoV-19/Bulgaria/21BG-EU_000235_Pl3/2021|EPI_ISL_1231574|2021-02-12
hCoV-19/Bulgaria/21BG-EU_000236_Pl3/2021|EPI_ISL_1231575|2021-02-12
hCoV-19/Bulgaria/21BG-EU_000237_Pl3/2021|EPI_ISL_1231707|2021-02-12
hCoV-19/Bulgaria/21BG-EU_000238_Pl3/2021|EPI_ISL_1231576|2021-02-13
hCoV-19/Bulgaria/21BG-EU_000239_Pl3/2021|EPI_ISL_1231708|2021-02-12
hCoV-19/Bulgaria/21BG-EU_000240_Pl3/2021|EPI_ISL_1231578|2021-02-12
hCoV-19/Bulgaria/21BG-EU_000241_Pl3/2021|EPI_ISL_1231579|2021-02-12
hCoV-19/Bulgaria/21BG-EU_000242_Pl3/2021|EPI_ISL_1231580|2021-02-13
hCoV-19/Bulgaria/21BG-EU_000244_Pl3/2021|EPI_ISL_1231709|2021-02-13
hCoV-19/Bulgaria/21BG-EU_000245_Pl3/2021|EPI_ISL_1231582|2021-02-13
hCoV-19/Bulgaria/21BG-EU_000246_Pl3/2021|EPI_ISL_1231711|2021-02-12
hCoV-19/Bulgaria/21BG-EU_000247_Pl3/2021|EPI_ISL_1231712|2021-02-12
hCoV-19/Bulgaria/21BG-EU_000248_Pl3/2021|EPI_ISL_1231713|2021-02-13
hCoV-19/Bulgaria/21BG-EU_000249_Pl3/2021|EPI_ISL_1231715|2021-02-13
hCoV-19/Bulgaria/21BG-EU_000250_Pl3/2021|EPI_ISL_1231716|2021-02-15
hCoV-19/Bulgaria/21BG-EU_000251_Pl3/2021|EPI_ISL_1231717|2021-02-14
hCoV-19/Bulgaria/21BG-EU_000252_Pl3/2021|EPI_ISL_1231583|2021-02-15
hCoV-19/Bulgaria/21BG-EU_000253_Pl3/2021|EPI_ISL_1231584|2021-02-15
hCoV-19/Bulgaria/21BG-EU_000254_Pl3/2021|EPI_ISL_1231586|2021-02-15
hCoV-19/Bulgaria/21BG-EU_000256_Pl3/2021|EPI_ISL_1231718|2021-02-15
hCoV-19/Bulgaria/21BG-EU_000257_Pl3/2021|EPI_ISL_1231720|2021-02-15
hCoV-19/Bulgaria/21BG-EU_000258_Pl3/2021|EPI_ISL_1231587|2021-02-15
hCoV-19/Bulgaria/21BG-EU_000259_Pl3/2021|EPI_ISL_1231588|2021-02-15
hCoV-19/Bulgaria/21BG-EU_000260_Pl3/2021|EPI_ISL_1231589|2021-02-16
hCoV-19/Bulgaria/21BG-EU_000261_Pl3/2021|EPI_ISL_1231721|2021-02-16
hCoV-19/Bulgaria/21BG-EU_000262_Pl3/2021|EPI_ISL_1231591|2021-02-16
hCoV-19/Bulgaria/21BG-EU_000263_Pl3/2021|EPI_ISL_1231722|2021-02-16
hCoV-19/Bulgaria/21BG-EU_000264_Pl3/2021|EPI_ISL_1231592|2021-02-15
hCoV-19/Bulgaria/21BG-EU_000265_Pl3/2021|EPI_ISL_1231593|2021-02-16
hCoV-19/Bulgaria/21BG-EU_000266_Pl3/2021|EPI_ISL_1231595|2021-02-16
hCoV-19/Bulgaria/21BG-EU_000267_Pl3/2021|EPI_ISL_1231596|2021-02-16
hCoV-19/Bulgaria/21BG-EU_000268_Pl3/2021|EPI_ISL_1231597|2021-02-15
hCoV-19/Bulgaria/21BG-EU_000269_Pl3/2021|EPI_ISL_1231724|2021-02-16
hCoV-19/Bulgaria/21BG-EU_000270_Pl3/2021|EPI_ISL_1231599|2021-02-16
hCoV-19/Bulgaria/21BG-EU_000271_Pl3/2021|EPI_ISL_1231725|2021-02-16
hCoV-19/Bulgaria/21BG-EU_000272_Pl3/2021|EPI_ISL_1231600|2021-02-16
hCoV-19/Bulgaria/21BG-EU_000273_Pl3/2021|EPI_ISL_1231726|2021-02-16
hCoV-19/Bulgaria/21BG-EU_000274_Pl3/2021|EPI_ISL_1231601|2021-02-16
hCoV-19/Bulgaria/21BG-EU_000276_Pl3/2021|EPI_ISL_1231603|2021-02-16
hCoV-19/Bulgaria/21BG-EU_000277_Pl3/2021|EPI_ISL_1231604|2021-01-29
hCoV-19/Bulgaria/21BG-EU_000278_Pl3/2021|EPI_ISL_1231605|2021-01-29
hCoV-19/Bulgaria/21BG-EU_000282_Pl3/2021|EPI_ISL_1231607|2021-01-29
hCoV-19/Bulgaria/21BG-EU_000284_Pl4/2021|EPI_ISL_1231608|2021-01-29
hCoV-19/Bulgaria/21BG-EU_000285_Pl4/2021|EPI_ISL_1231532|2021-01-29
hCoV-19/Bulgaria/21BG-EU_000288_Pl4/2021|EPI_ISL_1231609|2021-01-29
hCoV-19/Bulgaria/21BG-EU_000290_Pl4/2021|EPI_ISL_1231611|2021-01-29
hCoV-19/Bulgaria/21BG-EU_000291_Pl4/2021|EPI_ISL_1231612|2021-01-29
hCoV-19/Bulgaria/21BG-EU_000293_Pl4/2021|EPI_ISL_1231536|2021-01-29
hCoV-19/Bulgaria/21BG-EU_000294_Pl4/2021|EPI_ISL_1231613|2021-01-29
hCoV-19/Bulgaria/21BG-EU_000295_Pl4/2021|EPI_ISL_1231614|2021-01-28
hCoV-19/Bulgaria/21BG-EU_000297_Pl4/2021|EPI_ISL_1231616|2021-01-29
hCoV-19/Bulgaria/21BG-EU_000298_Pl4/2021|EPI_ISL_1231617|2021-01-29
hCoV-19/Bulgaria/21BG-EU_000299_Pl4/2021|EPI_ISL_1231619|2021-01-29
hCoV-19/Bulgaria/21BG-EU_000300_Pl4/2021|EPI_ISL_1231534|2021-01-29
hCoV-19/Bulgaria/21BG-EU_000301_Pl4/2021|EPI_ISL_1231728|2021-01-29
hCoV-19/Bulgaria/21BG-EU_000302_Pl4/2021|EPI_ISL_1231620|2021-01-29
hCoV-19/Bulgaria/21BG-EU_000306_Pl4/2021|EPI_ISL_1231621|2021-02-01
hCoV-19/Bulgaria/21BG-EU_000307_Pl4/2021|EPI_ISL_1231622|2021-02-01
hCoV-19/Bulgaria/21BG-EU_000308_Pl4/2021|EPI_ISL_1231624|2021-02-01
hCoV-19/Bulgaria/21BG-EU_000309_Pl4/2021|EPI_ISL_1231625|2021-02-01
hCoV-19/Bulgaria/21BG-EU_000310_Pl4/2021|EPI_ISL_1231540|2021-02-01
hCoV-19/Bulgaria/21BG-EU_000311_Pl4/2021|EPI_ISL_1231627|2021-01-29
hCoV-19/Bulgaria/21BG-EU_000313_Pl4/2021|EPI_ISL_1231628|2021-02-02
hCoV-19/Bulgaria/21BG-EU_000315_Pl4/2021|EPI_ISL_1231629|2021-02-02
hCoV-19/Bulgaria/21BG-EU_000316_Pl4/2021|EPI_ISL_1231631|2021-02-02
hCoV-19/Bulgaria/21BG-EU_000318_Pl4/2021|EPI_ISL_1231632|2021-02-02
hCoV-19/Bulgaria/21BG-EU_000319_Pl4/2021|EPI_ISL_1231633|2021-02-02
hCoV-19/Bulgaria/21BG-EU_000322_Pl4/2021|EPI_ISL_1231635|2021-02-02
hCoV-19/Bulgaria/21BG-EU_000323_Pl4/2021|EPI_ISL_1231636|2021-02-02
hCoV-19/Bulgaria/21BG-EU_000324_Pl4/2021|EPI_ISL_1231637|2021-02-02
hCoV-19/Bulgaria/21BG-EU_000325_Pl4/2021|EPI_ISL_1231639|2021-02-02
hCoV-19/Bulgaria/21BG-EU_000326_Pl4/2021|EPI_ISL_1231543|2021-02-02
hCoV-19/Bulgaria/21BG-EU_000327_Pl4/2021|EPI_ISL_1231640|2021-02-02
hCoV-19/Bulgaria/21BG-EU_000328_Pl4/2021|EPI_ISL_1231641|2021-02-02
hCoV-19/Bulgaria/21BG-EU_000329_Pl4/2021|EPI_ISL_1231643|2021-02-02
hCoV-19/Bulgaria/21BG-EU_000330_Pl4/2021|EPI_ISL_1231539|2021-02-02
hCoV-19/Bulgaria/21BG-EU_000331_Pl4/2021|EPI_ISL_1231644|2021-02-02
hCoV-19/Bulgaria/21BG-EU_000332_Pl4/2021|EPI_ISL_1231538|2021-02-02
hCoV-19/Bulgaria/21BG-EU_000333_Pl4/2021|EPI_ISL_1231729|2021-02-02
hCoV-19/Bulgaria/21BG-EU_000334_Pl4/2021|EPI_ISL_1231731|2021-02-02
hCoV-19/Bulgaria/21BG-EU_000335_Pl4/2021|EPI_ISL_1231645|2021-02-02
hCoV-19/Bulgaria/21BG-EU_000337_Pl4/2021|EPI_ISL_1231647|2021-02-02
hCoV-19/Bulgaria/21BG-EU_000338_Pl4/2021|EPI_ISL_1231648|2021-02-02
hCoV-19/Bulgaria/21BG-EU_000339_Pl4/2021|EPI_ISL_1231649|2021-02-02
hCoV-19/Bulgaria/21BG-EU_000340_Pl4/2021|EPI_ISL_1231650|2021-02-03
hCoV-19/Bulgaria/21BG-EU_000341_Pl4/2021|EPI_ISL_1231732|2021-02-03
hCoV-19/Bulgaria/21BG-EU_000343_Pl4/2021|EPI_ISL_1231652|2021-02-03
hCoV-19/Bulgaria/21BG-EU_000345_Pl4/2021|EPI_ISL_1231653|2021-02-03
hCoV-19/Bulgaria/21BG-EU_000346_Pl4/2021|EPI_ISL_1231654|2021-02-03
hCoV-19/Bulgaria/21BG-EU_000349_Pl4/2021|EPI_ISL_1231656|2021-02-03
hCoV-19/Bulgaria/21BG-EU_000350_Pl4/2021|EPI_ISL_1231657|2021-02-03
hCoV-19/Bulgaria/21BG-EU_000351_Pl4/2021|EPI_ISL_1231658|2021-02-03
hCoV-19/Bulgaria/21BG-EU_000352_Pl4/2021|EPI_ISL_1231660|2021-02-03
hCoV-19/Bulgaria/21BG-EU_000353_Pl4/2021|EPI_ISL_1231661|2021-02-03
hCoV-19/Bulgaria/21BG-EU_000354_Pl4/2021|EPI_ISL_1231662|2021-02-03
hCoV-19/Bulgaria/21BG-EU_000355_Pl4/2021|EPI_ISL_1231664|2021-02-03
hCoV-19/Bulgaria/21BG-EU_000356_Pl4/2021|EPI_ISL_1231665|2021-02-11
hCoV-19/Bulgaria/21BG-EU_000357_Pl4/2021|EPI_ISL_1231667|2021-02-11
hCoV-19/Bulgaria/21BG-EU_000358_Pl4/2021|EPI_ISL_1231733|2021-02-11
hCoV-19/Bulgaria/21BG-EU_000359_Pl4/2021|EPI_ISL_1231668|2021-02-11
hCoV-19/Bulgaria/21BG-EU_000360_Pl4/2021|EPI_ISL_1231734|2021-02-11
hCoV-19/Bulgaria/21BG-EU_000361_Pl4/2021|EPI_ISL_1231669|2021-02-11
hCoV-19/Bulgaria/21BG-EU_000362_Pl4/2021|EPI_ISL_1231671|2021-02-12
hCoV-19/Bulgaria/21BG-EU_000363_Pl4/2021|EPI_ISL_1231672|2021-02-12
hCoV-19/Bulgaria/21BG-EU_000364_Pl4/2021|EPI_ISL_1231673|2021-02-12
hCoV-19/Bulgaria/21BG-EU_000365_Pl4/2021|EPI_ISL_1231674|2021-02-12
hCoV-19/Bulgaria/21BG-EU_000366_Pl4/2021|EPI_ISL_1231676|2021-02-12
hCoV-19/Bulgaria/21BG-EU_000367_Pl4/2021|EPI_ISL_1231677|2021-02-12
hCoV-19/Bulgaria/21BG-EU_000368_Pl4/2021|EPI_ISL_1231679|2021-02-12
hCoV-19/Bulgaria/21BG-EU_000369_Pl4/2021|EPI_ISL_1231736|2021-02-12
hCoV-19/Bulgaria/21BG-EU_000370_Pl4/2021|EPI_ISL_1231737|2021-02-12
hCoV-19/Bulgaria/21BG-EU_000371_Pl4/2021|EPI_ISL_1231738|2021-02-12
hCoV-19/Bulgaria/21BG-EU_000372_Pl4/2021|EPI_ISL_1231680|2021-02-15
hCoV-19/Bulgaria/21BG-EU_000373_Pl4/2021|EPI_ISL_1231681|2021-02-15
hCoV-19/Bulgaria/21BG-EU_000374_Pl4/2021|EPI_ISL_1231740|2021-02-15
hCoV-19/Bulgaria/21BG-EU_000375_Pl4/2021|EPI_ISL_1231683|2021-02-15
hCoV-19/Bulgaria/21BG-EU_000376_Pl4/2021|EPI_ISL_1231684|2021-02-15
hCoV-19/Canada/NL-NML-16811/2021|EPI_ISL_1278103|2021-02-08
hCoV-19/Canada/NL-NML-16818/2021|EPI_ISL_1278110|2021-02-10
hCoV-19/Canada/NL-NML-16827/2021|EPI_ISL_1278119|2021-02-12
hCoV-19/Czech Republic/CoV157998/2021|EPI_ISL_1233820|2021-03-01
hCoV-19/Czech Republic/CoV158000/2021|EPI_ISL_1233822|2021-03-01
hCoV-19/Czech Republic/CoV158001/2021|EPI_ISL_1233823|2021-03-01
hCoV-19/Czech Republic/CoV158002/2021|EPI_ISL_1233824|2021-03-01
hCoV-19/Czech Republic/CoV158003/2021|EPI_ISL_1233825|2021-03-01
hCoV-19/Czech Republic/CoV158006/2021|EPI_ISL_1233826|2021-03-01
hCoV-19/Czech Republic/CoV158009/2021|EPI_ISL_1233827|2021-03-01
hCoV-19/Czech Republic/CoV158017/2021|EPI_ISL_1233828|2021-03-01
hCoV-19/Czech Republic/CoV158018/2021|EPI_ISL_1233829|2021-03-01
hCoV-19/Czech Republic/CoV158021/2021|EPI_ISL_1233830|2021-03-01
hCoV-19/Czech Republic/CoV158026/2021|EPI_ISL_1233831|2021-03-01
hCoV-19/Czech Republic/CoV158027/2021|EPI_ISL_1233832|2021-03-01
hCoV-19/Czech Republic/CoV158034/2021|EPI_ISL_1233833|2021-03-01
hCoV-19/Czech Republic/CoV158047/2021|EPI_ISL_1233834|2021-03-01
hCoV-19/Czech Republic/CoV158064/2021|EPI_ISL_1233835|2021-03-01
hCoV-19/Czech Republic/CoV158076/2021|EPI_ISL_1233837|2021-03-01
hCoV-19/Czech Republic/CoV158079/2021|EPI_ISL_1233838|2021-03-01
hCoV-19/Czech Republic/CoV158080/2021|EPI_ISL_1233839|2021-03-01
hCoV-19/Czech Republic/CoV158082/2021|EPI_ISL_1233840|2021-03-01
hCoV-19/Czech Republic/CoV158098/2021|EPI_ISL_1233841|2021-03-01
hCoV-19/Czech Republic/CoV158100/2021|EPI_ISL_1233842|2021-03-01
hCoV-19/Czech Republic/CoV158101/2021|EPI_ISL_1233843|2021-03-01
hCoV-19/Czech Republic/CoV158108/2021|EPI_ISL_1233844|2021-03-01
hCoV-19/Czech Republic/CoV158112/2021|EPI_ISL_1233845|2021-03-01
hCoV-19/Czech Republic/CoV158114/2021|EPI_ISL_1233846|2021-03-01
hCoV-19/Czech Republic/CoV158115/2021|EPI_ISL_1233847|2021-03-01
hCoV-19/Czech Republic/CoV158118/2021|EPI_ISL_1233849|2021-03-01
hCoV-19/Czech Republic/CoV158121/2021|EPI_ISL_1233850|2021-03-01
hCoV-19/Czech Republic/CoV158125/2021|EPI_ISL_1233852|2021-03-01
hCoV-19/Czech Republic/CoV158126/2021|EPI_ISL_1233853|2021-03-01
hCoV-19/Czech Republic/CoV158127/2021|EPI_ISL_1233854|2021-03-01
hCoV-19/Czech Republic/CoV158128/2021|EPI_ISL_1233855|2021-03-01
hCoV-19/Czech Republic/CoV158130/2021|EPI_ISL_1233857|2021-03-01
hCoV-19/Czech Republic/CoV158131/2021|EPI_ISL_1233858|2021-03-01
hCoV-19/Czech Republic/CoV158132/2021|EPI_ISL_1233859|2021-03-01
hCoV-19/Czech Republic/CoV158136/2021|EPI_ISL_1233860|2021-03-01
hCoV-19/Czech Republic/CoV158138/2021|EPI_ISL_1233861|2021-03-01
hCoV-19/Czech Republic/CoV158139/2021|EPI_ISL_1233862|2021-03-01
hCoV-19/Czech Republic/CoV158140/2021|EPI_ISL_1233863|2021-03-01
hCoV-19/Czech Republic/CoV158143/2021|EPI_ISL_1233864|2021-03-01
hCoV-19/Czech Republic/CoV158148/2021|EPI_ISL_1233865|2021-03-01
hCoV-19/Czech Republic/CoV158150/2021|EPI_ISL_1233866|2021-03-01
hCoV-19/Czech Republic/NRL_234/2021|EPI_ISL_850679|2021-01-05
hCoV-19/Czech Republic/NRL_235/2021|EPI_ISL_850680|2021-01-04
hCoV-19/Czech Republic/NRL_236/2021|EPI_ISL_850681|2021-01-04
hCoV-19/Czech Republic/NRL_237/2021|EPI_ISL_850682|2021-01-04
hCoV-19/Czech Republic/NRL_238/2021|EPI_ISL_850683|2021-01-04
hCoV-19/Czech Republic/NRL_239/2021|EPI_ISL_850684|2021-01-05
hCoV-19/Czech Republic/NRL_240/2021|EPI_ISL_850685|2021-01-05
hCoV-19/Czech Republic/NRL_241/2021|EPI_ISL_850686|2021-01-05
hCoV-19/Czech Republic/NRL_242/2021|EPI_ISL_882944|2021-01-05
hCoV-19/Czech Republic/NRL_276/2021|EPI_ISL_882952|2021-01-06
hCoV-19/Czech Republic/NRL_551-1/2021|EPI_ISL_960404|2021-01-08
hCoV-19/Czech Republic/NRL_551-2/2021|EPI_ISL_960405|2021-01-11
hCoV-19/Czech Republic/NRL_599/2021|EPI_ISL_960406|2021-01-17
hCoV-19/Ecuador/INSPI-179112/2021|EPI_ISL_806544|2021-01-05
hCoV-19/env/Austria/CeMM3813/2021|EPI_ISL_1117783|2021-02-03
hCoV-19/env/Austria/CeMM3822/2021|EPI_ISL_1117803|2021-02-09
hCoV-19/env/Austria/CeMM3825/2021|EPI_ISL_1117781|2021-02-09
hCoV-19/env/Austria/CeMM3830/2021|EPI_ISL_1117793|2021-02-08
hCoV-19/env/Austria/CeMM3833/2021|EPI_ISL_1117892|2021-02-04
hCoV-19/env/Austria/CeMM4223/2021|EPI_ISL_1180900|2021-02-07
hCoV-19/env/Austria/CeMM4224/2021|EPI_ISL_1180901|2021-02-10
hCoV-19/env/Austria/CeMM4225/2021|EPI_ISL_1180902|2021-02-14
hCoV-19/env/Austria/CeMM4236/2021|EPI_ISL_1180912|2021-02-15
hCoV-19/env/Austria/CeMM4243/2021|EPI_ISL_1180918|2021-02-16
hCoV-19/env/Austria/CeMM4245/2021|EPI_ISL_1180919|2021-02-17
hCoV-19/env/Austria/CeMM4509/2021|EPI_ISL_1209335|2021-02-20
hCoV-19/env/Austria/CeMM4511/2021|EPI_ISL_1209337|2021-02-22
hCoV-19/env/Austria/CeMM4512/2021|EPI_ISL_1209338|2021-02-22
hCoV-19/env/Austria/CeMM4515/2021|EPI_ISL_1209340|2021-02-18
hCoV-19/env/Austria/CeMM4523/2021|EPI_ISL_1209344|2021-02-21
hCoV-19/env/Austria/CeMM4527/2021|EPI_ISL_1209347|2021-02-17
hCoV-19/env/Austria/CeMM4540/2021|EPI_ISL_1209356|2021-02-22
hCoV-19/env/Austria/CeMM4543/2021|EPI_ISL_1209359|2021-02-23
hCoV-19/env/Austria/CeMM4547/2021|EPI_ISL_1209363|2021-02-23
hCoV-19/env/Austria/CeMM4651/2021|EPI_ISL_1209369|2021-02-20
hCoV-19/Estonia/151019/2021|EPI_ISL_1138561|2021-02-05
hCoV-19/Estonia/151081/2021|EPI_ISL_1190935|2021-02-10
hCoV-19/Estonia/152057/2021|EPI_ISL_1259179|2021-02-18
hCoV-19/Estonia/15610782/2021|EPI_ISL_1190931|2021-02-10
hCoV-19/Estonia/15620573/2021|EPI_ISL_1259119|2021-02-16
hCoV-19/Estonia/15620584/2021|EPI_ISL_1259097|2021-02-16
hCoV-19/Estonia/15620691/2021|EPI_ISL_1259130|2021-02-16
hCoV-19/Estonia/15620760/2021|EPI_ISL_1259132|2021-02-16
hCoV-19/Estonia/15620770/2021|EPI_ISL_1259150|2021-02-16
hCoV-19/Estonia/15620771/2021|EPI_ISL_1259133|2021-02-16
hCoV-19/Estonia/15620777/2021|EPI_ISL_1259111|2021-02-16
hCoV-19/Estonia/15620784/2021|EPI_ISL_1259146|2021-02-16
hCoV-19/Estonia/15620785/2021|EPI_ISL_1259115|2021-02-16
hCoV-19/Estonia/15620802/2021|EPI_ISL_1259100|2021-02-16
hCoV-19/Estonia/15620809/2021|EPI_ISL_1259124|2021-02-16
hCoV-19/Estonia/15620814/2021|EPI_ISL_1259126|2021-02-16
hCoV-19/Estonia/15620905/2021|EPI_ISL_1259051|2021-02-16
hCoV-19/Estonia/15620949/2021|EPI_ISL_1259127|2021-02-16
hCoV-19/Estonia/15620950/2021|EPI_ISL_1259105|2021-02-16
hCoV-19/Estonia/15673423/2021|EPI_ISL_1138573|2021-02-10
hCoV-19/Estonia/15701851/2021|EPI_ISL_1190911|2021-02-10
hCoV-19/Estonia/15701852/2021|EPI_ISL_1190912|2021-02-10
hCoV-19/Estonia/15701860/2021|EPI_ISL_1190914|2021-02-10
hCoV-19/Estonia/15738095/2021|EPI_ISL_1259062|2021-02-16
hCoV-19/Estonia/15738108/2021|EPI_ISL_1259061|2021-02-16
hCoV-19/Estonia/15753140/2021|EPI_ISL_1190906|2021-02-10
hCoV-19/Estonia/15780345/2021|EPI_ISL_1259060|2021-02-16
hCoV-19/Estonia/16105531/2021|EPI_ISL_1259087|2021-02-16
hCoV-19/Estonia/16105550/2021|EPI_ISL_1259086|2021-02-16
hCoV-19/Estonia/16105556/2021|EPI_ISL_1259084|2021-02-16
hCoV-19/Estonia/16115105/2021|EPI_ISL_1190927|2021-02-10
hCoV-19/Estonia/16115670/2021|EPI_ISL_1259050|2021-02-16
hCoV-19/Estonia/16115966/2021|EPI_ISL_1259047|2021-02-16
hCoV-19/Estonia/16115991/2021|EPI_ISL_1259125|2021-02-16
hCoV-19/Estonia/16130057/2021|EPI_ISL_1259067|2021-02-16
hCoV-19/Estonia/16145887/2021|EPI_ISL_1190925|2021-02-10
hCoV-19/Estonia/16145903/2021|EPI_ISL_1190923|2021-02-10
hCoV-19/Estonia/16190079/2021|EPI_ISL_1259153|2021-02-16
hCoV-19/Estonia/16190087/2021|EPI_ISL_1259145|2021-02-16
hCoV-19/Estonia/210207445-01/2021|EPI_ISL_1259038|2021-02-16
hCoV-19/Estonia/210207596-01/2021|EPI_ISL_1259074|2021-02-16
hCoV-19/Estonia/922/2021|EPI_ISL_1190956|2021-02-13
hCoV-19/Estonia/C010732/2021|EPI_ISL_1138588|2021-02-10
hCoV-19/Estonia/C010854/2021|EPI_ISL_1190933|2021-02-10
hCoV-19/Estonia/C010856/2021|EPI_ISL_1138592|2021-02-10
hCoV-19/Estonia/C014510/2021|EPI_ISL_1259066|2021-02-16
hCoV-19/Estonia/C014581/2021|EPI_ISL_1259068|2021-02-16
hCoV-19/Estonia/C015006/2021|EPI_ISL_1259138|2021-02-16
hCoV-19/Estonia/C015007/2021|EPI_ISL_1259139|2021-02-16
hCoV-19/Estonia/C015144/2021|EPI_ISL_1259151|2021-02-16
hCoV-19/France/APM-CERBAHC-20211018-72/2021|EPI_ISL_860716|2021-01-08
hCoV-19/France/ARA-CERBAHC-20211018-49/2021|EPI_ISL_861497|2021-01-18
hCoV-19/France/ARA-CERBAHC-20211018-58/2021|EPI_ISL_861500|2021-01-18
hCoV-19/France/ARA-CERBAHC-20211018-75/2021|EPI_ISL_861502|2021-01-18
hCoV-19/France/ARA-CERBAHC-20211018-83/2021|EPI_ISL_861501|2021-01-18
hCoV-19/France/ARA-CHUGA-1013249142/2021|EPI_ISL_1265624|2021-01-30
hCoV-19/France/ARA-CHUGA-1023311523/2021|EPI_ISL_1265637|2021-02-11
hCoV-19/France/ARA-IPP01212/2021|EPI_ISL_912549|2021-01-15
hCoV-19/France/BFC-IPP02683/2021|EPI_ISL_995469|2021-01-28
hCoV-19/France/BFC-IPP03709/2021|EPI_ISL_1060562|2021-02-11
hCoV-19/France/BRE-IPP00129/2021|EPI_ISL_846639|2021
hCoV-19/France/BRE-IPP00131/2021|EPI_ISL_846637|2021
hCoV-19/France/BRE-IPP00132/2021|EPI_ISL_846640|2021
hCoV-19/France/BRE-IPP00133/2021|EPI_ISL_846638|2021
hCoV-19/France/Bre-IPP00157/2021|EPI_ISL_855353|2021-01-02
hCoV-19/France/Bre-IPP00474/2021|EPI_ISL_861234|2021-01-08
hCoV-19/France/BRE-IPP00502/2021|EPI_ISL_872206|2021-01-07
hCoV-19/France/BRE-IPP00586/2021|EPI_ISL_883958|2021
hCoV-19/France/BRE-IPP00662/2021|EPI_ISL_872256|2021-01-07
hCoV-19/France/BRE-IPP01222/2021|EPI_ISL_912566|2021-01-14
hCoV-19/France/BRE-IPP01223/2021|EPI_ISL_912567|2021
hCoV-19/France/BRE-IPP01235/2021|EPI_ISL_940997|2021-01-08
hCoV-19/France/BRE-IPP01236/2021|EPI_ISL_940998|2021-01-09
hCoV-19/France/BRE-IPP01237/2021|EPI_ISL_940999|2021-01-13
hCoV-19/France/BRE-IPP01451/2021|EPI_ISL_935540|2021
hCoV-19/France/BRE-IPP01452/2021|EPI_ISL_935541|2021
hCoV-19/France/BRE-IPP01453/2021|EPI_ISL_935542|2021
hCoV-19/France/BRE-IPP01840/2021|EPI_ISL_953941|2021-01-12
hCoV-19/France/BRE-IPP01842/2021|EPI_ISL_953987|2021-01-19
hCoV-19/France/BRE-IPP01843/2021|EPI_ISL_953985|2021-01-20
hCoV-19/France/BRE-IPP01844/2021|EPI_ISL_953992|2021-01-16
hCoV-19/France/BRE-IPP01851/2021|EPI_ISL_953995|2021-01-13
hCoV-19/France/BRE-IPP01852/2021|EPI_ISL_953996|2021-01-13
hCoV-19/France/BRE-IPP01853/2021|EPI_ISL_953940|2021-01-14
hCoV-19/France/BRE-IPP01854/2021|EPI_ISL_953993|2021-01-16
hCoV-19/France/BRE-IPP01855/2021|EPI_ISL_953957|2021-01-15
hCoV-19/France/BRE-IPP01856/2021|EPI_ISL_953991|2021-01-17
hCoV-19/France/BRE-IPP01857/2021|EPI_ISL_953997|2021-01-07
hCoV-19/France/BRE-IPP02810/2021|EPI_ISL_1001365|2021-01-27
hCoV-19/France/BRE-IPP02811/2021|EPI_ISL_1001366|2021-01-27
hCoV-19/France/BRE-IPP02812/2021|EPI_ISL_1001321|2021-01-27
hCoV-19/France/BRE-IPP02814/2021|EPI_ISL_1001322|2021-01-27
hCoV-19/France/BRE-IPP02816/2021|EPI_ISL_1001323|2021-01-27
hCoV-19/France/BRE-IPP02817/2021|EPI_ISL_1001324|2021-01-27
hCoV-19/France/BRE-IPP02820/2021|EPI_ISL_1001301|2021-01-31
hCoV-19/France/BRE-IPP02849/2021|EPI_ISL_1001318|2021-01-28
hCoV-19/France/BRE-IPP02850/2021|EPI_ISL_1001310|2021-01-29
hCoV-19/France/BRE-IPP03377/2021|EPI_ISL_1060369|2021-02-09
hCoV-19/France/BRE-IPP03381/2021|EPI_ISL_1060370|2021-02-08
hCoV-19/France/BRE-IPP03627/2021|EPI_ISL_1060338|2021-01-25
hCoV-19/France/BRE-IPP03866/2021|EPI_ISL_1110397|2021-02-16
hCoV-19/France/BRE-IPP03867/2021|EPI_ISL_1110398|2021-02-15
hCoV-19/France/BRE-IPP03945/2020|EPI_ISL_1110410|2020-12-29
hCoV-19/France/BRE-IPP03947/2020|EPI_ISL_1110411|2020-12-30
hCoV-19/France/BRE-IPP03948/2020|EPI_ISL_1110412|2020-12-30
hCoV-19/France/BRE-IPP03960/2021|EPI_ISL_1110413|2021-01-08
hCoV-19/France/BRE-IPP03990/2021|EPI_ISL_1110929|2021-01-24
hCoV-19/France/BRE-IPP03994/2021|EPI_ISL_1110930|2021-01-25
hCoV-19/France/BRE-IPP03995/2021|EPI_ISL_1110899|2021-01-25
hCoV-19/France/BRE-IPP03996/2021|EPI_ISL_1110900|2021-01-26
hCoV-19/France/BRE-IPP03999/2021|EPI_ISL_1110901|2021-01-27
hCoV-19/France/BRE-IPP04001/2021|EPI_ISL_1110931|2021-01-28
hCoV-19/France/BRE-IPP04045/2021|EPI_ISL_1110932|2021-02-14
hCoV-19/France/BRE-IPP04050/2021|EPI_ISL_1110884|2021-02-15
hCoV-19/France/BRE-IPP04051/2021|EPI_ISL_1110885|2021-02-16
hCoV-19/France/BRE-IPP04174/2021|EPI_ISL_1110892|2021-02-16
hCoV-19/France/BRE-IPP04175/2021|EPI_ISL_1110893|2021-02-16
hCoV-19/France/BRE-IPP04177/2021|EPI_ISL_1110894|2021-02-16
hCoV-19/France/BRE-IPP04178/2021|EPI_ISL_1110927|2021-02-16
hCoV-19/France/BRE-IPP04179/2021|EPI_ISL_1110895|2021-02-17
hCoV-19/France/BRE-IPP04180/2021|EPI_ISL_1110896|2021-02-17
hCoV-19/France/BRE-IPP04181/2021|EPI_ISL_1110916|2021-02-16
hCoV-19/France/BRE-IPP04182/2021|EPI_ISL_1110897|2021-02-16
hCoV-19/France/BRE-IPP04183/2021|EPI_ISL_1110928|2021-02-16
hCoV-19/France/BRE-IPP04395/2021|EPI_ISL_1201521|2021-02-22
hCoV-19/France/BRE-IPP04478/2021|EPI_ISL_1219930|2021
hCoV-19/France/BRE-IPP04479/2021|EPI_ISL_1219931|2021
hCoV-19/France/BRE-IPP04595/2021|EPI_ISL_1233253|2021-03-02
hCoV-19/France/BRE-IPP04596/2021|EPI_ISL_1262755|2021-03-02
hCoV-19/France/BRE-IPP04597/2021|EPI_ISL_1262756|2021-03-02
hCoV-19/France/BRE-IPP04598/2021|EPI_ISL_1262757|2021-03-02
hCoV-19/France/BRE-IPP04599/2021|EPI_ISL_1262758|2021-03-02
hCoV-19/France/BRE-IPP04600/2021|EPI_ISL_1262759|2021-03-02
hCoV-19/France/BRE-IPP04604/2021|EPI_ISL_1262763|2021-03-02
hCoV-19/France/BRE-IPP04606/2021|EPI_ISL_1262764|2021-03-02
hCoV-19/France/BRE-IPP04607/2021|EPI_ISL_1262765|2021-03-02
hCoV-19/France/BRE-IPP04608/2021|EPI_ISL_1262766|2021-03-02
hCoV-19/France/BRE-IPP04609/2021|EPI_ISL_1262767|2021-03-02
hCoV-19/France/BRE-IPP04610/2021|EPI_ISL_1262768|2021-03-02
hCoV-19/France/BRE-IPP04611/2021|EPI_ISL_1262769|2021-03-02
hCoV-19/France/BRE-IPP04612/2021|EPI_ISL_1262770|2021-03-02
hCoV-19/France/BRE-IPP04617/2021|EPI_ISL_1262773|2021-03-02
hCoV-19/France/BRE-IPP04816/2021|EPI_ISL_1262917|2021-03-02
hCoV-19/France/BRE-IPP04821/2021|EPI_ISL_1262921|2021-03-02
hCoV-19/France/BRE-IPP04822/2021|EPI_ISL_1262922|2021-03-02
hCoV-19/France/BRE-IPP04823/2021|EPI_ISL_1262923|2021-03-02
hCoV-19/France/BRE-IPP04824/2021|EPI_ISL_1262924|2021-03-02
hCoV-19/France/BRE-IPP04827/2021|EPI_ISL_1262926|2021-03-01
hCoV-19/France/BRE-IPP04831/2021|EPI_ISL_1262928|2021-03-01
hCoV-19/France/BRE-IPP04832/2021|EPI_ISL_1262929|2021-03-02
hCoV-19/France/BRE-IPP04834/2021|EPI_ISL_1262930|2021-03-02
hCoV-19/France/BRE-IPP04836/2021|EPI_ISL_1262932|2021-03-02
hCoV-19/France/BRE-IPP04837/2021|EPI_ISL_1262933|2021-03-02
hCoV-19/France/Bre-IPP11367/2020|EPI_ISL_832194|2020-12-23
hCoV-19/France/Bre-IPP11368/2020|EPI_ISL_832195|2020-12-23
hCoV-19/France/Bre-IPP11371/2020|EPI_ISL_832198|2020
hCoV-19/France/CERBAHC-20211018-94/2021|EPI_ISL_861714|2021-01-07
hCoV-19/France/CERBAHC-20211018-95/2021|EPI_ISL_861715|2021-01-07
hCoV-19/France/CERBAHC-20211020-13/2021|EPI_ISL_861716|2021-01-08
hCoV-19/France/CERBAHC-20211020-18/2021|EPI_ISL_861727|2021-01-07
hCoV-19/France/CERBAHC-20211020-19/2021|EPI_ISL_861728|2021-01-08
hCoV-19/France/CVL-IPP00312/2021|EPI_ISL_860820|2021-01-08
hCoV-19/France/CVL-IPP00682/2021|EPI_ISL_872198|2021-01-05
hCoV-19/France/CVL-IPP01189/2021|EPI_ISL_912573|2021-01-13
hCoV-19/France/CVL-IPP01190/2021|EPI_ISL_912554|2021-01-12
hCoV-19/France/CVL-IPP01192/2021|EPI_ISL_912555|2021-01-13
hCoV-19/France/CVL-IPP01195/2021|EPI_ISL_912556|2021-01-12
hCoV-19/France/CVL-IPP01470/2021|EPI_ISL_935551|2021-01-13
hCoV-19/France/CVL-IPP01471/2021|EPI_ISL_935552|2021-01-14
hCoV-19/France/CVL-IPP01472/2021|EPI_ISL_935553|2021-01-14
hCoV-19/France/CVL-IPP01473/2021|EPI_ISL_935554|2021-01-14
hCoV-19/France/CVL-IPP01474/2021|EPI_ISL_935555|2021-01-14
hCoV-19/France/CVL-IPP01475/2021|EPI_ISL_955174|2021-01-15
hCoV-19/France/CVL-IPP01477/2021|EPI_ISL_935556|2021-01-15
hCoV-19/France/CVL-IPP01478/2021|EPI_ISL_935557|2021-01-15
hCoV-19/France/CVL-IPP01488/2021|EPI_ISL_935565|2021-01-16
hCoV-19/France/CVL-IPP01489/2021|EPI_ISL_935566|2021-01-16
hCoV-19/France/CVL-IPP01493/2021|EPI_ISL_935567|2021-01-14
hCoV-19/France/CVL-IPP01494/2021|EPI_ISL_935568|2021-01-14
hCoV-19/France/CVL-IPP01699/2021|EPI_ISL_953967|2021-01-22
hCoV-19/France/CVL-IPP01700/2021|EPI_ISL_953953|2021-01-22
hCoV-19/France/CVL-IPP01905/2021|EPI_ISL_953955|2021-01-22
hCoV-19/France/CVL-IPP01909/2021|EPI_ISL_953951|2021-01-24
hCoV-19/France/CVL-IPP01993/2021|EPI_ISL_955075|2021-01-18
hCoV-19/France/CVL-IPP01998/2021|EPI_ISL_955064|2021-01-19
hCoV-19/France/CVL-IPP02006/2021|EPI_ISL_955074|2021-01-21
hCoV-19/France/CVL-IPP02634/2021|EPI_ISL_1035925|2021-01-26
hCoV-19/France/CVL-IPP02636/2021|EPI_ISL_1035926|2021-01-27
hCoV-19/France/CVL-IPP02801/2021|EPI_ISL_1001302|2021-01-29
hCoV-19/France/CVL-IPP02802/2021|EPI_ISL_1001356|2021-01-29
hCoV-19/France/CVL-IPP03562/2021|EPI_ISL_1060395|2021
hCoV-19/France/CVL-IPP03563/2021|EPI_ISL_1060380|2021-01-22
hCoV-19/France/CVL-IPP03565/2021|EPI_ISL_1060381|2021-01-20
hCoV-19/France/CVL-IPP03566/2021|EPI_ISL_1060382|2021-01-23
hCoV-19/France/CVL-IPP03578/2021|EPI_ISL_1060383|2021-02-03
hCoV-19/France/CVL-IPP03585/2021|EPI_ISL_1060384|2021-02-01
hCoV-19/France/CVL-IPP03590/2021|EPI_ISL_1060385|2021-02-01
hCoV-19/France/CVL-IPP03591/2021|EPI_ISL_1060386|2021-02-01
hCoV-19/France/CVL-IPP03592/2021|EPI_ISL_1060387|2021-02-04
hCoV-19/France/CVL-IPP03593/2021|EPI_ISL_1060388|2021-02-05
hCoV-19/France/CVL-IPP03761/2021|EPI_ISL_1096248|2021-02-07
hCoV-19/France/CVL-IPP03766/2021|EPI_ISL_1096249|2021
hCoV-19/France/CVL-IPP03783/2021|EPI_ISL_1096250|2021-02-15
hCoV-19/France/CVL-IPP03784/2021|EPI_ISL_1096251|2021-02-15
hCoV-19/France/CVL-IPP03785/2021|EPI_ISL_1096252|2021-02-15
hCoV-19/France/CVL-IPP03787/2021|EPI_ISL_1096247|2021-02-15
hCoV-19/France/CVL-IPP03854/2021|EPI_ISL_1110418|2021-02-15
hCoV-19/France/CVL-IPP03856/2021|EPI_ISL_1110419|2021-02-15
hCoV-19/France/CVL-IPP03896/2021|EPI_ISL_1110424|2021-02-16
hCoV-19/France/CVL-IPP03898/2021|EPI_ISL_1110425|2021-02-16
hCoV-19/France/CVL-IPP03899/2021|EPI_ISL_1110426|2021-02-16
hCoV-19/France/CVL-IPP03900/2021|EPI_ISL_1110427|2021-02-16
hCoV-19/France/CVL-IPP04620/2021|EPI_ISL_1262776|2021-03-02
hCoV-19/France/CVL-IPP04623/2021|EPI_ISL_1262778|2021-03-02
hCoV-19/France/CVL-IPP04624/2021|EPI_ISL_1262779|2021-03-02
hCoV-19/France/CVL-IPP04625/2021|EPI_ISL_1262780|2021-03-02
hCoV-19/France/CVL-IPP04628/2021|EPI_ISL_1262783|2021-03-02
hCoV-19/France/CVL-IPP04629/2021|EPI_ISL_1262784|2021-03-02
hCoV-19/France/CVL-IPP04631/2021|EPI_ISL_1262786|2021-03-02
hCoV-19/France/CVL-IPP04632/2021|EPI_ISL_1262787|2021-03-02
hCoV-19/France/CVL-IPP04633/2021|EPI_ISL_1262788|2021-03-02
hCoV-19/France/CVL-IPP04634/2021|EPI_ISL_1262789|2021-03-02
hCoV-19/France/CVL-IPP04637/2021|EPI_ISL_1262792|2021-03-02
hCoV-19/France/CVL-IPP04638/2021|EPI_ISL_1262793|2021-03-02
hCoV-19/France/CVL-IPP04642/2021|EPI_ISL_1262797|2021-03-02
hCoV-19/France/CVL-IPP04643/2021|EPI_ISL_1262798|2021-03-02
hCoV-19/France/CVL-IPP04645/2021|EPI_ISL_1262799|2021-03-02
hCoV-19/France/CVL-IPP04646/2021|EPI_ISL_1262800|2021-03-02
hCoV-19/France/CVL-IPP04648/2021|EPI_ISL_1262801|2021-03-02
hCoV-19/France/CVL-IPP04649/2021|EPI_ISL_1262802|2021-03-02
hCoV-19/France/CVL-IPP04650/2021|EPI_ISL_1262803|2021-03-02
hCoV-19/France/CVL-IPP04652/2021|EPI_ISL_1262804|2021-03-02
hCoV-19/France/CVL-IPP04653/2021|EPI_ISL_1262805|2021-03-02
hCoV-19/France/CVL-IPP04890/2021|EPI_ISL_1262981|2021-03-02
hCoV-19/France/CVL-IPP04891/2021|EPI_ISL_1262982|2021-03-02
hCoV-19/France/CVL-IPP04893/2021|EPI_ISL_1262984|2021-03-02
hCoV-19/France/CVL-IPP04894/2021|EPI_ISL_1262985|2021-03-02
hCoV-19/France/CVL-IPP11331/2020|EPI_ISL_832169|2020-12-22
hCoV-19/France/CVL-IPP11332/2020|EPI_ISL_832170|2020-12-13
hCoV-19/France/GES-IPP00572/2021|EPI_ISL_883959|2021-01-08
hCoV-19/France/GES-IPP00691/2021|EPI_ISL_872260|2021-01-11
hCoV-19/France/GES-IPP01203/2021|EPI_ISL_912560|2021-01-09
hCoV-19/France/GES-IPP01207/2021|EPI_ISL_912561|2021-01-15
hCoV-19/France/GES-IPP01208/2021|EPI_ISL_912562|2021-01-15
hCoV-19/France/GES-IPP01441/2021|EPI_ISL_935533|2021-01-18
hCoV-19/France/GES-IPP01462/2021|EPI_ISL_935549|2021-01-18
hCoV-19/France/GES-IPP01481/2021|EPI_ISL_935560|2021
hCoV-19/France/GES-IPP01484/2021|EPI_ISL_935563|2021-01-18
hCoV-19/France/GES-IPP01485/2021|EPI_ISL_935564|2021-01-17
hCoV-19/France/GES-IPP01762/2021|EPI_ISL_954000|2021
hCoV-19/France/GES-IPP01770/2021|EPI_ISL_953990|2021-01-18
hCoV-19/France/GES-IPP01771/2021|EPI_ISL_953972|2021-01-21
hCoV-19/France/GES-IPP01772/2021|EPI_ISL_954001|2021
hCoV-19/France/GES-IPP01773/2021|EPI_ISL_953973|2021-01-21
hCoV-19/France/GES-IPP01976/2021|EPI_ISL_954004|2021
hCoV-19/France/GES-IPP01977/2021|EPI_ISL_954005|2021
hCoV-19/France/GES-IPP01978/2021|EPI_ISL_954006|2021
hCoV-19/France/GES-IPP02013/2021|EPI_ISL_955073|2021-01-25
hCoV-19/France/GES-IPP02590/2021|EPI_ISL_1001338|2021-01-25
hCoV-19/France/GES-IPP02591/2021|EPI_ISL_1001331|2021-01-26
hCoV-19/France/GES-IPP02592/2021|EPI_ISL_1001326|2021-01-27
hCoV-19/France/GES-IPP02593/2021|EPI_ISL_1001327|2021-01-27
hCoV-19/France/GES-IPP02594/2021|EPI_ISL_1001332|2021-01-26
hCoV-19/France/GES-IPP02595/2021|EPI_ISL_1001333|2021-01-26
hCoV-19/France/GES-IPP02596/2021|EPI_ISL_1001339|2021-01-25
hCoV-19/France/GES-IPP02597/2021|EPI_ISL_1001344|2021-01-23
hCoV-19/France/GES-IPP02598/2021|EPI_ISL_1001345|2021-01-23
hCoV-19/France/GES-IPP02599/2021|EPI_ISL_1001346|2021-01-23
hCoV-19/France/GES-IPP02601/2021|EPI_ISL_1001311|2021-01-28
hCoV-19/France/GES-IPP02602/2021|EPI_ISL_1001351|2021-01-22
hCoV-19/France/GES-IPP02603/2021|EPI_ISL_1001353|2021
hCoV-19/France/GES-IPP02694/2021|EPI_ISL_995478|2021-01-26
hCoV-19/France/GES-IPP02697/2021|EPI_ISL_995480|2021-01-26
hCoV-19/France/GES-IPP02854/2021|EPI_ISL_1001329|2021-01-27
hCoV-19/France/GES-IPP03291/2021|EPI_ISL_1035904|2021-02-08
hCoV-19/France/GES-IPP03293/2021|EPI_ISL_1035905|2021-02-08
hCoV-19/France/GES-IPP03295/2021|EPI_ISL_1035906|2021-02-08
hCoV-19/France/GES-IPP03296/2021|EPI_ISL_1035927|2021-02-08
hCoV-19/France/GES-IPP03297/2021|EPI_ISL_1035907|2021-02-08
hCoV-19/France/GES-IPP03298/2021|EPI_ISL_1035908|2021-02-08
hCoV-19/France/GES-IPP03303/2021|EPI_ISL_1035909|2021-02-08
hCoV-19/France/GES-IPP03304/2021|EPI_ISL_1035910|2021-02-08
hCoV-19/France/GES-IPP03305/2021|EPI_ISL_1035911|2021-02-08
hCoV-19/France/GES-IPP03306/2021|EPI_ISL_1035912|2021-02-08
hCoV-19/France/GES-IPP03307/2021|EPI_ISL_1035913|2021-02-08
hCoV-19/France/GES-IPP03308/2021|EPI_ISL_1035914|2021-02-08
hCoV-19/France/GES-IPP03310/2021|EPI_ISL_1035915|2021-02-08
hCoV-19/France/GES-IPP03311/2021|EPI_ISL_1035916|2021-02-08
hCoV-19/France/GES-IPP03914/2021|EPI_ISL_1110429|2021
hCoV-19/France/GES-IPP04482/2021|EPI_ISL_1219932|2021-03-01
hCoV-19/France/GES-IPP04565/2021|EPI_ISL_1233239|2021-03-02
hCoV-19/France/GES-IPP04574/2021|EPI_ISL_1233245|2021-03-02
hCoV-19/France/GES-IPP04579/2021|EPI_ISL_1233246|2021-03-02
hCoV-19/France/HDF-CERBAHC-20211018-33/2021|EPI_ISL_861508|2021-01-06
hCoV-19/France/HDF-IPP00426/2021|EPI_ISL_860848|2021-01-08
hCoV-19/France/HDF-IPP00431/2021|EPI_ISL_860841|2021-01-06
hCoV-19/France/HDF-IPP00668/2021|EPI_ISL_872210|2021-01-11
hCoV-19/France/HDF-IPP00669/2021|EPI_ISL_872292|2021-01-07
hCoV-19/France/HDF-IPP00670/2021|EPI_ISL_872236|2021-01-05
hCoV-19/France/HDF-IPP00671/2021|EPI_ISL_872293|2021-01-08
hCoV-19/France/HDF-IPP00672/2021|EPI_ISL_872261|2021-01-08
hCoV-19/France/HDF-IPP00673/2021|EPI_ISL_872294|2021-01-08
hCoV-19/France/HDF-IPP00675/2021|EPI_ISL_872296|2021-01-11
hCoV-19/France/HDF-IPP00676/2021|EPI_ISL_872297|2021-01-11
hCoV-19/France/HDF-IPP00677/2021|EPI_ISL_872211|2021-01-12
hCoV-19/France/HDF-IPP01172/2021|EPI_ISL_912602|2021-01-13
hCoV-19/France/HDF-IPP01173/2021|EPI_ISL_912575|2021-01-13
hCoV-19/France/HDF-IPP01174/2021|EPI_ISL_912576|2021-01-14
hCoV-19/France/HDF-IPP01175/2021|EPI_ISL_912565|2021-01-15
hCoV-19/France/HDF-IPP01176/2021|EPI_ISL_913608|2021-01-15
hCoV-19/France/HDF-IPP01177/2021|EPI_ISL_913609|2021-01-15
hCoV-19/France/HDF-IPP01178/2021|EPI_ISL_913610|2021-01-15
hCoV-19/France/HDF-IPP01180/2021|EPI_ISL_912577|2021-01-15
hCoV-19/France/HDF-IPP01182/2021|EPI_ISL_912578|2021-01-15
hCoV-19/France/HDF-IPP01499/2021|EPI_ISL_935570|2021-01-16
hCoV-19/France/HDF-IPP01502/2021|EPI_ISL_935573|2021-01-15
hCoV-19/France/HDF-IPP01531/2021|EPI_ISL_935582|2021-01-17
hCoV-19/France/HDF-IPP01729/2021|EPI_ISL_953986|2021-01-19
hCoV-19/France/HDF-IPP01732/2021|EPI_ISL_954021|2021-01-19
hCoV-19/France/HDF-IPP02604/2021|EPI_ISL_1001368|2021-01-24
hCoV-19/France/HDF-IPP02609/2021|EPI_ISL_1001348|2021-01-23
hCoV-19/France/HDF-IPP02610/2021|EPI_ISL_1001383|2021-01-23
hCoV-19/France/HDF-IPP02612/2021|EPI_ISL_1001374|2021-01-23
hCoV-19/France/HDF-IPP02613/2021|EPI_ISL_1001349|2021-01-23
hCoV-19/France/HDF-IPP02614/2021|EPI_ISL_1001350|2021-01-23
hCoV-19/France/HDF-IPP02615/2021|EPI_ISL_1001375|2021-01-23
hCoV-19/France/HDF-IPP02616/2021|EPI_ISL_1001369|2021-01-24
hCoV-19/France/HDF-IPP02617/2021|EPI_ISL_1001370|2021-01-24
hCoV-19/France/HDF-IPP02618/2021|EPI_ISL_1001371|2021-01-24
hCoV-19/France/HDF-IPP02624/2021|EPI_ISL_1001340|2021-01-25
hCoV-19/France/HDF-IPP02628/2021|EPI_ISL_1001334|2021-01-26
hCoV-19/France/HDF-IPP02630/2021|EPI_ISL_1001335|2021-01-26
hCoV-19/France/HDF-IPP02631/2021|EPI_ISL_1035917|2021-01-26
hCoV-19/France/HDF-IPP03242/2021|EPI_ISL_1036378|2021-02-04
hCoV-19/France/HDF-IPP03243/2021|EPI_ISL_1036379|2021-02-04
hCoV-19/France/HDF-IPP03245/2021|EPI_ISL_1036380|2021-02-04
hCoV-19/France/HDF-IPP03247/2021|EPI_ISL_1036382|2021-02-04
hCoV-19/France/HDF-IPP03248/2021|EPI_ISL_1036383|2021-02-04
hCoV-19/France/HDF-IPP03249/2021|EPI_ISL_1036384|2021-02-04
hCoV-19/France/HDF-IPP03251/2021|EPI_ISL_1036385|2021-02-04
hCoV-19/France/HDF-IPP03409/2021|EPI_ISL_1060371|2021-02-04
hCoV-19/France/HDF-IPP03413/2021|EPI_ISL_1060372|2021-02-05
hCoV-19/France/HDF-IPP03424/2021|EPI_ISL_1060373|2021-02-04
hCoV-19/France/HDF-IPP03433/2021|EPI_ISL_1060374|2021-02-05
hCoV-19/France/HDF-IPP03434/2021|EPI_ISL_1060375|2021-02-05
hCoV-19/France/HDF-IPP03435/2021|EPI_ISL_1060376|2021-02-03
hCoV-19/France/HDF-IPP03607/2021|EPI_ISL_1060396|2021-02-09
hCoV-19/France/HDF-IPP03719/2021|EPI_ISL_1096254|2021-02-15
hCoV-19/France/HDF-IPP03724/2021|EPI_ISL_1096253|2021-02-16
hCoV-19/France/HDF-IPP03837/2021|EPI_ISL_1110391|2021-02-16
hCoV-19/France/HDF-IPP03841/2021|EPI_ISL_1110415|2021-02-16
hCoV-19/France/HDF-IPP03843/2021|EPI_ISL_1110393|2021-02-16
hCoV-19/France/HDF-IPP03846/2021|EPI_ISL_1110416|2021-02-16
hCoV-19/France/HDF-IPP03847/2021|EPI_ISL_1110417|2021-02-16
hCoV-19/France/HDF-IPP03873/2021|EPI_ISL_1110399|2021-02-16
hCoV-19/France/HDF-IPP03876/2021|EPI_ISL_1110400|2021-02-16
hCoV-19/France/HDF-IPP04209/2021|EPI_ISL_1110953|2021-02-16
hCoV-19/France/HDF-IPP04215/2021|EPI_ISL_1110919|2021-02-16
hCoV-19/France/HDF-IPP04217/2021|EPI_ISL_1110954|2021-02-16
hCoV-19/France/HDF-IPP04219/2021|EPI_ISL_1110920|2021-02-16
hCoV-19/France/HDF-IPP04281/2021|EPI_ISL_1168219|2021-02-15
hCoV-19/France/HDF-IPP04282/2021|EPI_ISL_1168220|2021-02-17
hCoV-19/France/HDF-IPP04435/2021|EPI_ISL_1201544|2021-02-22
hCoV-19/France/HDF-IPP04436/2021|EPI_ISL_1201545|2021-02-22
hCoV-19/France/HDF-IPP04439/2021|EPI_ISL_1201548|2021-02-22
hCoV-19/France/HDF-IPP04440/2021|EPI_ISL_1201549|2021-02-15
hCoV-19/France/HDF-IPP04442/2021|EPI_ISL_1201550|2021-02-19
hCoV-19/France/HDF-IPP04443/2021|EPI_ISL_1201551|2021-02-15
hCoV-19/France/HDF-IPP04446/2021|EPI_ISL_1219935|2021-02-23
hCoV-19/France/HDF-IPP04447/2021|EPI_ISL_1219938|2021-02-15
hCoV-19/France/HDF-IPP04448/2021|EPI_ISL_1219936|2021-02-23
hCoV-19/France/HDF-IPP04522/2021|EPI_ISL_1262735|2021-03-02
hCoV-19/France/HDF-IPP04527/2021|EPI_ISL_1262739|2021-03-02
hCoV-19/France/HDF-IPP04554/2021|EPI_ISL_1233231|2021-03-02
hCoV-19/France/HDF-IPP04559/2021|EPI_ISL_1233235|2021-03-02
hCoV-19/France/HDF-IPP04776/2021|EPI_ISL_1262883|2021-03-02
hCoV-19/France/HDF-IPP04787/2021|EPI_ISL_1262893|2021-03-02
hCoV-19/France/HDF-IPP04788/2021|EPI_ISL_1262894|2021-03-02
hCoV-19/France/HDF-IPP04790/2021|EPI_ISL_1262896|2021-03-02
hCoV-19/France/HDF-IPP04791/2021|EPI_ISL_1262897|2021-03-02
hCoV-19/France/HDF-IPP04802/2021|EPI_ISL_1262906|2021-03-02
hCoV-19/France/HDF-P1-21052M0841/2021|EPI_ISL_1209377|2021-02-02
hCoV-19/France/HDF-P12-21062M1058/2021|EPI_ISL_1118928|2021-02-09
hCoV-19/France/HDF-P13-21062M1246/2021|EPI_ISL_1209391|2021-02-09
hCoV-19/France/HDF-P14-21062M1257/2021|EPI_ISL_1209383|2021-02-09
hCoV-19/France/HDF-P15-21062M1530/2021|EPI_ISL_1209392|2021-02-09
hCoV-19/France/HDF-P20-21063M0557/2021|EPI_ISL_1209375|2021-02-08
hCoV-19/France/HDF-P21-21071M1407/2021|EPI_ISL_1209386|2021-02-15
hCoV-19/France/HDF-P25-21063M0958/2021|EPI_ISL_1209384|2021-02-08
hCoV-19/France/HDF-P26-21063M0962/2021|EPI_ISL_1209393|2021-02-08
hCoV-19/France/HDF-P27-21063M1479/2021|EPI_ISL_1209388|2021-02-10
hCoV-19/France/HDF-P28-21063M1481/2021|EPI_ISL_1209381|2021-02-10
hCoV-19/France/HDF-P32-21063M1505/2021|EPI_ISL_1209374|2021-02-10
hCoV-19/France/HDF-P33-21064M0563/2021|EPI_ISL_1209389|2021-02-10
hCoV-19/France/HDF-P34-21064M0627/2021|EPI_ISL_1209382|2021-02-10
hCoV-19/France/HDF-P62-21053M0922/2021|EPI_ISL_1209376|2021-02-03
hCoV-19/France/HDF-P64-21034M1303/2021|EPI_ISL_1209394|2021-01-21
hCoV-19/France/HDF-P7-21062M0280/2021|EPI_ISL_1209385|2021-02-06
hCoV-19/France/HDF-P73-21051M1756/2021|EPI_ISL_1209378|2021-02-01
hCoV-19/France/HDF-P74-21051M1765/2021|EPI_ISL_1209379|2021-02-01
hCoV-19/France/HDF-P75-21063M1477/2021|EPI_ISL_1209390|2021-02-10
hCoV-19/France/HDF-P78-21035C4396/2021|EPI_ISL_1209387|2021-01-22
hCoV-19/France/HDF-P80-21032M1726/2021|EPI_ISL_1209380|2021-01-19
hCoV-19/France/IDF-CERBAHC-20210204-S18/2021|EPI_ISL_1060597|2021-01-27
hCoV-19/France/IDF-CERBAHC-20210205-S22/2021|EPI_ISL_1011752|2021-01-27
hCoV-19/France/IDF-CERBAHC-20210206-S14/2021|EPI_ISL_1009667|2021-01-27
hCoV-19/France/IDF-CERBAHC-20210206-S37/2021|EPI_ISL_1009618|2021-01-27
hCoV-19/France/IDF-CERBAHC-20210206-S42/2021|EPI_ISL_1005687|2021-01-27
hCoV-19/France/IDF-CERBAHC-20210206-S70/2021|EPI_ISL_1009627|2021-01-27
hCoV-19/France/IDF-CERBAHC-20211020-20/2021|EPI_ISL_862042|2021-01-08
hCoV-19/France/IDF-CERBAHC-20211020-21/2021|EPI_ISL_862043|2021-01-07
hCoV-19/France/IDF-CERBAHC-20211020-33/2021|EPI_ISL_862045|2021-01-07
hCoV-19/France/IDF-HMN-21022200182/2021|EPI_ISL_1110204|2021-02-20
hCoV-19/France/IDF-IPP00125/2021|EPI_ISL_846646|2021-01-04
hCoV-19/France/IDF-IPP00126/2021|EPI_ISL_846647|2021-01-04
hCoV-19/France/IDF-IPP00141/2021|EPI_ISL_855358|2021-01-05
hCoV-19/France/IDF-IPP00144/2021|EPI_ISL_855359|2021-01-06
hCoV-19/France/IDF-IPP00383/2021|EPI_ISL_883962|2021-01-07
hCoV-19/France/IDF-IPP00384/2021|EPI_ISL_883963|2021-01-07
hCoV-19/France/IDF-IPP00386/2021|EPI_ISL_883965|2021-01-08
hCoV-19/France/IDF-IPP00390/2021|EPI_ISL_883969|2021-01-07
hCoV-19/France/IDF-IPP00392/2021|EPI_ISL_883971|2021-01-08
hCoV-19/France/IDF-IPP00393/2021|EPI_ISL_860860|2021-01-07
hCoV-19/France/IDF-IPP00394/2021|EPI_ISL_860826|2021-01-07
hCoV-19/France/IDF-IPP00395/2021|EPI_ISL_860842|2021-01-07
hCoV-19/France/IDF-IPP00397/2021|EPI_ISL_860843|2021-01-07
hCoV-19/France/IDF-IPP00398/2021|EPI_ISL_860861|2021-01-07
hCoV-19/France/IDF-IPP00399/2021|EPI_ISL_860862|2021-01-07
hCoV-19/France/IDF-IPP00400/2021|EPI_ISL_860844|2021-01-07
hCoV-19/France/IDF-IPP00401/2021|EPI_ISL_860845|2021-01-08
hCoV-19/France/IDF-IPP00402/2021|EPI_ISL_860852|2021-01-08
hCoV-19/France/IDF-IPP00403/2021|EPI_ISL_860853|2021-01-08
hCoV-19/France/IDF-IPP00404/2021|EPI_ISL_860854|2021-01-08
hCoV-19/France/IDF-IPP00405/2021|EPI_ISL_860855|2021-01-08
hCoV-19/France/IDF-IPP00407/2021|EPI_ISL_860834|2021-01-08
hCoV-19/France/IDF-IPP00408/2021|EPI_ISL_860835|2021-01-08
hCoV-19/France/IDF-IPP00409/2021|EPI_ISL_860830|2021-01-08
hCoV-19/France/IDF-IPP00410/2021|EPI_ISL_860824|2021-01-07
hCoV-19/France/IDF-IPP00411/2021|EPI_ISL_860831|2021-01-07
hCoV-19/France/IDF-IPP00412/2021|EPI_ISL_860838|2021-01-07
hCoV-19/France/IDF-IPP00413/2021|EPI_ISL_860836|2021-01-07
hCoV-19/France/IDF-IPP00414/2021|EPI_ISL_860856|2021-01-07
hCoV-19/France/IDF-IPP00415/2021|EPI_ISL_860833|2021-01-07
hCoV-19/France/IDF-IPP00417/2021|EPI_ISL_860889|2021-01-07
hCoV-19/France/IDF-IPP00418/2021|EPI_ISL_860829|2021-01-08
hCoV-19/France/IDF-IPP00419/2021|EPI_ISL_860859|2021-01-08
hCoV-19/France/IDF-IPP00420/2021|EPI_ISL_860837|2021-01-08
hCoV-19/France/IDF-IPP00421/2021|EPI_ISL_860839|2021-01-08
hCoV-19/France/IDF-IPP00422/2021|EPI_ISL_860857|2021-01-08
hCoV-19/France/IDF-IPP00423/2021|EPI_ISL_860840|2021-01-07
hCoV-19/France/IDF-IPP00424/2021|EPI_ISL_860858|2021-01-08
hCoV-19/France/IDF-IPP00425/2021|EPI_ISL_860846|2021
hCoV-19/France/IDF-IPP00430/2021|EPI_ISL_860849|2021-01-06
hCoV-19/France/IDF-IPP00464/2021|EPI_ISL_860850|2021-01-11
hCoV-19/France/IDF-IPP00465/2021|EPI_ISL_860847|2021-01-10
hCoV-19/France/IDF-IPP00466/2021|EPI_ISL_860851|2021-01-11
hCoV-19/France/IDF-IPP00499/2021|EPI_ISL_872308|2021-01-11
hCoV-19/France/IDF-IPP00500/2021|EPI_ISL_890354|2021-01-07
hCoV-19/France/IDF-IPP00503/2021|EPI_ISL_872309|2021-01-07
hCoV-19/France/IDF-IPP00504/2021|EPI_ISL_872310|2021-01-07
hCoV-19/France/IDF-IPP00505/2021|EPI_ISL_872264|2021-01-07
hCoV-19/France/IDF-IPP00506/2021|EPI_ISL_872311|2021-01-07
hCoV-19/France/IDF-IPP00507/2021|EPI_ISL_872238|2021-01-07
hCoV-19/France/IDF-IPP00508/2021|EPI_ISL_977661|2021-01-07
hCoV-19/France/IDF-IPP00509/2021|EPI_ISL_872265|2021-01-07
hCoV-19/France/IDF-IPP00510/2021|EPI_ISL_872312|2021-01-07
hCoV-19/France/IDF-IPP00511/2021|EPI_ISL_872212|2021-01-07
hCoV-19/France/IDF-IPP00512/2021|EPI_ISL_977662|2021-01-07
hCoV-19/France/IDF-IPP00513/2021|EPI_ISL_977663|2021-01-07
hCoV-19/France/IDF-IPP00538/2021|EPI_ISL_872266|2021-01-07
hCoV-19/France/IDF-IPP00539/2021|EPI_ISL_872213|2021-01-07
hCoV-19/France/IDF-IPP00540/2021|EPI_ISL_872214|2021-01-07
hCoV-19/France/IDF-IPP00541/2021|EPI_ISL_872267|2021-01-07
hCoV-19/France/IDF-IPP00542/2021|EPI_ISL_872215|2021-01-07
hCoV-19/France/IDF-IPP00543/2021|EPI_ISL_872216|2021-01-07
hCoV-19/France/IDF-IPP00544/2021|EPI_ISL_872315|2021-01-07
hCoV-19/France/IDF-IPP00545/2021|EPI_ISL_872233|2021-01-07
hCoV-19/France/IDF-IPP00546/2021|EPI_ISL_872268|2021-01-07
hCoV-19/France/IDF-IPP00547/2021|EPI_ISL_872316|2021-01-07
hCoV-19/France/IDF-IPP00548/2021|EPI_ISL_872317|2021-01-07
hCoV-19/France/IDF-IPP00549/2021|EPI_ISL_872318|2021-01-07
hCoV-19/France/IDF-IPP00550/2021|EPI_ISL_872217|2021-01-07
hCoV-19/France/IDF-IPP00551/2021|EPI_ISL_872218|2021-01-07
hCoV-19/France/IDF-IPP00552/2021|EPI_ISL_872219|2021-01-07
hCoV-19/France/IDF-IPP00554/2021|EPI_ISL_872319|2021-01-07
hCoV-19/France/IDF-IPP00555/2021|EPI_ISL_883972|2021-01-07
hCoV-19/France/IDF-IPP00556/2021|EPI_ISL_883973|2021-01-07
hCoV-19/France/IDF-IPP00558/2021|EPI_ISL_883974|2021-01-07
hCoV-19/France/IDF-IPP00560/2021|EPI_ISL_883975|2021-01-07
hCoV-19/France/IDF-IPP00561/2021|EPI_ISL_883976|2021-01-07
hCoV-19/France/IDF-IPP00562/2021|EPI_ISL_883977|2021-01-08
hCoV-19/France/IDF-IPP00563/2021|EPI_ISL_883978|2021-01-08
hCoV-19/France/IDF-IPP00564/2021|EPI_ISL_883979|2021-01-07
hCoV-19/France/IDF-IPP00565/2021|EPI_ISL_883980|2021-01-07
hCoV-19/France/IDF-IPP00567/2021|EPI_ISL_883982|2021-01-08
hCoV-19/France/IDF-IPP00568/2021|EPI_ISL_883983|2021-01-08
hCoV-19/France/IDF-IPP00569/2021|EPI_ISL_883984|2021-01-08
hCoV-19/France/IDF-IPP00570/2021|EPI_ISL_883985|2021-01-07
hCoV-19/France/IDF-IPP00641/2021|EPI_ISL_872320|2021-01-08
hCoV-19/France/IDF-IPP00663/2021|EPI_ISL_872321|2021-01-11
hCoV-19/France/IDF-IPP00680/2021|EPI_ISL_872239|2021-01-04
hCoV-19/France/IDF-IPP00681/2020|EPI_ISL_872323|2020-12-29
hCoV-19/France/IDF-IPP00693/2021|EPI_ISL_872324|2021-01-12
hCoV-19/France/IDF-IPP00734/2021|EPI_ISL_872325|2021-01-11
hCoV-19/France/IDF-IPP00735/2021|EPI_ISL_872220|2021-01-12
hCoV-19/France/IDF-IPP01035/2021|EPI_ISL_909666|2021-01-13
hCoV-19/France/IDF-IPP01038/2021|EPI_ISL_909659|2021-01-14
hCoV-19/France/IDF-IPP01039/2021|EPI_ISL_909660|2021-01-08
hCoV-19/France/IDF-IPP01042/2021|EPI_ISL_909661|2021-01-08
hCoV-19/France/IDF-IPP01044/2021|EPI_ISL_909656|2021-01-08
hCoV-19/France/IDF-IPP01045/2021|EPI_ISL_909662|2021-01-08
hCoV-19/France/IDF-IPP01047/2021|EPI_ISL_909657|2021-01-14
hCoV-19/France/IDF-IPP01048/2021|EPI_ISL_909671|2021-01-15
hCoV-19/France/IDF-IPP01049/2021|EPI_ISL_909672|2021-01-15
hCoV-19/France/IDF-IPP01051/2021|EPI_ISL_909655|2021-01-15
hCoV-19/France/IDF-IPP01052/2021|EPI_ISL_909669|2021-01-15
hCoV-19/France/IDF-IPP01053/2021|EPI_ISL_909670|2021-01-15
hCoV-19/France/IDF-IPP01054/2021|EPI_ISL_909658|2021-01-15
hCoV-19/France/IDF-IPP01055/2021|EPI_ISL_909663|2021-01-15
hCoV-19/France/IDF-IPP01056/2021|EPI_ISL_909673|2021-01-15
hCoV-19/France/IDF-IPP01057/2021|EPI_ISL_909664|2021-01-15
hCoV-19/France/IDF-IPP01080/2021|EPI_ISL_909665|2021-01-11
hCoV-19/France/IDF-IPP01112/2021|EPI_ISL_912574|2021-01-12
hCoV-19/France/IDF-IPP01113/2021|EPI_ISL_912563|2021-01-13
hCoV-19/France/IDF-IPP01114/2021|EPI_ISL_912564|2021-01-13
hCoV-19/France/IDF-IPP01122/2021|EPI_ISL_912579|2021-01-18
hCoV-19/France/IDF-IPP01138/2021|EPI_ISL_912570|2021
hCoV-19/France/IDF-IPP01152/2021|EPI_ISL_912550|2021
hCoV-19/France/IDF-IPP01153/2021|EPI_ISL_912551|2021
hCoV-19/France/IDF-IPP01154/2021|EPI_ISL_912571|2021
hCoV-19/France/IDF-IPP01155/2021|EPI_ISL_912552|2021
hCoV-19/France/IDF-IPP01156/2021|EPI_ISL_912572|2021
hCoV-19/France/IDF-IPP01157/2021|EPI_ISL_912553|2021
hCoV-19/France/IDF-IPP01159/2021|EPI_ISL_912559|2021-01-14
hCoV-19/France/IDF-IPP01245/2021|EPI_ISL_941004|2021-01-08
hCoV-19/France/IDF-IPP01246/2021|EPI_ISL_941005|2021-01-07
hCoV-19/France/IDF-IPP01247/2021|EPI_ISL_941006|2021-01-07
hCoV-19/France/IDF-IPP01248/2021|EPI_ISL_941007|2021-01-08
hCoV-19/France/IDF-IPP01249/2021|EPI_ISL_941008|2021-01-08
hCoV-19/France/IDF-IPP01250/2021|EPI_ISL_941009|2021-01-06
hCoV-19/France/IDF-IPP01251/2021|EPI_ISL_941010|2021-01-06
hCoV-19/France/IDF-IPP01268/2021|EPI_ISL_941027|2021-01-18
hCoV-19/France/IDF-IPP01338/2021|EPI_ISL_941028|2021-01-15
hCoV-19/France/IDF-IPP01339/2021|EPI_ISL_941029|2021-01-15
hCoV-19/France/IDF-IPP01340/2021|EPI_ISL_941030|2021-01-17
hCoV-19/France/IDF-IPP01341/2021|EPI_ISL_941031|2021-01-17
hCoV-19/France/IDF-IPP01342/2021|EPI_ISL_941032|2021-01-17
hCoV-19/France/IDF-IPP01343/2021|EPI_ISL_941033|2021-01-17
hCoV-19/France/IDF-IPP01344/2021|EPI_ISL_941034|2021-01-17
hCoV-19/France/IDF-IPP01346/2021|EPI_ISL_941035|2021-01-18
hCoV-19/France/IDF-IPP01347/2021|EPI_ISL_941036|2021-01-18
hCoV-19/France/IDF-IPP01348/2021|EPI_ISL_941037|2021-01-18
hCoV-19/France/IDF-IPP01349/2021|EPI_ISL_941038|2021-01-17
hCoV-19/France/IDF-IPP01350/2021|EPI_ISL_941039|2021-01-15
hCoV-19/France/IDF-IPP01351/2021|EPI_ISL_941040|2021-01-18
hCoV-19/France/IDF-IPP01352/2021|EPI_ISL_941041|2021-01-18
hCoV-19/France/IDF-IPP01353/2021|EPI_ISL_941042|2021-01-15
hCoV-19/France/IDF-IPP01354/2021|EPI_ISL_941043|2021-01-15
hCoV-19/France/IDF-IPP01355/2021|EPI_ISL_941044|2021-01-17
hCoV-19/France/IDF-IPP01356/2021|EPI_ISL_941045|2021-01-17
hCoV-19/France/IDF-IPP01357/2021|EPI_ISL_941046|2021-01-17
hCoV-19/France/IDF-IPP01358/2021|EPI_ISL_941047|2021-01-15
hCoV-19/France/IDF-IPP01359/2021|EPI_ISL_941048|2021-01-17
hCoV-19/France/IDF-IPP01360/2021|EPI_ISL_941049|2021-01-17
hCoV-19/France/IDF-IPP01362/2021|EPI_ISL_941050|2021-01-17
hCoV-19/France/IDF-IPP01363/2021|EPI_ISL_941051|2021-01-17
hCoV-19/France/IDF-IPP01365/2021|EPI_ISL_941052|2021-01-15
hCoV-19/France/IDF-IPP01366/2021|EPI_ISL_941053|2021-01-17
hCoV-19/France/IDF-IPP01367/2021|EPI_ISL_941054|2021-01-15
hCoV-19/France/IDF-IPP01368/2021|EPI_ISL_941055|2021-01-15
hCoV-19/France/IDF-IPP01369/2021|EPI_ISL_941056|2021-01-17
hCoV-19/France/IDF-IPP01370/2021|EPI_ISL_941057|2021-01-17
hCoV-19/France/IDF-IPP01371/2021|EPI_ISL_941058|2021-01-18
hCoV-19/France/IDF-IPP01372/2021|EPI_ISL_941059|2021-01-15
hCoV-19/France/IDF-IPP01373/2021|EPI_ISL_941060|2021-01-16
hCoV-19/France/IDF-IPP01374/2021|EPI_ISL_941061|2021-01-16
hCoV-19/France/IDF-IPP01375/2021|EPI_ISL_941062|2021-01-15
hCoV-19/France/IDF-IPP01376/2021|EPI_ISL_941063|2021-01-18
hCoV-19/France/IDF-IPP01377/2021|EPI_ISL_941064|2021-01-15
hCoV-19/France/IDF-IPP01378/2021|EPI_ISL_941065|2021-01-18
hCoV-19/France/IDF-IPP01379/2021|EPI_ISL_941066|2021-01-17
hCoV-19/France/IDF-IPP01380/2021|EPI_ISL_941067|2021-01-15
hCoV-19/France/IDF-IPP01381/2021|EPI_ISL_941068|2021-01-15
hCoV-19/France/IDF-IPP01382/2021|EPI_ISL_941069|2021-01-17
hCoV-19/France/IDF-IPP01384/2021|EPI_ISL_941070|2021-01-15
hCoV-19/France/IDF-IPP01385/2021|EPI_ISL_941071|2021-01-18
hCoV-19/France/IDF-IPP01390/2021|EPI_ISL_941072|2021-01-15
hCoV-19/France/IDF-IPP01391/2021|EPI_ISL_941073|2021-01-17
hCoV-19/France/IDF-IPP01393/2021|EPI_ISL_941074|2021-01-17
hCoV-19/France/IDF-IPP01394/2021|EPI_ISL_941075|2021-01-17
hCoV-19/France/IDF-IPP01395/2021|EPI_ISL_941076|2021-01-17
hCoV-19/France/IDF-IPP01404/2021|EPI_ISL_941077|2021-01-15
hCoV-19/France/IDF-IPP01405/2021|EPI_ISL_941078|2021-01-15
hCoV-19/France/IDF-IPP01407/2021|EPI_ISL_941079|2021-01-13
hCoV-19/France/IDF-IPP01408/2021|EPI_ISL_941080|2021-01-14
hCoV-19/France/IDF-IPP01409/2021|EPI_ISL_941081|2021-01-08
hCoV-19/France/IDF-IPP01410/2021|EPI_ISL_941082|2021-01-12
hCoV-19/France/IDF-IPP01411/2021|EPI_ISL_941083|2021-01-11
hCoV-19/France/IDF-IPP01413/2021|EPI_ISL_941084|2021-01-14
hCoV-19/France/IDF-IPP01414/2021|EPI_ISL_941085|2021-01-11
hCoV-19/France/IDF-IPP01415/2021|EPI_ISL_941086|2021-01-13
hCoV-19/France/IDF-IPP01416/2021|EPI_ISL_941087|2021-01-12
hCoV-19/France/IDF-IPP01417/2021|EPI_ISL_941088|2021-01-12
hCoV-19/France/IDF-IPP01418/2021|EPI_ISL_941089|2021-01-06
hCoV-19/France/IDF-IPP01419/2021|EPI_ISL_941090|2021-01-11
hCoV-19/France/IDF-IPP01420/2021|EPI_ISL_941091|2021-01-12
hCoV-19/France/IDF-IPP01422/2021|EPI_ISL_941093|2021-01-12
hCoV-19/France/IDF-IPP01423/2021|EPI_ISL_941094|2021-01-06
hCoV-19/France/IDF-IPP01424/2021|EPI_ISL_941095|2021-01-12
hCoV-19/France/IDF-IPP01425/2021|EPI_ISL_941096|2021-01-14
hCoV-19/France/IDF-IPP01426/2021|EPI_ISL_941097|2021-01-14
hCoV-19/France/IDF-IPP01427/2021|EPI_ISL_941098|2021-01-11
hCoV-19/France/IDF-IPP01428/2021|EPI_ISL_941099|2021-01-11
hCoV-19/France/IDF-IPP01429/2021|EPI_ISL_941100|2021-01-14
hCoV-19/France/IDF-IPP01430/2021|EPI_ISL_941101|2021-01-14
hCoV-19/France/IDF-IPP01431/2021|EPI_ISL_941102|2021-01-11
hCoV-19/France/IDF-IPP01432/2021|EPI_ISL_941103|2021-01-14
hCoV-19/France/IDF-IPP01434/2021|EPI_ISL_935527|2021-01-12
hCoV-19/France/IDF-IPP01435/2021|EPI_ISL_935528|2021-01-14
hCoV-19/France/IDF-IPP01436/2021|EPI_ISL_935529|2021-01-13
hCoV-19/France/IDF-IPP01437/2021|EPI_ISL_935530|2021-01-12
hCoV-19/France/IDF-IPP01438/2021|EPI_ISL_935531|2021-01-12
hCoV-19/France/IDF-IPP01439/2021|EPI_ISL_935532|2021-01-11
hCoV-19/France/IDF-IPP01530/2021|EPI_ISL_935581|2021-01-12
hCoV-19/France/IDF-IPP01534/2021|EPI_ISL_935583|2021-01-17
hCoV-19/France/IDF-IPP01536/2021|EPI_ISL_955177|2021-01-18
hCoV-19/France/IDF-IPP01537/2021|EPI_ISL_935585|2021-01-17
hCoV-19/France/IDF-IPP01539/2021|EPI_ISL_935587|2021-01-15
hCoV-19/France/IDF-IPP01540/2021|EPI_ISL_935588|2021-01-16
hCoV-19/France/IDF-IPP01541/2021|EPI_ISL_935589|2021-01-15
hCoV-19/France/IDF-IPP01542/2021|EPI_ISL_935590|2021-01-18
hCoV-19/France/IDF-IPP01543/2021|EPI_ISL_935591|2021-01-18
hCoV-19/France/IDF-IPP01544/2021|EPI_ISL_935592|2021-01-18
hCoV-19/France/IDF-IPP01546/2021|EPI_ISL_935593|2021-01-18
hCoV-19/France/IDF-IPP01547/2021|EPI_ISL_935594|2021-01-18
hCoV-19/France/IDF-IPP01548/2021|EPI_ISL_955178|2021-01-18
hCoV-19/France/IDF-IPP01549/2021|EPI_ISL_935595|2021-01-16
hCoV-19/France/IDF-IPP01550/2021|EPI_ISL_935596|2021-01-15
hCoV-19/France/IDF-IPP01551/2021|EPI_ISL_935597|2021-01-15
hCoV-19/France/IDF-IPP01552/2021|EPI_ISL_935598|2021-01-15
hCoV-19/France/IDF-IPP01554/2021|EPI_ISL_935599|2021-01-18
hCoV-19/France/IDF-IPP01555/2021|EPI_ISL_935600|2021-01-16
hCoV-19/France/IDF-IPP01556/2021|EPI_ISL_935601|2021-01-16
hCoV-19/France/IDF-IPP01557/2021|EPI_ISL_935602|2021-01-27
hCoV-19/France/IDF-IPP01558/2021|EPI_ISL_935603|2021-01-27
hCoV-19/France/IDF-IPP01559/2021|EPI_ISL_935604|2021-01-18
hCoV-19/France/IDF-IPP01560/2021|EPI_ISL_955179|2021-01-18
hCoV-19/France/IDF-IPP01561/2021|EPI_ISL_935605|2021-01-18
hCoV-19/France/IDF-IPP01562/2021|EPI_ISL_935606|2021-01-18
hCoV-19/France/IDF-IPP01563/2021|EPI_ISL_955180|2021-01-18
hCoV-19/France/IDF-IPP01564/2021|EPI_ISL_955181|2021-01-18
hCoV-19/France/IDF-IPP01565/2021|EPI_ISL_935607|2021-01-18
hCoV-19/France/IDF-IPP01566/2021|EPI_ISL_935608|2021-01-18
hCoV-19/France/IDF-IPP01567/2021|EPI_ISL_935609|2021-01-18
hCoV-19/France/IDF-IPP01568/2021|EPI_ISL_935610|2021-01-19
hCoV-19/France/IDF-IPP01569/2021|EPI_ISL_935611|2021-01-19
hCoV-19/France/IDF-IPP01570/2021|EPI_ISL_935612|2021-01-19
hCoV-19/France/IDF-IPP01571/2021|EPI_ISL_935613|2021-01-19
hCoV-19/France/IDF-IPP01574/2021|EPI_ISL_935615|2021-01-19
hCoV-19/France/IDF-IPP01576/2021|EPI_ISL_935616|2021-01-19
hCoV-19/France/IDF-IPP01578/2021|EPI_ISL_935617|2021-01-19
hCoV-19/France/IDF-IPP01579/2021|EPI_ISL_935618|2021-01-19
hCoV-19/France/IDF-IPP01580/2021|EPI_ISL_935619|2021-01-19
hCoV-19/France/IDF-IPP01581/2021|EPI_ISL_935620|2021-01-19
hCoV-19/France/IDF-IPP01582/2021|EPI_ISL_935621|2021-01-16
hCoV-19/France/IDF-IPP01584/2021|EPI_ISL_935622|2021-01-16
hCoV-19/France/IDF-IPP01585/2021|EPI_ISL_935623|2021-01-16
hCoV-19/France/IDF-IPP01586/2021|EPI_ISL_935624|2021-01-16
hCoV-19/France/IDF-IPP01587/2021|EPI_ISL_935625|2021-01-16
hCoV-19/France/IDF-IPP01588/2021|EPI_ISL_935626|2021-01-16
hCoV-19/France/IDF-IPP01590/2021|EPI_ISL_935627|2021-01-16
hCoV-19/France/IDF-IPP01591/2021|EPI_ISL_935628|2021-01-16
hCoV-19/France/IDF-IPP01593/2021|EPI_ISL_935629|2021-01-18
hCoV-19/France/IDF-IPP01594/2021|EPI_ISL_935630|2021-01-18
hCoV-19/France/IDF-IPP01595/2021|EPI_ISL_935631|2021-01-18
hCoV-19/France/IDF-IPP01597/2021|EPI_ISL_935632|2021-01-18
hCoV-19/France/IDF-IPP01599/2021|EPI_ISL_935634|2021-01-18
hCoV-19/France/IDF-IPP01600/2021|EPI_ISL_935635|2021-01-18
hCoV-19/France/IDF-IPP01601/2021|EPI_ISL_935636|2021-01-18
hCoV-19/France/IDF-IPP01606/2021|EPI_ISL_935639|2021-01-19
hCoV-19/France/IDF-IPP01633/2021|EPI_ISL_935650|2021
hCoV-19/France/IDF-IPP01634/2021|EPI_ISL_935651|2021
hCoV-19/France/IDF-IPP01636/2021|EPI_ISL_935653|2021
hCoV-19/France/IDF-IPP01638/2021|EPI_ISL_954026|2021
hCoV-19/France/IDF-IPP01639/2021|EPI_ISL_954027|2021
hCoV-19/France/IDF-IPP01642/2021|EPI_ISL_953998|2021
hCoV-19/France/IDF-IPP01643/2021|EPI_ISL_953999|2021
hCoV-19/France/IDF-IPP01644/2021|EPI_ISL_954028|2021
hCoV-19/France/IDF-IPP01645/2021|EPI_ISL_954029|2021
hCoV-19/France/IDF-IPP01647/2021|EPI_ISL_954022|2021-01-14
hCoV-19/France/IDF-IPP01648/2021|EPI_ISL_954023|2021-01-14
hCoV-19/France/IDF-IPP01649/2021|EPI_ISL_954024|2021-01-14
hCoV-19/France/IDF-IPP01650/2021|EPI_ISL_954025|2021-01-14
hCoV-19/France/IDF-IPP01651/2021|EPI_ISL_953994|2021-01-14
hCoV-19/France/IDF-IPP01652/2021|EPI_ISL_954031|2021-01-14
hCoV-19/France/IDF-IPP01664/2021|EPI_ISL_954020|2021-01-19
hCoV-19/France/IDF-IPP01678/2021|EPI_ISL_954019|2021-01-20
hCoV-19/France/IDF-IPP01679/2021|EPI_ISL_953976|2021-01-20
hCoV-19/France/IDF-IPP01680/2021|EPI_ISL_953966|2021-01-22
hCoV-19/France/IDF-IPP01681/2021|EPI_ISL_954017|2021-01-21
hCoV-19/France/IDF-IPP01703/2021|EPI_ISL_953977|2021-01-20
hCoV-19/France/IDF-IPP01706/2021|EPI_ISL_953978|2021-01-20
hCoV-19/France/IDF-IPP01710/2021|EPI_ISL_953970|2021-01-21
hCoV-19/France/IDF-IPP01754/2021|EPI_ISL_953969|2021-01-22
hCoV-19/France/IDF-IPP01765/2021|EPI_ISL_954012|2021-01-23
hCoV-19/France/IDF-IPP01818/2021|EPI_ISL_954015|2021-01-22
hCoV-19/France/IDF-IPP01868/2021|EPI_ISL_953963|2021-01-23
hCoV-19/France/IDF-IPP01869/2021|EPI_ISL_954013|2021-01-23
hCoV-19/France/IDF-IPP01891/2021|EPI_ISL_953964|2021-01-23
hCoV-19/France/IDF-IPP01892/2021|EPI_ISL_953959|2021-01-26
hCoV-19/France/IDF-IPP01911/2021|EPI_ISL_954016|2021-01-22
hCoV-19/France/IDF-IPP01912/2021|EPI_ISL_953958|2021-01-20
hCoV-19/France/IDF-IPP01958/2021|EPI_ISL_953960|2021-01-24
hCoV-19/France/IDF-IPP01962/2021|EPI_ISL_954009|2021-01-25
hCoV-19/France/IDF-IPP01963/2021|EPI_ISL_954010|2021-01-25
hCoV-19/France/IDF-IPP01979/2021|EPI_ISL_954014|2021-01-23
hCoV-19/France/IDF-IPP01981/2021|EPI_ISL_953961|2021-01-24
hCoV-19/France/IDF-IPP01982/2021|EPI_ISL_953962|2021-01-24
hCoV-19/France/IDF-IPP01983/2021|EPI_ISL_953965|2021-01-23
hCoV-19/France/IDF-IPP01985/2021|EPI_ISL_954011|2021-01-24
hCoV-19/France/IDF-IPP02023/2021|EPI_ISL_955061|2021-01-27
hCoV-19/France/IDF-IPP02029/2021|EPI_ISL_955065|2021-01-27
hCoV-19/France/IDF-IPP02076/2021|EPI_ISL_955066|2021-01-27
hCoV-19/France/IDF-IPP02079/2021|EPI_ISL_1036374|2021-01-27
hCoV-19/France/IDF-IPP02081/2021|EPI_ISL_955067|2021-01-27
hCoV-19/France/IDF-IPP02100/2021|EPI_ISL_1036375|2021-01-27
hCoV-19/France/IDF-IPP02548/2021|EPI_ISL_995449|2021-01-30
hCoV-19/France/IDF-IPP02549/2021|EPI_ISL_995450|2021-01-29
hCoV-19/France/IDF-IPP02550/2021|EPI_ISL_995451|2021-01-29
hCoV-19/France/IDF-IPP02551/2021|EPI_ISL_995452|2021-01-29
hCoV-19/France/IDF-IPP02552/2021|EPI_ISL_995453|2021-01-29
hCoV-19/France/IDF-IPP02553/2021|EPI_ISL_995454|2021-01-29
hCoV-19/France/IDF-IPP02554/2021|EPI_ISL_995455|2021-01-29
hCoV-19/France/IDF-IPP02556/2021|EPI_ISL_995457|2021-01-29
hCoV-19/France/IDF-IPP02557/2021|EPI_ISL_995458|2021-01-29
hCoV-19/France/IDF-IPP02558/2021|EPI_ISL_995459|2021-01-29
hCoV-19/France/IDF-IPP02559/2021|EPI_ISL_995460|2021-01-29
hCoV-19/France/IDF-IPP02560/2021|EPI_ISL_995461|2021-01-29
hCoV-19/France/IDF-IPP02561/2021|EPI_ISL_1001357|2021-01-29
hCoV-19/France/IDF-IPP02563/2021|EPI_ISL_1001325|2021-01-27
hCoV-19/France/IDF-IPP02564/2021|EPI_ISL_1001358|2021-01-29
hCoV-19/France/IDF-IPP02565/2021|EPI_ISL_1001359|2021-01-29
hCoV-19/France/IDF-IPP02566/2021|EPI_ISL_1001303|2021-01-29
hCoV-19/France/IDF-IPP02567/2021|EPI_ISL_1001304|2021-01-29
hCoV-19/France/IDF-IPP02568/2021|EPI_ISL_1001305|2021-01-29
hCoV-19/France/IDF-IPP02569/2021|EPI_ISL_1001360|2021-01-29
hCoV-19/France/IDF-IPP02570/2021|EPI_ISL_1001306|2021-01-29
hCoV-19/France/IDF-IPP02571/2021|EPI_ISL_1001361|2021-01-29
hCoV-19/France/IDF-IPP02572/2021|EPI_ISL_1001362|2021-01-29
hCoV-19/France/IDF-IPP02573/2021|EPI_ISL_1001363|2021-01-29
hCoV-19/France/IDF-IPP02574/2021|EPI_ISL_1001307|2021-01-29
hCoV-19/France/IDF-IPP02575/2021|EPI_ISL_1001364|2021-01-29
hCoV-19/France/IDF-IPP02577/2021|EPI_ISL_1001308|2021-01-29
hCoV-19/France/IDF-IPP02585/2021|EPI_ISL_1001300|2021-01-29
hCoV-19/France/IDF-IPP02687/2021|EPI_ISL_995471|2021-01-27
hCoV-19/France/IDF-IPP02689/2021|EPI_ISL_995473|2021-01-27
hCoV-19/France/IDF-IPP02710/2021|EPI_ISL_995491|2021-01-25
hCoV-19/France/IDF-IPP02711/2021|EPI_ISL_995492|2021-01-26
hCoV-19/France/IDF-IPP02712/2021|EPI_ISL_995493|2021-01-26
hCoV-19/France/IDF-IPP02713/2021|EPI_ISL_995494|2021-01-26
hCoV-19/France/IDF-IPP02765/2021|EPI_ISL_1001355|2021-01-31
hCoV-19/France/IDF-IPP02779/2021|EPI_ISL_1001354|2021-02-01
hCoV-19/France/IDF-IPP02821/2021|EPI_ISL_1001336|2021-01-26
hCoV-19/France/IDF-IPP02822/2021|EPI_ISL_1001372|2021-01-24
hCoV-19/France/IDF-IPP02823/2021|EPI_ISL_1001373|2021-01-24
hCoV-19/France/IDF-IPP02825/2021|EPI_ISL_1001367|2021-01-26
hCoV-19/France/IDF-IPP02826/2021|EPI_ISL_1001352|2021-01-21
hCoV-19/France/IDF-IPP02827/2021|EPI_ISL_1001309|2021-01-29
hCoV-19/France/IDF-IPP02828/2021|EPI_ISL_1001337|2021-01-26
hCoV-19/France/IDF-IPP02840/2021|EPI_ISL_1001328|2021-01-27
hCoV-19/France/IDF-IPP02841/2021|EPI_ISL_1001312|2021-01-28
hCoV-19/France/IDF-IPP02842/2021|EPI_ISL_1001313|2021-01-28
hCoV-19/France/IDF-IPP02843/2021|EPI_ISL_1001314|2021-01-28
hCoV-19/France/IDF-IPP02844/2021|EPI_ISL_1001315|2021-01-28
hCoV-19/France/IDF-IPP02845/2021|EPI_ISL_1001316|2021-01-28
hCoV-19/France/IDF-IPP02846/2021|EPI_ISL_1001317|2021-01-28
hCoV-19/France/IDF-IPP02932/2021|EPI_ISL_1013210|2021-02-02
hCoV-19/France/IDF-IPP02940/2021|EPI_ISL_1013211|2021-02-01
hCoV-19/France/IDF-IPP02941/2021|EPI_ISL_1013212|2021-02-01
hCoV-19/France/IDF-IPP02944/2021|EPI_ISL_1013213|2021-02-01
hCoV-19/France/IDF-IPP02947/2021|EPI_ISL_1013235|2021-02-01
hCoV-19/France/IDF-IPP02956/2021|EPI_ISL_1013222|2021-02-02
hCoV-19/France/IDF-IPP02957/2021|EPI_ISL_1013223|2021-02-03
hCoV-19/France/IDF-IPP02997/2021|EPI_ISL_1013217|2021-01-31
hCoV-19/France/IDF-IPP02998/2021|EPI_ISL_1013218|2021-02-03
hCoV-19/France/IDF-IPP02999/2021|EPI_ISL_1013219|2021-02-02
hCoV-19/France/IDF-IPP03000/2021|EPI_ISL_1013220|2021-02-03
hCoV-19/France/IDF-IPP03001/2021|EPI_ISL_1013221|2021-02-02
hCoV-19/France/IDF-IPP03226/2021|EPI_ISL_1036407|2021-02-08
hCoV-19/France/IDF-IPP03252/2021|EPI_ISL_1036408|2021-02-03
hCoV-19/France/IDF-IPP03284/2021|EPI_ISL_1096236|2021-02-08
hCoV-19/France/IDF-IPP03285/2021|EPI_ISL_1096237|2021-02-08
hCoV-19/France/IDF-IPP03286/2021|EPI_ISL_1096238|2021-02-08
hCoV-19/France/IDF-IPP03287/2021|EPI_ISL_1096239|2021-02-08
hCoV-19/France/IDF-IPP03316/2021|EPI_ISL_1035919|2021-02-01
hCoV-19/France/IDF-IPP03317/2021|EPI_ISL_1035920|2021-02-01
hCoV-19/France/IDF-IPP03320/2021|EPI_ISL_1035921|2021-02-01
hCoV-19/France/IDF-IPP03322/2021|EPI_ISL_1035922|2021-02-01
hCoV-19/France/IDF-IPP03328/2021|EPI_ISL_1036410|2021-02-02
hCoV-19/France/IDF-IPP03329/2021|EPI_ISL_1036411|2021-02-02
hCoV-19/France/IDF-IPP03330/2021|EPI_ISL_1036417|2021-02-02
hCoV-19/France/IDF-IPP03332/2021|EPI_ISL_1036412|2021-02-02
hCoV-19/France/IDF-IPP03334/2021|EPI_ISL_1036418|2021-02-02
hCoV-19/France/IDF-IPP03338/2021|EPI_ISL_1036413|2021-02-02
hCoV-19/France/IDF-IPP03344/2021|EPI_ISL_1036414|2021-02-04
hCoV-19/France/IDF-IPP03347/2021|EPI_ISL_1036415|2021-02-04
hCoV-19/France/IDF-IPP03348/2021|EPI_ISL_1036416|2021-02-04
hCoV-19/France/IDF-IPP03370/2021|EPI_ISL_1036427|2021-02-03
hCoV-19/France/IDF-IPP03373/2021|EPI_ISL_1036428|2021-02-05
hCoV-19/France/IDF-IPP03375/2021|EPI_ISL_1060368|2021-02-09
hCoV-19/France/IDF-IPP03382/2021|EPI_ISL_1060377|2021-02-05
hCoV-19/France/IDF-IPP03388/2021|EPI_ISL_1060397|2021-02-08
hCoV-19/France/IDF-IPP03390/2021|EPI_ISL_1060378|2021-02-08
hCoV-19/France/IDF-IPP03436/2021|EPI_ISL_1060390|2021-02-08
hCoV-19/France/IDF-IPP03438/2021|EPI_ISL_1060340|2021-02-08
hCoV-19/France/IDF-IPP03439/2021|EPI_ISL_1060341|2021-02-08
hCoV-19/France/IDF-IPP03440/2021|EPI_ISL_1060391|2021-02-09
hCoV-19/France/IDF-IPP03442/2021|EPI_ISL_1060342|2021-02-09
hCoV-19/France/IDF-IPP03443/2021|EPI_ISL_1060343|2021-02-09
hCoV-19/France/IDF-IPP03444/2021|EPI_ISL_1060344|2021-02-09
hCoV-19/France/IDF-IPP03446/2021|EPI_ISL_1060392|2021-02-09
hCoV-19/France/IDF-IPP03447/2021|EPI_ISL_1060345|2021-02-09
hCoV-19/France/IDF-IPP03456/2021|EPI_ISL_1060346|2021-02-08
hCoV-19/France/IDF-IPP03460/2021|EPI_ISL_1060393|2021-02-08
hCoV-19/France/IDF-IPP03464/2021|EPI_ISL_1060347|2021-02-08
hCoV-19/France/IDF-IPP03468/2021|EPI_ISL_1060394|2021-02-08
hCoV-19/France/IDF-IPP03471/2021|EPI_ISL_1060348|2021-02-08
hCoV-19/France/IDF-IPP03473/2021|EPI_ISL_1060334|2021-02-08
hCoV-19/France/IDF-IPP03474/2021|EPI_ISL_1060349|2021-02-08
hCoV-19/France/IDF-IPP03475/2021|EPI_ISL_1060350|2021-02-08
hCoV-19/France/IDF-IPP03481/2021|EPI_ISL_1060351|2021-02-08
hCoV-19/France/IDF-IPP03482/2021|EPI_ISL_1060352|2021-02-08
hCoV-19/France/IDF-IPP03485/2021|EPI_ISL_1060335|2021-02-08
hCoV-19/France/IDF-IPP03488/2021|EPI_ISL_1060353|2021-02-08
hCoV-19/France/IDF-IPP03491/2021|EPI_ISL_1060354|2021-02-08
hCoV-19/France/IDF-IPP03492/2021|EPI_ISL_1060336|2021-02-08
hCoV-19/France/IDF-IPP03493/2021|EPI_ISL_1060355|2021-02-08
hCoV-19/France/IDF-IPP03495/2021|EPI_ISL_1060356|2021-02-08
hCoV-19/France/IDF-IPP03497/2021|EPI_ISL_1060333|2021-02-08
hCoV-19/France/IDF-IPP03498/2021|EPI_ISL_1060357|2021-02-08
hCoV-19/France/IDF-IPP03499/2021|EPI_ISL_1060358|2021-02-08
hCoV-19/France/IDF-IPP03500/2021|EPI_ISL_1060557|2021-02-08
hCoV-19/France/IDF-IPP03504/2021|EPI_ISL_1060558|2021-02-08
hCoV-19/France/IDF-IPP03505/2021|EPI_ISL_1060559|2021-02-08
hCoV-19/France/IDF-IPP03506/2021|EPI_ISL_1060560|2021-02-08
hCoV-19/France/IDF-IPP03527/2021|EPI_ISL_1060563|2021
hCoV-19/France/IDF-IPP03528/2021|EPI_ISL_1060564|2021
hCoV-19/France/IDF-IPP03529/2021|EPI_ISL_1060561|2021
hCoV-19/France/IDF-IPP03530/2021|EPI_ISL_1060565|2021
hCoV-19/France/IDF-IPP03531/2021|EPI_ISL_1060566|2021
hCoV-19/France/IDF-IPP03533/2021|EPI_ISL_1060359|2021
hCoV-19/France/IDF-IPP03537/2021|EPI_ISL_1060360|2021
hCoV-19/France/IDF-IPP03539/2021|EPI_ISL_1060361|2021
hCoV-19/France/IDF-IPP03540/2021|EPI_ISL_1060362|2021
hCoV-19/France/IDF-IPP03541/2021|EPI_ISL_1060363|2021
hCoV-19/France/IDF-IPP03543/2021|EPI_ISL_1060364|2021
hCoV-19/France/IDF-IPP03548/2021|EPI_ISL_1060365|2021
hCoV-19/France/IDF-IPP03549/2021|EPI_ISL_1060366|2021
hCoV-19/France/IDF-IPP03555/2021|EPI_ISL_1060367|2021
hCoV-19/France/IDF-IPP03559/2021|EPI_ISL_1060389|2021-02-10
hCoV-19/France/IDF-IPP03560/2021|EPI_ISL_1060339|2021-02-11
hCoV-19/France/IDF-IPP03628/2021|EPI_ISL_1060568|2021-02-11
hCoV-19/France/IDF-IPP03629/2021|EPI_ISL_1060569|2021-02-11
hCoV-19/France/IDF-IPP03663/2021|EPI_ISL_1060567|2021-02-05
hCoV-19/France/IDF-IPP03687/2021|EPI_ISL_1036398|2021-02-03
hCoV-19/France/IDF-IPP03688/2021|EPI_ISL_1036401|2021-02-04
hCoV-19/France/IDF-IPP03689/2021|EPI_ISL_1036402|2021-02-04
hCoV-19/France/IDF-IPP03690/2021|EPI_ISL_1036399|2021-02-04
hCoV-19/France/IDF-IPP03691/2021|EPI_ISL_1036400|2021-02-04
hCoV-19/France/IDF-IPP03697/2021|EPI_ISL_1096240|2021-02-11
hCoV-19/France/IDF-IPP03698/2021|EPI_ISL_1096241|2021-02-11
hCoV-19/France/IDF-IPP03704/2021|EPI_ISL_1118897|2021-02-12
hCoV-19/France/IDF-IPP03717/2021|EPI_ISL_1118900|2021-02-12
hCoV-19/France/IDF-IPP03778/2021|EPI_ISL_1096257|2021-02-16
hCoV-19/France/IDF-IPP03779/2021|EPI_ISL_1096242|2021-02-16
hCoV-19/France/IDF-IPP03780/2021|EPI_ISL_1096243|2021-02-16
hCoV-19/France/IDF-IPP03781/2021|EPI_ISL_1096244|2021-02-16
hCoV-19/France/IDF-IPP03821/2021|EPI_ISL_1096255|2021-02-16
hCoV-19/France/IDF-IPP03822/2021|EPI_ISL_1096256|2021-02-16
hCoV-19/France/IDF-IPP03829/2021|EPI_ISL_1110390|2021-02-16
hCoV-19/France/IDF-IPP03832/2021|EPI_ISL_1110414|2021-02-15
hCoV-19/France/IDF-IPP03848/2021|EPI_ISL_1110394|2021-02-16
hCoV-19/France/IDF-IPP03859/2021|EPI_ISL_1111059|2021-02-16
hCoV-19/France/IDF-IPP03860/2021|EPI_ISL_1110395|2021-02-16
hCoV-19/France/IDF-IPP03862/2021|EPI_ISL_1110396|2021-02-16
hCoV-19/France/IDF-IPP03883/2021|EPI_ISL_1110421|2021-02-16
hCoV-19/France/IDF-IPP03916/2021|EPI_ISL_1110408|2021-02-15
hCoV-19/France/IDF-IPP03919/2021|EPI_ISL_1110430|2021-02-16
hCoV-19/France/IDF-IPP04054/2021|EPI_ISL_1110898|2021-02-15
hCoV-19/France/IDF-IPP04056/2021|EPI_ISL_1110881|2021-02-16
hCoV-19/France/IDF-IPP04058/2021|EPI_ISL_1110902|2021-02-16
hCoV-19/France/IDF-IPP04059/2021|EPI_ISL_1110903|2021-02-16
hCoV-19/France/IDF-IPP04060/2021|EPI_ISL_1110904|2021-02-16
hCoV-19/France/IDF-IPP04067/2021|EPI_ISL_1110905|2021-02-16
hCoV-19/France/IDF-IPP04068/2021|EPI_ISL_1110933|2021-02-16
hCoV-19/France/IDF-IPP04069/2021|EPI_ISL_1110934|2021-02-16
hCoV-19/France/IDF-IPP04070/2021|EPI_ISL_1110935|2021-02-16
hCoV-19/France/IDF-IPP04076/2021|EPI_ISL_1110906|2021-02-16
hCoV-19/France/IDF-IPP04078/2021|EPI_ISL_1110923|2021-02-16
hCoV-19/France/IDF-IPP04079/2021|EPI_ISL_1110936|2021-02-16
hCoV-19/France/IDF-IPP04087/2021|EPI_ISL_1110937|2021-02-15
hCoV-19/France/IDF-IPP04089/2021|EPI_ISL_1110938|2021-02-15
hCoV-19/France/IDF-IPP04090/2021|EPI_ISL_1110939|2021-02-15
hCoV-19/France/IDF-IPP04091/2021|EPI_ISL_1110907|2021-02-15
hCoV-19/France/IDF-IPP04093/2021|EPI_ISL_1110940|2021-02-15
hCoV-19/France/IDF-IPP04094/2021|EPI_ISL_1110941|2021-02-15
hCoV-19/France/IDF-IPP04096/2021|EPI_ISL_1110908|2021-02-15
hCoV-19/France/IDF-IPP04098/2021|EPI_ISL_1110942|2021-02-15
hCoV-19/France/IDF-IPP04099/2021|EPI_ISL_1110943|2021-02-15
hCoV-19/France/IDF-IPP04100/2021|EPI_ISL_1110944|2021-02-15
hCoV-19/France/IDF-IPP04101/2021|EPI_ISL_1110945|2021-02-15
hCoV-19/France/IDF-IPP04103/2021|EPI_ISL_1110909|2021-02-15
hCoV-19/France/IDF-IPP04104/2021|EPI_ISL_1110910|2021-02-15
hCoV-19/France/IDF-IPP04105/2021|EPI_ISL_1118877|2021-02-15
hCoV-19/France/IDF-IPP04110/2021|EPI_ISL_1110946|2021-02-15
hCoV-19/France/IDF-IPP04111/2021|EPI_ISL_1110947|2021-02-15
hCoV-19/France/IDF-IPP04112/2021|EPI_ISL_1110948|2021-02-15
hCoV-19/France/IDF-IPP04113/2021|EPI_ISL_1110911|2021-02-15
hCoV-19/France/IDF-IPP04115/2021|EPI_ISL_1110912|2021-02-15
hCoV-19/France/IDF-IPP04116/2021|EPI_ISL_1110913|2021-02-15
hCoV-19/France/IDF-IPP04118/2021|EPI_ISL_1110949|2021-02-15
hCoV-19/France/IDF-IPP04120/2021|EPI_ISL_1110950|2021-02-15
hCoV-19/France/IDF-IPP04122/2021|EPI_ISL_1110914|2021-02-15
hCoV-19/France/IDF-IPP04125/2021|EPI_ISL_1110915|2021-02-16
hCoV-19/France/IDF-IPP04128/2021|EPI_ISL_1110951|2021-02-16
hCoV-19/France/IDF-IPP04135/2021|EPI_ISL_1110952|2021
hCoV-19/France/IDF-IPP04152/2021|EPI_ISL_1110924|2021-02-16
hCoV-19/France/IDF-IPP04153/2021|EPI_ISL_1110925|2021-02-16
hCoV-19/France/IDF-IPP04154/2021|EPI_ISL_1110888|2021-02-16
hCoV-19/France/IDF-IPP04155/2021|EPI_ISL_1110926|2021-02-16
hCoV-19/France/IDF-IPP04156/2021|EPI_ISL_1110889|2021-02-16
hCoV-19/France/IDF-IPP04159/2021|EPI_ISL_1110882|2021-02-10
hCoV-19/France/IDF-IPP04161/2021|EPI_ISL_1110883|2021-02-16
hCoV-19/France/IDF-IPP04171/2021|EPI_ISL_1110890|2021-02-16
hCoV-19/France/IDF-IPP04173/2021|EPI_ISL_1110891|2021-02-16
hCoV-19/France/IDF-IPP04185/2021|EPI_ISL_1110917|2021-02-15
hCoV-19/France/IDF-IPP04225/2021|EPI_ISL_1168195|2021-02-16
hCoV-19/France/IDF-IPP04226/2021|EPI_ISL_1168196|2021-02-16
hCoV-19/France/IDF-IPP04227/2021|EPI_ISL_1168197|2021-02-16
hCoV-19/France/IDF-IPP04228/2021|EPI_ISL_1168198|2021-02-16
hCoV-19/France/IDF-IPP04253/2021|EPI_ISL_1168202|2021-02-18
hCoV-19/France/IDF-IPP04254/2021|EPI_ISL_1168203|2021-02-19
hCoV-19/France/IDF-IPP04271/2021|EPI_ISL_1168212|2021-02-17
hCoV-19/France/IDF-IPP04272/2021|EPI_ISL_1168213|2021-02-21
hCoV-19/France/IDF-IPP04273/2021|EPI_ISL_1168214|2021-02-22
hCoV-19/France/IDF-IPP04274/2021|EPI_ISL_1168215|2021-02-22
hCoV-19/France/IDF-IPP04275/2021|EPI_ISL_1168216|2021-02-17
hCoV-19/France/IDF-IPP04276/2021|EPI_ISL_1168217|2021-02-15
hCoV-19/France/IDF-IPP04307/2021|EPI_ISL_1201497|2021
hCoV-19/France/IDF-IPP04396/2021|EPI_ISL_1201522|2021-02-25
hCoV-19/France/IDF-IPP04397/2021|EPI_ISL_1201523|2021-02-25
hCoV-19/France/IDF-IPP04398/2021|EPI_ISL_1201524|2021-02-26
hCoV-19/France/IDF-IPP04399/2021|EPI_ISL_1201525|2021-02-25
hCoV-19/France/IDF-IPP04426/2021|EPI_ISL_1201537|2021-02-26
hCoV-19/France/IDF-IPP04427/2021|EPI_ISL_1201538|2021-02-26
hCoV-19/France/IDF-IPP04433/2021|EPI_ISL_1201542|2021-02-28
hCoV-19/France/IDF-IPP04434/2021|EPI_ISL_1201543|2021-02-27
hCoV-19/France/IDF-IPP04462/2021|EPI_ISL_1219925|2021-02-03
hCoV-19/France/IDF-IPP04466/2021|EPI_ISL_1219927|2021-03-01
hCoV-19/France/IDF-IPP04467/2021|EPI_ISL_1219928|2021-03-01
hCoV-19/France/IDF-IPP04468/2021|EPI_ISL_1219937|2021-03-02
hCoV-19/France/IDF-IPP04470/2021|EPI_ISL_1219929|2021-03-01
hCoV-19/France/IDF-IPP04494/2021|EPI_ISL_1219933|2021-03-02
hCoV-19/France/IDF-IPP04495/2021|EPI_ISL_1219934|2021-03-02
hCoV-19/France/IDF-IPP04497/2021|EPI_ISL_1262718|2021-03-01
hCoV-19/France/IDF-IPP04498/2021|EPI_ISL_1262719|2021-03-02
hCoV-19/France/IDF-IPP04500/2021|EPI_ISL_1262721|2021-03-02
hCoV-19/France/IDF-IPP04506/2021|EPI_ISL_1262722|2021-03-02
hCoV-19/France/IDF-IPP04507/2021|EPI_ISL_1262723|2021-03-02
hCoV-19/France/IDF-IPP04509/2021|EPI_ISL_1262724|2021-03-02
hCoV-19/France/IDF-IPP04510/2021|EPI_ISL_1262725|2021-03-02
hCoV-19/France/IDF-IPP04511/2021|EPI_ISL_1262726|2021-03-02
hCoV-19/France/IDF-IPP04516/2021|EPI_ISL_1262729|2021-03-02
hCoV-19/France/IDF-IPP04517/2021|EPI_ISL_1262730|2021-03-02
hCoV-19/France/IDF-IPP04518/2021|EPI_ISL_1262731|2021-03-02
hCoV-19/France/IDF-IPP04538/2021|EPI_ISL_1262747|2021-02-27
hCoV-19/France/IDF-IPP04539/2021|EPI_ISL_1262748|2021-03-01
hCoV-19/France/IDF-IPP04540/2021|EPI_ISL_1262749|2021-03-01
hCoV-19/France/IDF-IPP04542/2021|EPI_ISL_1262751|2021-03-02
hCoV-19/France/IDF-IPP04543/2021|EPI_ISL_1262752|2021-03-02
hCoV-19/France/IDF-IPP04544/2021|EPI_ISL_1262753|2021-03-02
hCoV-19/France/IDF-IPP04546/2021|EPI_ISL_1262754|2021-03-02
hCoV-19/France/IDF-IPP04547/2021|EPI_ISL_1233224|2021-03-02
hCoV-19/France/IDF-IPP04548/2021|EPI_ISL_1233225|2021-03-02
hCoV-19/France/IDF-IPP04549/2021|EPI_ISL_1233226|2021-03-02
hCoV-19/France/IDF-IPP04550/2021|EPI_ISL_1233227|2021-03-02
hCoV-19/France/IDF-IPP04552/2021|EPI_ISL_1233229|2021-03-02
hCoV-19/France/IDF-IPP04553/2021|EPI_ISL_1233230|2021-03-02
hCoV-19/France/IDF-IPP04674/2021|EPI_ISL_1262819|2021-03-02
hCoV-19/France/IDF-IPP04684/2021|EPI_ISL_1262822|2021-03-02
hCoV-19/France/IDF-IPP04690/2021|EPI_ISL_1262824|2021-03-02
hCoV-19/France/IDF-IPP04691/2021|EPI_ISL_1262825|2021-03-02
hCoV-19/France/IDF-IPP04692/2021|EPI_ISL_1262826|2021-03-02
hCoV-19/France/IDF-IPP04693/2021|EPI_ISL_1262827|2021-03-02
hCoV-19/France/IDF-IPP04695/2021|EPI_ISL_1262828|2021-03-02
hCoV-19/France/IDF-IPP04696/2021|EPI_ISL_1262829|2021-03-02
hCoV-19/France/IDF-IPP04697/2021|EPI_ISL_1262830|2021-03-02
hCoV-19/France/IDF-IPP04699/2021|EPI_ISL_1262831|2021-03-02
hCoV-19/France/IDF-IPP04704/2021|EPI_ISL_1262833|2021-03-02
hCoV-19/France/IDF-IPP04705/2021|EPI_ISL_1262834|2021-03-02
hCoV-19/France/IDF-IPP04706/2021|EPI_ISL_1262835|2021-03-02
hCoV-19/France/IDF-IPP04709/2021|EPI_ISL_1262836|2021-03-02
hCoV-19/France/IDF-IPP04710/2021|EPI_ISL_1262837|2021-03-02
hCoV-19/France/IDF-IPP04711/2021|EPI_ISL_1262838|2021-03-02
hCoV-19/France/IDF-IPP04712/2021|EPI_ISL_1262839|2021-03-02
hCoV-19/France/IDF-IPP04717/2021|EPI_ISL_1262842|2021-03-01
hCoV-19/France/IDF-IPP04728/2021|EPI_ISL_1262847|2021-03-01
hCoV-19/France/IDF-IPP04730/2021|EPI_ISL_1262849|2021-03-01
hCoV-19/France/IDF-IPP04731/2021|EPI_ISL_1262850|2021-03-01
hCoV-19/France/IDF-IPP04732/2021|EPI_ISL_1262851|2021-03-01
hCoV-19/France/IDF-IPP04733/2021|EPI_ISL_1262852|2021-03-01
hCoV-19/France/IDF-IPP04734/2021|EPI_ISL_1262853|2021-03-01
hCoV-19/France/IDF-IPP04735/2021|EPI_ISL_1262854|2021-03-01
hCoV-19/France/IDF-IPP04736/2021|EPI_ISL_1262855|2021-03-01
hCoV-19/France/IDF-IPP04737/2021|EPI_ISL_1262856|2021-03-01
hCoV-19/France/IDF-IPP04738/2021|EPI_ISL_1262857|2021-03-01
hCoV-19/France/IDF-IPP04739/2021|EPI_ISL_1262858|2021-03-01
hCoV-19/France/IDF-IPP04740/2021|EPI_ISL_1262859|2021-03-01
hCoV-19/France/IDF-IPP04742/2021|EPI_ISL_1262860|2021-03-01
hCoV-19/France/IDF-IPP04746/2021|EPI_ISL_1262862|2021-03-01
hCoV-19/France/IDF-IPP04747/2021|EPI_ISL_1262863|2021-03-01
hCoV-19/France/IDF-IPP04748/2021|EPI_ISL_1262864|2021-03-01
hCoV-19/France/IDF-IPP04750/2021|EPI_ISL_1262865|2021-03-01
hCoV-19/France/IDF-IPP04751/2021|EPI_ISL_1262866|2021-03-01
hCoV-19/France/IDF-IPP04753/2021|EPI_ISL_1262868|2021-03-01
hCoV-19/France/IDF-IPP04754/2021|EPI_ISL_1262869|2021-03-01
hCoV-19/France/IDF-IPP04756/2021|EPI_ISL_1262870|2021-03-01
hCoV-19/France/IDF-IPP04758/2021|EPI_ISL_1262871|2021-03-01
hCoV-19/France/IDF-IPP04759/2021|EPI_ISL_1262872|2021-03-01
hCoV-19/France/IDF-IPP04761/2021|EPI_ISL_1262874|2021-03-01
hCoV-19/France/IDF-IPP04762/2021|EPI_ISL_1262875|2021-03-01
hCoV-19/France/IDF-IPP04767/2021|EPI_ISL_1262877|2021-03-02
hCoV-19/France/IDF-IPP04768/2021|EPI_ISL_1262878|2021-03-02
hCoV-19/France/IDF-IPP04769/2021|EPI_ISL_1262879|2021-03-02
hCoV-19/France/IDF-IPP04793/2021|EPI_ISL_1262898|2021-03-02
hCoV-19/France/IDF-IPP04794/2021|EPI_ISL_1262899|2021-03-01
hCoV-19/France/IDF-IPP04796/2021|EPI_ISL_1262900|2021-03-02
hCoV-19/France/IDF-IPP04797/2021|EPI_ISL_1262901|2021-03-02
hCoV-19/France/IDF-IPP04798/2021|EPI_ISL_1262902|2021-03-01
hCoV-19/France/IDF-IPP04799/2021|EPI_ISL_1262903|2021-03-02
hCoV-19/France/IDF-IPP04800/2021|EPI_ISL_1262904|2021-03-02
hCoV-19/France/IDF-IPP04911/2021|EPI_ISL_1262990|2021-03-02
hCoV-19/France/IDF-IPP04914/2021|EPI_ISL_1262992|2021-03-02
hCoV-19/France/IDF-IPP04915/2021|EPI_ISL_1262993|2021-03-02
hCoV-19/France/IDF-IPP04916/2021|EPI_ISL_1262994|2021-03-02
hCoV-19/France/IDF-IPP04919/2021|EPI_ISL_1262997|2021-03-02
hCoV-19/France/IDF-IPP04920/2021|EPI_ISL_1262998|2021-03-02
hCoV-19/France/IDF-IPP04921/2021|EPI_ISL_1262999|2021-03-02
hCoV-19/France/IDF-IPP04922/2021|EPI_ISL_1263000|2021-03-01
hCoV-19/France/IDF-IPP04923/2021|EPI_ISL_1263001|2021-03-02
hCoV-19/France/IDF-IPP04924/2021|EPI_ISL_1263002|2021-03-02
hCoV-19/France/IDF-IPP04926/2021|EPI_ISL_1263004|2021-03-02
hCoV-19/France/IDF-IPP04928/2021|EPI_ISL_1263005|2021-03-02
hCoV-19/France/IDF-IPP04929/2021|EPI_ISL_1263006|2021-03-02
hCoV-19/France/IDF-IPP04930/2021|EPI_ISL_1263007|2021-03-02
hCoV-19/France/IDF-IPP04931/2021|EPI_ISL_1263008|2021-03-02
hCoV-19/France/IDF-IPP04933/2021|EPI_ISL_1263010|2021-03-02
hCoV-19/France/IDF-IPP04935/2021|EPI_ISL_1263011|2021-03-02
hCoV-19/France/IDF-IPP04937/2021|EPI_ISL_1263013|2021-03-02
hCoV-19/France/IDF-IPP04939/2021|EPI_ISL_1263015|2021-03-01
hCoV-19/France/IDF-IPP04940/2021|EPI_ISL_1263016|2021-03-02
hCoV-19/France/IDF-IPP04941/2021|EPI_ISL_1263017|2021-03-02
hCoV-19/France/IDF-IPP04945/2021|EPI_ISL_1263019|2021-03-02
hCoV-19/France/IDF-IPP04946/2021|EPI_ISL_1263020|2021-03-02
hCoV-19/France/IDF-IPP04947/2021|EPI_ISL_1263021|2021-03-02
hCoV-19/France/IDF-IPP04948/2021|EPI_ISL_1263022|2021-03-02
hCoV-19/France/IDF-IPP04949/2021|EPI_ISL_1263023|2021-03-02
hCoV-19/France/IDF-IPP04951/2021|EPI_ISL_1263024|2021-03-01
hCoV-19/France/IDF-IPP04954/2021|EPI_ISL_1263025|2021-03-02
hCoV-19/France/IDF-IPP04956/2021|EPI_ISL_1263027|2021-03-02
hCoV-19/France/IDF-IPP04957/2021|EPI_ISL_1263028|2021-03-02
hCoV-19/France/IDF-IPP04958/2021|EPI_ISL_1263029|2021-03-02
hCoV-19/France/IDF-IPP04960/2021|EPI_ISL_1263031|2021-03-02
hCoV-19/France/IDF-IPP04962/2021|EPI_ISL_1263033|2021-03-01
hCoV-19/France/IDF-IPP04963/2021|EPI_ISL_1263034|2021-03-02
hCoV-19/France/IDF-IPP04964/2021|EPI_ISL_1263035|2021-03-02
hCoV-19/France/IDF-IPP04966/2021|EPI_ISL_1263037|2021-03-02
hCoV-19/France/IDF-IPP04967/2021|EPI_ISL_1263038|2021-03-02
hCoV-19/France/IDF-IPP04968/2021|EPI_ISL_1263039|2021-03-02
hCoV-19/France/IDF-IPP04969/2021|EPI_ISL_1263040|2021-03-02
hCoV-19/France/IDF-IPP04970/2021|EPI_ISL_1263041|2021-03-02
hCoV-19/France/IDF-IPP04971/2021|EPI_ISL_1263042|2021-03-02
hCoV-19/France/IDF-IPP04973/2021|EPI_ISL_1263044|2021-03-02
hCoV-19/France/IDF-IPP04975/2021|EPI_ISL_1263046|2021-03-02
hCoV-19/France/IDF-IPP04976/2021|EPI_ISL_1263047|2021-03-02
hCoV-19/France/IDF-IPP04977/2021|EPI_ISL_1263048|2021-03-02
hCoV-19/France/IDF-IPP04978/2021|EPI_ISL_1263049|2021-03-02
hCoV-19/France/IDF-IPP04980/2021|EPI_ISL_1263051|2021-03-02
hCoV-19/France/IDF-IPP04981/2021|EPI_ISL_1263052|2021-03-02
hCoV-19/France/IDF-IPP04982/2021|EPI_ISL_1263053|2021-03-02
hCoV-19/France/IDF-IPP04983/2021|EPI_ISL_1263054|2021-03-02
hCoV-19/France/IDF-IPP04984/2021|EPI_ISL_1263055|2021-03-02
hCoV-19/France/IDF-IPP04985/2021|EPI_ISL_1263056|2021-03-02
hCoV-19/France/IDF-IPP04986/2021|EPI_ISL_1263057|2021-03-02
hCoV-19/France/IDF-IPP04987/2021|EPI_ISL_1263058|2021-03-02
hCoV-19/France/IDF-IPP04988/2021|EPI_ISL_1263059|2021-03-02
hCoV-19/France/IDF-IPP04989/2021|EPI_ISL_1263060|2021-03-02
hCoV-19/France/IDF-IPP04990/2021|EPI_ISL_1263061|2021-03-02
hCoV-19/France/IDF-IPP04993/2021|EPI_ISL_1263064|2021-03-02
hCoV-19/France/IDF-IPP04994/2021|EPI_ISL_1263065|2021-03-02
hCoV-19/France/IDF-IPP04995/2021|EPI_ISL_1263066|2021-03-02
hCoV-19/France/IDF-IPP04996/2021|EPI_ISL_1263067|2021-03-02
hCoV-19/France/IDF-IPP04998/2021|EPI_ISL_1263069|2021-03-02
hCoV-19/France/IDF-IPP04999/2021|EPI_ISL_1263070|2021-03-02
hCoV-19/France/IDF-IPP05001/2021|EPI_ISL_1263072|2021-03-02
hCoV-19/France/IDF-IPP05002/2021|EPI_ISL_1263073|2021-03-02
hCoV-19/France/IDF-IPP05003/2021|EPI_ISL_1263074|2021-03-02
hCoV-19/France/IDF-IPP05005/2021|EPI_ISL_1263075|2021-03-02
hCoV-19/France/IDF-IPP05007/2021|EPI_ISL_1263077|2021-03-02
hCoV-19/France/IDF-IPP05008/2021|EPI_ISL_1263078|2021-03-02
hCoV-19/France/IDF-IPP05009/2021|EPI_ISL_1263079|2021-03-02
hCoV-19/France/IDF-IPP05010/2021|EPI_ISL_1263080|2021-03-02
hCoV-19/France/IDF-IPP05011/2021|EPI_ISL_1263081|2021-03-02
hCoV-19/France/IDF-IPP05013/2021|EPI_ISL_1263083|2021-03-02
hCoV-19/France/IDF-IPP05014/2021|EPI_ISL_1263084|2021-03-02
hCoV-19/France/IDF-IPP05015/2021|EPI_ISL_1263085|2021-03-02
hCoV-19/France/IDF-IPP05017/2021|EPI_ISL_1263087|2021-03-02
hCoV-19/France/IDF-IPP05018/2021|EPI_ISL_1263088|2021-03-02
hCoV-19/France/IDF-IPP05019/2021|EPI_ISL_1263089|2021-03-02
hCoV-19/France/IDF-IPP11324/2020|EPI_ISL_941270|2020-12-24
hCoV-19/France/IDF-IPP11324i/2020|EPI_ISL_1138411|2020-12-24
hCoV-19/France/NAQ-IPP00146/2021|EPI_ISL_855381|2021-01-06
[truncated: 1,686 more rows]

## Sheet: C.1
seqName	accession
SouthAfrica/KRISP-0308/2020	EPI_ISL_487292
SouthAfrica/KRISP-0309/2020	EPI_ISL_487293
SouthAfrica/KRISP-0310/2020	EPI_ISL_487294
SouthAfrica/KRISP-0327/2020	EPI_ISL_487301
SouthAfrica/KRISP-0332/2020	EPI_ISL_487303
SouthAfrica/KRISP-0344/2020	EPI_ISL_495520
SouthAfrica/KRISP-0360/2020	EPI_ISL_487314
SouthAfrica/KRISP-0396/2020	EPI_ISL_487339
SouthAfrica/KRISP-0403/2020	EPI_ISL_495528
SouthAfrica/KRISP-0409/2020	EPI_ISL_495534
SouthAfrica/KRISP-0529/2020	EPI_ISL_498074
SouthAfrica/KRISP-0557/2020	EPI_ISL_498096
SouthAfrica/KRISP-BH02955480/2020	EPI_ISL_736925
SouthAfrica/KRISP-EH00430877/2020	EPI_ISL_736990
SouthAfrica/KRISP-K000578/2020	EPI_ISL_509234
SouthAfrica/KRISP-K000579/2020	EPI_ISL_509235
SouthAfrica/KRISP-K000604/2020	EPI_ISL_509257
SouthAfrica/KRISP-K000639/2020	EPI_ISL_509288
SouthAfrica/KRISP-K000643/2020	EPI_ISL_509292
SouthAfrica/KRISP-K000658/2020	EPI_ISL_509299
SouthAfrica/KRISP-K001068/2020	EPI_ISL_509324
SouthAfrica/KRISP-K001074/2020	EPI_ISL_509328
SouthAfrica/KRISP-K001075/2020	EPI_ISL_509329
SouthAfrica/KRISP-K001084/2020	EPI_ISL_509337
SouthAfrica/KRISP-K001085/2020	EPI_ISL_509338
SouthAfrica/KRISP-K001090/2020	EPI_ISL_515800
SouthAfrica/KRISP-K001093/2020	EPI_ISL_509344
SouthAfrica/KRISP-K001101/2020	EPI_ISL_509350
SouthAfrica/KRISP-K001102/2020	EPI_ISL_509351
SouthAfrica/KRISP-K001104/2020	EPI_ISL_509353
SouthAfrica/KRISP-K001110/2020	EPI_ISL_509357
SouthAfrica/KRISP-K001116/2020	EPI_ISL_509362
SouthAfrica/KRISP-K001357/2020	EPI_ISL_515842
SouthAfrica/KRISP-K001361/2020	EPI_ISL_515846
SouthAfrica/KRISP-K001381/2020	EPI_ISL_515866
SouthAfrica/KRISP-K001386/2020	EPI_ISL_515870
SouthAfrica/KRISP-K001410/2020	EPI_ISL_515893
SouthAfrica/KRISP-K002195/2020	EPI_ISL_515593
SouthAfrica/KRISP-K002213/2020	EPI_ISL_515610
SouthAfrica/KRISP-K002223/2020	EPI_ISL_515620
SouthAfrica/KRISP-K002230/2020	EPI_ISL_515626
SouthAfrica/KRISP-K002234/2020	EPI_ISL_515628
SouthAfrica/KRISP-K002237/2020	EPI_ISL_515629
SouthAfrica/KRISP-K002259/2020	EPI_ISL_515644
SouthAfrica/KRISP-K002268/2020	EPI_ISL_515650
SouthAfrica/KRISP-K002273/2020	EPI_ISL_515654
SouthAfrica/KRISP-K002280/2020	EPI_ISL_515660
SouthAfrica/KRISP-K002291/2020	EPI_ISL_515669
SouthAfrica/KRISP-K002293/2020	EPI_ISL_515671
SouthAfrica/KRISP-K002300/2020	EPI_ISL_515677
SouthAfrica/KRISP-K002303/2020	EPI_ISL_515680
SouthAfrica/KRISP-K002304/2020	EPI_ISL_515681
SouthAfrica/KRISP-K002336/2020	EPI_ISL_515710
SouthAfrica/KRISP-K002353/2020	EPI_ISL_515725
SouthAfrica/KRISP-K002367/2020	EPI_ISL_515735
SouthAfrica/KRISP-K002369/2020	EPI_ISL_515737
SouthAfrica/KRISP-K002371/2020	EPI_ISL_515739
SouthAfrica/KRISP-K002379/2020	EPI_ISL_515745
SouthAfrica/KRISP-K002394/2020	EPI_ISL_515759
SouthAfrica/KRISP-K002404/2020	EPI_ISL_515768
SouthAfrica/KRISP-K002426/2020	EPI_ISL_515787
SouthAfrica/KRISP-K002431/2020	EPI_ISL_515792
SouthAfrica/KRISP-K002441/2020	EPI_ISL_515797
SouthAfrica/KRISP-K002443/2020	EPI_ISL_515799
SouthAfrica/KRISP-K002479/2020	EPI_ISL_535390
SouthAfrica/KRISP-K002516/2020	EPI_ISL_535402
SouthAfrica/KRISP-K002536/2020	EPI_ISL_535409
SouthAfrica/KRISP-K002543/2020	EPI_ISL_535413
SouthAfrica/KRISP-K002547/2020	EPI_ISL_535417
SouthAfrica/KRISP-K002553/2020	EPI_ISL_535422
SouthAfrica/KRISP-K002561/2020	EPI_ISL_535429
SouthAfrica/KRISP-K002566/2020	EPI_ISL_535432
SouthAfrica/KRISP-K002612/2020	EPI_ISL_535476
SouthAfrica/KRISP-K002617/2020	EPI_ISL_535481
SouthAfrica/KRISP-K002636/2020	EPI_ISL_535506
SouthAfrica/KRISP-K002665/2020	EPI_ISL_535531
SouthAfrica/KRISP-K002676/2020	EPI_ISL_535541
SouthAfrica/KRISP-K002699/2020	EPI_ISL_535560
SouthAfrica/KRISP-K002708/2020	EPI_ISL_535567
SouthAfrica/KRISP-K002720/2020	EPI_ISL_529721
SouthAfrica/KRISP-K002722/2020	EPI_ISL_529723
SouthAfrica/KRISP-K002746/2020	EPI_ISL_529742
SouthAfrica/KRISP-K002747/2020	EPI_ISL_529743
SouthAfrica/KRISP-K002748/2020	EPI_ISL_529744
SouthAfrica/KRISP-K002762/2020	EPI_ISL_529758
SouthAfrica/KRISP-K002776/2020	EPI_ISL_529771
SouthAfrica/KRISP-K002777/2020	EPI_ISL_529772
SouthAfrica/KRISP-K002788/2020	EPI_ISL_529782
SouthAfrica/KRISP-K002799/2020	EPI_ISL_529793
SouthAfrica/KRISP-K002808/2020	EPI_ISL_529802
SouthAfrica/KRISP-K002814/2020	EPI_ISL_602635
SouthAfrica/KRISP-K002819/2020	EPI_ISL_602640
SouthAfrica/KRISP-K002830/2020	EPI_ISL_602650
SouthAfrica/KRISP-K002836/2020	EPI_ISL_602653
SouthAfrica/KRISP-K002839/2020	EPI_ISL_602655
SouthAfrica/KRISP-K002841/2020	EPI_ISL_602657
SouthAfrica/KRISP-K002842/2020	EPI_ISL_602658
SouthAfrica/KRISP-K002856/2020	EPI_ISL_602671
SouthAfrica/KRISP-K002859/2020	EPI_ISL_602674
SouthAfrica/KRISP-K002863/2020	EPI_ISL_602677
SouthAfrica/KRISP-K002873/2020	EPI_ISL_602686
SouthAfrica/KRISP-K003341/2020	EPI_ISL_602733
SouthAfrica/KRISP-K003347/2020	EPI_ISL_602739
SouthAfrica/KRISP-K003350/2020	EPI_ISL_602741
SouthAfrica/KRISP-K003351/2020	EPI_ISL_602742
SouthAfrica/KRISP-K003356/2020	EPI_ISL_602747
SouthAfrica/KRISP-K003357/2020	EPI_ISL_602748
SouthAfrica/KRISP-K003380/2020	EPI_ISL_602768
SouthAfrica/KRISP-K003487/2020	EPI_ISL_602818
SouthAfrica/KRISP-K003700/2020	EPI_ISL_602880
SouthAfrica/KRISP-K003713/2020	EPI_ISL_602893
SouthAfrica/KRISP-K003725/2020	EPI_ISL_602903
SouthAfrica/KRISP-K004010/2020	EPI_ISL_634995
SouthAfrica/KRISP-K004017/2020	EPI_ISL_635001
SouthAfrica/KRISP-K004020/2020	EPI_ISL_635003
SouthAfrica/KRISP-K004328/2020	EPI_ISL_660204
SouthAfrica/KRISP-K004329/2020	EPI_ISL_660205
SouthAfrica/KRISP-K004342/2020	EPI_ISL_660218
SouthAfrica/KRISP-K004556/2020	EPI_ISL_660253
SouthAfrica/KRISP-K005307/2020	EPI_ISL_678600
SouthAfrica/L00158/2020	EPI_ISL_622986
SouthAfrica/L00166/2020	EPI_ISL_622978
SouthAfrica/L00167/2020	EPI_ISL_622962
SouthAfrica/L00168/2020	EPI_ISL_623073
SouthAfrica/L00169/2020	EPI_ISL_622985
SouthAfrica/L00172/2020	EPI_ISL_622951
SouthAfrica/L00179/2020	EPI_ISL_622948
SouthAfrica/L00180/2020	EPI_ISL_622988
SouthAfrica/L00183/2020	EPI_ISL_622983
SouthAfrica/L00185/2020	EPI_ISL_622960
SouthAfrica/L00190/2020	EPI_ISL_622990
SouthAfrica/L00191/2020	EPI_ISL_622968
SouthAfrica/L00195/2020	EPI_ISL_622969
SouthAfrica/LR00005/2020	EPI_ISL_515136
SouthAfrica/LR00009/2020	EPI_ISL_515139
SouthAfrica/LR00014/2020	EPI_ISL_515144
SouthAfrica/LR00016/2020	EPI_ISL_515146
SouthAfrica/LR00021/2020	EPI_ISL_515150
SouthAfrica/LR00022/2020	EPI_ISL_515151
SouthAfrica/LR00032/2020	EPI_ISL_515160
SouthAfrica/LR00038/2020	EPI_ISL_515165
SouthAfrica/LR00043/2020	EPI_ISL_515170
SouthAfrica/LR00044/2020	EPI_ISL_515171
SouthAfrica/LR00045/2020	EPI_ISL_515172
SouthAfrica/LR00049/2020	EPI_ISL_515173
SouthAfrica/LR00056/2020	EPI_ISL_515177
SouthAfrica/LR00057/2020	EPI_ISL_515178
SouthAfrica/LR00060/2020	EPI_ISL_515180
SouthAfrica/LR00064/2020	EPI_ISL_514377
SouthAfrica/LR00075/2020	EPI_ISL_514386
SouthAfrica/LR00097/2020	EPI_ISL_514397
SouthAfrica/LR00098/2020	EPI_ISL_514398
SouthAfrica/LR00105/2020	EPI_ISL_514402
SouthAfrica/LR00106/2020	EPI_ISL_514403
SouthAfrica/LR00117/2020	EPI_ISL_514410
SouthAfrica/LR00125/2020	EPI_ISL_514357
SouthAfrica/LR00133/2020	EPI_ISL_514364
SouthAfrica/LR00136/2020	EPI_ISL_514367
SouthAfrica/LR00137/2020	EPI_ISL_514368
SouthAfrica/LR00147/2020	EPI_ISL_514415
SouthAfrica/LR00152/2020	EPI_ISL_514420
SouthAfrica/LR00155/2020	EPI_ISL_514423
SouthAfrica/N00065/2020	EPI_ISL_623056
SouthAfrica/N00102/2020	EPI_ISL_623050
SouthAfrica/N00117/2020	EPI_ISL_623031
SouthAfrica/N00118/2020	EPI_ISL_623048
SouthAfrica/N00119/2020	EPI_ISL_622984
SouthAfrica/N00120/2020	EPI_ISL_622991
SouthAfrica/N00126/2020	EPI_ISL_623072
SouthAfrica/N00132/2020	EPI_ISL_622987
SouthAfrica/N00133/2020	EPI_ISL_623037
SouthAfrica/N00137/2020	EPI_ISL_623058
SouthAfrica/NHLS-UCT-GS-0018/2020	EPI_ISL_640020
SouthAfrica/NHLS-UCT-GS-1525/2020	EPI_ISL_700447
SouthAfrica/NHLS-UCT-GS-3520/2020	EPI_ISL_640090
SouthAfrica/R10378/2020	EPI_ISL_490272
SouthAfrica/R10713/2020	EPI_ISL_490296
SouthAfrica/R10721/2020	EPI_ISL_490299
SouthAfrica/R10884/2020	EPI_ISL_490314
SouthAfrica/R12525-20/2020	EPI_ISL_504186
SouthAfrica/R12534-20/2020	EPI_ISL_504187
SouthAfrica/R12544-20/2020	EPI_ISL_504188
SouthAfrica/R12547-20/2020	EPI_ISL_504189
SouthAfrica/R12550-20/2020	EPI_ISL_504190
SouthAfrica/R12566-20/2020	EPI_ISL_504191
SouthAfrica/R12572-20/2020	EPI_ISL_504192
SouthAfrica/R12574-20/2020	EPI_ISL_504193
SouthAfrica/R12578-20/2020	EPI_ISL_504194
SouthAfrica/R12579-20/2020	EPI_ISL_504195
SouthAfrica/R12583-20/2020	EPI_ISL_504196
SouthAfrica/R12588-20/2020	EPI_ISL_504197
SouthAfrica/R12597-20/2020	EPI_ISL_504198
SouthAfrica/R12601-20/2020	EPI_ISL_504199
SouthAfrica/R12611-20/2020	EPI_ISL_504200
SouthAfrica/R12620-20/2020	EPI_ISL_504201
SouthAfrica/R12631-20/2020	EPI_ISL_504202
SouthAfrica/R12641-20/2020	EPI_ISL_504203
SouthAfrica/R12642-20/2020	EPI_ISL_504204
SouthAfrica/R12643-20/2020	EPI_ISL_504205
SouthAfrica/R12646-20/2020	EPI_ISL_504206
SouthAfrica/R12647-20/2020	EPI_ISL_504207
SouthAfrica/R12648-20/2020	EPI_ISL_504208
SouthAfrica/R12649-20/2020	EPI_ISL_504209
SouthAfrica/R12652-20/2020	EPI_ISL_504210
SouthAfrica/R12656-20/2020	EPI_ISL_504211
SouthAfrica/R12658-20/2020	EPI_ISL_504212
SouthAfrica/R12659-20/2020	EPI_ISL_504213
SouthAfrica/R12660-20/2020	EPI_ISL_504214
SouthAfrica/R12662-20/2020	EPI_ISL_504215
SouthAfrica/R12665-20/2020	EPI_ISL_504216
SouthAfrica/R12669-20/2020	EPI_ISL_504217
SouthAfrica/R12670-20/2020	EPI_ISL_504218
SouthAfrica/R12672-20/2020	EPI_ISL_504219
SouthAfrica/R12678-20/2020	EPI_ISL_504220
SouthAfrica/R12680-20/2020	EPI_ISL_504221
SouthAfrica/R12681-20/2020	EPI_ISL_504222
SouthAfrica/R12682-20/2020	EPI_ISL_504223
SouthAfrica/R12683-20/2020	EPI_ISL_504224
SouthAfrica/R12684-20/2020	EPI_ISL_504225
SouthAfrica/R12685-20/2020	EPI_ISL_504226
SouthAfrica/R12686-20/2020	EPI_ISL_504227
SouthAfrica/R12692-20/2020	EPI_ISL_504228
SouthAfrica/R12695-20/2020	EPI_ISL_504229
SouthAfrica/R12697-20/2020	EPI_ISL_504230
SouthAfrica/R12701-20/2020	EPI_ISL_504231
SouthAfrica/R12702-20/2020	EPI_ISL_504232
SouthAfrica/R12703-20/2020	EPI_ISL_504233
SouthAfrica/R12705-20/2020	EPI_ISL_504234
SouthAfrica/R12707-20/2020	EPI_ISL_504235
SouthAfrica/R12709-20/2020	EPI_ISL_504236
SouthAfrica/R12710-20/2020	EPI_ISL_504237
SouthAfrica/R12711-20/2020	EPI_ISL_504238
SouthAfrica/R12713-20/2020	EPI_ISL_504239
SouthAfrica/R12714-20/2020	EPI_ISL_504240
SouthAfrica/R12716-20/2020	EPI_ISL_504241
SouthAfrica/R12721-20/2020	EPI_ISL_504242
SouthAfrica/R12723-20/2020	EPI_ISL_504243
SouthAfrica/R12726-20/2020	EPI_ISL_504244
SouthAfrica/R13197-20/2020	EPI_ISL_622924
SouthAfrica/R13198-20/2020	EPI_ISL_622898
SouthAfrica/R13266-20/2020	EPI_ISL_622894
SouthAfrica/Tygerberg_312_CC2/2020	EPI_ISL_660121
SouthAfrica/Tygerberg_313_CC2/2020	EPI_ISL_660122
SouthAfrica/Tygerberg_314_CC2/2020	EPI_ISL_660123
SouthAfrica/Tygerberg_315_CC2/2020	EPI_ISL_660124
SouthAfrica/Tygerberg_316_CC2/2020	EPI_ISL_660125
SouthAfrica/Tygerberg_317_CC2/2020	EPI_ISL_660126
SouthAfrica/Tygerberg_319_CC2/2020	EPI_ISL_660128
SouthAfrica/Tygerberg_320_CC2/2020	EPI_ISL_660129
SouthAfrica/Tygerberg_321_CC2/2020	EPI_ISL_660130
SouthAfrica/Tygerberg_322_CC2/2020	EPI_ISL_660131
SouthAfrica/Tygerberg_325_CC2/2020	EPI_ISL_660133
SouthAfrica/Tygerberg_326_CC2/2020	EPI_ISL_660134
SouthAfrica/Tygerberg_327_CC2/2020	EPI_ISL_660135
SouthAfrica/Tygerberg_328_CC2/2020	EPI_ISL_660136
SouthAfrica/Tygerberg_329_CC2/2020	EPI_ISL_660137
SouthAfrica/Tygerberg_330_CC2/2020	EPI_ISL_660138
SouthAfrica/Tygerberg_331_CC2/2020	EPI_ISL_660139
SouthAfrica/Tygerberg_334_CC2/2020	EPI_ISL_660141
SouthAfrica/Tygerberg_335_CC2/2020	EPI_ISL_660142
SouthAfrica/Tygerberg_336_CC2/2020	EPI_ISL_660143
SouthAfrica/Tygerberg_338_CC2/2020	EPI_ISL_660145
SouthAfrica/Tygerberg_339_CC2/2020	EPI_ISL_660146
SouthAfrica/Tygerberg_341_CC2/2020	EPI_ISL_660147
SouthAfrica/Tygerberg_344_CC2/2020	EPI_ISL_660148
SouthAfrica/Tygerberg_345_CC2/2020	EPI_ISL_660149
SouthAfrica/Tygerberg_346_CC2/2020	EPI_ISL_660150
SouthAfrica/Tygerberg_366_CC2/2020	EPI_ISL_660158
SouthAfrica/UFS-VIRO-NGS-18/2020	EPI_ISL_682328
SouthAfrica/UFS-VIRO-NGS-20/2020	EPI_ISL_682329
SouthAfrica/UFS-VIRO-NGS-8/2020	EPI_ISL_682351

## Sheet: C.1.2
seqName
hCoV-19/South_Africa/NICD-N8104/2021|EPI_ISL_2695610|2021-05-11
hCoV-19/South_Africa/NICD-N8127/2021|EPI_ISL_2695631|2021-05-18
hCoV-19/England/MILK-176835E/2021|EPI_ISL_2718062|2021-06-21
hCoV-19/South_Africa/KRISP-K018657/2021|EPI_ISL_2726854|2021-06-17
hCoV-19/South_Africa/KRISP-K018739/2021|EPI_ISL_2770450|2021-06-05
hCoV-19/England/MILK-17E1CDA/2021|EPI_ISL_2803815|2021-06-27
hCoV-19/South_Africa/NICD-N9628/2021|EPI_ISL_2827937|2021-06-20
hCoV-19/South_Africa/NICD-N9382/2021|EPI_ISL_2828749|2021-06-16
hCoV-19/South_Africa/VIDA-KRISP-K018954/2021|EPI_ISL_2841668|2021-06-24
hCoV-19/South_Africa/VIDA-KRISP-K018963/2021|EPI_ISL_2841677|2021-06-21
hCoV-19/Switzerland/VD-CHUV-GEN5512/2021|EPI_ISL_2868597|2021-06
hCoV-19/Shenzhen/IVDC-0610-33/2021|EPI_ISL_2931281|2021-06-15
hCoV-19/South_Africa/NICD-N9826/2021|EPI_ISL_2942287|2021-06-15
hCoV-19/South_Africa/NICD-N10213/2021|EPI_ISL_2984801|2021-07-02
hCoV-19/South_Africa/NICD-N10228/2021|EPI_ISL_2988404|2021-06-29
hCoV-19/South_Africa/NICD-N10255/2021|EPI_ISL_2988405|2021-06-26
hCoV-19/South_Africa/NICD-N10596/2021|EPI_ISL_2988409|2021-06-30
hCoV-19/Portugal/PT11580/2021|EPI_ISL_2989113|2021-07-03
hCoV-19/South_Africa/NICD-N11267/2021|EPI_ISL_3074033|2021-07-02
hCoV-19/DRC/INRB-RDC-557/2021|EPI_ISL_3086931|2021
hCoV-19/South_Africa/NICD-N11200/2021|EPI_ISL_3101505|2021-07-05
hCoV-19/South_Africa/Tygerberg_1419/2021|EPI_ISL_3118719|2021-07-14
hCoV-19/Switzerland/ZH-UZH-IMV-3ba4c99a/2021|EPI_ISL_3128775|2021-07-18
hCoV-19/South_Africa/KRISP-K019509/2021|EPI_ISL_3132529|2021-06-23
hCoV-19/South_Africa/KRISP-K019549/2021|EPI_ISL_3132566|2021-06-22
hCoV-19/South_Africa/KRISP-K019696/2021|EPI_ISL_3132608|2021-06-30
hCoV-19/South_Africa/KRISP-K019725/2021|EPI_ISL_3132623|2021-06-28
hCoV-19/South_Africa/NICD-N11206/2021|EPI_ISL_3149299|2021-07-04
hCoV-19/South_Africa/NICD-N11223/2021|EPI_ISL_3149300|2021-07-04
hCoV-19/South_Africa/NICD-N11230/2021|EPI_ISL_3149301|2021-07-03
hCoV-19/South_Africa/NICD-N11301/2021|EPI_ISL_3149306|2021-07-05
hCoV-19/South_Africa/NICD-N11037/2021|EPI_ISL_3149313|2021-07-02
hCoV-19/New_Zealand/21MV0551/2021|EPI_ISL_3164100|2021-06-30
hCoV-19/South_Africa/NICD-R10630/2021|EPI_ISL_3219805|2021-07-16
hCoV-19/Mauritius/235422/2021|EPI_ISL_3236186|2021-06-24
hCoV-19/South_Africa/NICD-N11163/2021|EPI_ISL_3236953|2021-07-03
hCoV-19/South_Africa/NICD-N11134/2021|EPI_ISL_3237084|2021-07-04
hCoV-19/South_Africa/NICD-N11146/2021|EPI_ISL_3237092|2021-07-04
hCoV-19/South_Africa/NICD-N11155/2021|EPI_ISL_3237098|2021-07-04
hCoV-19/South_Africa/NICD-N11162/2021|EPI_ISL_3237100|2021-07-04
hCoV-19/South_Africa/NICD-N12157/2021|EPI_ISL_3237233|2021-07-07
hCoV-19/South_Africa/NICD-N12264/2021|EPI_ISL_3237237|2021-07-11
hCoV-19/South_Africa/KRISP-K020308/2021|EPI_ISL_3261918|2021-07-08
hCoV-19/South_Africa/KRISP-K020378/2021|EPI_ISL_3261970|2021-07-19
hCoV-19/South_Africa/CERI-KRISP-K020136/2021|EPI_ISL_3267751|2021-07-02
hCoV-19/South_Africa/KRISP-K020179/2021|EPI_ISL_3267757|2021-06-15
hCoV-19/South_Africa/NICD-CRDM09175/2021|EPI_ISL_3281600|2021-06-22
hCoV-19/South_Africa/NICD-CRDM09081/2021|EPI_ISL_3281601|2021-06-18
hCoV-19/England/MILK-1A58D6F/2021|EPI_ISL_3287712|2021-07-28
hCoV-19/South_Africa/NICD-N8831/2021|EPI_ISL_3342730|2021-06-07
hCoV-19/South_Africa/NICD-N8834/2021|EPI_ISL_3342731|2021-06-04
hCoV-19/South_Africa/NICD-N8841/2021|EPI_ISL_3342732|2021-06-07
hCoV-19/South_Africa/NICD-N8844/2021|EPI_ISL_3342733|2021-06-07
hCoV-19/South_Africa/NICD-N9216/2021|EPI_ISL_3342734|2021-06-08
hCoV-19/South_Africa/NICD-N9250/2021|EPI_ISL_3342735|2021-06-12
hCoV-19/South_Africa/NICD-N12833/2021|EPI_ISL_3411457|2021-07-16
hCoV-19/South_Africa/NICD-N13250/2021|EPI_ISL_3411458|2021-07-16
hCoV-19/South_Africa/NICD-N12752/2021|EPI_ISL_3411463|2021-07-13
hCoV-19/South_Africa/NICD-N12787/2021|EPI_ISL_3411467|2021-07-10
hCoV-19/South_Africa/NICD-N11891/2021|EPI_ISL_3411681|2021-07-05
hCoV-19/South_Africa/KRISP-K020227/2021|EPI_ISL_3447713|2021-07-07
hCoV-19/South_Africa/KRISP-K020275/2021|EPI_ISL_3447714|2021-07-14
hCoV-19/South_Africa/KRISP-K020646/2021|EPI_ISL_3447717|2021-07-08
hCoV-19/South_Africa/KRISP-K020589/2021|EPI_ISL_3447758|2021-07-08
hCoV-19/South_Africa/KRISP-K020288/2021|EPI_ISL_3447773|2021-07-09
hCoV-19/South_Africa/NICD-N12028/2021|EPI_ISL_3451144|2021-07-10
hCoV-19/South_Africa/NICD-N12618/2021|EPI_ISL_3451195|2021-07-15
hCoV-19/South_Africa/NICD-N12640/2021|EPI_ISL_3451214|2021-07-14
hCoV-19/South_Africa/NICD-N12648/2021|EPI_ISL_3451222|2021-07-08
hCoV-19/South_Africa/NICD-N12735/2021|EPI_ISL_3451295|2021-07-16
hCoV-19/South_Africa/NICD-N12741/2021|EPI_ISL_3451301|2021-07-17
hCoV-19/South_Africa/NICD-N13046/2021|EPI_ISL_3451358|2021-07-16
hCoV-19/South_Africa/NICD-N13052/2021|EPI_ISL_3451362|2021-07-16
hCoV-19/South_Africa/NICD-N13062/2021|EPI_ISL_3451369|2021-07-20
hCoV-19/South_Africa/NICD-N13072/2021|EPI_ISL_3451378|2021-07-14
hCoV-19/South_Africa/NICD-N13090/2021|EPI_ISL_3451391|2021-07-20
hCoV-19/South_Africa/NICD-R11322/2021|EPI_ISL_3451544|2021-07-27
hCoV-19/Botswana/R23B38_BHP_000667728/2021|EPI_ISL_3453877|2021-07-30
hCoV-19/South_Africa/Tygerberg_1521/2021|EPI_ISL_3482519|2021-07-22
hCoV-19/South_Africa/NHLS-UCT-LA-Z575/2021|EPI_ISL_3506424|2021-07-28
hCoV-19/South_Africa/NICD-N13207/2021|EPI_ISL_3643860|2021-07-15
hCoV-19/South_Africa/NICD-N13199/2021|EPI_ISL_3643862|2021-07-12
hCoV-19/South_Africa/NICD-N13178/2021|EPI_ISL_3643965|2021-07-11
hCoV-19/South_Africa/NICD-N9882/2021|EPI_ISL_3643966|2021-06-19
hCoV-19/South_Africa/KRISP-K021107/2021|EPI_ISL_3663539|2021-07-20
hCoV-19/England/MILK-1C2C773/2021|EPI_ISL_3697115|2021-08-20
hCoV-19/South_Africa/NICD-N14142/2021|EPI_ISL_3717932|2021-07-07
hCoV-19/South_Africa/NICD-N14154/2021|EPI_ISL_3717993|2021-07-19
hCoV-19/South_Africa/NICD-N10102/2021|EPI_ISL_3717994|2021-06-29
hCoV-19/South_Africa/NICD-N13319/2021|EPI_ISL_3717995|2021-07-21
hCoV-19/South_Africa/NICD-N14135/2021|EPI_ISL_3718000|2021-07-20
hCoV-19/South_Africa/KRISP-K021251/2021|EPI_ISL_3722231|2021-07-29
hCoV-19/South_Africa/KRISP-K021301/2021|EPI_ISL_3722264|2021-07-26
hCoV-19/South_Africa/KRISP-K021309/2021|EPI_ISL_3722270|2021-07-27
hCoV-19/Zimbabwe/CERI-KRISP-K021327/2021|EPI_ISL_3722284|2021-07-26
hCoV-19/South_Africa/KRISP-K020073/2021|EPI_ISL_3729063|2021-06-23
hCoV-19/South_Africa/VIDA-KRISP-K020434/2021|EPI_ISL_3729072|2021-07-09
hCoV-19/South_Africa/VIDA-KRISP-K020445/2021|EPI_ISL_3729227|2021-06-18
hCoV-19/South_Africa/UFS-VIRO-NGS-ONP180821NB50/2021|EPI_ISL_3746752|2021-08-07
hCoV-19/South_Africa/UFS-VIRO-NGS-ONP180821NB28/2021|EPI_ISL_3746772|2021-08-03
hCoV-19/South_Africa/UFS-VIRO-NGS-ONP180821NB19/2021|EPI_ISL_3746811|2021-08-04
hCoV-19/South_Africa/UFS-VIRO-NGS-ONP180821NB45/2021|EPI_ISL_3746842|2021-08-02

## Sheet: Delta
seqName
hCoV-19/South_Africa/KRISP-K019385/2021|EPI_ISL_2955500|2021-07-01
hCoV-19/South_Africa/NICD-N10574/2021|EPI_ISL_2984882|2021-07-01
hCoV-19/South_Africa/NICD-N10602/2021|EPI_ISL_2984907|2021-07-01
hCoV-19/South_Africa/NICD-N10603/2021|EPI_ISL_2984908|2021-07-01
hCoV-19/South_Africa/NICD-N10604/2021|EPI_ISL_2984909|2021-07-01
hCoV-19/South_Africa/NICD-N10605/2021|EPI_ISL_2984910|2021-07-01
hCoV-19/South_Africa/NICD-N10608/2021|EPI_ISL_2984913|2021-07-01
hCoV-19/South_Africa/NICD-N10610/2021|EPI_ISL_2984915|2021-07-03
hCoV-19/South_Africa/NICD-N10611/2021|EPI_ISL_2984916|2021-07-03
hCoV-19/South_Africa/NICD-N10612/2021|EPI_ISL_2984917|2021-07-03
hCoV-19/South_Africa/NICD-N10613/2021|EPI_ISL_2984918|2021-07-03
hCoV-19/South_Africa/NICD-N10616/2021|EPI_ISL_2984921|2021-07-01
hCoV-19/South_Africa/NICD-N10617/2021|EPI_ISL_2984922|2021-07-01
hCoV-19/South_Africa/NICD-N10619/2021|EPI_ISL_2984924|2021-07-01
hCoV-19/South_Africa/NICD-N10620/2021|EPI_ISL_2984925|2021-07-01
hCoV-19/South_Africa/NICD-N10624/2021|EPI_ISL_2984929|2021-07-02
hCoV-19/South_Africa/NICD-N10625/2021|EPI_ISL_2984930|2021-07-01
hCoV-19/South_Africa/NICD-N10627/2021|EPI_ISL_2984932|2021-07-01
hCoV-19/South_Africa/NICD-N10628/2021|EPI_ISL_2984933|2021-07-02
hCoV-19/South_Africa/NICD-N10629/2021|EPI_ISL_2984934|2021-07-02
hCoV-19/South_Africa/NICD-N10633/2021|EPI_ISL_2984938|2021-07-01
hCoV-19/South_Africa/NICD-N10639/2021|EPI_ISL_2987239|2021-07-02
hCoV-19/South_Africa/NICD-N10839/2021|EPI_ISL_2987240|2021-07-01
hCoV-19/South_Africa/NICD-N10822/2021|EPI_ISL_2987241|2021-07-01
hCoV-19/South_Africa/NICD-N10645/2021|EPI_ISL_2987242|2021-07-02
hCoV-19/South_Africa/NICD-N10829/2021|EPI_ISL_2987249|2021-07-02
hCoV-19/South_Africa/NICD-N10835/2021|EPI_ISL_2987275|2021-07-02
hCoV-19/South_Africa/NICD-N10642/2021|EPI_ISL_2987315|2021-07-03
hCoV-19/South_Africa/NICD-N10823/2021|EPI_ISL_2987316|2021-07-02
hCoV-19/South_Africa/NICD-N10635/2021|EPI_ISL_2987323|2021-07-01
hCoV-19/South_Africa/NICD-N10636/2021|EPI_ISL_2987324|2021-07-03
hCoV-19/South_Africa/NICD-N10638/2021|EPI_ISL_2987326|2021-07-01
hCoV-19/South_Africa/NICD-N10644/2021|EPI_ISL_2987328|2021-07-01
hCoV-19/South_Africa/NICD-N10651/2021|EPI_ISL_2987330|2021-07-02
hCoV-19/South_Africa/NICD-N10657/2021|EPI_ISL_2987331|2021-07-03
hCoV-19/South_Africa/NICD-N10658/2021|EPI_ISL_2987332|2021-07-01
hCoV-19/South_Africa/NICD-N10811/2021|EPI_ISL_2987338|2021-07-01
hCoV-19/South_Africa/NICD-N10816/2021|EPI_ISL_2987339|2021-07-01
hCoV-19/South_Africa/NICD-N10848/2021|EPI_ISL_2987344|2021-07-01
hCoV-19/South_Africa/NICD-N10837/2021|EPI_ISL_2988417|2021-07-01
hCoV-19/South_Africa/NICD-N10500/2021|EPI_ISL_3024682|2021-07-02
hCoV-19/South_Africa/Tygerberg_1270/2021|EPI_ISL_3032479|2021-07-07
hCoV-19/South_Africa/Tygerberg_1271/2021|EPI_ISL_3032480|2021-07-06
hCoV-19/South_Africa/Tygerberg_1272/2021|EPI_ISL_3032481|2021-07-07
hCoV-19/South_Africa/Tygerberg_1273/2021|EPI_ISL_3032482|2021-07-07
hCoV-19/South_Africa/Tygerberg_1274/2021|EPI_ISL_3032483|2021-07-07
hCoV-19/South_Africa/Tygerberg_1275/2021|EPI_ISL_3032484|2021-07-07
hCoV-19/South_Africa/Tygerberg_1276/2021|EPI_ISL_3032485|2021-07-06
hCoV-19/South_Africa/Tygerberg_1277/2021|EPI_ISL_3032486|2021-07-07
hCoV-19/South_Africa/Tygerberg_1278/2021|EPI_ISL_3032487|2021-07-07
hCoV-19/South_Africa/Tygerberg_1279/2021|EPI_ISL_3032488|2021-07-01
hCoV-19/South_Africa/Tygerberg_1280/2021|EPI_ISL_3032489|2021-07-02
hCoV-19/South_Africa/Tygerberg_1281/2021|EPI_ISL_3032490|2021-07-02
hCoV-19/South_Africa/Tygerberg_1282/2021|EPI_ISL_3032491|2021-07-06
hCoV-19/South_Africa/Tygerberg_1283/2021|EPI_ISL_3032492|2021-07-06
hCoV-19/South_Africa/Tygerberg_1284/2021|EPI_ISL_3032493|2021-07-06
hCoV-19/South_Africa/Tygerberg_1285/2021|EPI_ISL_3032494|2021-07-05
hCoV-19/South_Africa/Tygerberg_1286/2021|EPI_ISL_3032495|2021-07-06
hCoV-19/South_Africa/Tygerberg_1287/2021|EPI_ISL_3032496|2021-07-06
hCoV-19/South_Africa/Tygerberg_1288/2021|EPI_ISL_3032497|2021-07-06
hCoV-19/South_Africa/Tygerberg_1289/2021|EPI_ISL_3032498|2021-07-06
hCoV-19/South_Africa/Tygerberg_1291/2021|EPI_ISL_3032500|2021-07-06
hCoV-19/South_Africa/Tygerberg_1292/2021|EPI_ISL_3032501|2021-07-06
hCoV-19/South_Africa/Tygerberg_1293/2021|EPI_ISL_3032502|2021-07-06
hCoV-19/South_Africa/Tygerberg_1294/2021|EPI_ISL_3032503|2021-07-05
hCoV-19/South_Africa/Tygerberg_1295/2021|EPI_ISL_3032504|2021-07-06
hCoV-19/South_Africa/Tygerberg_1297/2021|EPI_ISL_3032506|2021-07-07
hCoV-19/South_Africa/Tygerberg_1298/2021|EPI_ISL_3032507|2021-07-09
hCoV-19/South_Africa/Tygerberg_1299/2021|EPI_ISL_3032508|2021-07-09
hCoV-19/South_Africa/Tygerberg_1300/2021|EPI_ISL_3032509|2021-07-09
hCoV-19/South_Africa/Tygerberg_1301/2021|EPI_ISL_3032510|2021-07-09
hCoV-19/South_Africa/Tygerberg_1302/2021|EPI_ISL_3032511|2021-07-08
hCoV-19/South_Africa/Tygerberg_1304/2021|EPI_ISL_3032513|2021-07-08
hCoV-19/South_Africa/Tygerberg_1305/2021|EPI_ISL_3032514|2021-07-09
hCoV-19/South_Africa/Tygerberg_1306/2021|EPI_ISL_3032515|2021-07-08
hCoV-19/South_Africa/Tygerberg_1307/2021|EPI_ISL_3032516|2021-07-09
hCoV-19/South_Africa/Tygerberg_1308/2021|EPI_ISL_3032517|2021-07-08
hCoV-19/South_Africa/Tygerberg_1309/2021|EPI_ISL_3032518|2021-07-09
hCoV-19/South_Africa/Tygerberg_1310/2021|EPI_ISL_3032519|2021-07-09
hCoV-19/South_Africa/Tygerberg_1311/2021|EPI_ISL_3032520|2021-07-07
hCoV-19/South_Africa/Tygerberg_1312/2021|EPI_ISL_3032521|2021-07-07
hCoV-19/South_Africa/Tygerberg_1314/2021|EPI_ISL_3032522|2021-07-03
hCoV-19/South_Africa/Tygerberg_1318/2021|EPI_ISL_3032525|2021-07-06
hCoV-19/South_Africa/Tygerberg_1319/2021|EPI_ISL_3032526|2021-07-06
hCoV-19/South_Africa/Tygerberg_1320/2021|EPI_ISL_3032527|2021-07-06
hCoV-19/South_Africa/Tygerberg_1336/2021|EPI_ISL_3032538|2021-07-06
hCoV-19/South_Africa/NICD-N11011/2021|EPI_ISL_3074005|2021-07-01
hCoV-19/South_Africa/NICD-N11012/2021|EPI_ISL_3074006|2021-07-01
hCoV-19/South_Africa/NICD-N11013/2021|EPI_ISL_3074007|2021-07-01
hCoV-19/South_Africa/NICD-N11014/2021|EPI_ISL_3074008|2021-07-01
hCoV-19/South_Africa/NICD-N11016/2021|EPI_ISL_3074009|2021-07-01
hCoV-19/South_Africa/NICD-N11019/2021|EPI_ISL_3074010|2021-07-01
hCoV-19/South_Africa/NICD-N11020/2021|EPI_ISL_3074011|2021-07-01
hCoV-19/South_Africa/NICD-N11022/2021|EPI_ISL_3074012|2021-07-02
hCoV-19/South_Africa/NICD-N11023/2021|EPI_ISL_3074013|2021-07-02
hCoV-19/South_Africa/NICD-N11024/2021|EPI_ISL_3074014|2021-07-02
hCoV-19/South_Africa/NICD-N11025/2021|EPI_ISL_3074015|2021-07-01
hCoV-19/South_Africa/NICD-N11026/2021|EPI_ISL_3074016|2021-07-01
hCoV-19/South_Africa/NICD-N11027/2021|EPI_ISL_3074017|2021-07-01
hCoV-19/South_Africa/NICD-N11028/2021|EPI_ISL_3074018|2021-07-01
hCoV-19/South_Africa/NICD-N11029/2021|EPI_ISL_3074019|2021-07-01
hCoV-19/South_Africa/NICD-N11032/2021|EPI_ISL_3074022|2021-07-02
hCoV-19/South_Africa/NICD-N11033/2021|EPI_ISL_3074023|2021-07-01
hCoV-19/South_Africa/NICD-N11034/2021|EPI_ISL_3074024|2021-07-02
hCoV-19/South_Africa/NICD-N11035/2021|EPI_ISL_3074025|2021-07-02
hCoV-19/South_Africa/NICD-N11036/2021|EPI_ISL_3074026|2021-07-02
hCoV-19/South_Africa/NICD-N11038/2021|EPI_ISL_3074027|2021-07-02
hCoV-19/South_Africa/NICD-N11040/2021|EPI_ISL_3074028|2021-07-03
hCoV-19/South_Africa/NICD-N11042/2021|EPI_ISL_3074029|2021-07-02
hCoV-19/South_Africa/NICD-N11264/2021|EPI_ISL_3074030|2021-07-02
hCoV-19/South_Africa/NICD-N11266/2021|EPI_ISL_3074032|2021-07-02
hCoV-19/South_Africa/NICD-N11269/2021|EPI_ISL_3074034|2021-07-01
hCoV-19/South_Africa/NICD-N11270/2021|EPI_ISL_3074035|2021-07-01
hCoV-19/South_Africa/NICD-N11271/2021|EPI_ISL_3074036|2021-07-03
hCoV-19/South_Africa/NICD-N11272/2021|EPI_ISL_3074037|2021-07-02
hCoV-19/South_Africa/NICD-N11273/2021|EPI_ISL_3074038|2021-07-05
hCoV-19/South_Africa/NICD-N11274/2021|EPI_ISL_3074039|2021-07-02
hCoV-19/South_Africa/NICD-N11275/2021|EPI_ISL_3074040|2021-07-02
hCoV-19/South_Africa/NICD-N11277/2021|EPI_ISL_3074041|2021-07-05
hCoV-19/South_Africa/NICD-N11053/2021|EPI_ISL_3101477|2021-07-05
hCoV-19/South_Africa/NICD-N11054/2021|EPI_ISL_3101478|2021-07-05
hCoV-19/South_Africa/NICD-N11061/2021|EPI_ISL_3101479|2021-07-02
hCoV-19/South_Africa/NICD-N11062/2021|EPI_ISL_3101480|2021-07-05
hCoV-19/South_Africa/NICD-N11064/2021|EPI_ISL_3101481|2021-07-05
hCoV-19/South_Africa/NICD-N11067/2021|EPI_ISL_3101482|2021-07-05
hCoV-19/South_Africa/NICD-N11071/2021|EPI_ISL_3101483|2021-07-05
hCoV-19/South_Africa/NICD-N11072/2021|EPI_ISL_3101484|2021-07-05
hCoV-19/South_Africa/NICD-N11076/2021|EPI_ISL_3101485|2021-07-05
hCoV-19/South_Africa/NICD-N11077/2021|EPI_ISL_3101486|2021-07-04
hCoV-19/South_Africa/NICD-N11080/2021|EPI_ISL_3101487|2021-07-05
hCoV-19/South_Africa/NICD-N11178/2021|EPI_ISL_3101489|2021-07-04
hCoV-19/South_Africa/NICD-N11180/2021|EPI_ISL_3101490|2021-07-01
hCoV-19/South_Africa/NICD-N11181/2021|EPI_ISL_3101491|2021-07-03
hCoV-19/South_Africa/NICD-N11182/2021|EPI_ISL_3101492|2021-07-05
hCoV-19/South_Africa/NICD-N11183/2021|EPI_ISL_3101493|2021-07-02
hCoV-19/South_Africa/NICD-N11186/2021|EPI_ISL_3101494|2021-07-02
hCoV-19/South_Africa/NICD-N11188/2021|EPI_ISL_3101496|2021-07-03
hCoV-19/South_Africa/NICD-N11190/2021|EPI_ISL_3101497|2021-07-03
hCoV-19/South_Africa/NICD-N11191/2021|EPI_ISL_3101498|2021-07-06
hCoV-19/South_Africa/NICD-N11192/2021|EPI_ISL_3101499|2021-07-06
hCoV-19/South_Africa/NICD-N11193/2021|EPI_ISL_3101500|2021-07-05
hCoV-19/South_Africa/NICD-N11196/2021|EPI_ISL_3101501|2021-07-04
hCoV-19/South_Africa/NICD-N11197/2021|EPI_ISL_3101502|2021-07-05
hCoV-19/South_Africa/NICD-N11198/2021|EPI_ISL_3101503|2021-07-02
hCoV-19/South_Africa/NICD-N11199/2021|EPI_ISL_3101504|2021-07-06
hCoV-19/South_Africa/NICD-N11201/2021|EPI_ISL_3101506|2021-07-03
hCoV-19/South_Africa/NICD-N11203/2021|EPI_ISL_3101507|2021-07-03
hCoV-19/South_Africa/NICD-N11205/2021|EPI_ISL_3101509|2021-07-03
hCoV-19/South_Africa/NICD-N11207/2021|EPI_ISL_3101510|2021-07-04
hCoV-19/South_Africa/NICD-N11209/2021|EPI_ISL_3101511|2021-07-04
hCoV-19/South_Africa/NICD-N11210/2021|EPI_ISL_3101512|2021-07-04
hCoV-19/South_Africa/NICD-N11212/2021|EPI_ISL_3101513|2021-07-03
hCoV-19/South_Africa/NICD-N11213/2021|EPI_ISL_3101514|2021-07-03
hCoV-19/South_Africa/NICD-N11214/2021|EPI_ISL_3101515|2021-07-03
hCoV-19/South_Africa/NICD-N11215/2021|EPI_ISL_3101516|2021-07-03
hCoV-19/South_Africa/NICD-N11216/2021|EPI_ISL_3101517|2021-07-03
hCoV-19/South_Africa/NICD-N11217/2021|EPI_ISL_3101518|2021-07-05
hCoV-19/South_Africa/NICD-N11219/2021|EPI_ISL_3101519|2021-07-05
hCoV-19/South_Africa/NICD-N11221/2021|EPI_ISL_3101520|2021-07-03
hCoV-19/South_Africa/NICD-N11222/2021|EPI_ISL_3101521|2021-07-04
hCoV-19/South_Africa/NICD-N11225/2021|EPI_ISL_3101523|2021-07-03
hCoV-19/South_Africa/NICD-N11226/2021|EPI_ISL_3101524|2021-07-03
hCoV-19/South_Africa/NICD-N11227/2021|EPI_ISL_3101525|2021-07-05
hCoV-19/South_Africa/NICD-N11228/2021|EPI_ISL_3101526|2021-07-03
hCoV-19/South_Africa/NICD-N11229/2021|EPI_ISL_3101527|2021-07-01
hCoV-19/South_Africa/NICD-N11231/2021|EPI_ISL_3101528|2021-07-05
hCoV-19/South_Africa/NICD-N11233/2021|EPI_ISL_3101529|2021-07-03
hCoV-19/South_Africa/NICD-N11234/2021|EPI_ISL_3101530|2021-07-03
hCoV-19/South_Africa/NICD-N11236/2021|EPI_ISL_3101531|2021-07-03
hCoV-19/South_Africa/NICD-N11237/2021|EPI_ISL_3101532|2021-07-03
hCoV-19/South_Africa/NICD-N11238/2021|EPI_ISL_3101533|2021-07-04
hCoV-19/South_Africa/NICD-N11239/2021|EPI_ISL_3101534|2021-07-04
hCoV-19/South_Africa/NICD-N11240/2021|EPI_ISL_3101535|2021-07-04
hCoV-19/South_Africa/NICD-N11243/2021|EPI_ISL_3101537|2021-07-02
hCoV-19/South_Africa/NICD-N11244/2021|EPI_ISL_3101538|2021-07-03
hCoV-19/South_Africa/NICD-N11245/2021|EPI_ISL_3101539|2021-07-04
hCoV-19/South_Africa/NICD-N11246/2021|EPI_ISL_3101540|2021-07-02
hCoV-19/South_Africa/NICD-N11247/2021|EPI_ISL_3101541|2021-07-04
hCoV-19/South_Africa/NICD-N11248/2021|EPI_ISL_3101542|2021-07-01
hCoV-19/South_Africa/NICD-N11249/2021|EPI_ISL_3101543|2021-07-02
hCoV-19/South_Africa/NICD-N11252/2021|EPI_ISL_3101545|2021-07-01
hCoV-19/South_Africa/NICD-N11253/2021|EPI_ISL_3101546|2021-07-04
hCoV-19/South_Africa/NICD-N11254/2021|EPI_ISL_3101547|2021-07-02
hCoV-19/South_Africa/NICD-N11255/2021|EPI_ISL_3101548|2021-07-03
hCoV-19/South_Africa/NICD-N11257/2021|EPI_ISL_3101549|2021-07-01
hCoV-19/South_Africa/NICD-N11259/2021|EPI_ISL_3101551|2021-07-02
hCoV-19/South_Africa/NICD-N11260/2021|EPI_ISL_3101552|2021-07-01
hCoV-19/South_Africa/NICD-N11261/2021|EPI_ISL_3101553|2021-07-01
hCoV-19/South_Africa/NICD-N11262/2021|EPI_ISL_3101554|2021-07-01
hCoV-19/South_Africa/NICD-N11263/2021|EPI_ISL_3101555|2021-07-02
hCoV-19/South_Africa/NICD-N11280/2021|EPI_ISL_3101556|2021-07-05
hCoV-19/South_Africa/NICD-N11281/2021|EPI_ISL_3101557|2021-07-02
hCoV-19/South_Africa/NICD-N11282/2021|EPI_ISL_3101558|2021-07-01
hCoV-19/South_Africa/NICD-N11283/2021|EPI_ISL_3101559|2021-07-02
hCoV-19/South_Africa/NICD-N11285/2021|EPI_ISL_3101560|2021-07-02
hCoV-19/South_Africa/NICD-N11286/2021|EPI_ISL_3101561|2021-07-04
hCoV-19/South_Africa/NICD-N11287/2021|EPI_ISL_3101562|2021-07-01
hCoV-19/South_Africa/NICD-N11288/2021|EPI_ISL_3101563|2021-07-03
hCoV-19/South_Africa/NICD-N11289/2021|EPI_ISL_3101564|2021-07-03
hCoV-19/South_Africa/NICD-N11293/2021|EPI_ISL_3101566|2021-07-02
hCoV-19/South_Africa/NICD-N11294/2021|EPI_ISL_3101567|2021-07-05
hCoV-19/South_Africa/NICD-N11295/2021|EPI_ISL_3101568|2021-07-01
hCoV-19/South_Africa/NICD-N11296/2021|EPI_ISL_3101569|2021-07-02
hCoV-19/South_Africa/NICD-N11518/2021|EPI_ISL_3101583|2021-07-02
hCoV-19/South_Africa/NICD-N11521/2021|EPI_ISL_3101584|2021-07-02
hCoV-19/South_Africa/NICD-N11522/2021|EPI_ISL_3101585|2021-07-01
hCoV-19/South_Africa/NICD-N11523/2021|EPI_ISL_3101586|2021-07-02
hCoV-19/South_Africa/NICD-N11525/2021|EPI_ISL_3101588|2021-07-01
hCoV-19/South_Africa/NICD-N11819/2021|EPI_ISL_3101592|2021-07-07
hCoV-19/South_Africa/NICD-N11820/2021|EPI_ISL_3101593|2021-07-07
hCoV-19/South_Africa/NICD-N11821/2021|EPI_ISL_3101594|2021-07-09
hCoV-19/South_Africa/NICD-N11822/2021|EPI_ISL_3101595|2021-07-08
hCoV-19/South_Africa/NICD-N11824/2021|EPI_ISL_3101597|2021-07-06
hCoV-19/South_Africa/NICD-N11825/2021|EPI_ISL_3101598|2021-07-07
hCoV-19/South_Africa/NICD-N11826/2021|EPI_ISL_3101599|2021-07-07
hCoV-19/South_Africa/NICD-N11827/2021|EPI_ISL_3101600|2021-07-07
hCoV-19/South_Africa/NICD-N11828/2021|EPI_ISL_3101601|2021-07-07
hCoV-19/South_Africa/NICD-N11829/2021|EPI_ISL_3101602|2021-07-06
hCoV-19/South_Africa/NICD-N11830/2021|EPI_ISL_3101603|2021-07-09
hCoV-19/South_Africa/NICD-N11831/2021|EPI_ISL_3101604|2021-07-09
hCoV-19/South_Africa/NICD-N11832/2021|EPI_ISL_3101605|2021-07-09
hCoV-19/South_Africa/NICD-N11833/2021|EPI_ISL_3101606|2021-07-11
hCoV-19/South_Africa/NICD-N11834/2021|EPI_ISL_3101607|2021-07-09
hCoV-19/South_Africa/NICD-N11835/2021|EPI_ISL_3101608|2021-07-09
hCoV-19/South_Africa/NICD-N11836/2021|EPI_ISL_3101609|2021-07-09
hCoV-19/South_Africa/NICD-N11837/2021|EPI_ISL_3101610|2021-07-09
hCoV-19/South_Africa/NICD-N11839/2021|EPI_ISL_3101611|2021-07-10
hCoV-19/South_Africa/NICD-N11840/2021|EPI_ISL_3101612|2021-07-09
hCoV-19/South_Africa/NICD-N11841/2021|EPI_ISL_3101613|2021-07-08
hCoV-19/South_Africa/NICD-N11842/2021|EPI_ISL_3101614|2021-07-06
hCoV-19/South_Africa/NICD-N11843/2021|EPI_ISL_3101615|2021-07-09
hCoV-19/South_Africa/NICD-N11844/2021|EPI_ISL_3101616|2021-07-09
hCoV-19/South_Africa/NICD-N11845/2021|EPI_ISL_3101617|2021-07-11
hCoV-19/South_Africa/NICD-N12005/2021|EPI_ISL_3101618|2021-07-10
hCoV-19/South_Africa/NICD-N12006/2021|EPI_ISL_3101619|2021-07-10
hCoV-19/South_Africa/NICD-N12007/2021|EPI_ISL_3101620|2021-07-10
hCoV-19/South_Africa/NICD-N12010/2021|EPI_ISL_3101621|2021-07-11
hCoV-19/South_Africa/NICD-N12012/2021|EPI_ISL_3101622|2021-07-10
hCoV-19/South_Africa/NICD-N12013/2021|EPI_ISL_3101623|2021-07-11
hCoV-19/South_Africa/NICD-N12014/2021|EPI_ISL_3101624|2021-07-09
hCoV-19/South_Africa/NICD-N12015/2021|EPI_ISL_3101625|2021-07-10
hCoV-19/South_Africa/NICD-N12016/2021|EPI_ISL_3101626|2021-07-11
hCoV-19/South_Africa/NICD-N12017/2021|EPI_ISL_3101627|2021-07-10
hCoV-19/South_Africa/NICD-N12019/2021|EPI_ISL_3101628|2021-07-10
hCoV-19/South_Africa/NICD-N12020/2021|EPI_ISL_3101629|2021-07-10
hCoV-19/South_Africa/NICD-N12022/2021|EPI_ISL_3101630|2021-07-11
hCoV-19/South_Africa/NICD-N12023/2021|EPI_ISL_3101631|2021-07-10
hCoV-19/South_Africa/NICD-N12024/2021|EPI_ISL_3101632|2021-07-10
hCoV-19/South_Africa/NICD-R10064/2021|EPI_ISL_3101635|2021-07-02
hCoV-19/South_Africa/NICD-R10151/2021|EPI_ISL_3101636|2021-07-08
hCoV-19/South_Africa/NICD-R10152/2021|EPI_ISL_3101637|2021-07-09
hCoV-19/South_Africa/NICD-R10244/2021|EPI_ISL_3101638|2021-07-09
hCoV-19/South_Africa/NICD-R10356/2021|EPI_ISL_3101639|2021-07-12
hCoV-19/South_Africa/NICD-R10360/2021|EPI_ISL_3101642|2021-07-12
hCoV-19/South_Africa/NICD-R10361/2021|EPI_ISL_3101643|2021-07-12
hCoV-19/South_Africa/NICD-R10363/2021|EPI_ISL_3101644|2021-07-12
hCoV-19/South_Africa/NICD-R10366/2021|EPI_ISL_3101645|2021-07-12
hCoV-19/South_Africa/NICD-R10375/2021|EPI_ISL_3101646|2021-07-12
hCoV-19/South_Africa/NICD-R10397/2021|EPI_ISL_3101647|2021-07-13
hCoV-19/South_Africa/NICD-R10402/2021|EPI_ISL_3101648|2021-07-13
hCoV-19/South_Africa/NICD-R10404/2021|EPI_ISL_3101649|2021-07-13
hCoV-19/South_Africa/NICD-R10406/2021|EPI_ISL_3101651|2021-07-13
hCoV-19/South_Africa/NICD-R10407/2021|EPI_ISL_3101652|2021-07-13
hCoV-19/South_Africa/NICD-R10408/2021|EPI_ISL_3101653|2021-07-13
hCoV-19/South_Africa/NICD-R10409/2021|EPI_ISL_3101654|2021-07-13
hCoV-19/South_Africa/NICD-R10411/2021|EPI_ISL_3101655|2021-07-13
hCoV-19/South_Africa/NICD-N11298/2021|EPI_ISL_3101656|2021-07-06
hCoV-19/South_Africa/NICD-N11299/2021|EPI_ISL_3101657|2021-07-06
hCoV-19/South_Africa/NICD-N11300/2021|EPI_ISL_3101658|2021-07-05
hCoV-19/South_Africa/NICD-N11302/2021|EPI_ISL_3101659|2021-07-05
hCoV-19/South_Africa/NICD-N11303/2021|EPI_ISL_3101660|2021-07-05
hCoV-19/South_Africa/NICD-N11304/2021|EPI_ISL_3101661|2021-07-07
hCoV-19/South_Africa/NICD-N11306/2021|EPI_ISL_3101662|2021-07-08
hCoV-19/South_Africa/NICD-N11307/2021|EPI_ISL_3101663|2021-07-08
hCoV-19/South_Africa/NICD-N11308/2021|EPI_ISL_3101664|2021-07-08
hCoV-19/South_Africa/KRISP-K019464/2021|EPI_ISL_3118697|2021-07-01
hCoV-19/South_Africa/Tygerberg_1338/2021|EPI_ISL_3118698|2021-07-11
hCoV-19/South_Africa/Tygerberg_1346/2021|EPI_ISL_3118699|2021-07-11
hCoV-19/South_Africa/Tygerberg_1354/2021|EPI_ISL_3118700|2021-07-11
hCoV-19/South_Africa/Tygerberg_1362/2021|EPI_ISL_3118701|2021-07-12
hCoV-19/South_Africa/Tygerberg_1370/2021|EPI_ISL_3118702|2021-07-12
hCoV-19/South_Africa/Tygerberg_1378/2021|EPI_ISL_3118703|2021-07-13
hCoV-19/South_Africa/Tygerberg_1386/2021|EPI_ISL_3118704|2021-07-12
hCoV-19/South_Africa/Tygerberg_1394/2021|EPI_ISL_3118705|2021-07-12
hCoV-19/South_Africa/Tygerberg_1402/2021|EPI_ISL_3118706|2021-07-14
hCoV-19/South_Africa/Tygerberg_1410/2021|EPI_ISL_3118707|2021-07-14
hCoV-19/South_Africa/Tygerberg_1418/2021|EPI_ISL_3118708|2021-07-14
hCoV-19/South_Africa/Tygerberg_1339/2021|EPI_ISL_3118709|2021-07-11
hCoV-19/South_Africa/Tygerberg_1347/2021|EPI_ISL_3118710|2021-07-11
hCoV-19/South_Africa/Tygerberg_1355/2021|EPI_ISL_3118711|2021-07-11
hCoV-19/South_Africa/Tygerberg_1363/2021|EPI_ISL_3118712|2021-07-12
hCoV-19/South_Africa/Tygerberg_1371/2021|EPI_ISL_3118713|2021-07-12
hCoV-19/South_Africa/Tygerberg_1379/2021|EPI_ISL_3118714|2021-07-13
hCoV-19/South_Africa/Tygerberg_1387/2021|EPI_ISL_3118715|2021-07-12
hCoV-19/South_Africa/Tygerberg_1395/2021|EPI_ISL_3118716|2021-07-13
hCoV-19/South_Africa/Tygerberg_1403/2021|EPI_ISL_3118717|2021-07-14
hCoV-19/South_Africa/Tygerberg_1411/2021|EPI_ISL_3118718|2021-07-14
hCoV-19/South_Africa/Tygerberg_1348/2021|EPI_ISL_3118721|2021-07-11
hCoV-19/South_Africa/Tygerberg_1356/2021|EPI_ISL_3118722|2021-07-12
hCoV-19/South_Africa/Tygerberg_1364/2021|EPI_ISL_3118723|2021-07-12
hCoV-19/South_Africa/Tygerberg_1372/2021|EPI_ISL_3118724|2021-07-12
hCoV-19/South_Africa/Tygerberg_1380/2021|EPI_ISL_3118725|2021-07-13
hCoV-19/South_Africa/Tygerberg_1388/2021|EPI_ISL_3118726|2021-07-12
hCoV-19/South_Africa/Tygerberg_1396/2021|EPI_ISL_3118727|2021-07-13
hCoV-19/South_Africa/Tygerberg_1404/2021|EPI_ISL_3118728|2021-07-14
hCoV-19/South_Africa/Tygerberg_1412/2021|EPI_ISL_3118729|2021-07-13
hCoV-19/South_Africa/Tygerberg_1420/2021|EPI_ISL_3118730|2021-07-14
hCoV-19/South_Africa/Tygerberg_1341/2021|EPI_ISL_3118731|2021-07-11
hCoV-19/South_Africa/Tygerberg_1349/2021|EPI_ISL_3118732|2021-07-11
hCoV-19/South_Africa/Tygerberg_1357/2021|EPI_ISL_3118733|2021-07-12
hCoV-19/South_Africa/Tygerberg_1365/2021|EPI_ISL_3118734|2021-07-12
hCoV-19/South_Africa/Tygerberg_1373/2021|EPI_ISL_3118735|2021-07-12
hCoV-19/South_Africa/Tygerberg_1381/2021|EPI_ISL_3118736|2021-07-13
hCoV-19/South_Africa/Tygerberg_1389/2021|EPI_ISL_3118737|2021-07-12
hCoV-19/South_Africa/Tygerberg_1397/2021|EPI_ISL_3118738|2021-07-13
hCoV-19/South_Africa/Tygerberg_1405/2021|EPI_ISL_3118739|2021-07-14
hCoV-19/South_Africa/Tygerberg_1413/2021|EPI_ISL_3118740|2021-07-13
hCoV-19/South_Africa/Tygerberg_1421/2021|EPI_ISL_3118741|2021-07-14
hCoV-19/South_Africa/Tygerberg_1342/2021|EPI_ISL_3118742|2021-07-11
hCoV-19/South_Africa/Tygerberg_1350/2021|EPI_ISL_3118743|2021-07-10
hCoV-19/South_Africa/Tygerberg_1358/2021|EPI_ISL_3118744|2021-07-12
hCoV-19/South_Africa/Tygerberg_1366/2021|EPI_ISL_3118745|2021-07-12
hCoV-19/South_Africa/Tygerberg_1374/2021|EPI_ISL_3118746|2021-07-12
hCoV-19/South_Africa/Tygerberg_1382/2021|EPI_ISL_3118747|2021-07-13
hCoV-19/South_Africa/Tygerberg_1390/2021|EPI_ISL_3118748|2021-07-12
hCoV-19/South_Africa/Tygerberg_1398/2021|EPI_ISL_3118749|2021-07-13
hCoV-19/South_Africa/Tygerberg_1406/2021|EPI_ISL_3118750|2021-07-14
hCoV-19/South_Africa/Tygerberg_1414/2021|EPI_ISL_3118751|2021-07-14
hCoV-19/South_Africa/Tygerberg_1343/2021|EPI_ISL_3118753|2021-07-11
hCoV-19/South_Africa/Tygerberg_1351/2021|EPI_ISL_3118754|2021-07-11
hCoV-19/South_Africa/Tygerberg_1367/2021|EPI_ISL_3118755|2021-07-12
hCoV-19/South_Africa/Tygerberg_1375/2021|EPI_ISL_3118756|2021-07-12
hCoV-19/South_Africa/Tygerberg_1383/2021|EPI_ISL_3118757|2021-07-13
hCoV-19/South_Africa/Tygerberg_1391/2021|EPI_ISL_3118758|2021-07-12
hCoV-19/South_Africa/Tygerberg_1399/2021|EPI_ISL_3118759|2021-07-13
hCoV-19/South_Africa/Tygerberg_1407/2021|EPI_ISL_3118760|2021-07-13
hCoV-19/South_Africa/Tygerberg_1415/2021|EPI_ISL_3118761|2021-07-14
hCoV-19/South_Africa/Tygerberg_1423/2021|EPI_ISL_3118762|2021-07-14
hCoV-19/South_Africa/Tygerberg_1344/2021|EPI_ISL_3118763|2021-07-11
hCoV-19/South_Africa/Tygerberg_1352/2021|EPI_ISL_3118764|2021-07-11
hCoV-19/South_Africa/Tygerberg_1360/2021|EPI_ISL_3118765|2021-07-12
hCoV-19/South_Africa/Tygerberg_1368/2021|EPI_ISL_3118766|2021-07-12
hCoV-19/South_Africa/Tygerberg_1376/2021|EPI_ISL_3118767|2021-07-11
hCoV-19/South_Africa/Tygerberg_1384/2021|EPI_ISL_3118768|2021-07-13
hCoV-19/South_Africa/Tygerberg_1392/2021|EPI_ISL_3118769|2021-07-12
hCoV-19/South_Africa/Tygerberg_1400/2021|EPI_ISL_3118770|2021-07-13
hCoV-19/South_Africa/Tygerberg_1408/2021|EPI_ISL_3118771|2021-07-14
hCoV-19/South_Africa/Tygerberg_1416/2021|EPI_ISL_3118772|2021-07-14
hCoV-19/South_Africa/Tygerberg_1424/2021|EPI_ISL_3118773|2021-07-14
hCoV-19/South_Africa/Tygerberg_1345/2021|EPI_ISL_3118774|2021-07-10
hCoV-19/South_Africa/Tygerberg_1353/2021|EPI_ISL_3118775|2021-07-11
hCoV-19/South_Africa/Tygerberg_1361/2021|EPI_ISL_3118776|2021-07-11
hCoV-19/South_Africa/Tygerberg_1369/2021|EPI_ISL_3118777|2021-07-13
hCoV-19/South_Africa/Tygerberg_1377/2021|EPI_ISL_3118778|2021-07-13
hCoV-19/South_Africa/Tygerberg_1385/2021|EPI_ISL_3118779|2021-07-13
hCoV-19/South_Africa/Tygerberg_1393/2021|EPI_ISL_3118780|2021-07-12
hCoV-19/South_Africa/Tygerberg_1401/2021|EPI_ISL_3118781|2021-07-14
hCoV-19/South_Africa/Tygerberg_1409/2021|EPI_ISL_3118782|2021-07-14
hCoV-19/South_Africa/Tygerberg_1417/2021|EPI_ISL_3118783|2021-07-14
hCoV-19/South_Africa/NICD-N10903/2021|EPI_ISL_3131776|2021-07-06
hCoV-19/South_Africa/KRISP-K019648/2021|EPI_ISL_3132574|2021-07-01
hCoV-19/South_Africa/KRISP-K019654/2021|EPI_ISL_3132579|2021-07-01
hCoV-19/South_Africa/KRISP-K019656/2021|EPI_ISL_3132580|2021-07-01
hCoV-19/South_Africa/KRISP-K019660/2021|EPI_ISL_3132581|2021-07-01
hCoV-19/South_Africa/KRISP-K019661/2021|EPI_ISL_3132582|2021-07-01
hCoV-19/South_Africa/KRISP-K019662/2021|EPI_ISL_3132583|2021-07-01
hCoV-19/South_Africa/KRISP-K019686/2021|EPI_ISL_3132599|2021-07-01
hCoV-19/South_Africa/KRISP-K019695/2021|EPI_ISL_3132607|2021-07-01
hCoV-19/South_Africa/KRISP-K019698/2021|EPI_ISL_3132609|2021-07-01
hCoV-19/South_Africa/KRISP-K019699/2021|EPI_ISL_3132610|2021-07-01
hCoV-19/South_Africa/KRISP-K019705/2021|EPI_ISL_3132613|2021-07-03
hCoV-19/South_Africa/KRISP-K019706/2021|EPI_ISL_3132614|2021-07-03
hCoV-19/South_Africa/KRISP-K019708/2021|EPI_ISL_3132615|2021-07-02
hCoV-19/South_Africa/KRISP-K019710/2021|EPI_ISL_3132616|2021-07-01
hCoV-19/South_Africa/KRISP-K019712/2021|EPI_ISL_3132617|2021-07-02
hCoV-19/South_Africa/KRISP-K019719/2021|EPI_ISL_3132618|2021-07-03
hCoV-19/South_Africa/KRISP-K019720/2021|EPI_ISL_3132619|2021-07-03
hCoV-19/South_Africa/KRISP-K019722/2021|EPI_ISL_3132620|2021-07-02
hCoV-19/South_Africa/KRISP-K019723/2021|EPI_ISL_3132621|2021-07-02
hCoV-19/South_Africa/KRISP-K019724/2021|EPI_ISL_3132622|2021-07-03
hCoV-19/South_Africa/KRISP-K019730/2021|EPI_ISL_3132628|2021-07-01
hCoV-19/South_Africa/KRISP-K019732/2021|EPI_ISL_3132630|2021-07-01
hCoV-19/South_Africa/KRISP-K019736/2021|EPI_ISL_3132632|2021-07-05
hCoV-19/South_Africa/KRISP-K019737/2021|EPI_ISL_3132633|2021-07-04
hCoV-19/South_Africa/KRISP-K019738/2021|EPI_ISL_3132634|2021-07-05
hCoV-19/South_Africa/NICD-N11052/2021|EPI_ISL_3149298|2021-07-05
hCoV-19/South_Africa/KRISP-K019749/2021|EPI_ISL_3161759|2021-07-03
hCoV-19/South_Africa/KRISP-K019750/2021|EPI_ISL_3161760|2021-07-03
hCoV-19/South_Africa/KRISP-K019755/2021|EPI_ISL_3161761|2021-07-02
hCoV-19/South_Africa/KRISP-K019756/2021|EPI_ISL_3161762|2021-07-01
hCoV-19/South_Africa/KRISP-K019757/2021|EPI_ISL_3161763|2021-07-01
hCoV-19/South_Africa/KRISP-K019758/2021|EPI_ISL_3161764|2021-07-02
hCoV-19/South_Africa/KRISP-K019762/2021|EPI_ISL_3161765|2021-07-01
hCoV-19/South_Africa/KRISP-K019770/2021|EPI_ISL_3161768|2021-07-01
hCoV-19/South_Africa/KRISP-K019774/2021|EPI_ISL_3161771|2021-07-02
hCoV-19/South_Africa/KRISP-K019778/2021|EPI_ISL_3161772|2021-07-02
hCoV-19/South_Africa/KRISP-K019779/2021|EPI_ISL_3161773|2021-07-02
hCoV-19/South_Africa/KRISP-K019780/2021|EPI_ISL_3161774|2021-07-02
hCoV-19/South_Africa/KRISP-K019781/2021|EPI_ISL_3161775|2021-07-02
hCoV-19/South_Africa/KRISP-K019782/2021|EPI_ISL_3161776|2021-07-02
hCoV-19/South_Africa/KRISP-K019783/2021|EPI_ISL_3161777|2021-07-02
hCoV-19/South_Africa/KRISP-K019785/2021|EPI_ISL_3161778|2021-07-02
hCoV-19/South_Africa/KRISP-K019790/2021|EPI_ISL_3161779|2021-07-01
hCoV-19/South_Africa/KRISP-K019791/2021|EPI_ISL_3161780|2021-07-01
hCoV-19/South_Africa/KRISP-K019792/2021|EPI_ISL_3161781|2021-07-01
hCoV-19/South_Africa/KRISP-K019795/2021|EPI_ISL_3161784|2021-07-01
hCoV-19/South_Africa/KRISP-K019796/2021|EPI_ISL_3161785|2021-07-01
hCoV-19/South_Africa/KRISP-K019798/2021|EPI_ISL_3161786|2021-07-01
hCoV-19/South_Africa/KRISP-K019746/2021|EPI_ISL_3161801|2021-07-03
hCoV-19/South_Africa/NHLS-UCT-LA-Z536/2021|EPI_ISL_3207505|2021-07-03
hCoV-19/South_Africa/NHLS-UCT-LA-Z537/2021|EPI_ISL_3207506|2021-07-03
hCoV-19/South_Africa/NHLS-UCT-LA-Z538/2021|EPI_ISL_3207507|2021-07-03
hCoV-19/South_Africa/NHLS-UCT-LA-Z544/2021|EPI_ISL_3207508|2021-07-05
hCoV-19/South_Africa/NHLS-UCT-LA-Z545/2021|EPI_ISL_3207509|2021-07-05
hCoV-19/South_Africa/NHLS-UCT-GS-D028/2021|EPI_ISL_3207511|2021-07-02
hCoV-19/South_Africa/NHLS-UCT-GS-D042/2021|EPI_ISL_3207512|2021-07-06
hCoV-19/South_Africa/NHLS-UCT-GS-D018/2021|EPI_ISL_3207540|2021-07-01
hCoV-19/South_Africa/NHLS-UCT-GS-D019/2021|EPI_ISL_3207541|2021-07-01
hCoV-19/South_Africa/NHLS-UCT-GS-D020/2021|EPI_ISL_3207542|2021-07-01
hCoV-19/South_Africa/NHLS-UCT-GS-D021/2021|EPI_ISL_3207543|2021-07-01
hCoV-19/South_Africa/NHLS-UCT-GS-D022/2021|EPI_ISL_3207544|2021-07-01
hCoV-19/South_Africa/NHLS-UCT-GS-D023/2021|EPI_ISL_3207545|2021-07-01
hCoV-19/South_Africa/NHLS-UCT-GS-D024/2021|EPI_ISL_3207546|2021-07-01
hCoV-19/South_Africa/NHLS-UCT-GS-D025/2021|EPI_ISL_3207547|2021-07-02
hCoV-19/South_Africa/NHLS-UCT-GS-D026/2021|EPI_ISL_3207548|2021-07-02
hCoV-19/South_Africa/NHLS-UCT-GS-D027/2021|EPI_ISL_3207549|2021-07-02
hCoV-19/South_Africa/NHLS-UCT-GS-D030/2021|EPI_ISL_3207550|2021-07-02
hCoV-19/South_Africa/NHLS-UCT-GS-D031/2021|EPI_ISL_3207551|2021-07-02
hCoV-19/South_Africa/NHLS-UCT-GS-D032/2021|EPI_ISL_3207552|2021-07-02
hCoV-19/South_Africa/NHLS-UCT-GS-D033/2021|EPI_ISL_3207553|2021-07-02
hCoV-19/South_Africa/NHLS-UCT-GS-D034/2021|EPI_ISL_3207554|2021-07-05
hCoV-19/South_Africa/NHLS-UCT-GS-D035/2021|EPI_ISL_3207555|2021-07-05
hCoV-19/South_Africa/NHLS-UCT-GS-D036/2021|EPI_ISL_3207556|2021-07-06
hCoV-19/South_Africa/NHLS-UCT-GS-D037/2021|EPI_ISL_3207557|2021-07-05
hCoV-19/South_Africa/NHLS-UCT-GS-D038/2021|EPI_ISL_3207558|2021-07-05
hCoV-19/South_Africa/NHLS-UCT-GS-D040/2021|EPI_ISL_3207559|2021-07-05
hCoV-19/South_Africa/NHLS-UCT-GS-D041/2021|EPI_ISL_3207560|2021-07-06
hCoV-19/South_Africa/NHLS-UCT-GS-D043/2021|EPI_ISL_3207561|2021-07-06
hCoV-19/South_Africa/NHLS-UCT-GS-D044/2021|EPI_ISL_3207562|2021-07-06
hCoV-19/South_Africa/NHLS-UCT-GS-D046/2021|EPI_ISL_3207563|2021-07-07
hCoV-19/South_Africa/NHLS-UCT-GS-D047/2021|EPI_ISL_3207564|2021-07-07
hCoV-19/South_Africa/NHLS-UCT-GS-D048/2021|EPI_ISL_3207565|2021-07-08
hCoV-19/South_Africa/NHLS-UCT-GS-D049/2021|EPI_ISL_3207566|2021-07-08
hCoV-19/South_Africa/NHLS-UCT-GS-D050/2021|EPI_ISL_3207567|2021-07-08
hCoV-19/South_Africa/NHLS-UCT-GS-D051/2021|EPI_ISL_3207568|2021-07-08
hCoV-19/South_Africa/NHLS-UCT-GS-D052/2021|EPI_ISL_3207569|2021-07-08
hCoV-19/South_Africa/NHLS-UCT-GS-D054/2021|EPI_ISL_3207570|2021-07-06
hCoV-19/South_Africa/NHLS-UCT-GS-D056/2021|EPI_ISL_3207572|2021-07-03
hCoV-19/South_Africa/NHLS-UCT-GS-D057/2021|EPI_ISL_3207573|2021-07-05
hCoV-19/South_Africa/NHLS-UCT-LA-Z532/2021|EPI_ISL_3207574|2021-07-05
hCoV-19/South_Africa/NHLS-UCT-LA-Z533/2021|EPI_ISL_3207575|2021-07-05
hCoV-19/South_Africa/NHLS-UCT-LA-Z539/2021|EPI_ISL_3207578|2021-07-05
hCoV-19/South_Africa/NHLS-UCT-LA-Z540/2021|EPI_ISL_3207579|2021-07-05
hCoV-19/South_Africa/NHLS-UCT-LA-Z541/2021|EPI_ISL_3207580|2021-07-05
hCoV-19/South_Africa/NHLS-UCT-LA-Z546/2021|EPI_ISL_3207582|2021-07-05
hCoV-19/South_Africa/NHLS-UCT-LA-Z547/2021|EPI_ISL_3207583|2021-07-05
hCoV-19/South_Africa/NHLS-UCT-LA-Z548/2021|EPI_ISL_3207584|2021-07-05
hCoV-19/South_Africa/NHLS-UCT-LA-Z550/2021|EPI_ISL_3207586|2021-07-05
hCoV-19/South_Africa/NHLS-UCT-LA-Z551/2021|EPI_ISL_3207587|2021-07-05
hCoV-19/South_Africa/NICD-R10606/2021|EPI_ISL_3219772|2021-07-13
hCoV-19/South_Africa/NICD-R10701/2021|EPI_ISL_3219774|2021-07-19
hCoV-19/South_Africa/NICD-R10685/2021|EPI_ISL_3219775|2021-07-19
hCoV-19/South_Africa/NICD-R11075/2021|EPI_ISL_3219776|2021-07-22
hCoV-19/South_Africa/NICD-R11078/2021|EPI_ISL_3219777|2021-07-22
hCoV-19/South_Africa/NICD-R11077/2021|EPI_ISL_3219778|2021-07-23
hCoV-19/South_Africa/NICD-R11017/2021|EPI_ISL_3219779|2021-07-23
hCoV-19/South_Africa/NICD-R10572/2021|EPI_ISL_3219780|2021-07-12
hCoV-19/South_Africa/NICD-R10570/2021|EPI_ISL_3219781|2021-07-13
hCoV-19/South_Africa/NICD-R10554/2021|EPI_ISL_3219782|2021-07-13
hCoV-19/South_Africa/NICD-R10811/2021|EPI_ISL_3219783|2021-07-19
hCoV-19/South_Africa/NICD-R10815/2021|EPI_ISL_3219784|2021-07-20
hCoV-19/South_Africa/NICD-R11020/2021|EPI_ISL_3219785|2021-07-23
hCoV-19/South_Africa/NICD-R10946/2021|EPI_ISL_3219786|2021-07-20
hCoV-19/South_Africa/NICD-R10923/2021|EPI_ISL_3219787|2021-07-20
hCoV-19/South_Africa/NICD-R10921/2021|EPI_ISL_3219788|2021-07-20
hCoV-19/South_Africa/NICD-R10922/2021|EPI_ISL_3219789|2021-07-20
hCoV-19/South_Africa/NICD-R10909/2021|EPI_ISL_3219790|2021-07-21
hCoV-19/South_Africa/NICD-R10945/2021|EPI_ISL_3219791|2021-07-22
hCoV-19/South_Africa/NICD-R10929/2021|EPI_ISL_3219792|2021-07-22
hCoV-19/South_Africa/NICD-R10932/2021|EPI_ISL_3219793|2021-07-22
hCoV-19/South_Africa/NICD-R10896/2021|EPI_ISL_3219794|2021-07-22
hCoV-19/South_Africa/NICD-R10928/2021|EPI_ISL_3219795|2021-07-22
hCoV-19/South_Africa/NICD-R10460/2021|EPI_ISL_3219796|2021-07-14
hCoV-19/South_Africa/NICD-R10464/2021|EPI_ISL_3219797|2021-07-14
hCoV-19/South_Africa/NICD-R10462/2021|EPI_ISL_3219798|2021-07-14
hCoV-19/South_Africa/NICD-R10459/2021|EPI_ISL_3219799|2021-07-14
hCoV-19/South_Africa/NICD-R10457/2021|EPI_ISL_3219800|2021-07-14
hCoV-19/South_Africa/NICD-R10461/2021|EPI_ISL_3219801|2021-07-14
hCoV-19/South_Africa/NICD-R10634/2021|EPI_ISL_3219802|2021-07-16
hCoV-19/South_Africa/NICD-R10628/2021|EPI_ISL_3219803|2021-07-16
hCoV-19/South_Africa/NICD-R10632/2021|EPI_ISL_3219804|2021-07-16
hCoV-19/South_Africa/NICD-R10629/2021|EPI_ISL_3219806|2021-07-16
hCoV-19/South_Africa/NICD-R10791/2021|EPI_ISL_3219807|2021-07-19
hCoV-19/South_Africa/NICD-R10784/2021|EPI_ISL_3219808|2021-07-20
hCoV-19/South_Africa/NICD-R10782/2021|EPI_ISL_3219809|2021-07-20
hCoV-19/South_Africa/NICD-R10841/2021|EPI_ISL_3219810|2021-07-21
hCoV-19/South_Africa/NICD-R10838/2021|EPI_ISL_3219811|2021-07-21
hCoV-19/South_Africa/NICD-R10848/2021|EPI_ISL_3219812|2021-07-21
hCoV-19/South_Africa/NICD-R11005/2021|EPI_ISL_3219813|2021-07-22
hCoV-19/South_Africa/NICD-R11008/2021|EPI_ISL_3219814|2021-07-22
hCoV-19/South_Africa/NICD-R11010/2021|EPI_ISL_3219815|2021-07-22
hCoV-19/South_Africa/NICD-R11006/2021|EPI_ISL_3219816|2021-07-22
hCoV-19/South_Africa/NICD-R10473/2021|EPI_ISL_3219817|2021-07-14
hCoV-19/South_Africa/NICD-R10474/2021|EPI_ISL_3219818|2021-07-14
hCoV-19/South_Africa/NICD-R10557/2021|EPI_ISL_3219819|2021-07-15
hCoV-19/South_Africa/NICD-R10556/2021|EPI_ISL_3219820|2021-07-15
hCoV-19/South_Africa/NICD-R10624/2021|EPI_ISL_3219821|2021-07-16
hCoV-19/South_Africa/NICD-R10633/2021|EPI_ISL_3219822|2021-07-16
hCoV-19/South_Africa/NICD-R10847/2021|EPI_ISL_3219823|2021-07-21
hCoV-19/South_Africa/NICD-R10467/2021|EPI_ISL_3219824|2021-07-14
hCoV-19/South_Africa/NICD-R10472/2021|EPI_ISL_3219825|2021-07-14
hCoV-19/South_Africa/NICD-R10470/2021|EPI_ISL_3219826|2021-07-14
hCoV-19/South_Africa/NICD-R10559/2021|EPI_ISL_3219827|2021-07-15
hCoV-19/South_Africa/NICD-R10562/2021|EPI_ISL_3219828|2021-07-15
hCoV-19/South_Africa/NICD-R10631/2021|EPI_ISL_3219829|2021-07-16
hCoV-19/South_Africa/NICD-R10635/2021|EPI_ISL_3219830|2021-07-16
hCoV-19/South_Africa/NICD-R10793/2021|EPI_ISL_3219831|2021-07-19
hCoV-19/South_Africa/NICD-R10787/2021|EPI_ISL_3219832|2021-07-19
hCoV-19/South_Africa/NICD-R10788/2021|EPI_ISL_3219833|2021-07-19
hCoV-19/South_Africa/NICD-R10780/2021|EPI_ISL_3219834|2021-07-20
hCoV-19/South_Africa/NICD-R10843/2021|EPI_ISL_3219835|2021-07-21
hCoV-19/South_Africa/NICD-R10989/2021|EPI_ISL_3219836|2021-07-22
hCoV-19/South_Africa/NICD-R10930/2021|EPI_ISL_3219837|2021-07-20
hCoV-19/South_Africa/NICD-R10931/2021|EPI_ISL_3219838|2021-07-20
hCoV-19/South_Africa/NICD-R10899/2021|EPI_ISL_3219839|2021-07-21
hCoV-19/South_Africa/NICD-R10544/2021|EPI_ISL_3219840|2021-07-15
hCoV-19/South_Africa/NICD-R10548/2021|EPI_ISL_3219841|2021-07-15
hCoV-19/South_Africa/NICD-R10551/2021|EPI_ISL_3219842|2021-07-15
hCoV-19/South_Africa/NICD-R10552/2021|EPI_ISL_3219843|2021-07-15
hCoV-19/South_Africa/NICD-R10553/2021|EPI_ISL_3219844|2021-07-15
hCoV-19/South_Africa/NICD-R10601/2021|EPI_ISL_3219845|2021-07-16
hCoV-19/South_Africa/NICD-R10596/2021|EPI_ISL_3219846|2021-07-16
hCoV-19/South_Africa/NICD-R10598/2021|EPI_ISL_3219847|2021-07-16
hCoV-19/South_Africa/NICD-R10595/2021|EPI_ISL_3219848|2021-07-16
hCoV-19/South_Africa/NICD-R10599/2021|EPI_ISL_3219849|2021-07-16
hCoV-19/South_Africa/NICD-R10597/2021|EPI_ISL_3219850|2021-07-16
hCoV-19/South_Africa/NICD-R10687/2021|EPI_ISL_3219851|2021-07-19
hCoV-19/South_Africa/NICD-R10686/2021|EPI_ISL_3219852|2021-07-19
hCoV-19/South_Africa/NICD-R10813/2021|EPI_ISL_3219853|2021-07-21
hCoV-19/South_Africa/NICD-R10807/2021|EPI_ISL_3219854|2021-07-21
hCoV-19/South_Africa/NICD-R10806/2021|EPI_ISL_3219855|2021-07-21
hCoV-19/South_Africa/NICD-R10823/2021|EPI_ISL_3219856|2021-07-21
hCoV-19/South_Africa/NICD-R10822/2021|EPI_ISL_3219857|2021-07-21
hCoV-19/South_Africa/NICD-R10894/2021|EPI_ISL_3219858|2021-07-22
hCoV-19/South_Africa/NICD-R10895/2021|EPI_ISL_3219859|2021-07-22
hCoV-19/South_Africa/NICD-R11003/2021|EPI_ISL_3219860|2021-07-23
hCoV-19/South_Africa/NICD-R11001/2021|EPI_ISL_3219861|2021-07-23
hCoV-19/South_Africa/NICD-R10482/2021|EPI_ISL_3219862|2021-07-14
hCoV-19/South_Africa/NICD-R10691/2021|EPI_ISL_3219863|2021-07-19
hCoV-19/South_Africa/NICD-R10772/2021|EPI_ISL_3219864|2021-07-20
hCoV-19/South_Africa/NICD-R10767/2021|EPI_ISL_3219865|2021-07-20
hCoV-19/South_Africa/NICD-R10779/2021|EPI_ISL_3219866|2021-07-20
hCoV-19/South_Africa/NICD-R10819/2021|EPI_ISL_3219867|2021-07-21
hCoV-19/South_Africa/NICD-R11072/2021|EPI_ISL_3219869|2021-07-26
hCoV-19/South_Africa/NICD-R10888/2021|EPI_ISL_3219870|2021-07-20
hCoV-19/South_Africa/NICD-R11030/2021|EPI_ISL_3219871|2021-07-26
hCoV-19/South_Africa/NICD-R10536/2021|EPI_ISL_3219872|2021-07-13
hCoV-19/South_Africa/NICD-R10537/2021|EPI_ISL_3219873|2021-07-13
hCoV-19/South_Africa/NICD-R10523/2021|EPI_ISL_3219874|2021-07-13
hCoV-19/South_Africa/NICD-R10525/2021|EPI_ISL_3219875|2021-07-13
hCoV-19/South_Africa/NICD-R10577/2021|EPI_ISL_3219876|2021-07-13
hCoV-19/South_Africa/NICD-R10526/2021|EPI_ISL_3219877|2021-07-13
hCoV-19/South_Africa/NICD-R10574/2021|EPI_ISL_3219878|2021-07-13
hCoV-19/South_Africa/NICD-R10531/2021|EPI_ISL_3219879|2021-07-13
hCoV-19/South_Africa/NICD-R10575/2021|EPI_ISL_3219880|2021-07-13
hCoV-19/South_Africa/NICD-R10529/2021|EPI_ISL_3219881|2021-07-14
hCoV-19/South_Africa/NICD-R10527/2021|EPI_ISL_3219882|2021-07-14
hCoV-19/South_Africa/NICD-R10534/2021|EPI_ISL_3219883|2021-07-14
hCoV-19/South_Africa/NICD-R10530/2021|EPI_ISL_3219884|2021-07-14
hCoV-19/South_Africa/NICD-R10668/2021|EPI_ISL_3219885|2021-07-15
hCoV-19/South_Africa/NICD-R10652/2021|EPI_ISL_3219886|2021-07-15
hCoV-19/South_Africa/NICD-R10657/2021|EPI_ISL_3219887|2021-07-15
hCoV-19/South_Africa/NICD-R10666/2021|EPI_ISL_3219888|2021-07-16
hCoV-19/South_Africa/NICD-R10653/2021|EPI_ISL_3219889|2021-07-16
hCoV-19/South_Africa/NICD-R10655/2021|EPI_ISL_3219890|2021-07-16
hCoV-19/South_Africa/NICD-R10669/2021|EPI_ISL_3219891|2021-07-16
hCoV-19/South_Africa/NICD-R10676/2021|EPI_ISL_3219892|2021-07-16
hCoV-19/South_Africa/NICD-R10659/2021|EPI_ISL_3219893|2021-07-19
hCoV-19/South_Africa/NICD-R10672/2021|EPI_ISL_3219894|2021-07-19
hCoV-19/South_Africa/NICD-R10859/2021|EPI_ISL_3219895|2021-07-20
hCoV-19/South_Africa/NICD-R10864/2021|EPI_ISL_3219896|2021-07-20
hCoV-19/South_Africa/NICD-R10877/2021|EPI_ISL_3219897|2021-07-20
hCoV-19/South_Africa/NICD-R10862/2021|EPI_ISL_3219898|2021-07-21
hCoV-19/South_Africa/NICD-R10870/2021|EPI_ISL_3219899|2021-07-21
hCoV-19/South_Africa/NICD-R10866/2021|EPI_ISL_3219900|2021-07-21
hCoV-19/South_Africa/NICD-R10868/2021|EPI_ISL_3219901|2021-07-21
hCoV-19/South_Africa/NICD-R10874/2021|EPI_ISL_3219902|2021-07-22
hCoV-19/South_Africa/NICD-R10872/2021|EPI_ISL_3219903|2021-07-22
hCoV-19/South_Africa/NICD-R10854/2021|EPI_ISL_3219904|2021-07-22
hCoV-19/South_Africa/NICD-R11038/2021|EPI_ISL_3219905|2021-07-23
hCoV-19/South_Africa/NICD-R11035/2021|EPI_ISL_3219906|2021-07-23
hCoV-19/South_Africa/NICD-R11032/2021|EPI_ISL_3219907|2021-07-23
hCoV-19/South_Africa/NICD-R10958/2021|EPI_ISL_3219908|2021-07-19
hCoV-19/South_Africa/NICD-R10956/2021|EPI_ISL_3219909|2021-07-19
hCoV-19/South_Africa/NICD-R10955/2021|EPI_ISL_3219910|2021-07-19
hCoV-19/South_Africa/NICD-R10957/2021|EPI_ISL_3219911|2021-07-19
hCoV-19/South_Africa/NICD-R10954/2021|EPI_ISL_3219912|2021-07-20
hCoV-19/South_Africa/NICD-R11021/2021|EPI_ISL_3219913|2021-07-22
hCoV-19/South_Africa/NICD-R11022/2021|EPI_ISL_3219914|2021-07-22
hCoV-19/South_Africa/NICD-R10883/2021|EPI_ISL_3219915|2021-07-19
hCoV-19/South_Africa/NICD-R10880/2021|EPI_ISL_3219916|2021-07-21
hCoV-19/South_Africa/NICD-R10882/2021|EPI_ISL_3219917|2021-07-21
hCoV-19/South_Africa/NICD-R11033/2021|EPI_ISL_3219918|2021-07-26
hCoV-19/South_Africa/NICD-R10571/2021|EPI_ISL_3219919|2021-07-15
hCoV-19/South_Africa/NICD-R10679/2021|EPI_ISL_3219920|2021-07-16
hCoV-19/South_Africa/NICD-R11041/2021|EPI_ISL_3219921|2021-07-23
hCoV-19/South_Africa/NICD-N11087/2021|EPI_ISL_3236931|2021-07-03
hCoV-19/South_Africa/NICD-N11088/2021|EPI_ISL_3236932|2021-07-01
hCoV-19/South_Africa/NICD-N11091/2021|EPI_ISL_3236933|2021-07-04
hCoV-19/South_Africa/NICD-N11092/2021|EPI_ISL_3236934|2021-07-03
hCoV-19/South_Africa/NICD-N11097/2021|EPI_ISL_3236935|2021-07-03
hCoV-19/South_Africa/NICD-N11102/2021|EPI_ISL_3236936|2021-07-04
hCoV-19/South_Africa/NICD-N11103/2021|EPI_ISL_3236937|2021-07-04
hCoV-19/South_Africa/NICD-N11109/2021|EPI_ISL_3236938|2021-07-04
hCoV-19/South_Africa/NICD-N11112/2021|EPI_ISL_3236939|2021-07-03
hCoV-19/South_Africa/NICD-N11113/2021|EPI_ISL_3236940|2021-07-04
hCoV-19/South_Africa/NICD-N11115/2021|EPI_ISL_3236941|2021-07-03
hCoV-19/South_Africa/NICD-N11116/2021|EPI_ISL_3236942|2021-07-04
hCoV-19/South_Africa/NICD-N11127/2021|EPI_ISL_3236943|2021-07-06
hCoV-19/South_Africa/NICD-N11131/2021|EPI_ISL_3236944|2021-07-04
hCoV-19/South_Africa/NICD-N11132/2021|EPI_ISL_3236945|2021-07-04
hCoV-19/South_Africa/NICD-N11147/2021|EPI_ISL_3236946|2021-07-06
hCoV-19/South_Africa/NICD-N11150/2021|EPI_ISL_3236947|2021-07-04
hCoV-19/South_Africa/NICD-N11151/2021|EPI_ISL_3236948|2021-07-01
hCoV-19/South_Africa/NICD-N11156/2021|EPI_ISL_3236949|2021-07-06
hCoV-19/South_Africa/NICD-N11157/2021|EPI_ISL_3236950|2021-07-03
hCoV-19/South_Africa/NICD-N11161/2021|EPI_ISL_3236952|2021-07-03
hCoV-19/South_Africa/NICD-N11164/2021|EPI_ISL_3236954|2021-07-03
hCoV-19/South_Africa/NICD-N11175/2021|EPI_ISL_3236956|2021-07-03
hCoV-19/South_Africa/NICD-N11512/2021|EPI_ISL_3236957|2021-07-03
hCoV-19/South_Africa/NICD-N11513/2021|EPI_ISL_3236958|2021-07-03
hCoV-19/South_Africa/NICD-N11551/2021|EPI_ISL_3236960|2021-07-07
hCoV-19/South_Africa/NICD-N11562/2021|EPI_ISL_3236961|2021-07-08
hCoV-19/South_Africa/NICD-N11575/2021|EPI_ISL_3236963|2021-07-05
hCoV-19/South_Africa/NICD-N11576/2021|EPI_ISL_3236964|2021-07-05
hCoV-19/South_Africa/NICD-N11578/2021|EPI_ISL_3236965|2021-07-05
hCoV-19/South_Africa/NICD-N11580/2021|EPI_ISL_3236966|2021-07-08
hCoV-19/South_Africa/NICD-N11582/2021|EPI_ISL_3236967|2021-07-05
hCoV-19/South_Africa/NICD-N11585/2021|EPI_ISL_3236968|2021-07-05
hCoV-19/South_Africa/NICD-N11588/2021|EPI_ISL_3236969|2021-07-05
hCoV-19/South_Africa/NICD-N11589/2021|EPI_ISL_3236970|2021-07-06
hCoV-19/South_Africa/NICD-N11591/2021|EPI_ISL_3236971|2021-07-06
hCoV-19/South_Africa/NICD-N11594/2021|EPI_ISL_3236973|2021-07-05
hCoV-19/South_Africa/NICD-N11601/2021|EPI_ISL_3236974|2021-07-05
hCoV-19/South_Africa/NICD-N11603/2021|EPI_ISL_3236975|2021-07-05
hCoV-19/South_Africa/NICD-N11607/2021|EPI_ISL_3236977|2021-07-05
hCoV-19/South_Africa/NICD-N11615/2021|EPI_ISL_3236979|2021-07-05
hCoV-19/South_Africa/NICD-N11628/2021|EPI_ISL_3236980|2021-07-05
hCoV-19/South_Africa/NICD-N11860/2021|EPI_ISL_3236982|2021-07-01
hCoV-19/South_Africa/NICD-N11862/2021|EPI_ISL_3236983|2021-07-01
hCoV-19/South_Africa/NICD-N11863/2021|EPI_ISL_3236984|2021-07-01
hCoV-19/South_Africa/NICD-N11865/2021|EPI_ISL_3236985|2021-07-08
hCoV-19/South_Africa/NICD-N11872/2021|EPI_ISL_3236986|2021-07-08
hCoV-19/South_Africa/NICD-N11877/2021|EPI_ISL_3236987|2021-07-09
hCoV-19/South_Africa/NICD-N11881/2021|EPI_ISL_3236988|2021-07-08
hCoV-19/South_Africa/NICD-N11902/2021|EPI_ISL_3236989|2021-07-11
hCoV-19/South_Africa/NICD-N11903/2021|EPI_ISL_3236990|2021-07-11
hCoV-19/South_Africa/NICD-N11906/2021|EPI_ISL_3236991|2021-07-11
hCoV-19/South_Africa/NICD-N11909/2021|EPI_ISL_3236992|2021-07-11
hCoV-19/South_Africa/NICD-N11944/2021|EPI_ISL_3237001|2021-07-10
hCoV-19/South_Africa/NICD-N12068/2021|EPI_ISL_3237004|2021-07-04
hCoV-19/South_Africa/NICD-N12072/2021|EPI_ISL_3237005|2021-07-04
hCoV-19/South_Africa/NICD-N12074/2021|EPI_ISL_3237006|2021-07-04
hCoV-19/South_Africa/NICD-N12075/2021|EPI_ISL_3237007|2021-07-04
hCoV-19/South_Africa/NICD-N12077/2021|EPI_ISL_3237008|2021-07-04
hCoV-19/South_Africa/NICD-N12084/2021|EPI_ISL_3237009|2021-07-03
hCoV-19/South_Africa/NICD-N12086/2021|EPI_ISL_3237010|2021-07-03
hCoV-19/South_Africa/NICD-N12126/2021|EPI_ISL_3237016|2021-07-06
hCoV-19/South_Africa/NICD-N12127/2021|EPI_ISL_3237017|2021-07-05
hCoV-19/South_Africa/NICD-N12128/2021|EPI_ISL_3237018|2021-07-05
hCoV-19/South_Africa/NICD-N12130/2021|EPI_ISL_3237019|2021-07-05
hCoV-19/South_Africa/NICD-N12131/2021|EPI_ISL_3237020|2021-07-08
hCoV-19/South_Africa/NICD-N12137/2021|EPI_ISL_3237021|2021-07-06
hCoV-19/South_Africa/NICD-N12139/2021|EPI_ISL_3237022|2021-07-06
hCoV-19/South_Africa/NICD-N12140/2021|EPI_ISL_3237023|2021-07-06
hCoV-19/South_Africa/NICD-N12141/2021|EPI_ISL_3237024|2021-07-06
hCoV-19/South_Africa/NICD-N12143/2021|EPI_ISL_3237025|2021-07-06
hCoV-19/South_Africa/NICD-N12144/2021|EPI_ISL_3237026|2021-07-06
hCoV-19/South_Africa/NICD-N12146/2021|EPI_ISL_3237027|2021-07-09
hCoV-19/South_Africa/NICD-N12153/2021|EPI_ISL_3237028|2021-07-06
hCoV-19/South_Africa/NICD-N12155/2021|EPI_ISL_3237029|2021-07-07
hCoV-19/South_Africa/NICD-N12158/2021|EPI_ISL_3237030|2021-07-07
hCoV-19/South_Africa/NICD-N12159/2021|EPI_ISL_3237031|2021-07-07
hCoV-19/South_Africa/NICD-N12160/2021|EPI_ISL_3237032|2021-07-07
hCoV-19/South_Africa/NICD-N12263/2021|EPI_ISL_3237033|2021-07-09
hCoV-19/South_Africa/NICD-N12877/2021|EPI_ISL_3237034|2021-07-19
hCoV-19/South_Africa/NICD-N12911/2021|EPI_ISL_3237041|2021-07-10
hCoV-19/South_Africa/NICD-N12914/2021|EPI_ISL_3237043|2021-07-11
hCoV-19/South_Africa/NICD-N11082/2021|EPI_ISL_3237051|2021-07-04
hCoV-19/South_Africa/NICD-N11083/2021|EPI_ISL_3237052|2021-07-05
hCoV-19/South_Africa/NICD-N11084/2021|EPI_ISL_3237053|2021-07-03
hCoV-19/South_Africa/NICD-N11085/2021|EPI_ISL_3237054|2021-07-02
hCoV-19/South_Africa/NICD-N11086/2021|EPI_ISL_3237055|2021-07-04
hCoV-19/South_Africa/NICD-N11089/2021|EPI_ISL_3237056|2021-07-04
hCoV-19/South_Africa/NICD-N11094/2021|EPI_ISL_3237057|2021-07-03
hCoV-19/South_Africa/NICD-N11096/2021|EPI_ISL_3237059|2021-07-04
hCoV-19/South_Africa/NICD-N11098/2021|EPI_ISL_3237060|2021-07-01
hCoV-19/South_Africa/NICD-N11099/2021|EPI_ISL_3237061|2021-07-06
hCoV-19/South_Africa/NICD-N11100/2021|EPI_ISL_3237062|2021-07-04
hCoV-19/South_Africa/NICD-N11104/2021|EPI_ISL_3237064|2021-07-04
hCoV-19/South_Africa/NICD-N11105/2021|EPI_ISL_3237065|2021-07-04
hCoV-19/South_Africa/NICD-N11107/2021|EPI_ISL_3237066|2021-07-04
hCoV-19/South_Africa/NICD-N11108/2021|EPI_ISL_3237067|2021-07-03
hCoV-19/South_Africa/NICD-N11110/2021|EPI_ISL_3237068|2021-07-03
hCoV-19/South_Africa/NICD-N11111/2021|EPI_ISL_3237069|2021-07-04
hCoV-19/South_Africa/NICD-N11114/2021|EPI_ISL_3237070|2021-07-04
hCoV-19/South_Africa/NICD-N11117/2021|EPI_ISL_3237071|2021-07-03
hCoV-19/South_Africa/NICD-N11120/2021|EPI_ISL_3237073|2021-07-03
hCoV-19/South_Africa/NICD-N11121/2021|EPI_ISL_3237074|2021-07-05
hCoV-19/South_Africa/NICD-N11122/2021|EPI_ISL_3237075|2021-07-06
hCoV-19/South_Africa/NICD-N11123/2021|EPI_ISL_3237076|2021-07-03
hCoV-19/South_Africa/NICD-N11124/2021|EPI_ISL_3237077|2021-07-03
hCoV-19/South_Africa/NICD-N11125/2021|EPI_ISL_3237078|2021-07-04
hCoV-19/South_Africa/NICD-N11126/2021|EPI_ISL_3237079|2021-07-05
hCoV-19/South_Africa/NICD-N11128/2021|EPI_ISL_3237080|2021-07-04
hCoV-19/South_Africa/NICD-N11129/2021|EPI_ISL_3237081|2021-07-04
hCoV-19/South_Africa/NICD-N11130/2021|EPI_ISL_3237082|2021-07-01
hCoV-19/South_Africa/NICD-N11133/2021|EPI_ISL_3237083|2021-07-04
hCoV-19/South_Africa/NICD-N11136/2021|EPI_ISL_3237085|2021-07-04
hCoV-19/South_Africa/NICD-N11137/2021|EPI_ISL_3237086|2021-07-04
hCoV-19/South_Africa/NICD-N11139/2021|EPI_ISL_3237087|2021-07-04
hCoV-19/South_Africa/NICD-N11140/2021|EPI_ISL_3237088|2021-07-04
hCoV-19/South_Africa/NICD-N11142/2021|EPI_ISL_3237089|2021-07-03
hCoV-19/South_Africa/NICD-N11143/2021|EPI_ISL_3237090|2021-07-01
hCoV-19/South_Africa/NICD-N11144/2021|EPI_ISL_3237091|2021-07-04
hCoV-19/South_Africa/NICD-N11148/2021|EPI_ISL_3237093|2021-07-05
hCoV-19/South_Africa/NICD-N11149/2021|EPI_ISL_3237094|2021-07-01
hCoV-19/South_Africa/NICD-N11152/2021|EPI_ISL_3237095|2021-07-03
hCoV-19/South_Africa/NICD-N11153/2021|EPI_ISL_3237096|2021-07-04
hCoV-19/South_Africa/NICD-N11158/2021|EPI_ISL_3237099|2021-07-06
hCoV-19/South_Africa/NICD-N11165/2021|EPI_ISL_3237101|2021-07-05
hCoV-19/South_Africa/NICD-N11166/2021|EPI_ISL_3237102|2021-07-06
hCoV-19/South_Africa/NICD-N11167/2021|EPI_ISL_3237103|2021-07-04
hCoV-19/South_Africa/NICD-N11170/2021|EPI_ISL_3237104|2021-07-06
hCoV-19/South_Africa/NICD-N11172/2021|EPI_ISL_3237105|2021-07-03
hCoV-19/South_Africa/NICD-N11174/2021|EPI_ISL_3237106|2021-07-06
hCoV-19/South_Africa/NICD-N11505/2021|EPI_ISL_3237108|2021-07-04
hCoV-19/South_Africa/NICD-N11506/2021|EPI_ISL_3237109|2021-07-04
hCoV-19/South_Africa/NICD-N11507/2021|EPI_ISL_3237110|2021-07-04
hCoV-19/South_Africa/NICD-N11508/2021|EPI_ISL_3237111|2021-07-04
hCoV-19/South_Africa/NICD-N11509/2021|EPI_ISL_3237112|2021-07-04
hCoV-19/South_Africa/NICD-N11552/2021|EPI_ISL_3237114|2021-07-07
hCoV-19/South_Africa/NICD-N11557/2021|EPI_ISL_3237116|2021-07-07
hCoV-19/South_Africa/NICD-N11564/2021|EPI_ISL_3237117|2021-07-08
hCoV-19/South_Africa/NICD-N11567/2021|EPI_ISL_3237118|2021-07-05
hCoV-19/South_Africa/NICD-N11568/2021|EPI_ISL_3237119|2021-07-05
hCoV-19/South_Africa/NICD-N11569/2021|EPI_ISL_3237120|2021-07-09
hCoV-19/South_Africa/NICD-N11574/2021|EPI_ISL_3237122|2021-07-05
hCoV-19/South_Africa/NICD-N11583/2021|EPI_ISL_3237124|2021-07-06
hCoV-19/South_Africa/NICD-N11584/2021|EPI_ISL_3237125|2021-07-05
hCoV-19/South_Africa/NICD-N11586/2021|EPI_ISL_3237126|2021-07-06
hCoV-19/South_Africa/NICD-N11587/2021|EPI_ISL_3237127|2021-07-06
hCoV-19/South_Africa/NICD-N11590/2021|EPI_ISL_3237128|2021-07-09
hCoV-19/South_Africa/NICD-N11593/2021|EPI_ISL_3237129|2021-07-05
hCoV-19/South_Africa/NICD-N11597/2021|EPI_ISL_3237131|2021-07-05
hCoV-19/South_Africa/NICD-N11599/2021|EPI_ISL_3237132|2021-07-05
hCoV-19/South_Africa/NICD-N11600/2021|EPI_ISL_3237133|2021-07-05
hCoV-19/South_Africa/NICD-N11611/2021|EPI_ISL_3237137|2021-07-09
hCoV-19/South_Africa/NICD-N11612/2021|EPI_ISL_3237138|2021-07-05
hCoV-19/South_Africa/NICD-N11614/2021|EPI_ISL_3237139|2021-07-05
hCoV-19/South_Africa/NICD-N11616/2021|EPI_ISL_3237140|2021-07-08
hCoV-19/South_Africa/NICD-N11617/2021|EPI_ISL_3237141|2021-07-08
hCoV-19/South_Africa/NICD-N11618/2021|EPI_ISL_3237142|2021-07-05
hCoV-19/South_Africa/NICD-N11619/2021|EPI_ISL_3237143|2021-07-09
hCoV-19/South_Africa/NICD-N11622/2021|EPI_ISL_3237145|2021-07-05
hCoV-19/South_Africa/NICD-N11623/2021|EPI_ISL_3237146|2021-07-05
hCoV-19/South_Africa/NICD-N11624/2021|EPI_ISL_3237147|2021-07-05
hCoV-19/South_Africa/NICD-N11625/2021|EPI_ISL_3237148|2021-07-05
hCoV-19/South_Africa/NICD-N11629/2021|EPI_ISL_3237149|2021-07-05
hCoV-19/South_Africa/NICD-N11857/2021|EPI_ISL_3237150|2021-07-08
hCoV-19/South_Africa/NICD-N11859/2021|EPI_ISL_3237151|2021-07-08
hCoV-19/South_Africa/NICD-N11861/2021|EPI_ISL_3237152|2021-07-01
hCoV-19/South_Africa/NICD-N11864/2021|EPI_ISL_3237153|2021-07-08
hCoV-19/South_Africa/NICD-N11867/2021|EPI_ISL_3237154|2021-07-08
hCoV-19/South_Africa/NICD-N11868/2021|EPI_ISL_3237155|2021-07-08
hCoV-19/South_Africa/NICD-N11869/2021|EPI_ISL_3237156|2021-07-08
hCoV-19/South_Africa/NICD-N11871/2021|EPI_ISL_3237158|2021-07-09
hCoV-19/South_Africa/NICD-N11873/2021|EPI_ISL_3237159|2021-07-09
hCoV-19/South_Africa/NICD-N11878/2021|EPI_ISL_3237160|2021-07-08
hCoV-19/South_Africa/NICD-N11879/2021|EPI_ISL_3237161|2021-07-08
hCoV-19/South_Africa/NICD-N11880/2021|EPI_ISL_3237162|2021-07-08
hCoV-19/South_Africa/NICD-N11882/2021|EPI_ISL_3237163|2021-07-08
hCoV-19/South_Africa/NICD-N11883/2021|EPI_ISL_3237164|2021-07-08
hCoV-19/South_Africa/NICD-N11885/2021|EPI_ISL_3237166|2021-07-08
hCoV-19/South_Africa/NICD-N11901/2021|EPI_ISL_3237167|2021-07-11
hCoV-19/South_Africa/NICD-N11904/2021|EPI_ISL_3237168|2021-07-11
hCoV-19/South_Africa/NICD-N11905/2021|EPI_ISL_3237169|2021-07-11
hCoV-19/South_Africa/NICD-N11907/2021|EPI_ISL_3237170|2021-07-10
hCoV-19/South_Africa/NICD-N11908/2021|EPI_ISL_3237171|2021-07-11
hCoV-19/South_Africa/NICD-N11910/2021|EPI_ISL_3237172|2021-07-10
hCoV-19/South_Africa/NICD-N11951/2021|EPI_ISL_3237195|2021-07-10
hCoV-19/South_Africa/NICD-N12069/2021|EPI_ISL_3237197|2021-07-04
hCoV-19/South_Africa/NICD-N12070/2021|EPI_ISL_3237198|2021-07-04
hCoV-19/South_Africa/NICD-N12071/2021|EPI_ISL_3237199|2021-07-04
hCoV-19/South_Africa/NICD-N12073/2021|EPI_ISL_3237200|2021-07-04
hCoV-19/South_Africa/NICD-N12076/2021|EPI_ISL_3237201|2021-07-04
hCoV-19/South_Africa/NICD-N12079/2021|EPI_ISL_3237202|2021-07-02
hCoV-19/South_Africa/NICD-N12080/2021|EPI_ISL_3237203|2021-07-02
hCoV-19/South_Africa/NICD-N12081/2021|EPI_ISL_3237204|2021-07-02
hCoV-19/South_Africa/NICD-N12082/2021|EPI_ISL_3237205|2021-07-02
hCoV-19/South_Africa/NICD-N12085/2021|EPI_ISL_3237206|2021-07-03
hCoV-19/South_Africa/NICD-N12087/2021|EPI_ISL_3237207|2021-07-03
hCoV-19/South_Africa/NICD-N12088/2021|EPI_ISL_3237208|2021-07-03
hCoV-19/South_Africa/NICD-N12095/2021|EPI_ISL_3237211|2021-07-01
hCoV-19/South_Africa/NICD-N12096/2021|EPI_ISL_3237212|2021-07-01
hCoV-19/South_Africa/NICD-N12097/2021|EPI_ISL_3237213|2021-07-01
hCoV-19/South_Africa/NICD-N12098/2021|EPI_ISL_3237214|2021-07-01
hCoV-19/South_Africa/NICD-N12100/2021|EPI_ISL_3237215|2021-07-01
hCoV-19/South_Africa/NICD-N12101/2021|EPI_ISL_3237216|2021-07-01
hCoV-19/South_Africa/NICD-N12102/2021|EPI_ISL_3237217|2021-07-01
hCoV-19/South_Africa/NICD-N12129/2021|EPI_ISL_3237218|2021-07-05
hCoV-19/South_Africa/NICD-N12132/2021|EPI_ISL_3237219|2021-07-08
hCoV-19/South_Africa/NICD-N12133/2021|EPI_ISL_3237220|2021-07-08
hCoV-19/South_Africa/NICD-N12134/2021|EPI_ISL_3237221|2021-07-08
hCoV-19/South_Africa/NICD-N12135/2021|EPI_ISL_3237222|2021-07-06
hCoV-19/South_Africa/NICD-N12142/2021|EPI_ISL_3237224|2021-07-06
hCoV-19/South_Africa/NICD-N12145/2021|EPI_ISL_3237225|2021-07-09
hCoV-19/South_Africa/NICD-N12147/2021|EPI_ISL_3237226|2021-07-09
hCoV-19/South_Africa/NICD-N12148/2021|EPI_ISL_3237227|2021-07-09
hCoV-19/South_Africa/NICD-N12149/2021|EPI_ISL_3237228|2021-07-06
hCoV-19/South_Africa/NICD-N12150/2021|EPI_ISL_3237229|2021-07-06
hCoV-19/South_Africa/NICD-N12151/2021|EPI_ISL_3237230|2021-07-06
hCoV-19/South_Africa/NICD-N12152/2021|EPI_ISL_3237231|2021-07-07
hCoV-19/South_Africa/NICD-N12154/2021|EPI_ISL_3237232|2021-07-07
hCoV-19/South_Africa/NICD-N12161/2021|EPI_ISL_3237234|2021-07-09
hCoV-19/South_Africa/NICD-N12261/2021|EPI_ISL_3237235|2021-07-10
hCoV-19/South_Africa/NICD-N12262/2021|EPI_ISL_3237236|2021-07-10
hCoV-19/South_Africa/NICD-N12876/2021|EPI_ISL_3237238|2021-07-19
hCoV-19/South_Africa/NICD-N12878/2021|EPI_ISL_3237239|2021-07-19
hCoV-19/South_Africa/NICD-N12879/2021|EPI_ISL_3237240|2021-07-19
hCoV-19/South_Africa/NICD-N12892/2021|EPI_ISL_3237243|2021-07-08
hCoV-19/South_Africa/NICD-N12900/2021|EPI_ISL_3237245|2021-07-09
hCoV-19/South_Africa/NICD-N12913/2021|EPI_ISL_3237250|2021-07-10
hCoV-19/South_Africa/NICD-N12916/2021|EPI_ISL_3237251|2021-07-11
hCoV-19/South_Africa/Tygerberg_1450/2021|EPI_ISL_3247075|2021-07-19
hCoV-19/South_Africa/Tygerberg_1458/2021|EPI_ISL_3247076|2021-07-19
hCoV-19/South_Africa/Tygerberg_1466/2021|EPI_ISL_3247077|2021-07-19
hCoV-19/South_Africa/Tygerberg_1474/2021|EPI_ISL_3247078|2021-07-19
hCoV-19/South_Africa/Tygerberg_1482/2021|EPI_ISL_3247079|2021-07-19
hCoV-19/South_Africa/Tygerberg_1490/2021|EPI_ISL_3247080|2021-07-19
hCoV-19/South_Africa/Tygerberg_1498/2021|EPI_ISL_3247081|2021-07-19
hCoV-19/South_Africa/Tygerberg_1506/2021|EPI_ISL_3247082|2021-07-19
hCoV-19/South_Africa/Tygerberg_1514/2021|EPI_ISL_3247083|2021-07-20
hCoV-19/South_Africa/Tygerberg_1444/2021|EPI_ISL_3247086|2021-07-19
hCoV-19/South_Africa/Tygerberg_1451/2021|EPI_ISL_3247087|2021-07-19
hCoV-19/South_Africa/Tygerberg_1459/2021|EPI_ISL_3247088|2021-07-19
hCoV-19/South_Africa/Tygerberg_1467/2021|EPI_ISL_3247089|2021-07-19
hCoV-19/South_Africa/Tygerberg_1475/2021|EPI_ISL_3247090|2021-07-19
hCoV-19/South_Africa/Tygerberg_1483/2021|EPI_ISL_3247091|2021-07-19
hCoV-19/South_Africa/Tygerberg_1491/2021|EPI_ISL_3247092|2021-07-19
hCoV-19/South_Africa/Tygerberg_1499/2021|EPI_ISL_3247093|2021-07-19
hCoV-19/South_Africa/Tygerberg_1515/2021|EPI_ISL_3247094|2021-07-19
hCoV-19/South_Africa/Tygerberg_1445/2021|EPI_ISL_3247096|2021-07-19
hCoV-19/South_Africa/Tygerberg_1452/2021|EPI_ISL_3247097|2021-07-20
hCoV-19/South_Africa/Tygerberg_1460/2021|EPI_ISL_3247098|2021-07-19
hCoV-19/South_Africa/Tygerberg_1468/2021|EPI_ISL_3247099|2021-07-19
hCoV-19/South_Africa/Tygerberg_1476/2021|EPI_ISL_3247100|2021-07-19
hCoV-19/South_Africa/Tygerberg_1484/2021|EPI_ISL_3247101|2021-07-19
hCoV-19/South_Africa/Tygerberg_1492/2021|EPI_ISL_3247102|2021-07-19
hCoV-19/South_Africa/Tygerberg_1500/2021|EPI_ISL_3247103|2021-07-19
hCoV-19/South_Africa/Tygerberg_1508/2021|EPI_ISL_3247104|2021-07-19
hCoV-19/South_Africa/Tygerberg_1516/2021|EPI_ISL_3247105|2021-07-19
hCoV-19/South_Africa/Tygerberg_1446/2021|EPI_ISL_3247108|2021-07-19
hCoV-19/South_Africa/Tygerberg_1461/2021|EPI_ISL_3247109|2021-07-19
hCoV-19/South_Africa/Tygerberg_1469/2021|EPI_ISL_3247110|2021-07-19
hCoV-19/South_Africa/Tygerberg_1477/2021|EPI_ISL_3247111|2021-07-19
hCoV-19/South_Africa/Tygerberg_1485/2021|EPI_ISL_3247112|2021-07-19
hCoV-19/South_Africa/Tygerberg_1493/2021|EPI_ISL_3247113|2021-07-19
hCoV-19/South_Africa/Tygerberg_1501/2021|EPI_ISL_3247114|2021-07-19
hCoV-19/South_Africa/Tygerberg_1509/2021|EPI_ISL_3247115|2021-07-19
hCoV-19/South_Africa/Tygerberg_1439/2021|EPI_ISL_3247117|2021-07-19
hCoV-19/South_Africa/Tygerberg_1454/2021|EPI_ISL_3247118|2021-07-18
hCoV-19/South_Africa/Tygerberg_1462/2021|EPI_ISL_3247119|2021-07-19
hCoV-19/South_Africa/Tygerberg_1470/2021|EPI_ISL_3247120|2021-07-19
hCoV-19/South_Africa/Tygerberg_1478/2021|EPI_ISL_3247121|2021-07-19
hCoV-19/South_Africa/Tygerberg_1486/2021|EPI_ISL_3247122|2021-07-19
hCoV-19/South_Africa/Tygerberg_1494/2021|EPI_ISL_3247123|2021-07-19
hCoV-19/South_Africa/Tygerberg_1502/2021|EPI_ISL_3247124|2021-07-19
hCoV-19/South_Africa/Tygerberg_1510/2021|EPI_ISL_3247125|2021-07-19
hCoV-19/South_Africa/Tygerberg_1440/2021|EPI_ISL_3247126|2021-07-19
hCoV-19/South_Africa/Tygerberg_1448/2021|EPI_ISL_3247127|2021-07-19
hCoV-19/South_Africa/Tygerberg_1455/2021|EPI_ISL_3247128|2021-07-19
hCoV-19/South_Africa/Tygerberg_1463/2021|EPI_ISL_3247129|2021-07-19
hCoV-19/South_Africa/Tygerberg_1487/2021|EPI_ISL_3247131|2021-07-19
hCoV-19/South_Africa/Tygerberg_1495/2021|EPI_ISL_3247132|2021-07-19
hCoV-19/South_Africa/Tygerberg_1503/2021|EPI_ISL_3247133|2021-07-19
hCoV-19/South_Africa/Tygerberg_1511/2021|EPI_ISL_3247134|2021-07-19
hCoV-19/South_Africa/Tygerberg_1441/2021|EPI_ISL_3247135|2021-07-19
hCoV-19/South_Africa/Tygerberg_1449/2021|EPI_ISL_3247136|2021-07-19
hCoV-19/South_Africa/Tygerberg_1456/2021|EPI_ISL_3247137|2021-07-19
hCoV-19/South_Africa/Tygerberg_1464/2021|EPI_ISL_3247138|2021-07-19
hCoV-19/South_Africa/Tygerberg_1472/2021|EPI_ISL_3247139|2021-07-19
hCoV-19/South_Africa/Tygerberg_1480/2021|EPI_ISL_3247140|2021-07-19
hCoV-19/South_Africa/Tygerberg_1488/2021|EPI_ISL_3247141|2021-07-19
hCoV-19/South_Africa/Tygerberg_1496/2021|EPI_ISL_3247142|2021-07-19
hCoV-19/South_Africa/Tygerberg_1504/2021|EPI_ISL_3247143|2021-07-19
hCoV-19/South_Africa/Tygerberg_1512/2021|EPI_ISL_3247144|2021-07-20
hCoV-19/South_Africa/Tygerberg_1442/2021|EPI_ISL_3247145|2021-07-19
hCoV-19/South_Africa/Tygerberg_1457/2021|EPI_ISL_3247146|2021-07-19
hCoV-19/South_Africa/Tygerberg_1465/2021|EPI_ISL_3247147|2021-07-19
hCoV-19/South_Africa/Tygerberg_1473/2021|EPI_ISL_3247148|2021-07-19
hCoV-19/South_Africa/Tygerberg_1481/2021|EPI_ISL_3247149|2021-07-19
hCoV-19/South_Africa/Tygerberg_1489/2021|EPI_ISL_3247150|2021-07-19
hCoV-19/South_Africa/Tygerberg_1497/2021|EPI_ISL_3247151|2021-07-19
hCoV-19/South_Africa/Tygerberg_1505/2021|EPI_ISL_3247152|2021-07-19
hCoV-19/South_Africa/Tygerberg_1513/2021|EPI_ISL_3247153|2021-07-19
hCoV-19/South_Africa/KRISP-K020301/2021|EPI_ISL_3261914|2021-07-19
hCoV-19/South_Africa/KRISP-K020305/2021|EPI_ISL_3261915|2021-07-09
hCoV-19/South_Africa/KRISP-K020306/2021|EPI_ISL_3261916|2021-07-08
hCoV-19/South_Africa/KRISP-K020307/2021|EPI_ISL_3261917|2021-07-12
hCoV-19/South_Africa/KRISP-K020309/2021|EPI_ISL_3261919|2021-07-14
hCoV-19/South_Africa/KRISP-K020310/2021|EPI_ISL_3261920|2021-07-13
hCoV-19/South_Africa/KRISP-K020311/2021|EPI_ISL_3261921|2021-07-17
hCoV-19/South_Africa/KRISP-K020312/2021|EPI_ISL_3261922|2021-07-12
hCoV-19/South_Africa/KRISP-K020313/2021|EPI_ISL_3261923|2021-07-17
hCoV-19/South_Africa/KRISP-K020316/2021|EPI_ISL_3261924|2021-07-03
hCoV-19/South_Africa/KRISP-K020317/2021|EPI_ISL_3261925|2021-07-03
hCoV-19/South_Africa/KRISP-K020318/2021|EPI_ISL_3261926|2021-07-03
hCoV-19/South_Africa/KRISP-K020319/2021|EPI_ISL_3261927|2021-07-03
hCoV-19/South_Africa/KRISP-K020320/2021|EPI_ISL_3261928|2021-07-04
hCoV-19/South_Africa/KRISP-K020321/2021|EPI_ISL_3261929|2021-07-05
hCoV-19/South_Africa/KRISP-K020322/2021|EPI_ISL_3261930|2021-07-05
hCoV-19/South_Africa/KRISP-K020323/2021|EPI_ISL_3261931|2021-07-05
hCoV-19/South_Africa/KRISP-K020324/2021|EPI_ISL_3261932|2021-07-03
hCoV-19/South_Africa/KRISP-K020325/2021|EPI_ISL_3261933|2021-07-05
hCoV-19/South_Africa/KRISP-K020326/2021|EPI_ISL_3261934|2021-07-06
hCoV-19/South_Africa/KRISP-K020331/2021|EPI_ISL_3261935|2021-07-06
hCoV-19/South_Africa/KRISP-K020332/2021|EPI_ISL_3261936|2021-07-05
hCoV-19/South_Africa/KRISP-K020334/2021|EPI_ISL_3261938|2021-07-06
hCoV-19/South_Africa/KRISP-K020335/2021|EPI_ISL_3261939|2021-07-05
hCoV-19/South_Africa/KRISP-K020336/2021|EPI_ISL_3261940|2021-07-05
hCoV-19/South_Africa/KRISP-K020337/2021|EPI_ISL_3261941|2021-07-05
hCoV-19/South_Africa/KRISP-K020338/2021|EPI_ISL_3261942|2021-07-09
hCoV-19/South_Africa/KRISP-K020339/2021|EPI_ISL_3261943|2021-07-08
hCoV-19/South_Africa/KRISP-K020340/2021|EPI_ISL_3261944|2021-07-08
hCoV-19/South_Africa/KRISP-K020341/2021|EPI_ISL_3261945|2021-07-08
hCoV-19/South_Africa/KRISP-K020342/2021|EPI_ISL_3261946|2021-07-08
hCoV-19/South_Africa/KRISP-K020344/2021|EPI_ISL_3261947|2021-07-08
hCoV-19/South_Africa/KRISP-K020345/2021|EPI_ISL_3261948|2021-07-09
hCoV-19/South_Africa/KRISP-K020346/2021|EPI_ISL_3261949|2021-07-15
hCoV-19/South_Africa/KRISP-K020347/2021|EPI_ISL_3261950|2021-07-16
hCoV-19/South_Africa/KRISP-K020348/2021|EPI_ISL_3261951|2021-07-15
hCoV-19/South_Africa/KRISP-K020349/2021|EPI_ISL_3261952|2021-07-15
hCoV-19/South_Africa/KRISP-K020351/2021|EPI_ISL_3261953|2021-07-15
hCoV-19/South_Africa/KRISP-K020356/2021|EPI_ISL_3261954|2021-07-16
hCoV-19/South_Africa/KRISP-K020357/2021|EPI_ISL_3261955|2021-07-16
hCoV-19/South_Africa/KRISP-K020358/2021|EPI_ISL_3261956|2021-07-11
hCoV-19/South_Africa/KRISP-K020361/2021|EPI_ISL_3261958|2021-07-16
hCoV-19/South_Africa/KRISP-K020364/2021|EPI_ISL_3261959|2021-07-16
hCoV-19/South_Africa/KRISP-K020366/2021|EPI_ISL_3261960|2021-07-19
hCoV-19/South_Africa/KRISP-K020367/2021|EPI_ISL_3261961|2021-07-19
hCoV-19/South_Africa/KRISP-K020368/2021|EPI_ISL_3261962|2021-07-19
hCoV-19/South_Africa/KRISP-K020370/2021|EPI_ISL_3261963|2021-07-19
hCoV-19/South_Africa/KRISP-K020371/2021|EPI_ISL_3261964|2021-07-19
hCoV-19/South_Africa/KRISP-K020372/2021|EPI_ISL_3261965|2021-07-19
hCoV-19/South_Africa/KRISP-K020373/2021|EPI_ISL_3261966|2021-07-19
hCoV-19/South_Africa/KRISP-K020375/2021|EPI_ISL_3261967|2021-07-19
hCoV-19/South_Africa/KRISP-K020376/2021|EPI_ISL_3261968|2021-07-19
hCoV-19/South_Africa/KRISP-K020377/2021|EPI_ISL_3261969|2021-07-18
hCoV-19/South_Africa/KRISP-K020379/2021|EPI_ISL_3261971|2021-07-19
hCoV-19/South_Africa/KRISP-K020380/2021|EPI_ISL_3261972|2021-07-19
hCoV-19/South_Africa/KRISP-K020381/2021|EPI_ISL_3261973|2021-07-19
hCoV-19/South_Africa/KRISP-K020382/2021|EPI_ISL_3261974|2021-07-19
hCoV-19/South_Africa/KRISP-K020383/2021|EPI_ISL_3261975|2021-07-19
hCoV-19/South_Africa/KRISP-K020384/2021|EPI_ISL_3261976|2021-07-19
hCoV-19/South_Africa/KRISP-K020385/2021|EPI_ISL_3261977|2021-07-19
hCoV-19/South_Africa/KRISP-K020386/2021|EPI_ISL_3261978|2021-07-19
hCoV-19/South_Africa/KRISP-K020387/2021|EPI_ISL_3261979|2021-07-19
hCoV-19/South_Africa/KRISP-K020389/2021|EPI_ISL_3261980|2021-07-19
hCoV-19/South_Africa/KRISP-K020390/2021|EPI_ISL_3261981|2021-07-19
hCoV-19/South_Africa/KRISP-K020391/2021|EPI_ISL_3261982|2021-07-19
hCoV-19/South_Africa/KRISP-K020392/2021|EPI_ISL_3261983|2021-07-09
hCoV-19/South_Africa/CERI-KRISP-K020099/2021|EPI_ISL_3267722|2021-07-06
hCoV-19/South_Africa/CERI-KRISP-K020100/2021|EPI_ISL_3267723|2021-07-05
hCoV-19/South_Africa/CERI-KRISP-K020103/2021|EPI_ISL_3267724|2021-07-02
hCoV-19/South_Africa/CERI-KRISP-K020120/2021|EPI_ISL_3267739|2021-07-02
hCoV-19/South_Africa/CERI-KRISP-K020123/2021|EPI_ISL_3267741|2021-07-03
hCoV-19/South_Africa/CERI-KRISP-K020133/2021|EPI_ISL_3267749|2021-07-05
hCoV-19/South_Africa/CERI-KRISP-K020135/2021|EPI_ISL_3267750|2021-07-03
hCoV-19/South_Africa/CERI-KRISP-K020139/2021|EPI_ISL_3267753|2021-07-03
hCoV-19/South_Africa/NICD-R10621/2021|EPI_ISL_3281585|2021-07-16
hCoV-19/South_Africa/NICD-R10608/2021|EPI_ISL_3281586|2021-07-15
hCoV-19/South_Africa/NICD-R10437/2021|EPI_ISL_3281587|2021-07-12
hCoV-19/South_Africa/NICD-CRDM09948/2021|EPI_ISL_3281588|2021-07-06
hCoV-19/South_Africa/NICD-CRDM09888/2021|EPI_ISL_3281589|2021-07-03
hCoV-19/South_Africa/NICD-CRDM09867/2021|EPI_ISL_3281590|2021-07-01
hCoV-19/South_Africa/NICD-N12515/2021|EPI_ISL_3342153|2021-07-12
hCoV-19/South_Africa/NICD-N12516/2021|EPI_ISL_3342154|2021-07-12
hCoV-19/South_Africa/NICD-N12517/2021|EPI_ISL_3342155|2021-07-12
hCoV-19/South_Africa/NICD-N12518/2021|EPI_ISL_3342156|2021-07-12
hCoV-19/South_Africa/NICD-N12519/2021|EPI_ISL_3342157|2021-07-12
hCoV-19/South_Africa/NICD-N12520/2021|EPI_ISL_3342158|2021-07-12
hCoV-19/South_Africa/NICD-N12522/2021|EPI_ISL_3342159|2021-07-12
hCoV-19/South_Africa/NICD-N12523/2021|EPI_ISL_3342160|2021-07-12
hCoV-19/South_Africa/NICD-N12524/2021|EPI_ISL_3342161|2021-07-12
hCoV-19/South_Africa/NICD-N12526/2021|EPI_ISL_3342162|2021-07-13
hCoV-19/South_Africa/NICD-N12529/2021|EPI_ISL_3342163|2021-07-13
hCoV-19/South_Africa/NICD-N12530/2021|EPI_ISL_3342164|2021-07-12
hCoV-19/South_Africa/NICD-N12531/2021|EPI_ISL_3342165|2021-07-12
hCoV-19/South_Africa/NICD-N12532/2021|EPI_ISL_3342166|2021-07-12
hCoV-19/South_Africa/NICD-N12534/2021|EPI_ISL_3342167|2021-07-10
hCoV-19/South_Africa/NICD-N12535/2021|EPI_ISL_3342168|2021-07-10
hCoV-19/South_Africa/NICD-N12536/2021|EPI_ISL_3342169|2021-07-12
hCoV-19/South_Africa/NICD-N12539/2021|EPI_ISL_3342170|2021-07-12
hCoV-19/South_Africa/NICD-N12541/2021|EPI_ISL_3342171|2021-07-12
hCoV-19/South_Africa/NICD-N12543/2021|EPI_ISL_3342172|2021-07-12
hCoV-19/South_Africa/NICD-N12547/2021|EPI_ISL_3342173|2021-07-12
hCoV-19/South_Africa/NICD-N12549/2021|EPI_ISL_3342174|2021-07-13
hCoV-19/South_Africa/NICD-N12551/2021|EPI_ISL_3342175|2021-07-13
hCoV-19/South_Africa/NICD-N12552/2021|EPI_ISL_3342176|2021-07-13
hCoV-19/South_Africa/NICD-N12554/2021|EPI_ISL_3342178|2021-07-13
hCoV-19/South_Africa/NICD-N12555/2021|EPI_ISL_3342179|2021-07-13
hCoV-19/South_Africa/NICD-N12556/2021|EPI_ISL_3342180|2021-07-13
hCoV-19/South_Africa/NICD-N12557/2021|EPI_ISL_3342181|2021-07-13
hCoV-19/South_Africa/NICD-N12559/2021|EPI_ISL_3342182|2021-07-13
hCoV-19/South_Africa/NICD-N12562/2021|EPI_ISL_3342185|2021-07-13
hCoV-19/South_Africa/NICD-N12563/2021|EPI_ISL_3342186|2021-07-12
hCoV-19/South_Africa/NICD-N12565/2021|EPI_ISL_3342188|2021-07-13
hCoV-19/South_Africa/NICD-N12568/2021|EPI_ISL_3342189|2021-07-13
hCoV-19/South_Africa/NICD-N12570/2021|EPI_ISL_3342191|2021-07-13
hCoV-19/South_Africa/NICD-N12571/2021|EPI_ISL_3342192|2021-07-12
hCoV-19/South_Africa/NICD-N12572/2021|EPI_ISL_3342193|2021-07-12
hCoV-19/South_Africa/NICD-N12573/2021|EPI_ISL_3342194|2021-07-12
hCoV-19/South_Africa/NICD-N12574/2021|EPI_ISL_3342195|2021-07-13
hCoV-19/South_Africa/NICD-N12575/2021|EPI_ISL_3342196|2021-07-12
hCoV-19/South_Africa/NICD-N12579/2021|EPI_ISL_3342198|2021-07-13
hCoV-19/South_Africa/NICD-N12580/2021|EPI_ISL_3342199|2021-07-13
hCoV-19/South_Africa/NICD-N12581/2021|EPI_ISL_3342200|2021-07-15
hCoV-19/South_Africa/NICD-N12582/2021|EPI_ISL_3342201|2021-07-13
hCoV-19/South_Africa/NICD-N12583/2021|EPI_ISL_3342202|2021-07-13
hCoV-19/South_Africa/NICD-N12584/2021|EPI_ISL_3342203|2021-07-13
hCoV-19/South_Africa/NICD-N12585/2021|EPI_ISL_3342204|2021-07-13
hCoV-19/South_Africa/NICD-N12586/2021|EPI_ISL_3342205|2021-07-13
hCoV-19/South_Africa/NICD-N12588/2021|EPI_ISL_3342206|2021-07-12
hCoV-19/South_Africa/NICD-N12589/2021|EPI_ISL_3342207|2021-07-12
hCoV-19/South_Africa/NICD-N12590/2021|EPI_ISL_3342208|2021-07-08
hCoV-19/South_Africa/NICD-N12591/2021|EPI_ISL_3342209|2021-07-08
hCoV-19/South_Africa/NICD-N12592/2021|EPI_ISL_3342210|2021-07-08
hCoV-19/South_Africa/NICD-N12594/2021|EPI_ISL_3342212|2021-07-08
hCoV-19/South_Africa/NICD-N12596/2021|EPI_ISL_3342213|2021-07-08
hCoV-19/South_Africa/NICD-N12597/2021|EPI_ISL_3342214|2021-07-08
hCoV-19/South_Africa/NICD-N12598/2021|EPI_ISL_3342215|2021-07-08
hCoV-19/South_Africa/NICD-N12599/2021|EPI_ISL_3342216|2021-07-08
hCoV-19/South_Africa/NICD-N12600/2021|EPI_ISL_3342217|2021-07-09
hCoV-19/South_Africa/NICD-N12601/2021|EPI_ISL_3342218|2021-07-08
hCoV-19/South_Africa/NICD-N12603/2021|EPI_ISL_3342219|2021-07-08
hCoV-19/South_Africa/NICD-N12604/2021|EPI_ISL_3342220|2021-07-08
hCoV-19/South_Africa/NICD-N12605/2021|EPI_ISL_3342221|2021-07-09
hCoV-19/South_Africa/NICD-N12747/2021|EPI_ISL_3342222|2021-07-12
hCoV-19/South_Africa/NICD-N12748/2021|EPI_ISL_3342223|2021-07-15
hCoV-19/South_Africa/NICD-N12753/2021|EPI_ISL_3342225|2021-07-10
hCoV-19/South_Africa/NICD-N12754/2021|EPI_ISL_3342226|2021-07-11
hCoV-19/South_Africa/NICD-N12756/2021|EPI_ISL_3342228|2021-07-12
hCoV-19/South_Africa/NICD-N12757/2021|EPI_ISL_3342229|2021-07-13
hCoV-19/South_Africa/NICD-N12758/2021|EPI_ISL_3342230|2021-07-13
hCoV-19/South_Africa/NICD-N12762/2021|EPI_ISL_3342232|2021-07-10
hCoV-19/South_Africa/NICD-N12763/2021|EPI_ISL_3342233|2021-07-10
hCoV-19/South_Africa/NICD-N12765/2021|EPI_ISL_3342235|2021-07-09
hCoV-19/South_Africa/NICD-N12766/2021|EPI_ISL_3342236|2021-07-10
hCoV-19/South_Africa/NICD-N12767/2021|EPI_ISL_3342237|2021-07-13
hCoV-19/South_Africa/NICD-N12768/2021|EPI_ISL_3342238|2021-07-09
hCoV-19/South_Africa/NICD-N12769/2021|EPI_ISL_3342239|2021-07-12
hCoV-19/South_Africa/NICD-N12770/2021|EPI_ISL_3342240|2021-07-09
hCoV-19/South_Africa/NICD-N12771/2021|EPI_ISL_3342241|2021-07-13
hCoV-19/South_Africa/NICD-N12772/2021|EPI_ISL_3342242|2021-07-09
hCoV-19/South_Africa/NICD-N12774/2021|EPI_ISL_3342243|2021-07-09
hCoV-19/South_Africa/NICD-N12778/2021|EPI_ISL_3342245|2021-07-07
hCoV-19/South_Africa/NICD-N12779/2021|EPI_ISL_3342246|2021-07-11
hCoV-19/South_Africa/NICD-N12782/2021|EPI_ISL_3342248|2021-07-09
hCoV-19/South_Africa/NICD-N12783/2021|EPI_ISL_3342249|2021-07-09
hCoV-19/South_Africa/NICD-N12785/2021|EPI_ISL_3342251|2021-07-09
hCoV-19/South_Africa/NICD-N12789/2021|EPI_ISL_3342253|2021-07-09
hCoV-19/South_Africa/NICD-N12790/2021|EPI_ISL_3342254|2021-07-10
hCoV-19/South_Africa/NICD-N12791/2021|EPI_ISL_3342255|2021-07-10
hCoV-19/South_Africa/NICD-N12792/2021|EPI_ISL_3342256|2021-07-10
hCoV-19/South_Africa/NICD-N12795/2021|EPI_ISL_3342257|2021-07-08
hCoV-19/South_Africa/NICD-N12797/2021|EPI_ISL_3342258|2021-07-07
hCoV-19/South_Africa/NICD-N12802/2021|EPI_ISL_3342260|2021-07-09
hCoV-19/South_Africa/NICD-N12803/2021|EPI_ISL_3342261|2021-07-08
hCoV-19/South_Africa/NICD-N12807/2021|EPI_ISL_3342262|2021-07-10
hCoV-19/South_Africa/NICD-N12808/2021|EPI_ISL_3342263|2021-07-07
hCoV-19/South_Africa/NICD-N12809/2021|EPI_ISL_3342264|2021-07-07
hCoV-19/South_Africa/NICD-N12813/2021|EPI_ISL_3342265|2021-07-07
hCoV-19/South_Africa/NICD-N12816/2021|EPI_ISL_3342266|2021-07-10
hCoV-19/South_Africa/NICD-N12817/2021|EPI_ISL_3342267|2021-07-10
hCoV-19/South_Africa/NICD-N12819/2021|EPI_ISL_3342268|2021-07-16
hCoV-19/South_Africa/NICD-N12820/2021|EPI_ISL_3342269|2021-07-16
hCoV-19/South_Africa/NICD-N12821/2021|EPI_ISL_3342270|2021-07-16
hCoV-19/South_Africa/NICD-N12822/2021|EPI_ISL_3342271|2021-07-17
hCoV-19/South_Africa/NICD-N12823/2021|EPI_ISL_3342272|2021-07-17
hCoV-19/South_Africa/NICD-N12825/2021|EPI_ISL_3342273|2021-07-16
hCoV-19/South_Africa/NICD-N12828/2021|EPI_ISL_3342274|2021-07-15
hCoV-19/South_Africa/NICD-N12829/2021|EPI_ISL_3342275|2021-07-17
hCoV-19/South_Africa/NICD-N12831/2021|EPI_ISL_3342276|2021-07-16
hCoV-19/South_Africa/NICD-N12832/2021|EPI_ISL_3342277|2021-07-16
hCoV-19/South_Africa/NICD-N12834/2021|EPI_ISL_3342278|2021-07-16
hCoV-19/South_Africa/NICD-N12835/2021|EPI_ISL_3342279|2021-07-15
hCoV-19/South_Africa/NICD-N12836/2021|EPI_ISL_3342280|2021-07-16
hCoV-19/South_Africa/NICD-N12837/2021|EPI_ISL_3342281|2021-07-16
hCoV-19/South_Africa/NICD-N12838/2021|EPI_ISL_3342282|2021-07-16
hCoV-19/South_Africa/NICD-N12839/2021|EPI_ISL_3342283|2021-07-16
hCoV-19/South_Africa/NICD-N13113/2021|EPI_ISL_3342284|2021-07-19
hCoV-19/South_Africa/NICD-N13114/2021|EPI_ISL_3342285|2021-07-19
hCoV-19/South_Africa/NICD-N13115/2021|EPI_ISL_3342286|2021-07-16
hCoV-19/South_Africa/NICD-N13118/2021|EPI_ISL_3342287|2021-07-15
hCoV-19/South_Africa/NICD-N13119/2021|EPI_ISL_3342288|2021-07-04
hCoV-19/South_Africa/NICD-N13222/2021|EPI_ISL_3342289|2021-07-15
hCoV-19/South_Africa/NICD-N13223/2021|EPI_ISL_3342290|2021-07-16
hCoV-19/South_Africa/NICD-N13224/2021|EPI_ISL_3342291|2021-07-15
hCoV-19/South_Africa/NICD-N13225/2021|EPI_ISL_3342292|2021-07-16
hCoV-19/South_Africa/NICD-N13226/2021|EPI_ISL_3342293|2021-07-14
hCoV-19/South_Africa/NICD-N13227/2021|EPI_ISL_3342294|2021-07-12
hCoV-19/South_Africa/NICD-N13228/2021|EPI_ISL_3342295|2021-07-15
hCoV-19/South_Africa/NICD-N13229/2021|EPI_ISL_3342296|2021-07-21
hCoV-19/South_Africa/NICD-N13230/2021|EPI_ISL_3342297|2021-07-21
hCoV-19/South_Africa/NICD-N13231/2021|EPI_ISL_3342298|2021-07-21
hCoV-19/South_Africa/NICD-N13232/2021|EPI_ISL_3342299|2021-07-21
hCoV-19/South_Africa/NICD-N13233/2021|EPI_ISL_3342300|2021-07-21
hCoV-19/South_Africa/NICD-N13238/2021|EPI_ISL_3342302|2021-07-19
hCoV-19/South_Africa/NICD-N13239/2021|EPI_ISL_3342303|2021-07-17
hCoV-19/South_Africa/NICD-N13240/2021|EPI_ISL_3342304|2021-07-17
hCoV-19/South_Africa/NICD-N13241/2021|EPI_ISL_3342305|2021-07-21
hCoV-19/South_Africa/NICD-N13242/2021|EPI_ISL_3342306|2021-07-21
hCoV-19/South_Africa/NICD-N13243/2021|EPI_ISL_3342307|2021-07-21
hCoV-19/South_Africa/NICD-N13244/2021|EPI_ISL_3342308|2021-07-21
hCoV-19/South_Africa/NICD-N13245/2021|EPI_ISL_3342309|2021-07-21
hCoV-19/South_Africa/NICD-N13247/2021|EPI_ISL_3342310|2021-07-19
hCoV-19/South_Africa/NICD-N13248/2021|EPI_ISL_3342311|2021-07-21
hCoV-19/South_Africa/NICD-N13249/2021|EPI_ISL_3342312|2021-07-16
hCoV-19/South_Africa/NICD-N13252/2021|EPI_ISL_3342313|2021-07-22
hCoV-19/South_Africa/NICD-N13253/2021|EPI_ISL_3342314|2021-07-21
hCoV-19/South_Africa/NICD-N13254/2021|EPI_ISL_3342315|2021-07-22
hCoV-19/South_Africa/NICD-N13255/2021|EPI_ISL_3342316|2021-07-22
hCoV-19/South_Africa/NICD-N13257/2021|EPI_ISL_3342317|2021-07-22
hCoV-19/South_Africa/NICD-N13258/2021|EPI_ISL_3342318|2021-07-21
hCoV-19/South_Africa/NICD-N13259/2021|EPI_ISL_3342319|2021-07-16
hCoV-19/South_Africa/NICD-N13260/2021|EPI_ISL_3342320|2021-07-16
hCoV-19/South_Africa/NICD-N13261/2021|EPI_ISL_3342321|2021-07-16
hCoV-19/South_Africa/NICD-N13262/2021|EPI_ISL_3342322|2021-07-16
hCoV-19/South_Africa/NICD-N13263/2021|EPI_ISL_3342323|2021-07-17
hCoV-19/South_Africa/NICD-N13265/2021|EPI_ISL_3342324|2021-07-16
hCoV-19/South_Africa/NICD-N13266/2021|EPI_ISL_3342325|2021-07-17
hCoV-19/South_Africa/NICD-N13267/2021|EPI_ISL_3342326|2021-07-15
hCoV-19/South_Africa/NICD-N13269/2021|EPI_ISL_3342327|2021-07-21
hCoV-19/South_Africa/NICD-N13270/2021|EPI_ISL_3342328|2021-07-16
hCoV-19/South_Africa/NICD-N13272/2021|EPI_ISL_3342329|2021-07-16
hCoV-19/South_Africa/NICD-N13275/2021|EPI_ISL_3342330|2021-07-14
hCoV-19/South_Africa/NICD-R11096/2021|EPI_ISL_3342423|2021-07-26
hCoV-19/South_Africa/NICD-R11099/2021|EPI_ISL_3342424|2021-07-23
hCoV-19/South_Africa/NICD-R11101/2021|EPI_ISL_3342425|2021-07-26
hCoV-19/South_Africa/NICD-R11102/2021|EPI_ISL_3342426|2021-07-26
hCoV-19/South_Africa/NICD-R11103/2021|EPI_ISL_3342427|2021-07-26
hCoV-19/South_Africa/NICD-R11104/2021|EPI_ISL_3342428|2021-07-26
hCoV-19/South_Africa/NICD-R11105/2021|EPI_ISL_3342429|2021-07-26
hCoV-19/South_Africa/NICD-R11106/2021|EPI_ISL_3342430|2021-07-26
hCoV-19/South_Africa/NICD-R11107/2021|EPI_ISL_3342431|2021-07-26
hCoV-19/South_Africa/NICD-R11110/2021|EPI_ISL_3342433|2021-07-26
hCoV-19/South_Africa/NICD-R11111/2021|EPI_ISL_3342434|2021-07-26
hCoV-19/South_Africa/NICD-R11144/2021|EPI_ISL_3342435|2021-07-27
hCoV-19/South_Africa/NICD-R11145/2021|EPI_ISL_3342436|2021-07-27
hCoV-19/South_Africa/NICD-R11148/2021|EPI_ISL_3342438|2021-07-26
hCoV-19/South_Africa/NICD-R11154/2021|EPI_ISL_3342440|2021-07-26
hCoV-19/South_Africa/NICD-R11155/2021|EPI_ISL_3342441|2021-07-26
hCoV-19/South_Africa/NICD-R11171/2021|EPI_ISL_3342442|2021-07-27
hCoV-19/South_Africa/NICD-R11193/2021|EPI_ISL_3342443|2021-07-26
hCoV-19/South_Africa/NICD-R11195/2021|EPI_ISL_3342444|2021-07-27
hCoV-19/South_Africa/NICD-R11198/2021|EPI_ISL_3342445|2021-07-27
hCoV-19/South_Africa/NICD-R11094/2021|EPI_ISL_3411456|2021-07-26
hCoV-19/South_Africa/NICD-N13274/2021|EPI_ISL_3411461|2021-07-14
hCoV-19/South_Africa/NICD-N12587/2021|EPI_ISL_3411462|2021-07-13
hCoV-19/South_Africa/NICD-N12528/2021|EPI_ISL_3411464|2021-07-12
hCoV-19/South_Africa/NICD-N12538/2021|EPI_ISL_3411465|2021-07-12
hCoV-19/South_Africa/NICD-N12746/2021|EPI_ISL_3411466|2021-07-10
hCoV-19/South_Africa/NICD-N12799/2021|EPI_ISL_3411468|2021-07-07
hCoV-19/South_Africa/NICD-N11537/2021|EPI_ISL_3411560|2021-07-02
hCoV-19/South_Africa/NICD-N11542/2021|EPI_ISL_3411563|2021-07-02
hCoV-19/South_Africa/NICD-N11544/2021|EPI_ISL_3411565|2021-07-02
hCoV-19/South_Africa/NICD-N11545/2021|EPI_ISL_3411566|2021-07-02
hCoV-19/South_Africa/NICD-N11546/2021|EPI_ISL_3411567|2021-07-02
hCoV-19/South_Africa/NICD-N11547/2021|EPI_ISL_3411568|2021-07-02
hCoV-19/South_Africa/NICD-N11548/2021|EPI_ISL_3411569|2021-07-02
hCoV-19/South_Africa/NICD-N11852/2021|EPI_ISL_3411572|2021-07-05
hCoV-19/South_Africa/NICD-N11853/2021|EPI_ISL_3411573|2021-07-05
hCoV-19/South_Africa/NICD-N11854/2021|EPI_ISL_3411574|2021-07-05
hCoV-19/South_Africa/NICD-N11855/2021|EPI_ISL_3411575|2021-07-05
hCoV-19/South_Africa/NICD-N11886/2021|EPI_ISL_3411576|2021-07-05
hCoV-19/South_Africa/NICD-N11888/2021|EPI_ISL_3411577|2021-07-08
hCoV-19/South_Africa/NICD-N11889/2021|EPI_ISL_3411578|2021-07-09
hCoV-19/South_Africa/NICD-N11890/2021|EPI_ISL_3411579|2021-07-08
hCoV-19/South_Africa/NICD-N12967/2021|EPI_ISL_3411580|2021-07-02
hCoV-19/South_Africa/NICD-N11892/2021|EPI_ISL_3411581|2021-07-05
hCoV-19/South_Africa/NICD-N11893/2021|EPI_ISL_3411582|2021-07-08
hCoV-19/South_Africa/NICD-N11894/2021|EPI_ISL_3411583|2021-07-10
hCoV-19/South_Africa/NICD-N12238/2021|EPI_ISL_3411587|2021-07-01
hCoV-19/South_Africa/NICD-N12239/2021|EPI_ISL_3411588|2021-07-01
hCoV-19/South_Africa/NICD-N12241/2021|EPI_ISL_3411590|2021-07-01
hCoV-19/South_Africa/NICD-N12242/2021|EPI_ISL_3411591|2021-07-01
hCoV-19/South_Africa/NICD-N12243/2021|EPI_ISL_3411592|2021-07-01
hCoV-19/South_Africa/NICD-N12244/2021|EPI_ISL_3411593|2021-07-02
hCoV-19/South_Africa/NICD-N12245/2021|EPI_ISL_3411594|2021-07-02
hCoV-19/South_Africa/NICD-N12246/2021|EPI_ISL_3411595|2021-07-02
hCoV-19/South_Africa/NICD-N12247/2021|EPI_ISL_3411596|2021-07-02
hCoV-19/South_Africa/NICD-N12248/2021|EPI_ISL_3411597|2021-07-03
hCoV-19/South_Africa/NICD-N12249/2021|EPI_ISL_3411598|2021-07-03
hCoV-19/South_Africa/NICD-N12250/2021|EPI_ISL_3411599|2021-07-03
hCoV-19/South_Africa/NICD-N12251/2021|EPI_ISL_3411600|2021-07-04
hCoV-19/South_Africa/NICD-N12252/2021|EPI_ISL_3411601|2021-07-04
hCoV-19/South_Africa/NICD-N12253/2021|EPI_ISL_3411602|2021-07-04
hCoV-19/South_Africa/NICD-N12254/2021|EPI_ISL_3411603|2021-07-04
hCoV-19/South_Africa/NICD-N12255/2021|EPI_ISL_3411604|2021-07-05
hCoV-19/South_Africa/NICD-N12256/2021|EPI_ISL_3411605|2021-07-05
hCoV-19/South_Africa/NICD-N12257/2021|EPI_ISL_3411606|2021-07-05
hCoV-19/South_Africa/NICD-N12995/2021|EPI_ISL_3411640|2021-07-15
hCoV-19/South_Africa/NICD-N13011/2021|EPI_ISL_3411653|2021-07-10
hCoV-19/South_Africa/NICD-N12968/2021|EPI_ISL_3411654|2021-07-02
hCoV-19/South_Africa/NICD-N12969/2021|EPI_ISL_3411655|2021-07-14
hCoV-19/South_Africa/NICD-N12970/2021|EPI_ISL_3411656|2021-07-14
hCoV-19/South_Africa/NICD-N12971/2021|EPI_ISL_3411657|2021-07-14
hCoV-19/South_Africa/NICD-N12972/2021|EPI_ISL_3411658|2021-07-14
hCoV-19/South_Africa/NICD-N12973/2021|EPI_ISL_3411659|2021-07-14
hCoV-19/South_Africa/NICD-N12974/2021|EPI_ISL_3411660|2021-07-14
hCoV-19/South_Africa/NICD-N12975/2021|EPI_ISL_3411661|2021-07-14
hCoV-19/South_Africa/NICD-N12976/2021|EPI_ISL_3411662|2021-07-14
hCoV-19/South_Africa/NICD-N12977/2021|EPI_ISL_3411663|2021-07-14
hCoV-19/South_Africa/NICD-N12978/2021|EPI_ISL_3411664|2021-07-14
hCoV-19/South_Africa/NICD-N12979/2021|EPI_ISL_3411665|2021-07-14
hCoV-19/South_Africa/NICD-N12980/2021|EPI_ISL_3411666|2021-07-14
hCoV-19/South_Africa/NICD-N12981/2021|EPI_ISL_3411667|2021-07-15
hCoV-19/South_Africa/NICD-N12982/2021|EPI_ISL_3411668|2021-07-15
hCoV-19/South_Africa/NICD-N12983/2021|EPI_ISL_3411669|2021-07-14
hCoV-19/South_Africa/NICD-N12984/2021|EPI_ISL_3411670|2021-07-14
hCoV-19/South_Africa/NICD-N12985/2021|EPI_ISL_3411671|2021-07-15
hCoV-19/South_Africa/NICD-N12986/2021|EPI_ISL_3411672|2021-07-14
hCoV-19/South_Africa/NICD-N12987/2021|EPI_ISL_3411673|2021-07-15
hCoV-19/South_Africa/NICD-N12988/2021|EPI_ISL_3411674|2021-07-15
hCoV-19/South_Africa/NICD-N12989/2021|EPI_ISL_3411675|2021-07-14
hCoV-19/South_Africa/NICD-N12990/2021|EPI_ISL_3411676|2021-07-15
hCoV-19/South_Africa/NICD-N12991/2021|EPI_ISL_3411677|2021-07-15
hCoV-19/South_Africa/NICD-N12992/2021|EPI_ISL_3411678|2021-07-15
hCoV-19/South_Africa/NICD-N12993/2021|EPI_ISL_3411679|2021-07-15
hCoV-19/South_Africa/NICD-N12994/2021|EPI_ISL_3411680|2021-07-15
hCoV-19/South_Africa/NICD-N12996/2021|EPI_ISL_3411682|2021-07-15
hCoV-19/South_Africa/NICD-N12997/2021|EPI_ISL_3411683|2021-07-15
hCoV-19/South_Africa/NICD-N12998/2021|EPI_ISL_3411684|2021-07-15
hCoV-19/South_Africa/NICD-N12999/2021|EPI_ISL_3411685|2021-07-14
hCoV-19/South_Africa/NICD-N13000/2021|EPI_ISL_3411686|2021-07-15
hCoV-19/South_Africa/NICD-N13001/2021|EPI_ISL_3411687|2021-07-15
hCoV-19/South_Africa/NICD-N13002/2021|EPI_ISL_3411688|2021-07-15
hCoV-19/South_Africa/NICD-N13003/2021|EPI_ISL_3411689|2021-07-14
hCoV-19/South_Africa/NICD-N13004/2021|EPI_ISL_3411690|2021-07-15
hCoV-19/South_Africa/NICD-N13005/2021|EPI_ISL_3411691|2021-07-15
hCoV-19/South_Africa/NICD-N13006/2021|EPI_ISL_3411692|2021-07-15
hCoV-19/South_Africa/NICD-N13007/2021|EPI_ISL_3411693|2021-07-14
hCoV-19/South_Africa/NICD-N13008/2021|EPI_ISL_3411694|2021-07-15
hCoV-19/South_Africa/NICD-N13009/2021|EPI_ISL_3411695|2021-07-15
hCoV-19/South_Africa/NICD-N13010/2021|EPI_ISL_3411696|2021-07-10
hCoV-19/South_Africa/NICD-N13302/2021|EPI_ISL_3411697|2021-07-21
hCoV-19/South_Africa/NICD-N13012/2021|EPI_ISL_3411698|2021-07-10
hCoV-19/South_Africa/NICD-N13013/2021|EPI_ISL_3411699|2021-07-10
hCoV-19/South_Africa/NICD-N13014/2021|EPI_ISL_3411700|2021-07-10
hCoV-19/South_Africa/NICD-N13015/2021|EPI_ISL_3411701|2021-07-10
hCoV-19/South_Africa/NICD-N13122/2021|EPI_ISL_3411702|2021-07-09
hCoV-19/South_Africa/NICD-N13123/2021|EPI_ISL_3411703|2021-07-14
hCoV-19/South_Africa/NICD-N13126/2021|EPI_ISL_3411704|2021-07-19
hCoV-19/South_Africa/NICD-N13128/2021|EPI_ISL_3411705|2021-07-12
hCoV-19/South_Africa/NICD-N13130/2021|EPI_ISL_3411706|2021-07-09
hCoV-19/South_Africa/NICD-N13131/2021|EPI_ISL_3411707|2021-07-07
hCoV-19/South_Africa/NICD-N13132/2021|EPI_ISL_3411708|2021-07-09
hCoV-19/South_Africa/NICD-N13134/2021|EPI_ISL_3411709|2021-07-10
hCoV-19/South_Africa/NICD-N13135/2021|EPI_ISL_3411710|2021-07-09
hCoV-19/South_Africa/NICD-N13136/2021|EPI_ISL_3411711|2021-07-07
hCoV-19/South_Africa/NICD-N13139/2021|EPI_ISL_3411713|2021-07-11
hCoV-19/South_Africa/NICD-N13279/2021|EPI_ISL_3411714|2021-07-21
hCoV-19/South_Africa/NICD-N13283/2021|EPI_ISL_3411715|2021-07-21
hCoV-19/South_Africa/NICD-N13295/2021|EPI_ISL_3411716|2021-07-21
hCoV-19/South_Africa/NICD-N13297/2021|EPI_ISL_3411718|2021-07-21
hCoV-19/South_Africa/NICD-N13301/2021|EPI_ISL_3411720|2021-07-21
hCoV-19/South_Africa/NICD-N11550/2021|EPI_ISL_3411817|2021-07-17
hCoV-19/South_Africa/KRISP-K020287/2021|EPI_ISL_3447706|2021-07-17
hCoV-19/South_Africa/KRISP-K020291/2021|EPI_ISL_3447707|2021-07-07
hCoV-19/South_Africa/KRISP-K020293/2021|EPI_ISL_3447708|2021-07-19
hCoV-19/South_Africa/KRISP-K020602/2021|EPI_ISL_3447709|2021-07-08
hCoV-19/South_Africa/KRISP-K020619/2021|EPI_ISL_3447710|2021-07-07
hCoV-19/South_Africa/KRISP-K020628/2021|EPI_ISL_3447711|2021-07-08
hCoV-19/South_Africa/KRISP-K020586/2021|EPI_ISL_3447716|2021-07-08
hCoV-19/South_Africa/KRISP-K020236/2021|EPI_ISL_3447718|2021-07-17
hCoV-19/South_Africa/KRISP-K020599/2021|EPI_ISL_3447719|2021-07-07
hCoV-19/South_Africa/KRISP-K020638/2021|EPI_ISL_3447720|2021-07-08
hCoV-19/South_Africa/KRISP-K020632/2021|EPI_ISL_3447721|2021-07-08
hCoV-19/South_Africa/KRISP-K020610/2021|EPI_ISL_3447722|2021-07-08
hCoV-19/South_Africa/KRISP-K020584/2021|EPI_ISL_3447723|2021-07-08
hCoV-19/South_Africa/KRISP-K020582/2021|EPI_ISL_3447724|2021-07-08
hCoV-19/South_Africa/KRISP-K020616/2021|EPI_ISL_3447725|2021-07-09
hCoV-19/South_Africa/KRISP-K020583/2021|EPI_ISL_3447726|2021-07-08
hCoV-19/South_Africa/KRISP-K020630/2021|EPI_ISL_3447727|2021-07-08
hCoV-19/South_Africa/KRISP-K020290/2021|EPI_ISL_3447728|2021-07-19
hCoV-19/South_Africa/KRISP-K020263/2021|EPI_ISL_3447729|2021-07-09
hCoV-19/South_Africa/KRISP-K020622/2021|EPI_ISL_3447730|2021-07-08
hCoV-19/South_Africa/KRISP-K020593/2021|EPI_ISL_3447731|2021-07-08
hCoV-19/South_Africa/KRISP-K020660/2021|EPI_ISL_3447732|2021-07-08
hCoV-19/South_Africa/KRISP-K020643/2021|EPI_ISL_3447733|2021-07-08
hCoV-19/South_Africa/KRISP-K020249/2021|EPI_ISL_3447734|2021-07-08
hCoV-19/South_Africa/KRISP-K020640/2021|EPI_ISL_3447735|2021-07-08
hCoV-19/South_Africa/KRISP-K020606/2021|EPI_ISL_3447736|2021-07-08
hCoV-19/South_Africa/KRISP-K020297/2021|EPI_ISL_3447737|2021-07-10
hCoV-19/South_Africa/KRISP-K020221/2021|EPI_ISL_3447738|2021-07-12
hCoV-19/South_Africa/KRISP-K020252/2021|EPI_ISL_3447739|2021-07-20
hCoV-19/South_Africa/KRISP-K020601/2021|EPI_ISL_3447740|2021-07-08
hCoV-19/South_Africa/KRISP-K020604/2021|EPI_ISL_3447741|2021-07-08
hCoV-19/South_Africa/KRISP-K020615/2021|EPI_ISL_3447742|2021-07-08
hCoV-19/South_Africa/KRISP-K020273/2021|EPI_ISL_3447743|2021-07-17
hCoV-19/South_Africa/KRISP-K020296/2021|EPI_ISL_3447744|2021-07-20
hCoV-19/South_Africa/KRISP-K020617/2021|EPI_ISL_3447745|2021-07-07
hCoV-19/South_Africa/KRISP-K020250/2021|EPI_ISL_3447746|2021-07-19
hCoV-19/South_Africa/KRISP-K020607/2021|EPI_ISL_3447747|2021-07-08
hCoV-19/South_Africa/KRISP-K020239/2021|EPI_ISL_3447748|2021-07-07
hCoV-19/South_Africa/KRISP-K020623/2021|EPI_ISL_3447749|2021-07-07
hCoV-19/South_Africa/KRISP-K020605/2021|EPI_ISL_3447750|2021-07-08
hCoV-19/South_Africa/KRISP-K020645/2021|EPI_ISL_3447751|2021-07-08
hCoV-19/South_Africa/KRISP-K020212/2021|EPI_ISL_3447752|2021-07-08
hCoV-19/South_Africa/KRISP-K020609/2021|EPI_ISL_3447753|2021-07-08
hCoV-19/South_Africa/KRISP-K020268/2021|EPI_ISL_3447754|2021-07-13
hCoV-19/South_Africa/KRISP-K020634/2021|EPI_ISL_3447755|2021-07-08
hCoV-19/South_Africa/KRISP-K020629/2021|EPI_ISL_3447756|2021-07-08
hCoV-19/South_Africa/KRISP-K020614/2021|EPI_ISL_3447757|2021-07-08
hCoV-19/South_Africa/KRISP-K020576/2021|EPI_ISL_3447759|2021-07-08
hCoV-19/South_Africa/KRISP-K020233/2021|EPI_ISL_3447760|2021-07-19
hCoV-19/South_Africa/KRISP-K020284/2021|EPI_ISL_3447761|2021-07-09
hCoV-19/South_Africa/KRISP-K020257/2021|EPI_ISL_3447762|2021-07-17
hCoV-19/South_Africa/KRISP-K020242/2021|EPI_ISL_3447763|2021-07-12
hCoV-19/South_Africa/KRISP-K020243/2021|EPI_ISL_3447764|2021-07-08
hCoV-19/South_Africa/KRISP-K020276/2021|EPI_ISL_3447765|2021-07-12
hCoV-19/South_Africa/KRISP-K020283/2021|EPI_ISL_3447766|2021-07-09
hCoV-19/South_Africa/KRISP-K020294/2021|EPI_ISL_3447767|2021-07-08
hCoV-19/South_Africa/KRISP-K020277/2021|EPI_ISL_3447768|2021-07-08
hCoV-19/South_Africa/KRISP-K020218/2021|EPI_ISL_3447769|2021-07-08
hCoV-19/South_Africa/KRISP-K020226/2021|EPI_ISL_3447770|2021-07-08
hCoV-19/South_Africa/KRISP-K020274/2021|EPI_ISL_3447771|2021-07-13
hCoV-19/South_Africa/KRISP-K020289/2021|EPI_ISL_3447772|2021-07-17
hCoV-19/South_Africa/KRISP-K020298/2021|EPI_ISL_3447774|2021-07-08
hCoV-19/South_Africa/KRISP-K020261/2021|EPI_ISL_3447775|2021-07-14
hCoV-19/South_Africa/KRISP-K020225/2021|EPI_ISL_3447776|2021-07-12
hCoV-19/South_Africa/KRISP-K020286/2021|EPI_ISL_3447777|2021-07-19
hCoV-19/South_Africa/KRISP-K020229/2021|EPI_ISL_3447778|2021-07-09
hCoV-19/South_Africa/KRISP-K020214/2021|EPI_ISL_3447779|2021-07-08
hCoV-19/South_Africa/KRISP-K020262/2021|EPI_ISL_3447780|2021-07-12
hCoV-19/South_Africa/KRISP-K020240/2021|EPI_ISL_3447781|2021-07-19
hCoV-19/South_Africa/KRISP-K020644/2021|EPI_ISL_3447782|2021-07-08
hCoV-19/South_Africa/KRISP-K020299/2021|EPI_ISL_3447783|2021-07-16
hCoV-19/South_Africa/KRISP-K020224/2021|EPI_ISL_3447784|2021-07-19
hCoV-19/South_Africa/KRISP-K020234/2021|EPI_ISL_3447785|2021-07-09
hCoV-19/South_Africa/KRISP-K020248/2021|EPI_ISL_3447786|2021-07-19
hCoV-19/South_Africa/KRISP-K020251/2021|EPI_ISL_3447787|2021-07-19
hCoV-19/South_Africa/KRISP-K020270/2021|EPI_ISL_3447788|2021-07-19
hCoV-19/South_Africa/KRISP-K020241/2021|EPI_ISL_3447789|2021-07-19
hCoV-19/South_Africa/KRISP-K020265/2021|EPI_ISL_3447790|2021-07-14
hCoV-19/South_Africa/KRISP-K020245/2021|EPI_ISL_3447791|2021-07-12
hCoV-19/South_Africa/KRISP-K020217/2021|EPI_ISL_3447792|2021-07-07
hCoV-19/South_Africa/KRISP-K020235/2021|EPI_ISL_3447793|2021-07-17
hCoV-19/South_Africa/KRISP-K020228/2021|EPI_ISL_3447794|2021-07-19
hCoV-19/South_Africa/KRISP-K020253/2021|EPI_ISL_3447795|2021-07-12
hCoV-19/South_Africa/KRISP-K020281/2021|EPI_ISL_3447796|2021-07-17
hCoV-19/South_Africa/KRISP-K020591/2021|EPI_ISL_3447797|2021-07-08
hCoV-19/South_Africa/KRISP-K020222/2021|EPI_ISL_3447798|2021-07-19
hCoV-19/South_Africa/KRISP-K020271/2021|EPI_ISL_3447799|2021-07-19
hCoV-19/South_Africa/KRISP-K020216/2021|EPI_ISL_3447800|2021-07-12
hCoV-19/South_Africa/KRISP-K020627/2021|EPI_ISL_3447801|2021-07-08
hCoV-19/South_Africa/KRISP-K020213/2021|EPI_ISL_3447802|2021-07-08
hCoV-19/South_Africa/KRISP-K020260/2021|EPI_ISL_3447803|2021-07-09
hCoV-19/South_Africa/KRISP-K020266/2021|EPI_ISL_3447804|2021-07-15
hCoV-19/South_Africa/KRISP-K020637/2021|EPI_ISL_3447805|2021-07-07
hCoV-19/South_Africa/KRISP-K020254/2021|EPI_ISL_3447806|2021-07-14
hCoV-19/South_Africa/KRISP-K020230/2021|EPI_ISL_3447807|2021-07-09
hCoV-19/South_Africa/KRISP-K020259/2021|EPI_ISL_3447808|2021-07-17
hCoV-19/South_Africa/KRISP-K020237/2021|EPI_ISL_3447809|2021-07-13
hCoV-19/South_Africa/KRISP-K020713/2021|EPI_ISL_3447810|2021-07-10
hCoV-19/South_Africa/KRISP-K020749/2021|EPI_ISL_3447811|2021-07-11
hCoV-19/South_Africa/VIDA-KRISP-K020011/2021|EPI_ISL_3447812|2021-07-02
hCoV-19/South_Africa/KRISP-K020708/2021|EPI_ISL_3447813|2021-07-08
hCoV-19/South_Africa/KRISP-K020738/2021|EPI_ISL_3447817|2021-07-09
hCoV-19/South_Africa/KRISP-K020719/2021|EPI_ISL_3447819|2021-07-10
hCoV-19/South_Africa/KRISP-K020707/2021|EPI_ISL_3447822|2021-07-08
hCoV-19/South_Africa/KRISP-K020747/2021|EPI_ISL_3447824|2021-07-11
hCoV-19/South_Africa/KRISP-K020704/2021|EPI_ISL_3447826|2021-07-08
hCoV-19/South_Africa/KRISP-K020737/2021|EPI_ISL_3447827|2021-07-10
hCoV-19/South_Africa/KRISP-K020742/2021|EPI_ISL_3447828|2021-07-11
hCoV-19/South_Africa/KRISP-K020700/2021|EPI_ISL_3447829|2021-07-08
hCoV-19/South_Africa/KRISP-K020720/2021|EPI_ISL_3447830|2021-07-10
hCoV-19/South_Africa/KRISP-K020718/2021|EPI_ISL_3447831|2021-07-10
hCoV-19/South_Africa/KRISP-K020734/2021|EPI_ISL_3447832|2021-07-09
hCoV-19/South_Africa/KRISP-K020743/2021|EPI_ISL_3447833|2021-07-11
hCoV-19/South_Africa/KRISP-K020750/2021|EPI_ISL_3447834|2021-07-11
hCoV-19/South_Africa/KRISP-K020698/2021|EPI_ISL_3447835|2021-07-08
hCoV-19/South_Africa/KRISP-K020701/2021|EPI_ISL_3447836|2021-07-08
hCoV-19/South_Africa/KRISP-K020703/2021|EPI_ISL_3447838|2021-07-08
hCoV-19/South_Africa/KRISP-K020705/2021|EPI_ISL_3447840|2021-07-08
hCoV-19/South_Africa/KRISP-K020717/2021|EPI_ISL_3447841|2021-07-10
hCoV-19/South_Africa/KRISP-K020702/2021|EPI_ISL_3447842|2021-07-08
hCoV-19/South_Africa/KRISP-K020706/2021|EPI_ISL_3447855|2021-07-08
hCoV-19/South_Africa/KRISP-K020699/2021|EPI_ISL_3447869|2021-07-08
hCoV-19/South_Africa/KRISP-K020716/2021|EPI_ISL_3447870|2021-07-10
hCoV-19/South_Africa/KRISP-K020730/2021|EPI_ISL_3447871|2021-07-11
hCoV-19/South_Africa/KRISP-K020731/2021|EPI_ISL_3447872|2021-07-11
hCoV-19/South_Africa/KRISP-K020739/2021|EPI_ISL_3447873|2021-07-11
hCoV-19/South_Africa/KRISP-K020740/2021|EPI_ISL_3447874|2021-07-11
hCoV-19/South_Africa/KRISP-K020741/2021|EPI_ISL_3447875|2021-07-11
hCoV-19/South_Africa/KRISP-K020744/2021|EPI_ISL_3447876|2021-07-11
hCoV-19/South_Africa/KRISP-K020745/2021|EPI_ISL_3447877|2021-07-11
hCoV-19/South_Africa/KRISP-K020746/2021|EPI_ISL_3447878|2021-07-11
hCoV-19/South_Africa/KRISP-K020748/2021|EPI_ISL_3447879|2021-07-10
hCoV-19/South_Africa/KRISP-K020751/2021|EPI_ISL_3447880|2021-07-11
hCoV-19/South_Africa/NICD-N11955/2021|EPI_ISL_3451095|2021-07-09
hCoV-19/South_Africa/NICD-N11956/2021|EPI_ISL_3451096|2021-07-09
hCoV-19/South_Africa/NICD-N11957/2021|EPI_ISL_3451097|2021-07-09
hCoV-19/South_Africa/NICD-N11959/2021|EPI_ISL_3451098|2021-07-09
hCoV-19/South_Africa/NICD-N11960/2021|EPI_ISL_3451099|2021-07-09
hCoV-19/South_Africa/NICD-N11962/2021|EPI_ISL_3451100|2021-07-09
hCoV-19/South_Africa/NICD-N11995/2021|EPI_ISL_3451132|2021-07-10
hCoV-19/South_Africa/NICD-N11996/2021|EPI_ISL_3451133|2021-07-10
hCoV-19/South_Africa/NICD-N11997/2021|EPI_ISL_3451134|2021-07-10
hCoV-19/South_Africa/NICD-N11998/2021|EPI_ISL_3451135|2021-07-11
hCoV-19/South_Africa/NICD-N11999/2021|EPI_ISL_3451136|2021-07-11
hCoV-19/South_Africa/NICD-N12000/2021|EPI_ISL_3451137|2021-07-09
hCoV-19/South_Africa/NICD-N12001/2021|EPI_ISL_3451138|2021-07-09
hCoV-19/South_Africa/NICD-N12002/2021|EPI_ISL_3451139|2021-07-10
hCoV-19/South_Africa/NICD-N12004/2021|EPI_ISL_3451140|2021-07-11
hCoV-19/South_Africa/NICD-N12025/2021|EPI_ISL_3451141|2021-07-11
hCoV-19/South_Africa/NICD-N12026/2021|EPI_ISL_3451142|2021-07-10
hCoV-19/South_Africa/NICD-N12027/2021|EPI_ISL_3451143|2021-07-09
hCoV-19/South_Africa/NICD-N12029/2021|EPI_ISL_3451145|2021-07-11
hCoV-19/South_Africa/NICD-N12030/2021|EPI_ISL_3451146|2021-07-10
hCoV-19/South_Africa/NICD-N12031/2021|EPI_ISL_3451147|2021-07-10
hCoV-19/South_Africa/NICD-N12032/2021|EPI_ISL_3451148|2021-07-10
hCoV-19/South_Africa/NICD-N12033/2021|EPI_ISL_3451149|2021-07-10
hCoV-19/South_Africa/NICD-N12035/2021|EPI_ISL_3451151|2021-07-10
hCoV-19/South_Africa/NICD-N12036/2021|EPI_ISL_3451152|2021-07-10
hCoV-19/South_Africa/NICD-N12037/2021|EPI_ISL_3451153|2021-07-10
hCoV-19/South_Africa/NICD-N12038/2021|EPI_ISL_3451154|2021-07-12
hCoV-19/South_Africa/NICD-N12040/2021|EPI_ISL_3451156|2021-07-01
hCoV-19/South_Africa/NICD-N12041/2021|EPI_ISL_3451157|2021-07-01
hCoV-19/South_Africa/NICD-N12042/2021|EPI_ISL_3451158|2021-07-01
hCoV-19/South_Africa/NICD-N12043/2021|EPI_ISL_3451159|2021-07-01
hCoV-19/South_Africa/NICD-N12062/2021|EPI_ISL_3451178|2021-07-02
hCoV-19/South_Africa/NICD-N12063/2021|EPI_ISL_3451179|2021-07-01
hCoV-19/South_Africa/NICD-N12064/2021|EPI_ISL_3451180|2021-07-02
hCoV-19/South_Africa/NICD-N12065/2021|EPI_ISL_3451181|2021-07-01
hCoV-19/South_Africa/NICD-N12066/2021|EPI_ISL_3451182|2021-07-01
hCoV-19/South_Africa/NICD-N12067/2021|EPI_ISL_3451183|2021-07-01
hCoV-19/South_Africa/NICD-N12607/2021|EPI_ISL_3451184|2021-07-15
hCoV-19/South_Africa/NICD-N12608/2021|EPI_ISL_3451185|2021-07-14
hCoV-19/South_Africa/NICD-N12609/2021|EPI_ISL_3451186|2021-07-14
hCoV-19/South_Africa/NICD-N12610/2021|EPI_ISL_3451187|2021-07-15
hCoV-19/South_Africa/NICD-N12611/2021|EPI_ISL_3451188|2021-07-14
hCoV-19/South_Africa/NICD-N12612/2021|EPI_ISL_3451189|2021-07-15
hCoV-19/South_Africa/NICD-N12613/2021|EPI_ISL_3451190|2021-07-15
hCoV-19/South_Africa/NICD-N12614/2021|EPI_ISL_3451191|2021-07-15
hCoV-19/South_Africa/NICD-N12615/2021|EPI_ISL_3451192|2021-07-14
hCoV-19/South_Africa/NICD-N12616/2021|EPI_ISL_3451193|2021-07-15
hCoV-19/South_Africa/NICD-N12617/2021|EPI_ISL_3451194|2021-07-14
hCoV-19/South_Africa/NICD-N12620/2021|EPI_ISL_3451196|2021-07-14
hCoV-19/South_Africa/NICD-N12621/2021|EPI_ISL_3451197|2021-07-14
hCoV-19/South_Africa/NICD-N12622/2021|EPI_ISL_3451198|2021-07-14
hCoV-19/South_Africa/NICD-N12623/2021|EPI_ISL_3451199|2021-07-14
hCoV-19/South_Africa/NICD-N12624/2021|EPI_ISL_3451200|2021-07-15
hCoV-19/South_Africa/NICD-N12625/2021|EPI_ISL_3451201|2021-07-15
hCoV-19/South_Africa/NICD-N12626/2021|EPI_ISL_3451202|2021-07-14
hCoV-19/South_Africa/NICD-N12627/2021|EPI_ISL_3451203|2021-07-14
hCoV-19/South_Africa/NICD-N12628/2021|EPI_ISL_3451204|2021-07-14
hCoV-19/South_Africa/NICD-N12629/2021|EPI_ISL_3451205|2021-07-14
hCoV-19/South_Africa/NICD-N12630/2021|EPI_ISL_3451206|2021-07-15
hCoV-19/South_Africa/NICD-N12631/2021|EPI_ISL_3451207|2021-07-14
hCoV-19/South_Africa/NICD-N12632/2021|EPI_ISL_3451208|2021-07-14
hCoV-19/South_Africa/NICD-N12633/2021|EPI_ISL_3451209|2021-07-14
hCoV-19/South_Africa/NICD-N12635/2021|EPI_ISL_3451210|2021-07-14
hCoV-19/South_Africa/NICD-N12636/2021|EPI_ISL_3451211|2021-07-14
hCoV-19/South_Africa/NICD-N12637/2021|EPI_ISL_3451212|2021-07-15
hCoV-19/South_Africa/NICD-N12639/2021|EPI_ISL_3451213|2021-07-14
hCoV-19/South_Africa/NICD-N12641/2021|EPI_ISL_3451215|2021-07-14
hCoV-19/South_Africa/NICD-N12642/2021|EPI_ISL_3451216|2021-07-14
hCoV-19/South_Africa/NICD-N12643/2021|EPI_ISL_3451217|2021-07-08
hCoV-19/South_Africa/NICD-N12644/2021|EPI_ISL_3451218|2021-07-08
hCoV-19/South_Africa/NICD-N12645/2021|EPI_ISL_3451219|2021-07-08
hCoV-19/South_Africa/NICD-N12646/2021|EPI_ISL_3451220|2021-07-08
hCoV-19/South_Africa/NICD-N12647/2021|EPI_ISL_3451221|2021-07-08
hCoV-19/South_Africa/NICD-N12649/2021|EPI_ISL_3451223|2021-07-08
hCoV-19/South_Africa/NICD-N12650/2021|EPI_ISL_3451224|2021-07-08
hCoV-19/South_Africa/NICD-N12651/2021|EPI_ISL_3451225|2021-07-08
hCoV-19/South_Africa/NICD-N12654/2021|EPI_ISL_3451226|2021-07-07
hCoV-19/South_Africa/NICD-N12655/2021|EPI_ISL_3451227|2021-07-08
hCoV-19/South_Africa/NICD-N12656/2021|EPI_ISL_3451228|2021-07-08
hCoV-19/South_Africa/NICD-N12657/2021|EPI_ISL_3451229|2021-07-08
hCoV-19/South_Africa/NICD-N12658/2021|EPI_ISL_3451230|2021-07-14
hCoV-19/South_Africa/NICD-N12660/2021|EPI_ISL_3451231|2021-07-15
hCoV-19/South_Africa/NICD-N12661/2021|EPI_ISL_3451232|2021-07-15
hCoV-19/South_Africa/NICD-N12663/2021|EPI_ISL_3451233|2021-07-15
hCoV-19/South_Africa/NICD-N12665/2021|EPI_ISL_3451234|2021-07-14
hCoV-19/South_Africa/NICD-N12667/2021|EPI_ISL_3451235|2021-07-15
hCoV-19/South_Africa/NICD-N12668/2021|EPI_ISL_3451236|2021-07-15
hCoV-19/South_Africa/NICD-N12669/2021|EPI_ISL_3451237|2021-07-15
hCoV-19/South_Africa/NICD-N12670/2021|EPI_ISL_3451238|2021-07-16
hCoV-19/South_Africa/NICD-N12671/2021|EPI_ISL_3451239|2021-07-15
hCoV-19/South_Africa/NICD-N12673/2021|EPI_ISL_3451240|2021-07-16
hCoV-19/South_Africa/NICD-N12674/2021|EPI_ISL_3451241|2021-07-15
hCoV-19/South_Africa/NICD-N12676/2021|EPI_ISL_3451242|2021-07-15
hCoV-19/South_Africa/NICD-N12677/2021|EPI_ISL_3451243|2021-07-15
hCoV-19/South_Africa/NICD-N12679/2021|EPI_ISL_3451244|2021-07-15
hCoV-19/South_Africa/NICD-N12681/2021|EPI_ISL_3451245|2021-07-15
hCoV-19/South_Africa/NICD-N12682/2021|EPI_ISL_3451246|2021-07-16
hCoV-19/South_Africa/NICD-N12684/2021|EPI_ISL_3451247|2021-07-16
hCoV-19/South_Africa/NICD-N12688/2021|EPI_ISL_3451250|2021-07-16
hCoV-19/South_Africa/NICD-N12689/2021|EPI_ISL_3451251|2021-07-16
hCoV-19/South_Africa/NICD-N12690/2021|EPI_ISL_3451252|2021-07-16
hCoV-19/South_Africa/NICD-N12691/2021|EPI_ISL_3451253|2021-07-16
hCoV-19/South_Africa/NICD-N12692/2021|EPI_ISL_3451254|2021-07-16
hCoV-19/South_Africa/NICD-N12693/2021|EPI_ISL_3451255|2021-07-10
hCoV-19/South_Africa/NICD-N12695/2021|EPI_ISL_3451256|2021-07-10
hCoV-19/South_Africa/NICD-N12702/2021|EPI_ISL_3451262|2021-07-06
hCoV-19/South_Africa/NICD-N12703/2021|EPI_ISL_3451263|2021-07-06
hCoV-19/South_Africa/NICD-N12704/2021|EPI_ISL_3451264|2021-07-06
hCoV-19/South_Africa/NICD-N12706/2021|EPI_ISL_3451266|2021-07-12
hCoV-19/South_Africa/NICD-N12709/2021|EPI_ISL_3451269|2021-07-07
hCoV-19/South_Africa/NICD-N12711/2021|EPI_ISL_3451271|2021-07-08
hCoV-19/South_Africa/NICD-N12712/2021|EPI_ISL_3451272|2021-07-07
hCoV-19/South_Africa/NICD-N12715/2021|EPI_ISL_3451275|2021-07-08
hCoV-19/South_Africa/NICD-N12717/2021|EPI_ISL_3451277|2021-07-08
hCoV-19/South_Africa/NICD-N12718/2021|EPI_ISL_3451278|2021-07-08
hCoV-19/South_Africa/NICD-N12720/2021|EPI_ISL_3451280|2021-07-09
hCoV-19/South_Africa/NICD-N12721/2021|EPI_ISL_3451281|2021-07-09
hCoV-19/South_Africa/NICD-N12722/2021|EPI_ISL_3451282|2021-07-12
hCoV-19/South_Africa/NICD-N12724/2021|EPI_ISL_3451284|2021-07-16
hCoV-19/South_Africa/NICD-N12725/2021|EPI_ISL_3451285|2021-07-16
hCoV-19/South_Africa/NICD-N12726/2021|EPI_ISL_3451286|2021-07-17
hCoV-19/South_Africa/NICD-N12727/2021|EPI_ISL_3451287|2021-07-16
hCoV-19/South_Africa/NICD-N12728/2021|EPI_ISL_3451288|2021-07-16
hCoV-19/South_Africa/NICD-N12729/2021|EPI_ISL_3451289|2021-07-17
hCoV-19/South_Africa/NICD-N12730/2021|EPI_ISL_3451290|2021-07-15
hCoV-19/South_Africa/NICD-N12731/2021|EPI_ISL_3451291|2021-07-15
hCoV-19/South_Africa/NICD-N12732/2021|EPI_ISL_3451292|2021-07-17
hCoV-19/South_Africa/NICD-N12733/2021|EPI_ISL_3451293|2021-07-16
hCoV-19/South_Africa/NICD-N12734/2021|EPI_ISL_3451294|2021-07-15
hCoV-19/South_Africa/NICD-N12736/2021|EPI_ISL_3451296|2021-07-16
hCoV-19/South_Africa/NICD-N12737/2021|EPI_ISL_3451297|2021-07-15
hCoV-19/South_Africa/NICD-N12738/2021|EPI_ISL_3451298|2021-07-17
hCoV-19/South_Africa/NICD-N12739/2021|EPI_ISL_3451299|2021-07-15
hCoV-19/South_Africa/NICD-N12742/2021|EPI_ISL_3451302|2021-07-16
hCoV-19/South_Africa/NICD-N12743/2021|EPI_ISL_3451303|2021-07-16
hCoV-19/South_Africa/NICD-N12844/2021|EPI_ISL_3451304|2021-07-14
hCoV-19/South_Africa/NICD-N12845/2021|EPI_ISL_3451305|2021-07-14
hCoV-19/South_Africa/NICD-N12846/2021|EPI_ISL_3451306|2021-07-14
hCoV-19/South_Africa/NICD-N12847/2021|EPI_ISL_3451307|2021-07-14
hCoV-19/South_Africa/NICD-N12848/2021|EPI_ISL_3451308|2021-07-14
hCoV-19/South_Africa/NICD-N12849/2021|EPI_ISL_3451309|2021-07-14
hCoV-19/South_Africa/NICD-N12850/2021|EPI_ISL_3451310|2021-07-14
hCoV-19/South_Africa/NICD-N12851/2021|EPI_ISL_3451311|2021-07-14
hCoV-19/South_Africa/NICD-N12854/2021|EPI_ISL_3451312|2021-07-14
hCoV-19/South_Africa/NICD-N12855/2021|EPI_ISL_3451313|2021-07-14
hCoV-19/South_Africa/NICD-N12856/2021|EPI_ISL_3451314|2021-07-14
hCoV-19/South_Africa/NICD-N12860/2021|EPI_ISL_3451317|2021-07-14
hCoV-19/South_Africa/NICD-N12861/2021|EPI_ISL_3451318|2021-07-14
hCoV-19/South_Africa/NICD-N12862/2021|EPI_ISL_3451319|2021-07-14
hCoV-19/South_Africa/NICD-N12863/2021|EPI_ISL_3451320|2021-07-14
hCoV-19/South_Africa/NICD-N12864/2021|EPI_ISL_3451321|2021-07-14
hCoV-19/South_Africa/NICD-N12866/2021|EPI_ISL_3451322|2021-07-14
hCoV-19/South_Africa/NICD-N12867/2021|EPI_ISL_3451323|2021-07-14
hCoV-19/South_Africa/NICD-N12868/2021|EPI_ISL_3451324|2021-07-14
hCoV-19/South_Africa/NICD-N12870/2021|EPI_ISL_3451325|2021-07-14
hCoV-19/South_Africa/NICD-N12872/2021|EPI_ISL_3451326|2021-07-14
hCoV-19/South_Africa/NICD-N12873/2021|EPI_ISL_3451327|2021-07-14
hCoV-19/South_Africa/NICD-N12874/2021|EPI_ISL_3451328|2021-07-14
hCoV-19/South_Africa/NICD-N12875/2021|EPI_ISL_3451329|2021-07-14
hCoV-19/South_Africa/NICD-N13016/2021|EPI_ISL_3451330|2021-07-07
hCoV-19/South_Africa/NICD-N13017/2021|EPI_ISL_3451331|2021-07-09
hCoV-19/South_Africa/NICD-N13018/2021|EPI_ISL_3451332|2021-07-08
hCoV-19/South_Africa/NICD-N13019/2021|EPI_ISL_3451333|2021-07-09
hCoV-19/South_Africa/NICD-N13020/2021|EPI_ISL_3451334|2021-07-08
hCoV-19/South_Africa/NICD-N13022/2021|EPI_ISL_3451336|2021-07-09
hCoV-19/South_Africa/NICD-N13023/2021|EPI_ISL_3451337|2021-07-08
hCoV-19/South_Africa/NICD-N13024/2021|EPI_ISL_3451338|2021-07-09
hCoV-19/South_Africa/NICD-N13025/2021|EPI_ISL_3451339|2021-07-08
hCoV-19/South_Africa/NICD-N13026/2021|EPI_ISL_3451340|2021-07-09
hCoV-19/South_Africa/NICD-N13027/2021|EPI_ISL_3451341|2021-07-07
hCoV-19/South_Africa/NICD-N13028/2021|EPI_ISL_3451342|2021-07-07
hCoV-19/South_Africa/NICD-N13029/2021|EPI_ISL_3451343|2021-07-07
hCoV-19/South_Africa/NICD-N13030/2021|EPI_ISL_3451344|2021-07-07
hCoV-19/South_Africa/NICD-N13031/2021|EPI_ISL_3451345|2021-07-07
hCoV-19/South_Africa/NICD-N13032/2021|EPI_ISL_3451346|2021-07-07
hCoV-19/South_Africa/NICD-N13033/2021|EPI_ISL_3451347|2021-07-07
hCoV-19/South_Africa/NICD-N13034/2021|EPI_ISL_3451348|2021-07-07
hCoV-19/South_Africa/NICD-N13035/2021|EPI_ISL_3451349|2021-07-07
hCoV-19/South_Africa/NICD-N13038/2021|EPI_ISL_3451350|2021-07-07
hCoV-19/South_Africa/NICD-N13039/2021|EPI_ISL_3451351|2021-07-07
hCoV-19/South_Africa/NICD-N13040/2021|EPI_ISL_3451352|2021-07-07
hCoV-19/South_Africa/NICD-N13041/2021|EPI_ISL_3451353|2021-07-07
hCoV-19/South_Africa/NICD-N13042/2021|EPI_ISL_3451354|2021-07-07
hCoV-19/South_Africa/NICD-N13043/2021|EPI_ISL_3451355|2021-07-07
hCoV-19/South_Africa/NICD-N13044/2021|EPI_ISL_3451356|2021-07-07
hCoV-19/South_Africa/NICD-N13045/2021|EPI_ISL_3451357|2021-07-07
hCoV-19/South_Africa/NICD-N13047/2021|EPI_ISL_3451359|2021-07-16
hCoV-19/South_Africa/NICD-N13049/2021|EPI_ISL_3451360|2021-07-16
hCoV-19/South_Africa/NICD-N13051/2021|EPI_ISL_3451361|2021-07-16
hCoV-19/South_Africa/NICD-N13053/2021|EPI_ISL_3451363|2021-07-17
hCoV-19/South_Africa/NICD-N13054/2021|EPI_ISL_3451364|2021-07-16
hCoV-19/South_Africa/NICD-N13055/2021|EPI_ISL_3451365|2021-07-17
hCoV-19/South_Africa/NICD-N13058/2021|EPI_ISL_3451367|2021-07-16
hCoV-19/South_Africa/NICD-N13060/2021|EPI_ISL_3451368|2021-07-16
hCoV-19/South_Africa/NICD-N13063/2021|EPI_ISL_3451370|2021-07-20
hCoV-19/South_Africa/NICD-N13064/2021|EPI_ISL_3451371|2021-07-20
hCoV-19/South_Africa/NICD-N13065/2021|EPI_ISL_3451372|2021-07-19
hCoV-19/South_Africa/NICD-N13067/2021|EPI_ISL_3451374|2021-07-19
hCoV-19/South_Africa/NICD-N13069/2021|EPI_ISL_3451375|2021-07-20
hCoV-19/South_Africa/NICD-N13070/2021|EPI_ISL_3451376|2021-07-20
hCoV-19/South_Africa/NICD-N13071/2021|EPI_ISL_3451377|2021-07-19
hCoV-19/South_Africa/NICD-N13073/2021|EPI_ISL_3451379|2021-07-14
hCoV-19/South_Africa/NICD-N13074/2021|EPI_ISL_3451380|2021-07-16
hCoV-19/South_Africa/NICD-N13078/2021|EPI_ISL_3451382|2021-07-15
hCoV-19/South_Africa/NICD-N13079/2021|EPI_ISL_3451383|2021-07-19
hCoV-19/South_Africa/NICD-N13080/2021|EPI_ISL_3451384|2021-07-19
hCoV-19/South_Africa/NICD-N13081/2021|EPI_ISL_3451385|2021-07-20
hCoV-19/South_Africa/NICD-N13082/2021|EPI_ISL_3451386|2021-07-20
hCoV-19/South_Africa/NICD-N13083/2021|EPI_ISL_3451387|2021-07-20
hCoV-19/South_Africa/NICD-N13085/2021|EPI_ISL_3451388|2021-07-16
hCoV-19/South_Africa/NICD-N13087/2021|EPI_ISL_3451389|2021-07-15
hCoV-19/South_Africa/NICD-N13088/2021|EPI_ISL_3451390|2021-07-19
hCoV-19/South_Africa/NICD-N13091/2021|EPI_ISL_3451392|2021-07-20
hCoV-19/South_Africa/NICD-N13092/2021|EPI_ISL_3451393|2021-07-16
hCoV-19/South_Africa/NICD-N13093/2021|EPI_ISL_3451394|2021-07-16
hCoV-19/South_Africa/NICD-N13096/2021|EPI_ISL_3451395|2021-07-14
hCoV-19/South_Africa/NICD-N13102/2021|EPI_ISL_3451397|2021-07-15
hCoV-19/South_Africa/NICD-N13104/2021|EPI_ISL_3451398|2021-07-16
hCoV-19/South_Africa/NICD-N13106/2021|EPI_ISL_3451399|2021-07-20
hCoV-19/South_Africa/NICD-N13108/2021|EPI_ISL_3451400|2021-07-20
hCoV-19/South_Africa/NICD-N13109/2021|EPI_ISL_3451401|2021-07-14
hCoV-19/South_Africa/NICD-N13320/2021|EPI_ISL_3451402|2021-07-14
hCoV-19/South_Africa/NICD-N13321/2021|EPI_ISL_3451403|2021-07-14
hCoV-19/South_Africa/NICD-N13322/2021|EPI_ISL_3451404|2021-07-14
hCoV-19/South_Africa/NICD-N13323/2021|EPI_ISL_3451405|2021-07-15
hCoV-19/South_Africa/NICD-N13325/2021|EPI_ISL_3451406|2021-07-14
hCoV-19/South_Africa/NICD-N13326/2021|EPI_ISL_3451407|2021-07-15
hCoV-19/South_Africa/NICD-N13327/2021|EPI_ISL_3451408|2021-07-12
hCoV-19/South_Africa/NICD-N13328/2021|EPI_ISL_3451409|2021-07-15
hCoV-19/South_Africa/NICD-N13330/2021|EPI_ISL_3451410|2021-07-14
hCoV-19/South_Africa/NICD-N13331/2021|EPI_ISL_3451411|2021-07-16
hCoV-19/South_Africa/NICD-N13332/2021|EPI_ISL_3451412|2021-07-12
hCoV-19/South_Africa/NICD-N13333/2021|EPI_ISL_3451413|2021-07-08
hCoV-19/South_Africa/NICD-N13334/2021|EPI_ISL_3451414|2021-07-15
hCoV-19/South_Africa/NICD-N13335/2021|EPI_ISL_3451415|2021-07-15
hCoV-19/South_Africa/NICD-N13336/2021|EPI_ISL_3451416|2021-07-14
hCoV-19/South_Africa/NICD-N13337/2021|EPI_ISL_3451417|2021-07-14
hCoV-19/South_Africa/NICD-N13338/2021|EPI_ISL_3451418|2021-07-14
hCoV-19/South_Africa/NICD-N13339/2021|EPI_ISL_3451419|2021-07-08
hCoV-19/South_Africa/NICD-N13340/2021|EPI_ISL_3451420|2021-07-13
hCoV-19/South_Africa/NICD-N13341/2021|EPI_ISL_3451421|2021-07-14
hCoV-19/South_Africa/NICD-N13342/2021|EPI_ISL_3451422|2021-07-16
hCoV-19/South_Africa/NICD-N13343/2021|EPI_ISL_3451423|2021-07-12
hCoV-19/South_Africa/NICD-N13344/2021|EPI_ISL_3451424|2021-07-14
hCoV-19/South_Africa/NICD-N13345/2021|EPI_ISL_3451425|2021-07-14
hCoV-19/South_Africa/NICD-N13346/2021|EPI_ISL_3451426|2021-07-16
hCoV-19/South_Africa/NICD-N13347/2021|EPI_ISL_3451427|2021-07-14
hCoV-19/South_Africa/NICD-N13348/2021|EPI_ISL_3451428|2021-07-12
hCoV-19/South_Africa/NICD-N13349/2021|EPI_ISL_3451429|2021-07-14
hCoV-19/South_Africa/NICD-N13350/2021|EPI_ISL_3451430|2021-07-14
hCoV-19/South_Africa/NICD-N13351/2021|EPI_ISL_3451431|2021-07-14
hCoV-19/South_Africa/NICD-N13352/2021|EPI_ISL_3451432|2021-07-16
hCoV-19/South_Africa/NICD-N13353/2021|EPI_ISL_3451433|2021-07-15
hCoV-19/South_Africa/NICD-N13354/2021|EPI_ISL_3451434|2021-07-15
hCoV-19/South_Africa/NICD-N13355/2021|EPI_ISL_3451435|2021-07-15
hCoV-19/South_Africa/NICD-N13356/2021|EPI_ISL_3451436|2021-07-15
hCoV-19/South_Africa/NICD-N13357/2021|EPI_ISL_3451437|2021-07-15
hCoV-19/South_Africa/NICD-N13358/2021|EPI_ISL_3451438|2021-07-15
hCoV-19/South_Africa/NICD-R11269/2021|EPI_ISL_3451534|2021-07-28
hCoV-19/South_Africa/NICD-R11297/2021|EPI_ISL_3451535|2021-07-29
hCoV-19/South_Africa/NICD-R11298/2021|EPI_ISL_3451536|2021-07-29
hCoV-19/South_Africa/NICD-R11300/2021|EPI_ISL_3451537|2021-07-29
hCoV-19/South_Africa/NICD-R11303/2021|EPI_ISL_3451538|2021-07-29
hCoV-19/South_Africa/NICD-R11306/2021|EPI_ISL_3451539|2021-07-28
hCoV-19/South_Africa/NICD-R11307/2021|EPI_ISL_3451540|2021-07-28
hCoV-19/South_Africa/NICD-R11308/2021|EPI_ISL_3451541|2021-07-28
hCoV-19/South_Africa/NICD-R11310/2021|EPI_ISL_3451542|2021-07-28
hCoV-19/South_Africa/NICD-R11316/2021|EPI_ISL_3451543|2021-07-27
hCoV-19/South_Africa/NICD-R11324/2021|EPI_ISL_3451545|2021-07-26
hCoV-19/South_Africa/NICD-R11325/2021|EPI_ISL_3451546|2021-07-26
hCoV-19/South_Africa/NICD-R11326/2021|EPI_ISL_3451547|2021-07-27
hCoV-19/South_Africa/NICD-R11327/2021|EPI_ISL_3451548|2021-07-26
hCoV-19/South_Africa/NICD-R11329/2021|EPI_ISL_3451549|2021-07-26
hCoV-19/South_Africa/NICD-R11330/2021|EPI_ISL_3451550|2021-07-26
hCoV-19/South_Africa/NICD-R11331/2021|EPI_ISL_3451551|2021-07-26
hCoV-19/South_Africa/NICD-R11332/2021|EPI_ISL_3451552|2021-07-26
hCoV-19/South_Africa/NICD-R11335/2021|EPI_ISL_3451553|2021-07-26
hCoV-19/South_Africa/NICD-R11336/2021|EPI_ISL_3451554|2021-07-26
hCoV-19/South_Africa/NICD-R11337/2021|EPI_ISL_3451555|2021-07-26
hCoV-19/South_Africa/NICD-R11339/2021|EPI_ISL_3451556|2021-07-26
hCoV-19/South_Africa/NICD-R11340/2021|EPI_ISL_3451557|2021-07-26
hCoV-19/South_Africa/NICD-R11343/2021|EPI_ISL_3451558|2021-07-23
hCoV-19/South_Africa/NICD-R11345/2021|EPI_ISL_3451559|2021-07-23
hCoV-19/South_Africa/NICD-R11346/2021|EPI_ISL_3451560|2021-07-23
hCoV-19/South_Africa/NICD-R11349/2021|EPI_ISL_3451561|2021-07-23
hCoV-19/South_Africa/NICD-R11354/2021|EPI_ISL_3451562|2021-07-29
hCoV-19/South_Africa/NICD-R11356/2021|EPI_ISL_3451563|2021-07-27
hCoV-19/South_Africa/NICD-R11358/2021|EPI_ISL_3451564|2021-07-27
hCoV-19/South_Africa/NICD-R11359/2021|EPI_ISL_3451565|2021-07-29
hCoV-19/South_Africa/NICD-R11363/2021|EPI_ISL_3451566|2021-07-27
hCoV-19/South_Africa/NICD-R11368/2021|EPI_ISL_3451567|2021-07-29
hCoV-19/South_Africa/NICD-R11371/2021|EPI_ISL_3451568|2021-07-29
hCoV-19/South_Africa/NICD-R11378/2021|EPI_ISL_3451570|2021-07-30
hCoV-19/South_Africa/NICD-R11379/2021|EPI_ISL_3451571|2021-07-30
hCoV-19/South_Africa/NICD-R11380/2021|EPI_ISL_3451572|2021-07-30
hCoV-19/South_Africa/NICD-R11384/2021|EPI_ISL_3451574|2021-07-29
hCoV-19/South_Africa/NICD-R11385/2021|EPI_ISL_3451575|2021-07-29
hCoV-19/South_Africa/NICD-R11387/2021|EPI_ISL_3451576|2021-07-29
hCoV-19/South_Africa/NICD-R11389/2021|EPI_ISL_3451577|2021-07-29
hCoV-19/South_Africa/NICD-R11392/2021|EPI_ISL_3451578|2021-07-26
hCoV-19/South_Africa/NICD-R11399/2021|EPI_ISL_3451579|2021-07-28
hCoV-19/South_Africa/NICD-R11402/2021|EPI_ISL_3451580|2021-07-29
hCoV-19/South_Africa/NICD-R11408/2021|EPI_ISL_3451581|2021-07-27
hCoV-19/South_Africa/NICD-R11410/2021|EPI_ISL_3451582|2021-07-29
hCoV-19/South_Africa/NICD-R11443/2021|EPI_ISL_3451583|2021-07-30
hCoV-19/South_Africa/NICD-R11444/2021|EPI_ISL_3451584|2021-07-29
hCoV-19/South_Africa/NICD-R11445/2021|EPI_ISL_3451585|2021-07-30
hCoV-19/South_Africa/NICD-R11447/2021|EPI_ISL_3451586|2021-08-02
hCoV-19/South_Africa/NICD-R11449/2021|EPI_ISL_3451587|2021-07-30
hCoV-19/South_Africa/NICD-R11450/2021|EPI_ISL_3451588|2021-07-30
hCoV-19/South_Africa/NICD-R11451/2021|EPI_ISL_3451589|2021-07-30
hCoV-19/South_Africa/NICD-R11454/2021|EPI_ISL_3451590|2021-07-30
hCoV-19/South_Africa/NICD-R11457/2021|EPI_ISL_3451591|2021-07-30
hCoV-19/South_Africa/NICD-R11465/2021|EPI_ISL_3451592|2021-07-30
hCoV-19/South_Africa/NICD-R11475/2021|EPI_ISL_3451593|2021-08-02
hCoV-19/South_Africa/NICD-R11478/2021|EPI_ISL_3451594|2021-07-30
hCoV-19/South_Africa/NICD-R11519/2021|EPI_ISL_3451595|2021-08-02
hCoV-19/South_Africa/NICD-R11520/2021|EPI_ISL_3451596|2021-08-02
hCoV-19/South_Africa/NICD-R11521/2021|EPI_ISL_3451597|2021-08-02
hCoV-19/South_Africa/NICD-R11522/2021|EPI_ISL_3451598|2021-08-02
hCoV-19/South_Africa/NICD-R11523/2021|EPI_ISL_3451599|2021-08-02
hCoV-19/South_Africa/NICD-R11524/2021|EPI_ISL_3451600|2021-08-02
hCoV-19/South_Africa/NICD-R11525/2021|EPI_ISL_3451601|2021-08-02
hCoV-19/South_Africa/NICD-R11527/2021|EPI_ISL_3451602|2021-08-02
hCoV-19/South_Africa/NICD-R11528/2021|EPI_ISL_3451603|2021-08-02
hCoV-19/South_Africa/NICD-R11529/2021|EPI_ISL_3451604|2021-08-03
hCoV-19/South_Africa/NICD-R11540/2021|EPI_ISL_3451605|2021-07-30
hCoV-19/South_Africa/NICD-R11541/2021|EPI_ISL_3451606|2021-07-30
hCoV-19/South_Africa/NICD-R11542/2021|EPI_ISL_3451607|2021-07-30
hCoV-19/South_Africa/NICD-R11543/2021|EPI_ISL_3451608|2021-07-30
hCoV-19/South_Africa/NICD-R11548/2021|EPI_ISL_3451609|2021-07-30
hCoV-19/South_Africa/NICD-R11550/2021|EPI_ISL_3451610|2021-07-30
hCoV-19/South_Africa/NICD-R11553/2021|EPI_ISL_3451611|2021-07-30
hCoV-19/South_Africa/NICD-R11558/2021|EPI_ISL_3451612|2021-08-02
hCoV-19/South_Africa/NICD-R11559/2021|EPI_ISL_3451613|2021-08-02
hCoV-19/South_Africa/NICD-R11562/2021|EPI_ISL_3451614|2021-08-02
hCoV-19/South_Africa/NICD-R11563/2021|EPI_ISL_3451615|2021-08-02
hCoV-19/South_Africa/NICD-R11564/2021|EPI_ISL_3451616|2021-08-03
hCoV-19/South_Africa/NICD-R11565/2021|EPI_ISL_3451617|2021-08-02
hCoV-19/South_Africa/NICD-R11566/2021|EPI_ISL_3451618|2021-08-02
hCoV-19/South_Africa/NICD-R11570/2021|EPI_ISL_3451620|2021-08-02
hCoV-19/South_Africa/NICD-R11600/2021|EPI_ISL_3451621|2021-08-03
hCoV-19/South_Africa/NICD-R11603/2021|EPI_ISL_3451622|2021-08-02
hCoV-19/South_Africa/NICD-R11606/2021|EPI_ISL_3451623|2021-08-03
hCoV-19/South_Africa/NICD-R11607/2021|EPI_ISL_3451624|2021-08-03
hCoV-19/South_Africa/NICD-R11608/2021|EPI_ISL_3451625|2021-08-03
hCoV-19/South_Africa/NICD-R11609/2021|EPI_ISL_3451626|2021-08-03
hCoV-19/South_Africa/NICD-R11614/2021|EPI_ISL_3451628|2021-08-03
hCoV-19/South_Africa/NICD-R11615/2021|EPI_ISL_3451629|2021-08-03
hCoV-19/South_Africa/NICD-R11618/2021|EPI_ISL_3451630|2021-08-03
hCoV-19/South_Africa/NICD-R11619/2021|EPI_ISL_3451631|2021-08-03
hCoV-19/South_Africa/NICD-R11620/2021|EPI_ISL_3451632|2021-08-02
hCoV-19/South_Africa/NICD-R11622/2021|EPI_ISL_3451633|2021-08-02
hCoV-19/South_Africa/NICD-R11631/2021|EPI_ISL_3451635|2021-08-03
hCoV-19/South_Africa/NICD-R11633/2021|EPI_ISL_3451636|2021-08-03
hCoV-19/South_Africa/NICD-R11658/2021|EPI_ISL_3451637|2021-08-04
hCoV-19/South_Africa/Tygerberg_1517/2021|EPI_ISL_3482512|2021-07-22
hCoV-19/South_Africa/Tygerberg_1518/2021|EPI_ISL_3482514|2021-07-22
hCoV-19/South_Africa/Tygerberg_1519/2021|EPI_ISL_3482516|2021-07-22
hCoV-19/South_Africa/Tygerberg_1520/2021|EPI_ISL_3482518|2021-07-22
hCoV-19/South_Africa/Tygerberg_1522/2021|EPI_ISL_3482521|2021-07-22
hCoV-19/South_Africa/Tygerberg_1524/2021|EPI_ISL_3482523|2021-07-23
hCoV-19/South_Africa/Tygerberg_1525/2021|EPI_ISL_3482524|2021-07-23
hCoV-19/South_Africa/Tygerberg_1526/2021|EPI_ISL_3482526|2021-07-23
hCoV-19/South_Africa/Tygerberg_1527/2021|EPI_ISL_3482528|2021-07-23
hCoV-19/South_Africa/Tygerberg_1528/2021|EPI_ISL_3482529|2021-07-23
hCoV-19/South_Africa/Tygerberg_1529/2021|EPI_ISL_3482531|2021-07-22
hCoV-19/South_Africa/Tygerberg_1530/2021|EPI_ISL_3482533|2021-07-23
hCoV-19/South_Africa/Tygerberg_1531/2021|EPI_ISL_3482534|2021-07-23
hCoV-19/South_Africa/Tygerberg_1534/2021|EPI_ISL_3482538|2021-07-23
hCoV-19/South_Africa/Tygerberg_1535/2021|EPI_ISL_3482539|2021-07-23
hCoV-19/South_Africa/Tygerberg_1536/2021|EPI_ISL_3482541|2021-07-23
hCoV-19/South_Africa/Tygerberg_1537/2021|EPI_ISL_3482542|2021-07-23
hCoV-19/South_Africa/Tygerberg_1538/2021|EPI_ISL_3482544|2021-07-24
hCoV-19/South_Africa/Tygerberg_1539/2021|EPI_ISL_3482546|2021-07-24
hCoV-19/South_Africa/Tygerberg_1540/2021|EPI_ISL_3482547|2021-07-24
hCoV-19/South_Africa/Tygerberg_1541/2021|EPI_ISL_3482549|2021-07-25
hCoV-19/South_Africa/Tygerberg_1542/2021|EPI_ISL_3482551|2021-07-26
hCoV-19/South_Africa/Tygerberg_1543/2021|EPI_ISL_3482552|2021-07-26
hCoV-19/South_Africa/Tygerberg_1544/2021|EPI_ISL_3482554|2021-07-26
hCoV-19/South_Africa/Tygerberg_1545/2021|EPI_ISL_3482556|2021-07-26
hCoV-19/South_Africa/Tygerberg_1546/2021|EPI_ISL_3482557|2021-07-26
hCoV-19/South_Africa/Tygerberg_1547/2021|EPI_ISL_3482559|2021-07-26
hCoV-19/South_Africa/Tygerberg_1549/2021|EPI_ISL_3482561|2021-07-26
hCoV-19/South_Africa/Tygerberg_1550/2021|EPI_ISL_3482562|2021-07-26
hCoV-19/South_Africa/Tygerberg_1551/2021|EPI_ISL_3482564|2021-07-26
hCoV-19/South_Africa/Tygerberg_1552/2021|EPI_ISL_3482565|2021-07-26
hCoV-19/South_Africa/Tygerberg_1553/2021|EPI_ISL_3482567|2021-07-26
hCoV-19/South_Africa/Tygerberg_1554/2021|EPI_ISL_3482569|2021-07-26
hCoV-19/South_Africa/Tygerberg_1555/2021|EPI_ISL_3482571|2021-07-26
hCoV-19/South_Africa/Tygerberg_1556/2021|EPI_ISL_3482572|2021-07-26
hCoV-19/South_Africa/Tygerberg_1557/2021|EPI_ISL_3482574|2021-07-26
hCoV-19/South_Africa/Tygerberg_1558/2021|EPI_ISL_3482575|2021-07-24
hCoV-19/South_Africa/Tygerberg_1572/2021|EPI_ISL_3482595|2021-07-22
hCoV-19/South_Africa/Tygerberg_1577/2021|EPI_ISL_3482603|2021-07-26
hCoV-19/South_Africa/Tygerberg_1582/2021|EPI_ISL_3482605|2021-07-22
hCoV-19/South_Africa/Tygerberg_1583/2021|EPI_ISL_3482606|2021-07-22
hCoV-19/South_Africa/Tygerberg_1584/2021|EPI_ISL_3482608|2021-07-22
hCoV-19/South_Africa/Tygerberg_1585/2021|EPI_ISL_3482610|2021-07-22
hCoV-19/South_Africa/Tygerberg_1586/2021|EPI_ISL_3482613|2021-07-23
hCoV-19/South_Africa/Tygerberg_1587/2021|EPI_ISL_3482615|2021-07-26
hCoV-19/South_Africa/Tygerberg_1588/2021|EPI_ISL_3482617|2021-07-26
hCoV-19/South_Africa/Tygerberg_1589/2021|EPI_ISL_3482620|2021-07-26
hCoV-19/South_Africa/Tygerberg_1590/2021|EPI_ISL_3482623|2021-07-26
hCoV-19/South_Africa/Tygerberg_1591/2021|EPI_ISL_3482625|2021-07-23
hCoV-19/South_Africa/Tygerberg_1548/2021|EPI_ISL_3485265|2021-07-26
hCoV-19/South_Africa/NHLS-UCT-GS-D922/2021|EPI_ISL_3506364|2021-07-14
hCoV-19/South_Africa/NHLS-UCT-LA-Z568/2021|EPI_ISL_3506365|2021-07-25
hCoV-19/South_Africa/NHLS-UCT-GS-D811/2021|EPI_ISL_3506368|2021-07-12
hCoV-19/South_Africa/NHLS-UCT-LA-Z559/2021|EPI_ISL_3506371|2021-07-14
hCoV-19/South_Africa/NHLS-UCT-LA-Z573/2021|EPI_ISL_3506373|2021-07-19
hCoV-19/South_Africa/NHLS-UCT-GS-E178/2021|EPI_ISL_3506375|2021-07-20
hCoV-19/South_Africa/NHLS-UCT-LA-Z554/2021|EPI_ISL_3506377|2021-07-14
hCoV-19/South_Africa/NHLS-UCT-GS-E080/2021|EPI_ISL_3506379|2021-07-16
hCoV-19/South_Africa/NHLS-UCT-GS-D803/2021|EPI_ISL_3506381|2021-07-12
hCoV-19/South_Africa/NHLS-UCT-LA-Z569/2021|EPI_ISL_3506383|2021-07-19
hCoV-19/South_Africa/NHLS-UCT-GS-E140/2021|EPI_ISL_3506385|2021-07-12
hCoV-19/South_Africa/NHLS-UCT-GS-D793/2021|EPI_ISL_3506387|2021-07-12
hCoV-19/South_Africa/NHLS-UCT-GS-E182/2021|EPI_ISL_3506388|2021-07-19
hCoV-19/South_Africa/NHLS-UCT-GS-E045/2021|EPI_ISL_3506409|2021-07-15
hCoV-19/South_Africa/NHLS-UCT-LA-Z556/2021|EPI_ISL_3506410|2021-07-14
hCoV-19/South_Africa/NHLS-UCT-LA-Z558/2021|EPI_ISL_3506411|2021-07-14
hCoV-19/South_Africa/NHLS-UCT-GS-D958/2021|EPI_ISL_3506412|2021-07-14
hCoV-19/South_Africa/NHLS-UCT-GS-E170/2021|EPI_ISL_3506413|2021-07-19
hCoV-19/South_Africa/NHLS-UCT-GS-E193/2021|EPI_ISL_3506414|2021-07-22
hCoV-19/South_Africa/NHLS-UCT-LA-Z557/2021|EPI_ISL_3506415|2021-07-14
hCoV-19/South_Africa/NHLS-UCT-LA-Z564/2021|EPI_ISL_3506416|2021-07-21
hCoV-19/South_Africa/NHLS-UCT-LA-Z583/2021|EPI_ISL_3506417|2021-07-28
hCoV-19/South_Africa/NHLS-UCT-LA-Z584/2021|EPI_ISL_3506418|2021-07-21
hCoV-19/South_Africa/NHLS-UCT-GS-E179/2021|EPI_ISL_3506425|2021-07-19
hCoV-19/South_Africa/NHLS-UCT-GS-D629/2021|EPI_ISL_3506471|2021-07-09
hCoV-19/South_Africa/NHLS-UCT-GS-D730/2021|EPI_ISL_3506472|2021-07-12
hCoV-19/South_Africa/NHLS-UCT-GS-D948/2021|EPI_ISL_3506473|2021-07-14
hCoV-19/South_Africa/NHLS-UCT-GS-E012/2021|EPI_ISL_3506474|2021-07-15
hCoV-19/South_Africa/NHLS-UCT-GS-D781/2021|EPI_ISL_3506479|2021-07-13
hCoV-19/South_Africa/NHLS-UCT-GS-E129/2021|EPI_ISL_3506480|2021-07-15
hCoV-19/South_Africa/NHLS-UCT-LA-Z562/2021|EPI_ISL_3506481|2021-07-14
hCoV-19/South_Africa/NHLS-UCT-GS-D909/2021|EPI_ISL_3506484|2021-07-14
hCoV-19/South_Africa/NHLS-UCT-GS-D923/2021|EPI_ISL_3506485|2021-07-14
hCoV-19/South_Africa/NHLS-UCT-GS-E010/2021|EPI_ISL_3506486|2021-07-15
hCoV-19/South_Africa/NHLS-UCT-GS-E106/2021|EPI_ISL_3506487|2021-07-13
hCoV-19/South_Africa/NHLS-UCT-GS-E116/2021|EPI_ISL_3506488|2021-07-12
hCoV-19/South_Africa/NHLS-UCT-LA-Z553/2021|EPI_ISL_3506489|2021-07-14
hCoV-19/South_Africa/NHLS-UCT-LA-Z560/2021|EPI_ISL_3506490|2021-07-14
hCoV-19/South_Africa/NHLS-UCT-GS-D402/2021|EPI_ISL_3506492|2021-07-07
hCoV-19/South_Africa/NHLS-UCT-GS-D705/2021|EPI_ISL_3506493|2021-07-12
hCoV-19/South_Africa/NHLS-UCT-GS-E090/2021|EPI_ISL_3506494|2021-07-16
hCoV-19/South_Africa/NHLS-UCT-GS-E150/2021|EPI_ISL_3506495|2021-07-09
hCoV-19/South_Africa/NHLS-UCT-GS-D598/2021|EPI_ISL_3506504|2021-07-09
hCoV-19/South_Africa/NHLS-UCT-GS-D626/2021|EPI_ISL_3506505|2021-07-09
hCoV-19/South_Africa/NHLS-UCT-GS-D664/2021|EPI_ISL_3506506|2021-07-10
hCoV-19/South_Africa/NHLS-UCT-GS-D737/2021|EPI_ISL_3506507|2021-07-12
hCoV-19/South_Africa/NHLS-UCT-GS-D755/2021|EPI_ISL_3506509|2021-07-12
hCoV-19/South_Africa/NHLS-UCT-GS-D767/2021|EPI_ISL_3506510|2021-07-12
hCoV-19/South_Africa/NHLS-UCT-GS-D779/2021|EPI_ISL_3506511|2021-07-12
hCoV-19/South_Africa/NHLS-UCT-GS-D858/2021|EPI_ISL_3506512|2021-07-13
hCoV-19/South_Africa/NHLS-UCT-GS-D866/2021|EPI_ISL_3506513|2021-07-13
hCoV-19/South_Africa/NHLS-UCT-GS-D876/2021|EPI_ISL_3506514|2021-07-13
hCoV-19/South_Africa/NHLS-UCT-GS-D892/2021|EPI_ISL_3506515|2021-07-14
hCoV-19/South_Africa/NHLS-UCT-GS-D897/2021|EPI_ISL_3506516|2021-07-14
hCoV-19/South_Africa/NHLS-UCT-GS-D911/2021|EPI_ISL_3506517|2021-07-14
hCoV-19/South_Africa/NHLS-UCT-GS-D999/2021|EPI_ISL_3506518|2021-07-15
hCoV-19/South_Africa/NHLS-UCT-GS-E089/2021|EPI_ISL_3506519|2021-07-16
hCoV-19/South_Africa/NHLS-UCT-GS-E168/2021|EPI_ISL_3506520|2021-07-16
hCoV-19/South_Africa/NHLS-UCT-GS-E169/2021|EPI_ISL_3506521|2021-07-19
hCoV-19/South_Africa/NHLS-UCT-GS-E171/2021|EPI_ISL_3506522|2021-07-19
hCoV-19/South_Africa/NHLS-UCT-GS-E174/2021|EPI_ISL_3506523|2021-07-19
hCoV-19/South_Africa/NHLS-UCT-GS-E175/2021|EPI_ISL_3506524|2021-07-19
hCoV-19/South_Africa/NHLS-UCT-GS-E176/2021|EPI_ISL_3506525|2021-07-20
hCoV-19/South_Africa/NHLS-UCT-GS-E177/2021|EPI_ISL_3506526|2021-07-20
hCoV-19/South_Africa/NHLS-UCT-GS-E180/2021|EPI_ISL_3506527|2021-07-20
hCoV-19/South_Africa/NHLS-UCT-GS-E181/2021|EPI_ISL_3506528|2021-07-19
hCoV-19/South_Africa/NHLS-UCT-GS-E183/2021|EPI_ISL_3506529|2021-07-20
hCoV-19/South_Africa/NHLS-UCT-GS-E184/2021|EPI_ISL_3506530|2021-07-20
hCoV-19/South_Africa/NHLS-UCT-GS-E185/2021|EPI_ISL_3506531|2021-07-21
hCoV-19/South_Africa/NHLS-UCT-GS-E186/2021|EPI_ISL_3506532|2021-07-20
hCoV-19/South_Africa/NHLS-UCT-GS-E187/2021|EPI_ISL_3506533|2021-07-21
hCoV-19/South_Africa/NHLS-UCT-GS-E188/2021|EPI_ISL_3506534|2021-07-21
hCoV-19/South_Africa/NHLS-UCT-GS-E189/2021|EPI_ISL_3506535|2021-07-22
hCoV-19/South_Africa/NHLS-UCT-GS-E190/2021|EPI_ISL_3506536|2021-07-22
hCoV-19/South_Africa/NHLS-UCT-GS-E191/2021|EPI_ISL_3506537|2021-07-22
hCoV-19/South_Africa/NHLS-UCT-GS-E192/2021|EPI_ISL_3506538|2021-07-21
hCoV-19/South_Africa/NHLS-UCT-LA-Z552/2021|EPI_ISL_3506539|2021-07-14
hCoV-19/South_Africa/NHLS-UCT-LA-Z561/2021|EPI_ISL_3506540|2021-07-14
hCoV-19/South_Africa/NHLS-UCT-LA-Z563/2021|EPI_ISL_3506541|2021-07-14
hCoV-19/South_Africa/NHLS-UCT-LA-Z565/2021|EPI_ISL_3506542|2021-07-21
hCoV-19/South_Africa/NHLS-UCT-LA-Z566/2021|EPI_ISL_3506543|2021-07-28
hCoV-19/South_Africa/NHLS-UCT-LA-Z567/2021|EPI_ISL_3506544|2021-07-28
hCoV-19/South_Africa/NHLS-UCT-LA-Z570/2021|EPI_ISL_3506545|2021-07-27
hCoV-19/South_Africa/NHLS-UCT-LA-Z571/2021|EPI_ISL_3506546|2021-07-21
hCoV-19/South_Africa/NHLS-UCT-LA-Z572/2021|EPI_ISL_3506547|2021-07-28
hCoV-19/South_Africa/NHLS-UCT-LA-Z574/2021|EPI_ISL_3506548|2021-07-28
hCoV-19/South_Africa/NHLS-UCT-LA-Z576/2021|EPI_ISL_3506549|2021-07-28
hCoV-19/South_Africa/NHLS-UCT-LA-Z577/2021|EPI_ISL_3506550|2021-07-28
hCoV-19/South_Africa/NHLS-UCT-LA-Z578/2021|EPI_ISL_3506551|2021-07-28
hCoV-19/South_Africa/NHLS-UCT-LA-Z579/2021|EPI_ISL_3506552|2021-07-21
hCoV-19/South_Africa/NHLS-UCT-LA-Z580/2021|EPI_ISL_3506553|2021-07-28
hCoV-19/South_Africa/NHLS-UCT-LA-Z581/2021|EPI_ISL_3506554|2021-07-21
hCoV-19/South_Africa/NHLS-UCT-LA-Z555/2021|EPI_ISL_3506560|2021-07-14
hCoV-19/South_Africa/NHLS-UCT-GS-E173/2021|EPI_ISL_3506561|2021-07-19
hCoV-19/South_Africa/NICD-N13152/2021|EPI_ISL_3643812|2021-07-11
hCoV-19/South_Africa/NICD-R11780/2021|EPI_ISL_3643813|2021-08-05
hCoV-19/South_Africa/NICD-N13191/2021|EPI_ISL_3643815|2021-07-20
hCoV-19/South_Africa/NICD-R11967/2021|EPI_ISL_3643816|2021-08-11
hCoV-19/South_Africa/NICD-R10884/2021|EPI_ISL_3643817|2021-07-20
hCoV-19/South_Africa/NICD-N13186/2021|EPI_ISL_3643819|2021-07-12
hCoV-19/South_Africa/NICD-R11964/2021|EPI_ISL_3643820|2021-08-11
hCoV-19/South_Africa/NICD-R12001/2021|EPI_ISL_3643822|2021-08-11
hCoV-19/South_Africa/NICD-N13164/2021|EPI_ISL_3643823|2021-07-04
hCoV-19/South_Africa/NICD-N13309/2021|EPI_ISL_3643824|2021-07-20
hCoV-19/South_Africa/NICD-N13188/2021|EPI_ISL_3643825|2021-07-20
hCoV-19/South_Africa/NICD-N13204/2021|EPI_ISL_3643826|2021-07-15
hCoV-19/South_Africa/NICD-R11692/2021|EPI_ISL_3643827|2021-08-05
hCoV-19/South_Africa/NICD-R11779/2021|EPI_ISL_3643828|2021-08-05
hCoV-19/South_Africa/NICD-N13183/2021|EPI_ISL_3643829|2021-07-06
hCoV-19/South_Africa/NICD-N13221/2021|EPI_ISL_3643831|2021-07-16
hCoV-19/South_Africa/NICD-R11904/2021|EPI_ISL_3643832|2021-08-10
hCoV-19/South_Africa/NICD-N13201/2021|EPI_ISL_3643834|2021-07-12
hCoV-19/South_Africa/NICD-N13163/2021|EPI_ISL_3643835|2021-07-06
hCoV-19/South_Africa/NICD-N13145/2021|EPI_ISL_3643836|2021-07-07
hCoV-19/South_Africa/NICD-N13192/2021|EPI_ISL_3643838|2021-07-19
hCoV-19/South_Africa/NICD-R11800/2021|EPI_ISL_3643839|2021-08-04
hCoV-19/South_Africa/NICD-N13168/2021|EPI_ISL_3643841|2021-07-08
hCoV-19/South_Africa/NICD-N13143/2021|EPI_ISL_3643844|2021-07-14
hCoV-19/South_Africa/NICD-R11956/2021|EPI_ISL_3643845|2021-08-11
hCoV-19/South_Africa/NICD-R11960/2021|EPI_ISL_3643848|2021-08-11
hCoV-19/South_Africa/NICD-R11853/2021|EPI_ISL_3643849|2021-08-06
hCoV-19/South_Africa/NICD-N13155/2021|EPI_ISL_3643851|2021-07-10
hCoV-19/South_Africa/NICD-R11769/2021|EPI_ISL_3643852|2021-08-05
hCoV-19/South_Africa/NICD-N13160/2021|EPI_ISL_3643854|2021-07-09
hCoV-19/South_Africa/NICD-N13210/2021|EPI_ISL_3643855|2021-07-16
hCoV-19/South_Africa/NICD-R11688/2021|EPI_ISL_3643856|2021-08-05
hCoV-19/South_Africa/NICD-R11910/2021|EPI_ISL_3643857|2021-08-10
hCoV-19/South_Africa/NICD-R11803/2021|EPI_ISL_3643858|2021-08-04
hCoV-19/South_Africa/NICD-R11812/2021|EPI_ISL_3643859|2021-08-05
hCoV-19/South_Africa/NICD-R11915/2021|EPI_ISL_3643865|2021-08-10
hCoV-19/South_Africa/NICD-N13310/2021|EPI_ISL_3643866|2021-07-19
hCoV-19/South_Africa/NICD-R11730/2021|EPI_ISL_3643867|2021-08-04
hCoV-19/South_Africa/NICD-R11989/2021|EPI_ISL_3643868|2021-08-12
hCoV-19/South_Africa/NICD-N13313/2021|EPI_ISL_3643869|2021-07-19
hCoV-19/South_Africa/NICD-N13190/2021|EPI_ISL_3643871|2021-07-20
hCoV-19/South_Africa/NICD-N13154/2021|EPI_ISL_3643872|2021-07-08
hCoV-19/South_Africa/NICD-N13315/2021|EPI_ISL_3643873|2021-07-19
hCoV-19/South_Africa/NICD-R11797/2021|EPI_ISL_3643874|2021-08-04
hCoV-19/South_Africa/NICD-N13219/2021|EPI_ISL_3643875|2021-07-15
hCoV-19/South_Africa/NICD-N13206/2021|EPI_ISL_3643879|2021-07-15
hCoV-19/South_Africa/NICD-R11723/2021|EPI_ISL_3643880|2021-08-03
hCoV-19/South_Africa/NICD-R11709/2021|EPI_ISL_3643881|2021-08-04
hCoV-19/South_Africa/NICD-R11991/2021|EPI_ISL_3643882|2021-08-11
hCoV-19/South_Africa/NICD-R11867/2021|EPI_ISL_3643883|2021-08-06
hCoV-19/South_Africa/NICD-N13150/2021|EPI_ISL_3643884|2021-07-07
hCoV-19/South_Africa/NICD-N13193/2021|EPI_ISL_3643886|2021-07-19
hCoV-19/South_Africa/NICD-R11903/2021|EPI_ISL_3643888|2021-08-10
hCoV-19/South_Africa/NICD-R11732/2021|EPI_ISL_3643891|2021-08-04
hCoV-19/South_Africa/NICD-N13196/2021|EPI_ISL_3643892|2021-07-20
hCoV-19/South_Africa/NICD-R11793/2021|EPI_ISL_3643893|2021-08-05
hCoV-19/South_Africa/NICD-R11733/2021|EPI_ISL_3643894|2021-08-03
hCoV-19/South_Africa/NICD-R11719/2021|EPI_ISL_3643895|2021-08-04
hCoV-19/South_Africa/NICD-N13159/2021|EPI_ISL_3643896|2021-07-11
hCoV-19/South_Africa/NICD-N13180/2021|EPI_ISL_3643897|2021-07-10
hCoV-19/South_Africa/NICD-R11726/2021|EPI_ISL_3643902|2021-08-03
hCoV-19/South_Africa/NICD-N13305/2021|EPI_ISL_3643918|2021-07-20
hCoV-19/South_Africa/NICD-N13208/2021|EPI_ISL_3643919|2021-07-15
hCoV-19/South_Africa/NICD-R11782/2021|EPI_ISL_3643920|2021-08-05
hCoV-19/South_Africa/NICD-N13179/2021|EPI_ISL_3643921|2021-07-10
hCoV-19/South_Africa/NICD-R11987/2021|EPI_ISL_3643922|2021-08-11
hCoV-19/South_Africa/NICD-N13641/2021|EPI_ISL_3643923|2021-07-13
hCoV-19/South_Africa/NICD-N13643/2021|EPI_ISL_3643927|2021-07-13
hCoV-19/South_Africa/NICD-N13148/2021|EPI_ISL_3643928|2021-07-09
hCoV-19/South_Africa/NICD-R11972/2021|EPI_ISL_3643930|2021-08-10
hCoV-19/South_Africa/NICD-N13642/2021|EPI_ISL_3643931|2021-07-14
hCoV-19/South_Africa/NICD-N13212/2021|EPI_ISL_3643935|2021-07-15
hCoV-19/South_Africa/NICD-N13141/2021|EPI_ISL_3643936|2021-07-04
hCoV-19/South_Africa/NICD-N13686/2021|EPI_ISL_3643937|2021-07-13
hCoV-19/South_Africa/NICD-N13220/2021|EPI_ISL_3643939|2021-07-15
hCoV-19/South_Africa/NICD-N13146/2021|EPI_ISL_3643941|2021-07-09
hCoV-19/South_Africa/NICD-N13149/2021|EPI_ISL_3643942|2021-07-11
hCoV-19/South_Africa/NICD-N13170/2021|EPI_ISL_3643943|2021-07-09
hCoV-19/South_Africa/NICD-N13177/2021|EPI_ISL_3643944|2021-07-06
hCoV-19/South_Africa/NICD-N13197/2021|EPI_ISL_3643945|2021-07-11
hCoV-19/South_Africa/NICD-N13205/2021|EPI_ISL_3643946|2021-07-15
hCoV-19/South_Africa/NICD-N13217/2021|EPI_ISL_3643947|2021-07-14
hCoV-19/South_Africa/NICD-N13218/2021|EPI_ISL_3643948|2021-07-15
hCoV-19/South_Africa/NICD-N13304/2021|EPI_ISL_3643949|2021-07-20
hCoV-19/South_Africa/NICD-R11816/2021|EPI_ISL_3643952|2021-08-04
hCoV-19/South_Africa/NICD-R11822/2021|EPI_ISL_3643953|2021-08-05
hCoV-19/South_Africa/NICD-R11859/2021|EPI_ISL_3643954|2021-08-06
hCoV-19/South_Africa/NICD-R11864/2021|EPI_ISL_3643955|2021-08-10
[truncated: 604 more rows]

## Sheet: Eta
seqName
hCoV-19/France/IDF-CERBAHC-20210205-S7/2021|EPI_ISL_1009673|2021-01-27
hCoV-19/Cameroon/Yaounde-ECO9/2021|EPI_ISL_1190752|2021-01-27
hCoV-19/Cameroon/Yaounde-ECO20/2021|EPI_ISL_1190757|2021-02-03
hCoV-19/Italy/SIC-CQRC-20A-21010294/2021|EPI_ISL_1311973|2021-03-18
hCoV-19/Italy/SIC-CQRC-20A-21010303/2021|EPI_ISL_1312063|2021-03-18
hCoV-19/Italy/ABR-IZSGC-161257/2021|EPI_ISL_1336083|2021-03-16
hCoV-19/Italy/ABR-IZSGC-161253/2021|EPI_ISL_1336084|2021-03-16
hCoV-19/France/HDF-P357-21092M0664/2021|EPI_ISL_1369232|2021-02
hCoV-19/Spain/PV-HUB-59042602/2021|EPI_ISL_1382117|2021-03-13
hCoV-19/Italy/ABR-IZSGC-161232/2021|EPI_ISL_1403502|2021-03-16
hCoV-19/France/IDF-IPP06548/2021|EPI_ISL_1417209|2021-03-16
hCoV-19/France/PDL-IPP06069/2021|EPI_ISL_1443874|2021-03-16
hCoV-19/Spain/GA-CHUVI-19241170/2021|EPI_ISL_1478842|2021-03-20
hCoV-19/Togo/C6365/2021|EPI_ISL_1508896|2021-02-04
hCoV-19/Togo/C6366/2021|EPI_ISL_1508897|2021-02-04
hCoV-19/Togo/C6153/2021|EPI_ISL_1508957|2021-02-01
hCoV-19/Togo/C6633/2021|EPI_ISL_1508962|2021-02-08
hCoV-19/Togo/TGS8/2021|EPI_ISL_1508988|2021-02-05
hCoV-19/Togo/TGS11/2021|EPI_ISL_1509095|2021-02-14
hCoV-19/Togo/C6698/2021|EPI_ISL_1509096|2021-02-09
hCoV-19/Togo/C6758/2021|EPI_ISL_1509098|2021-02-11
hCoV-19/Togo/TGS16/2021|EPI_ISL_1509099|2021-02-13
hCoV-19/Togo/C6771/2021|EPI_ISL_1509100|2021-02-11
hCoV-19/Togo/C6813/2021|EPI_ISL_1509273|2021-02-11
hCoV-19/Togo/C6815/2021|EPI_ISL_1509638|2021-02-11
hCoV-19/Togo/C6844/2021|EPI_ISL_1524650|2021-02-12
hCoV-19/Togo/C6983/2021|EPI_ISL_1524723|2021-02-15
hCoV-19/Indonesia/KR-NIHRD-WGS01190/2021|EPI_ISL_1534691|2021-01-20
hCoV-19/France/NOR-CERBAHC-20210411-S24/2021|EPI_ISL_1547506|2021-03-30
hCoV-19/Togo/C6634/2021|EPI_ISL_1586902|2021-02-08
hCoV-19/Turkey/CTF_20022021_M019/2021|EPI_ISL_1663589|2021-02-20
hCoV-19/France/HDF-P330-21134M1837/2021|EPI_ISL_1671819|2021-04-01
hCoV-19/France/HDF-P339-21135M0288/2021|EPI_ISL_1671823|2021-03-31
hCoV-19/Italy/SIC-CQRC-21015987/2021|EPI_ISL_1678002|2021-03-01
hCoV-19/Italy/SIC-CQRC-21015988/2021|EPI_ISL_1678003|2021-03-01
hCoV-19/Italy/SIC-CQRC-21016030/2021|EPI_ISL_1678006|2021-03-04
hCoV-19/Italy/SIC-CQRC-21016090/2021|EPI_ISL_1678007|2021-03-06
hCoV-19/Italy/SIC-CQRC-21016091/2021|EPI_ISL_1678008|2021-03-06
hCoV-19/Italy/SIC-CQRC-21016092/2021|EPI_ISL_1678009|2021-03-06
hCoV-19/Italy/SIC-CQRC-21016096/2021|EPI_ISL_1678010|2021-03-08
hCoV-19/Italy/SIC-CQRC-21016128/2021|EPI_ISL_1678014|2021-03-09
hCoV-19/Italy/SIC-CQRC-21016131/2021|EPI_ISL_1678017|2021-03-10
hCoV-19/Italy/SIC-CQRC-21021935/2021|EPI_ISL_1678020|2021-03-12
hCoV-19/Italy/SIC-CQRC-21021948/2021|EPI_ISL_1678021|2021-03-13
hCoV-19/Italy/SIC-CQRC-21022107/2021|EPI_ISL_1678022|2021-03-18
hCoV-19/Italy/SIC-CQRC-21022118/2021|EPI_ISL_1678023|2021-03-19
hCoV-19/Guinea/CERFIG-21294/2021|EPI_ISL_1760625|2021
hCoV-19/Guinea/CERFIG-20479/2021|EPI_ISL_1760635|2021
hCoV-19/Guinea/CERFIG-20478/2021|EPI_ISL_1760637|2021
hCoV-19/Guinea/CERFIG-19956/2021|EPI_ISL_1760646|2021
hCoV-19/Italy/MOL-ISE21040237233/2021|EPI_ISL_1761554|2021-04-25
hCoV-19/Italy/ABR-IZSGC-226367/2021|EPI_ISL_1785083|2021-04-20
hCoV-19/Italy/UMB-IZSGC-233264-1-19/2021|EPI_ISL_1785213|2021-04-20
hCoV-19/Italy/UMB-IZSGC-233264-1-32/2021|EPI_ISL_1785227|2021-04-20
hCoV-19/Togo/C6228/2021|EPI_ISL_1800014|2021-02-03
hCoV-19/Italy/SIC-CQRC-21034048/2021|EPI_ISL_1804970|2021-04-14
hCoV-19/Costa_Rica/INC-0493/2021|EPI_ISL_1827522|2021-03-15
hCoV-19/Spain/CT-IrsiCaixaR014SL1C10/2021|EPI_ISL_1831681|2021-04-16
hCoV-19/Belgium/Aalst-OLVZ-8068408/2021|EPI_ISL_1921894|2021-04-14
hCoV-19/Italy/ABR-IZSGC-248718/2021|EPI_ISL_2001420|2021-04-30
hCoV-19/Italy/UMB-IZSGC-246561/2021|EPI_ISL_2001431|2021-04-20
hCoV-19/Italy/UMB-IZSGC-246561.1.21/2021|EPI_ISL_2001451|2021-04-23
hCoV-19/Italy/UMB-IZSGC-246561.1.22/2021|EPI_ISL_2001452|2021-04-23
hCoV-19/Italy/UMB-IZSGC-246561.1.29/2021|EPI_ISL_2001459|2021-04-21
hCoV-19/Italy/UMB-IZSGC-246561.1.30/2021|EPI_ISL_2001460|2021-04-21
hCoV-19/Spain/HUB-59059174/2021|EPI_ISL_2003981|2021-04-11
hCoV-19/Spain/GA-CHUVI-51590021/2021|EPI_ISL_2086174|2021-04-26
hCoV-19/Italy/SIC-CQRC-21016029/2021|EPI_ISL_2092866|2021-03-04
hCoV-19/Italy/SIC-CQRC-21016066/2021|EPI_ISL_2092867|2021-03-04
hCoV-19/Italy/SIC-CQRC-21016067/2021|EPI_ISL_2092868|2021-03-04
hCoV-19/Italy/SIC-CQRC-21016068/2021|EPI_ISL_2092869|2021-03-04
hCoV-19/Italy/SIC-CQRC-21016076/2021|EPI_ISL_2092870|2021-03-05
hCoV-19/Italy/SIC-CQRC-21016127/2021|EPI_ISL_2092871|2021-03-09
hCoV-19/Italy/SIC-CQRC-21022114/2021|EPI_ISL_2092872|2021-03-19
hCoV-19/France/IDF-CERBAHC-20210408-S8/2021|EPI_ISL_2094436|2021-03-30
hCoV-19/Italy/UMB-IZSGC-259791.1.7/2021|EPI_ISL_2131459|2021-04-28
hCoV-19/Italy/UMB-IZSGC-259791.1.8/2021|EPI_ISL_2131460|2021-04-30
hCoV-19/Italy/UMB-IZSGC-259791.1.10/2021|EPI_ISL_2131462|2021-05-04
hCoV-19/Italy/UMB-IZSGC-259791.1.34/2021|EPI_ISL_2131484|2021-05-04
hCoV-19/Italy/UMB-IZSGC-259791-1-32/2021|EPI_ISL_2137768|2021-05-04
hCoV-19/France/HDF-P321-21172M0894/2021|EPI_ISL_2143400|2021-04-26
hCoV-19/France/HDF-P321-21172M0894/2021|EPI_ISL_2143519|2021-04-26
hCoV-19/Spain/PV-HUB-51590893/2021|EPI_ISL_2151335|2021-04-16
hCoV-19/Philippines/PH-PGC-06260/2021|EPI_ISL_2156201|2021-02-11
hCoV-19/Philippines/PH-PGC-06127/2021|EPI_ISL_2156458|2021-02-10
hCoV-19/Spain/PV-HUB-52238948/2021|EPI_ISL_2164238|2021-04-28
hCoV-19/Spain/PV-HUB-52238949/2021|EPI_ISL_2164421|2021-04-28
hCoV-19/France/BRE-IPP11304/2021|EPI_ISL_2178480|2021-04-27
hCoV-19/France/PDL-IPP11511/2021|EPI_ISL_2188356|2021-04-28
hCoV-19/Niger/IPP10313/2021|EPI_ISL_2188485|2021-04-01
hCoV-19/Spain/PV-HUB-59057581/2021|EPI_ISL_2225610|2021-05-04
hCoV-19/Spain/PV-HUB-59072720/2021|EPI_ISL_2225611|2021-05-08
hCoV-19/Switzerland/NE-PMI-2117-5408/2021|EPI_ISL_2226754|2021-04-30
hCoV-19/Switzerland/NE-PMI-2118-0964/2021|EPI_ISL_2226759|2021-05-03
hCoV-19/Italy/UMB-IZSGC-267459.1.23/2021|EPI_ISL_2235459|2021-05-11
hCoV-19/Italy/ABR-IZSGC-273981/2021|EPI_ISL_2308562|2021-05-18
hCoV-19/Italy/ABR-IZSGC-274143/2021|EPI_ISL_2308563|2021-05-18
hCoV-19/Italy/ABR-IZSGC-274169/2021|EPI_ISL_2308571|2021-05-18
hCoV-19/Italy/ABR-IZSGC-274173/2021|EPI_ISL_2308572|2021-05-18
hCoV-19/Italy/ABR-IZSGC-274189/2021|EPI_ISL_2308573|2021-05-18
hCoV-19/Italy/ABR-IZSGC-274121/2021|EPI_ISL_2308593|2021-05-18
hCoV-19/Italy/ABR-IZSGC-274161/2021|EPI_ISL_2308595|2021-05-18
hCoV-19/Italy/ABR-IZSGC-274182/2021|EPI_ISL_2308596|2021-05-18
hCoV-19/Italy/UMB-IZSGC-275977.1.32/2021|EPI_ISL_2308706|2021-05-12
hCoV-19/France/IDF-CERBAHC-JH7VB-S30/2021|EPI_ISL_2323015|2021-03-30
hCoV-19/France/NAQ-Poitiers_2104_090772/2021|EPI_ISL_2323467|2021-04-09
hCoV-19/Spain/HUD-68212639/2021|EPI_ISL_2332583|2021-04-20
hCoV-19/France/HDF-P107-21193M1466/2021|EPI_ISL_2361529|2021-05-12
hCoV-19/Ghana/NMIMR-TRA-21-33365/2021|EPI_ISL_2361913|2021-02-20
hCoV-19/Ghana/NMIMR-NTRA-21-6383/2021|EPI_ISL_2361921|2021-03-13
hCoV-19/Ghana/NMIMR-NTRA-21-12714/2021|EPI_ISL_2361922|2021-03-06
hCoV-19/Ghana/NMIMR-NTRA-21-13100/2021|EPI_ISL_2361923|2021-03-10
hCoV-19/Ghana/NMIMR-TRA-21-32035/2021|EPI_ISL_2376383|2021-02-18
hCoV-19/Ghana/NMIMR-TRA-21-34506/2021|EPI_ISL_2376385|2021-02-25
hCoV-19/Ghana/NMIMR-NTRA-21-3803/2021|EPI_ISL_2376389|2021-03-10
hCoV-19/France/PACA-CERBAHC-AH3KVTBGXJ-S133/2021|EPI_ISL_2425566|2021-04-12
hCoV-19/France/IDF-CERBAHC-AH3KVTBGXJ-S143/2021|EPI_ISL_2425571|2021-04-12
hCoV-19/France/PACA-CERBAHC-AH3KVTBGXJ-S93/2021|EPI_ISL_2425598|2021-04-12
hCoV-19/France/IDF-CERBAHC-AH3KVTBGXJ-S24/2021|EPI_ISL_2425607|2021-04-12
hCoV-19/Spain/PV-HUG25/2021|EPI_ISL_2467865|2021-05-31
hCoV-19/Italy/ABR-IZSGC-278366/2021|EPI_ISL_2483575|2021-05-21
hCoV-19/Italy/ABR-IZSGC-278253/2021|EPI_ISL_2483576|2021-05-21
hCoV-19/Italy/SIC-CQRC-21051215/2021|EPI_ISL_2502672|2021-05
hCoV-19/Kuwait/JAH3092406/2021|EPI_ISL_2557459|2021-05-30
hCoV-19/France/IDF-CERBAHC-JJ3TG-S3/2021|EPI_ISL_2561989|2021-04-27
hCoV-19/France/NOR-CERBAHC-JJ3TG-S15/2021|EPI_ISL_2562007|2021-04-14
hCoV-19/Italy/UMB-IZSGC-282514.1.8/2021|EPI_ISL_2604147|2021-05-21
hCoV-19/Italy/CAL-AOCatanzaro-06101317/2021|EPI_ISL_2622164|2021-06-10
hCoV-19/Italy/CAL-AOCatanzaro-06101323/2021|EPI_ISL_2622165|2021-06-10
hCoV-19/Italy/CAL-AOCatanzaro-06101334/2021|EPI_ISL_2622166|2021-06-10
hCoV-19/Italy/CAL-AOCatanzaro-06101335/2021|EPI_ISL_2622167|2021-06-10
hCoV-19/Italy/CAL-AOCatanzaro-06101350/2021|EPI_ISL_2622169|2021-06-10
hCoV-19/Italy/CAL-AOCatanzaro-06101372/2021|EPI_ISL_2622171|2021-06-10
hCoV-19/Italy/CAL-AOCatanzaro-06101375/2021|EPI_ISL_2622172|2021-06-10
hCoV-19/Italy/CAL-AOCatanzaro-06101408/2021|EPI_ISL_2622174|2021-06-10
hCoV-19/Italy/CAL-AOCatanzaro-06101417/2021|EPI_ISL_2622175|2021-06-10
hCoV-19/Mali/INSP420/2021|EPI_ISL_2672210|2021-04-04
hCoV-19/Kenya/OSBP-BUS-34690/2021|EPI_ISL_2779290|2021-02-11
hCoV-19/Kenya/NDC-GKP-PR-504/2021|EPI_ISL_2779313|2021-03-09
hCoV-19/Kenya/NDC-GKP-PR-513/2021|EPI_ISL_2779314|2021-03-09
hCoV-19/Kenya/NDC-GKP-PR-549/2021|EPI_ISL_2779315|2021-03-09
hCoV-19/Kenya/NDC-GKP-PR-559/2021|EPI_ISL_2779316|2021-03-09
hCoV-19/Kenya/PRT-MAL-38938/2021|EPI_ISL_2779318|2021-02-16
hCoV-19/Kenya/AFI-ISB-232/2021|EPI_ISL_2779323|2021-03-18
hCoV-19/France/IDF-IPP14605/2021|EPI_ISL_2835754|2021-06-17
hCoV-19/France/IDF-IPP14765/2021|EPI_ISL_2835855|2021-06-04
hCoV-19/France/IDF-CERBAHC-AHF55VBGXJ-S83/2021|EPI_ISL_2885901|2021-06-22
hCoV-19/Italy/CAM-IZSM-RD20501664086/2021|EPI_ISL_2933108|2021-03-31
hCoV-19/Kenya/KDH-463/2021|EPI_ISL_3031386|2021-05-26
hCoV-19/USA/CO-CDPHE-2101246669/2021|EPI_ISL_3089258|2021-06-01
hCoV-19/USA/CO-CDPHE-2101246671/2021|EPI_ISL_3089259|2021-06-01
hCoV-19/USA/CO-CDPHE-2101246672/2021|EPI_ISL_3089260|2021-06-01
hCoV-19/France/IDF-CERBAHC-08216573/2021|EPI_ISL_3535614|2021
hCoV-19/France/IDF-CERBAHC-08217381/2021|EPI_ISL_3535616|2021
hCoV-19/France/OCC-CERBAHC-0737928/2021|EPI_ISL_3631727|2021
hCoV-19/Togo/NMIMR-21-TGS-061/2021|EPI_ISL_3914902|2021-03-01
hCoV-19/Togo/NMIMR-21-TGS-062/2021|EPI_ISL_3914904|2021-03-01
hCoV-19/Togo/NMIMR-21-TGS-068/2021|EPI_ISL_3914907|2021-03-01
hCoV-19/Togo/NMIMR-21-TGS-069/2021|EPI_ISL_3914908|2021-03-04
hCoV-19/Togo/NMIMR-21-TGS-079/2021|EPI_ISL_3914918|2021-03-04
hCoV-19/Togo/NMIMR-21-TGS-080/2021|EPI_ISL_3914919|2021-03-09
hCoV-19/Togo/NMIMR-21-TGS-081/2021|EPI_ISL_3914920|2021-03-09
hCoV-19/Togo/NMIMR-21-TGS-085/2021|EPI_ISL_3914924|2021-03-15
hCoV-19/Togo/NMIMR-21-TGS-086/2021|EPI_ISL_3914925|2021-03-18
hCoV-19/Togo/NMIMR-21-TGS-087/2021|EPI_ISL_3914927|2021-03-18
hCoV-19/Togo/NMIMR-21-TGS-095/2021|EPI_ISL_3914935|2021-03-01
hCoV-19/Togo/NMIMR-21-TGS-098/2021|EPI_ISL_3914939|2021-03-01
hCoV-19/Togo/NMIMR-21-TGS-099/2021|EPI_ISL_3914940|2021-03-01
hCoV-19/Togo/NMIMR-21-TGS-103/2021|EPI_ISL_3914945|2021-03-07
hCoV-19/Togo/NMIMR-21-TGS-105/2021|EPI_ISL_3914947|2021-03-07
hCoV-19/Togo/NMIMR-21-TGS-108/2021|EPI_ISL_3914951|2021-03-07
hCoV-19/Togo/NMIMR-21-TGS-120/2021|EPI_ISL_3914961|2021-04-01
hCoV-19/Togo/NMIMR-21-TGS-122/2021|EPI_ISL_3914962|2021-04-01
hCoV-19/Togo/NMIMR-21-TGS-124/2021|EPI_ISL_3914964|2021-04-07
hCoV-19/Togo/NMIMR-21-TGS-128/2021|EPI_ISL_3914969|2021-04-07
hCoV-19/Togo/NMIMR-21-TGS-129/2021|EPI_ISL_3914970|2021-04-07
hCoV-19/Togo/NMIMR-21-TGS-132/2021|EPI_ISL_3914971|2021-04-12
hCoV-19/Togo/NMIMR-21-TGS-138/2021|EPI_ISL_3914973|2021-04-12
hCoV-19/Togo/NMIMR-21-TGS-139/2021|EPI_ISL_3914974|2021-04-12
hCoV-19/Togo/NMIMR-21-TGS-147/2021|EPI_ISL_3914979|2021-04-26
hCoV-19/Togo/NMIMR-21-TGS-148/2021|EPI_ISL_3914980|2021-04-26
hCoV-19/Togo/NMIMR-21-TGS-157/2021|EPI_ISL_3914983|2021-04-12
hCoV-19/Togo/NMIMR-21-TGS-160/2021|EPI_ISL_3914984|2021-04-22
hCoV-19/Togo/NMIMR-21-TGS-279/2021|EPI_ISL_3915005|2021-06-04
hCoV-19/Togo/NMIMR-21-TGS-305/2021|EPI_ISL_3915029|2021-06-25
hCoV-19/Guinea/CERFIG-19707/2021|EPI_ISL_4205867|2021-03-17
hCoV-19/Guinea/CERFIG-19921/2021|EPI_ISL_4205868|2021-03-19
hCoV-19/Guinea/CERFIG-24679/2021|EPI_ISL_4205869|2021-06-08
hCoV-19/Guinea/CERFIG-25579/2021|EPI_ISL_4205870|2021-07-07

## Sheet: Iota
seqName
hCoV-19/USA/SC-USC-USC5789HA1/2021|EPI_ISL_1164855|2021-02-25
hCoV-19/USA/NY-NYCPHL-003685/2021|EPI_ISL_1200607|2021-02-26
hCoV-19/USA/NY-NYCPHL-003686/2021|EPI_ISL_1200608|2021-02-26
hCoV-19/USA/NY-NYCPHL-003688/2021|EPI_ISL_1200609|2021-02-28
hCoV-19/USA/NY-NYCPHL-003692/2021|EPI_ISL_1200610|2021-02-10
hCoV-19/USA/SC-USC-USC5790HA2/2021|EPI_ISL_1254646|2021-03-03
hCoV-19/USA/NY-NYCPHL-003792/2021|EPI_ISL_1261846|2021-03-05
hCoV-19/USA/NY-NYCPHL-003747/2021|EPI_ISL_1261854|2021-03-02
hCoV-19/USA/OH-21AM-067CO06111/2021|EPI_ISL_1311965|2021-03-09
hCoV-19/USA/NY-NYCPHL-003865/2021|EPI_ISL_1337518|2021-03-09
hCoV-19/USA/NY-NYCPHL-003866/2021|EPI_ISL_1337524|2021-03-09
hCoV-19/USA/NY-NYCPHL-003869/2021|EPI_ISL_1337527|2021-03-10
hCoV-19/USA/NY-NYCPHL-003899/2021|EPI_ISL_1337539|2021-03-13
hCoV-19/France/ARA-700000197378/2021|EPI_ISL_1406656|2021-03-16
hCoV-19/France/ARA-700000189537/2021|EPI_ISL_1406657|2021-03-18
hCoV-19/Mexico/JAL-InDRE_F11515_S844/2021|EPI_ISL_1492456|2021-03-06
hCoV-19/Costa_Rica/HNN-0399/2021|EPI_ISL_1527019|2021-02-22
hCoV-19/USA/OR-MAP000309/2021|EPI_ISL_1531746|2021-03-22
hCoV-19/USA/OR-MAP000315/2021|EPI_ISL_1531750|2021-03-29
hCoV-19/USA/OR-MAP000328/2021|EPI_ISL_1531763|2021-03-29
hCoV-19/USA/OR-MAP000336/2021|EPI_ISL_1531767|2021-03-29
hCoV-19/Mexico/JAL_INER_IMSS_00477/2021|EPI_ISL_1585481|2021-03-09
hCoV-19/Mexico/JAL_INER_IMSS_00564/2021|EPI_ISL_1585563|2021-03-21
hCoV-19/USA/NY-NYCPHL-004120/2021|EPI_ISL_1593756|2021-03-23
hCoV-19/USA/NY-NYCPHL-004121/2021|EPI_ISL_1593757|2021-03-25
hCoV-19/USA/PR-CDC-S185/2021|EPI_ISL_1620598|2021-03-05
hCoV-19/USA/PR-CDC-S189/2021|EPI_ISL_1620599|2021-03-06
hCoV-19/USA/PR-CDC-S190/2021|EPI_ISL_1620600|2021-03-06
hCoV-19/USA/PR-CDC-S193/2021|EPI_ISL_1620601|2021-03-06
hCoV-19/USA/PR-CDC-S194/2021|EPI_ISL_1620602|2021-03-07
hCoV-19/USA/PR-CDC-S199/2021|EPI_ISL_1620603|2021-03-09
hCoV-19/USA/PR-CDC-S207/2021|EPI_ISL_1620604|2021-03-10
hCoV-19/USA/PR-CDC-S176/2021|EPI_ISL_1620605|2021-03-03
hCoV-19/USA/PR-CDC-S187/2021|EPI_ISL_1620606|2021-03-05
hCoV-19/USA/PR-CDC-S218/2021|EPI_ISL_1620607|2021-03-30
hCoV-19/USA/NY-NYCPHL-004300/2021|EPI_ISL_1694722|2021-04-02
hCoV-19/USA/NY-NYCPHL-004304/2021|EPI_ISL_1694726|2021-04-02
hCoV-19/USA/NY-NYCPHL-004426/2021|EPI_ISL_1694770|2021-04-11
hCoV-19/USA/TX-BSWTemple-ILL-R4-0073/2021|EPI_ISL_1733034|2021-04-08
hCoV-19/USA/PR-CDC-S315/2021|EPI_ISL_1760257|2021-02-10
hCoV-19/USA/PR-CDC-S327/2021|EPI_ISL_1760269|2021-03-26
hCoV-19/USA/OR-MAP000339/2021|EPI_ISL_1791477|2021-03-29
hCoV-19/USA/OR-MAP000340/2021|EPI_ISL_1791478|2021-03-29
hCoV-19/USA/OR-MAP000343/2021|EPI_ISL_1791481|2021-04-05
hCoV-19/USA/OR-MAP000362/2021|EPI_ISL_1791497|2021-04-05
hCoV-19/USA/OR-MAP000364/2021|EPI_ISL_1791499|2021-04-05
hCoV-19/USA/OR-MAP000365/2021|EPI_ISL_1791500|2021-04-05
hCoV-19/USA/OR-MAP000368/2021|EPI_ISL_1791503|2021-04-05
hCoV-19/USA/OR-MAP000374/2021|EPI_ISL_1791509|2021-04-12
hCoV-19/USA/OR-MAP000382/2021|EPI_ISL_1791517|2021-04-12
hCoV-19/USA/OR-MAP000384/2021|EPI_ISL_1791519|2021-04-12
hCoV-19/USA/OR-MAP000395/2021|EPI_ISL_1791530|2021-04-12
hCoV-19/USA/OR-MAP000400/2021|EPI_ISL_1791535|2021-04-19
hCoV-19/Spain/MD-14222721/2021|EPI_ISL_1817650|2021-04
hCoV-19/USA/IN-PU-LH000165181/2021|EPI_ISL_1823474|2021-03-19
hCoV-19/USA/IN-PU-LH000161721/2021|EPI_ISL_1823476|2021-03-22
hCoV-19/USA/IN-PU-LH000161725/2021|EPI_ISL_1823478|2021-03-22
hCoV-19/USA/IN-PU-LH000155452/2021|EPI_ISL_1823484|2021-03-25
hCoV-19/USA/IN-PU-LH000161932/2021|EPI_ISL_1823486|2021-03-25
hCoV-19/USA/IN-PU-LH000166544/2021|EPI_ISL_1823487|2021-03-26
hCoV-19/USA/IN-PU-LH000166537/2021|EPI_ISL_1823488|2021-03-26
hCoV-19/USA/IN-PU-LH000166579/2021|EPI_ISL_1823489|2021-03-26
hCoV-19/USA/IN-PU-LH000166616/2021|EPI_ISL_1823494|2021-03-29
hCoV-19/USA/IN-PU-LH000166713/2021|EPI_ISL_1823497|2021-03-30
hCoV-19/USA/IN-PU-LH000166894/2021|EPI_ISL_1823499|2021-03-31
hCoV-19/USA/IN-PU-LH000190893/2021|EPI_ISL_1823504|2021-04-01
hCoV-19/USA/IN-PU-LH000190775/2021|EPI_ISL_1823507|2021-04-01
hCoV-19/USA/IN-PU-LH000176724/2021|EPI_ISL_1823509|2021-03-31
hCoV-19/USA/IN-PU-LH000190836/2021|EPI_ISL_1823510|2021-04-01
hCoV-19/USA/IN-PU-LH000162853/2021|EPI_ISL_1823528|2021-03-29
hCoV-19/USA/IN-PU-LH000189330/2021|EPI_ISL_1823549|2021-04-02
hCoV-19/USA/IN-PU-LH000175511/2021|EPI_ISL_1823558|2021-04-05
hCoV-19/Costa_Rica/INC-0516/2021|EPI_ISL_1827545|2021-03-15
hCoV-19/USA/VA-CAV_VAS3N_00000560_01/2021|EPI_ISL_1856447|2021-03
hCoV-19/USA/VA-CAV_VAS3N_00000630_01/2021|EPI_ISL_1856513|2021-03
hCoV-19/USA/VA-CAV_VAS3N_00000662_01/2021|EPI_ISL_1856541|2021-03
hCoV-19/USA/VA-CAV_VAS3N_00000686_01/2021|EPI_ISL_1856564|2021-03
hCoV-19/USA/VA-CAV_VAS3N_00000687_01/2021|EPI_ISL_1856565|2021-03
hCoV-19/USA/VA-CAV_VAS3N_00000721_01/2021|EPI_ISL_1856597|2021-03
hCoV-19/USA/VA-CAV_VAS3N_00000731_01/2021|EPI_ISL_1856605|2021-03
hCoV-19/USA/VA-CAV_VAS3N_00000752_01/2021|EPI_ISL_1856626|2021-04
hCoV-19/USA/VA-CAV_VAS3N_00000759_01/2021|EPI_ISL_1856633|2021-04
hCoV-19/USA/VA-CAV_VAS3N_00000886_01/2021|EPI_ISL_1856749|2021-04
hCoV-19/USA/VA-CAV_VAS3N_00000887_01/2021|EPI_ISL_1856750|2021-04
hCoV-19/USA/VA-CAV_VAS3N_00000899_01/2021|EPI_ISL_1856762|2021-04
hCoV-19/USA/VA-CAV_VAS3N_00000910_01/2021|EPI_ISL_1856773|2021-04
hCoV-19/USA/VA-CAV_VAS3N_00000919_01/2021|EPI_ISL_1856782|2021-04
hCoV-19/USA/VA-CAV_VAS3N_00000940_01/2021|EPI_ISL_1856803|2021-04
hCoV-19/USA/VA-CAV_VAS3N_00000953_01/2021|EPI_ISL_1856816|2021-04
hCoV-19/USA/VA-CAV_VAS3N_00000958_01/2021|EPI_ISL_1856821|2021-03
hCoV-19/USA/VA-CAV_VAS3N_00000967_01/2021|EPI_ISL_1856830|2021-04
hCoV-19/USA/VA-CAV_VAS3N_00000981_01/2021|EPI_ISL_1856842|2021-04
hCoV-19/USA/VA-CAV_VAS3N_00001041_01/2021|EPI_ISL_1856881|2021-04
hCoV-19/Mexico/PUE-InDRE_FB13094_S1679/2021|EPI_ISL_1857241|2021-04-07
hCoV-19/USA/OH-OSU-21AM-112CO03267/2021|EPI_ISL_1911094|2021-04-22
hCoV-19/USA/OH-OSU-21AM-113CO03859/2021|EPI_ISL_1911098|2021-04-23
hCoV-19/USA/OH-21AM-102CO02180/2021|EPI_ISL_2006932|2021-04-12
hCoV-19/USA/OH-21AM-102CO02705/2021|EPI_ISL_2006937|2021-04-12
hCoV-19/USA/OH-21AM-103CO00400/2021|EPI_ISL_2006944|2021-04-13
hCoV-19/USA/OH-21AM-107CO00762/2021|EPI_ISL_2006999|2021-04-17
hCoV-19/USA/OR-MAP000412/2021|EPI_ISL_2007830|2021-04-19
hCoV-19/USA/OR-MAP000421/2021|EPI_ISL_2007831|2021-04-19
hCoV-19/USA/OR-MAP000422/2021|EPI_ISL_2007832|2021-04-19
hCoV-19/USA/OR-MAP000432/2021|EPI_ISL_2007833|2021-04-26
hCoV-19/USA/NY-1068/2021|EPI_ISL_2009167|2021-04-01
hCoV-19/USA/NY-1082/2021|EPI_ISL_2009168|2021-04-01
hCoV-19/USA/NY-1085/2021|EPI_ISL_2009169|2021-04-03
hCoV-19/USA/LA-BIE-BP110/2021|EPI_ISL_2081192|2021-04-04
hCoV-19/USA/TX-BSWTemple-ILL-R8-0055/2021|EPI_ISL_2083060|2021-05-03
hCoV-19/USA/NY-NYCPHL-004641/2021|EPI_ISL_2151406|2021-04-27
hCoV-19/USA/OH-21AM-093CO00200/2021|EPI_ISL_2153777|2021-04-03
hCoV-19/USA/NY-NYCPHL-004701/2021|EPI_ISL_2179190|2021-05-08
hCoV-19/USA/TX-BSWTemple-ILL-R9-0031/2021|EPI_ISL_2193255|2021-05-06
hCoV-19/USA/TX-BSWTemple-ILL-R9-0045/2021|EPI_ISL_2193266|2021-05-08
hCoV-19/USA/OH-21AM-084CO00994/2021|EPI_ISL_2200138|2021-03-25
hCoV-19/USA/CA-SEARCH-100217/2021|EPI_ISL_2231205|2021-04-20
hCoV-19/USA/CA-SEARCH-100646/2021|EPI_ISL_2231206|2021-04-30
hCoV-19/Spain/GA-CHUVI-33953634/2021|EPI_ISL_2285110|2021-05-04
hCoV-19/Spain/GA-CHUVI-33966152/2021|EPI_ISL_2285122|2021-05-08
hCoV-19/Spain/GA-CHUVI-19333282/2021|EPI_ISL_2285146|2021-05-18
hCoV-19/Spain/GA-CHUVI-19333284/2021|EPI_ISL_2285147|2021-05-18
hCoV-19/Mexico/JAL-InDRE_FB13969_S2041/2021|EPI_ISL_2296109|2021-04-22
hCoV-19/USA/OR-MAP000456/2021|EPI_ISL_2304025|2021-05-04
hCoV-19/USA/OR-MAP000467/2021|EPI_ISL_2304026|2021-05-07
hCoV-19/USA/OR-MAP000468/2021|EPI_ISL_2304027|2021-05-08
hCoV-19/USA/OR-MAP000478/2021|EPI_ISL_2304028|2021-05-11
hCoV-19/Austria/CeMM9203/2021|EPI_ISL_2382045|2021-04-22
hCoV-19/USA/OH-21AM-082CO03747/2021|EPI_ISL_2382790|2021-03-23
hCoV-19/USA/OH-21AM-083CO00495/2021|EPI_ISL_2382799|2021-03-24
hCoV-19/Mexico/JAL_IBT_IMSS_1356/2021|EPI_ISL_2391544|2021-04-07
hCoV-19/USA/NY-NYCPHL-004679/2021|EPI_ISL_2400428|2021-05-04
hCoV-19/USA/NY-WMC2021-3/2021|EPI_ISL_2400443|2021-05-04
hCoV-19/USA/NY-WMC2021-9/2021|EPI_ISL_2400448|2021-05-11
hCoV-19/USA/NY-WMC2021-15/2021|EPI_ISL_2400450|2021-04-10
hCoV-19/USA/NY-WMC2021-16/2021|EPI_ISL_2400451|2021-04-11
hCoV-19/USA/NY-WMC2021-24/2021|EPI_ISL_2400455|2021-04-19
hCoV-19/USA/NY-WMC2021-29/2021|EPI_ISL_2400459|2021-04-24
hCoV-19/Mexico/JAL_LANGEBIO_IMSS_0757/2021|EPI_ISL_2402168|2021-04-28
hCoV-19/Mexico/JAL_LANGEBIO_IMSS_0758/2021|EPI_ISL_2402169|2021-04-28
hCoV-19/Ecuador/UEES-HLV-48/2021|EPI_ISL_2405151|2021-05-26
hCoV-19/Ecuador/UEES-HLV-20/2021|EPI_ISL_2405156|2021-05-26
hCoV-19/Ecuador/UEES-HLV-18/2021|EPI_ISL_2405166|2021-05-26
hCoV-19/USA/CA-SEARCH-101407/2021|EPI_ISL_2422819|2021-05-09
hCoV-19/USA/CA-SEARCH-101661/2021|EPI_ISL_2423014|2021-05-02
hCoV-19/USA/PR-CDC-S442/2021|EPI_ISL_2426892|2021-04-07
hCoV-19/USA/PR-CDC-S422/2021|EPI_ISL_2426893|2021-04-14
hCoV-19/USA/PR-CDC-S428/2021|EPI_ISL_2426894|2021-04-14
hCoV-19/USA/PR-CDC-S439/2021|EPI_ISL_2426895|2021-04-20
hCoV-19/USA/PR-CDC-S440/2021|EPI_ISL_2426896|2021-04-07
hCoV-19/USA/PR-CDC-S447/2021|EPI_ISL_2426897|2021-04-08
hCoV-19/USA/TX-BSWTemple-ILL-R10-0032/2021|EPI_ISL_2443490|2021-05-17
hCoV-19/USA/TX-BSWTemple-ILL-R10-0070/2021|EPI_ISL_2443519|2021-05-21
hCoV-19/Mexico/NLE_INER_IMSS_1033/2021|EPI_ISL_2490427|2021-05-04
hCoV-19/Mexico/GUA-InDRE_FB16210_S2580/2021|EPI_ISL_2492478|2021-05-14
hCoV-19/Canada/MB-NML-86755/2021|EPI_ISL_2495599|2021-05-20
hCoV-19/Canada/MB-NML-86757/2021|EPI_ISL_2495600|2021-05-20
hCoV-19/Canada/MB-NML-70495/2021|EPI_ISL_2495667|2021-04-21
hCoV-19/Canada/MB-NML-70494/2021|EPI_ISL_2495668|2021-04-21
hCoV-19/Canada/MB-NML-60271/2021|EPI_ISL_2495669|2021-04-21
hCoV-19/Canada/MB-NML-70491/2021|EPI_ISL_2495670|2021-04-26
hCoV-19/Canada/MB-NML-70490/2021|EPI_ISL_2495671|2021-04-28
hCoV-19/Canada/MB-NML-70489/2021|EPI_ISL_2495672|2021-04-28
hCoV-19/Canada/MB-NML-70510/2021|EPI_ISL_2495673|2021-04-28
hCoV-19/Canada/MB-NML-70544/2021|EPI_ISL_2495674|2021-04-29
hCoV-19/Canada/MB-NML-70508/2021|EPI_ISL_2495675|2021-04-29
hCoV-19/Canada/MB-NML-70509/2021|EPI_ISL_2495676|2021-04-29
hCoV-19/Canada/MB-NML-70481/2021|EPI_ISL_2495677|2021-04-30
hCoV-19/Canada/MB-NML-70549/2021|EPI_ISL_2495678|2021-05-03
hCoV-19/Canada/MB-NML-70527/2021|EPI_ISL_2495679|2021-05-03
hCoV-19/Canada/MB-NML-70513/2021|EPI_ISL_2495680|2021-05-03
hCoV-19/Canada/MB-NML-70530/2021|EPI_ISL_2495681|2021-05-03
hCoV-19/Canada/MB-NML-70542/2021|EPI_ISL_2495682|2021-04-30
hCoV-19/Canada/MB-NML-85422/2021|EPI_ISL_2495683|2021-05-10
hCoV-19/Canada/MB-NML-85423/2021|EPI_ISL_2495684|2021-05-10
hCoV-19/Canada/MB-NML-85424/2021|EPI_ISL_2495685|2021-05-10
hCoV-19/Canada/MB-NML-85425/2021|EPI_ISL_2495686|2021-05-10
hCoV-19/Canada/MB-NML-85426/2021|EPI_ISL_2495687|2021-05-10
hCoV-19/Canada/MB-NML-85427/2021|EPI_ISL_2495688|2021-05-11
hCoV-19/Canada/MB-NML-85429/2021|EPI_ISL_2495689|2021-05-11
hCoV-19/Canada/MB-NML-85433/2021|EPI_ISL_2495690|2021-05-12
hCoV-19/Canada/MB-NML-85435/2021|EPI_ISL_2495691|2021-05-12
hCoV-19/Canada/MB-NML-85415/2021|EPI_ISL_2495692|2021-05-17
hCoV-19/Canada/MB-NML-86732/2021|EPI_ISL_2495693|2021-05-17
hCoV-19/Canada/MB-NML-86733/2021|EPI_ISL_2495694|2021-05-17
hCoV-19/Canada/MB-NML-86740/2021|EPI_ISL_2495695|2021-05-18
hCoV-19/Canada/MB-NML-86754/2021|EPI_ISL_2495696|2021-05-19
hCoV-19/Canada/MB-NML-86776/2021|EPI_ISL_2495697|2021-05-19
hCoV-19/Canada/MB-NML-86773/2021|EPI_ISL_2495698|2021-05-19
hCoV-19/Canada/MB-NML-86745/2021|EPI_ISL_2495699|2021-05-19
hCoV-19/Canada/MB-NML-86746/2021|EPI_ISL_2495700|2021-05-19
hCoV-19/Canada/MB-NML-86749/2021|EPI_ISL_2495701|2021-05-19
hCoV-19/Canada/MB-NML-86769/2021|EPI_ISL_2495702|2021-05-20
hCoV-19/Canada/MB-NML-86767/2021|EPI_ISL_2495703|2021-05-20
hCoV-19/Canada/MB-NML-86785/2021|EPI_ISL_2495704|2021-05-20
hCoV-19/Canada/MB-NML-86799/2021|EPI_ISL_2495705|2021-05-21
hCoV-19/Canada/MB-NML-86802/2021|EPI_ISL_2495706|2021-05-21
hCoV-19/Canada/MB-NML-86805/2021|EPI_ISL_2495707|2021-05-22
hCoV-19/Canada/MB-NML-86809/2021|EPI_ISL_2495708|2021-05-22
hCoV-19/Canada/MB-NML-86738/2021|EPI_ISL_2495709|2021-05-20
hCoV-19/Canada/MB-NML-86783/2021|EPI_ISL_2495710|2021-05-22
hCoV-19/Canada/MB-NML-86815/2021|EPI_ISL_2495711|2021-05-22
hCoV-19/Canada/MB-NML-86743/2021|EPI_ISL_2495712|2021-05-23
hCoV-19/Spain/GA-CHUVI-19319654/2021|EPI_ISL_2501363|2021-05-10
hCoV-19/Spain/GA-CHUVI-33984589/2021|EPI_ISL_2501375|2021-05-16
hCoV-19/Spain/GA-CHUVI-33994353/2021|EPI_ISL_2501376|2021-05-21
hCoV-19/Spain/GA-CHUVI-34001560/2021|EPI_ISL_2501377|2021-05-25
hCoV-19/Spain/GA-CHUVI-19346736/2021|EPI_ISL_2501378|2021-05-27
hCoV-19/Costa_Rica/INC-0657/2021|EPI_ISL_2502753|2021-05-21
hCoV-19/Mexico/CHH-InDRE_FB14899_S2798/2021|EPI_ISL_2545707|2021-05-03
hCoV-19/Mexico/CHH-InDRE_FB16253_S2799/2021|EPI_ISL_2545708|2021-05-18
hCoV-19/Dominican_Republic/UNIBE004/2021|EPI_ISL_2601037|2021-06-10
hCoV-19/USA/TX-BSWTemple-ILL-R11-0020/2021|EPI_ISL_2626784|2021-05-24
hCoV-19/USA/OR-MAP000500/2021|EPI_ISL_2650518|2021-05-10
hCoV-19/USA/OR-MAP000503/2021|EPI_ISL_2650521|2021-05-31
hCoV-19/Mexico/JAL-LANGEBIO_IMSS_1038/2021|EPI_ISL_2671584|2021-05-28
hCoV-19/Mexico/NLE_IBT_IMSS_1425/2021|EPI_ISL_2681110|2021-06-01
hCoV-19/Mexico/SLP_IBT_IMSS_1493/2021|EPI_ISL_2681221|2021-06-01
hCoV-19/USA/PR-CDC-S454/2021|EPI_ISL_2688262|2021-04-20
hCoV-19/USA/PR-CDC-S479/2021|EPI_ISL_2688287|2021-04-14
hCoV-19/USA/PR-CDC-S480/2021|EPI_ISL_2688288|2021-04-09
hCoV-19/USA/PR-CDC-S505/2021|EPI_ISL_2688313|2021-05-21
hCoV-19/USA/PR-CDC-S506/2021|EPI_ISL_2688314|2021-05-21
hCoV-19/USA/NY-COV-950/2021|EPI_ISL_2690312|2021-04-01
hCoV-19/USA/NY-COV-1349/2021|EPI_ISL_2690321|2021-04-19
hCoV-19/USA/NY-COV-270/2021|EPI_ISL_2690662|2021-02-23
hCoV-19/USA/NY-COV-1039/2021|EPI_ISL_2690670|2021-03-29
hCoV-19/USA/NY-COV-1037/2021|EPI_ISL_2690671|2021-03-30
hCoV-19/USA/NY-COV-1242/2021|EPI_ISL_2690683|2021-04-08
hCoV-19/USA/NY-COV-1706/2021|EPI_ISL_2690698|2021-05-12
hCoV-19/USA/NY-COV-377/2021|EPI_ISL_2691022|2021-01-30
hCoV-19/USA/NY-COV-449/2021|EPI_ISL_2691026|2021-02-04
hCoV-19/USA/NY-COV-519/2021|EPI_ISL_2691035|2021-02-08
hCoV-19/USA/NY-COV-571/2021|EPI_ISL_2691042|2021-02-15
hCoV-19/USA/NY-COV-810/2021|EPI_ISL_2691049|2021-02-17
hCoV-19/USA/NY-COV-820/2021|EPI_ISL_2691052|2021-02-17
hCoV-19/USA/NY-COV-346/2021|EPI_ISL_2691057|2021-03-01
hCoV-19/USA/NY-COV-494/2021|EPI_ISL_2691061|2021-03-06
hCoV-19/USA/NY-COV-946/2021|EPI_ISL_2691066|2021-03-12
hCoV-19/USA/NY-COV-750/2021|EPI_ISL_2691077|2021-03-22
hCoV-19/Mexico/BCN-InDRE_FB17162_S3140/2021|EPI_ISL_2709687|2021-06-04
hCoV-19/USA/LA-BIE-LSUH000697/2021|EPI_ISL_2710018|2021-05-15
hCoV-19/Mexico/TAB-InDRE_FB17651_S3437/2021|EPI_ISL_2736837|2021-06-11
hCoV-19/USA/CO-CDPHE-2101246732/2021|EPI_ISL_2790673|2021-06-03
hCoV-19/Mexico/TAB-InDRE_FB17652_S3438/2021|EPI_ISL_2800925|2021-06-11
hCoV-19/Mexico/GUA-InDRE_FB16461_S3436/2021|EPI_ISL_2800943|2021-05-24
hCoV-19/Mexico/GUA-IBT_IMSS_1839/2021|EPI_ISL_2801713|2021-06-01
hCoV-19/Mexico/JAL-IBT_IMSS_1866/2021|EPI_ISL_2801735|2021-06-04
hCoV-19/USA/LA-BIE-LSUH000942/2021|EPI_ISL_2834740|2021-06-08
hCoV-19/Mexico/QUE-InDRE_FB17979_S3903/2021|EPI_ISL_2835089|2021-06-16
hCoV-19/Italy/LIG-175782144/2021|EPI_ISL_2840614|2021-05-01
hCoV-19/USA/NY-NYCPHL-002169/2020|EPI_ISL_857056|2020-12-29
hCoV-19/USA/NY-NYCPHL-002520/2021|EPI_ISL_883344|2021-01-16
hCoV-19/USA/NY-NYCPHL-002521/2021|EPI_ISL_883345|2021-01-17
hCoV-19/USA/NY-NYCPHL-002784/2021|EPI_ISL_937246|2021-01-22
hCoV-19/USA/NY-NYCPHL-002785/2021|EPI_ISL_937247|2021-01-23
hCoV-19/USA/NY-NYCPHL-002793/2021|EPI_ISL_937255|2021-01-25
hCoV-19/Italy/LIG-175782174/2021|EPI_ISL_2840615|2021-05-01
hCoV-19/Italy/LIG-186753434/2021|EPI_ISL_2840627|2021-06-18
hCoV-19/Italy/LIG-186978194/2021|EPI_ISL_2840629|2021-06-21
hCoV-19/Italy/LIG-186978192/2021|EPI_ISL_2840630|2021-06-21
hCoV-19/Mexico/MEX-InDRE_FD77549_S4171/2021|EPI_ISL_2920742|2021-06-23
hCoV-19/Mexico/TAB-InDRE_FB18387_S4175/2021|EPI_ISL_2920746|2021-06-23
hCoV-19/cat/USA/NJ-21-007630-001/2021|EPI_ISL_2930559|2021-03-06
hCoV-19/dog/USA/CT-21-007025-001/2021|EPI_ISL_2930560|2021-03-03
hCoV-19/Mexico/JAL-LANGEBIO_IMSS_1256/2021|EPI_ISL_2942415|2021-06-14
hCoV-19/Mexico/JAL-LANGEBIO_IMSS_1319/2021|EPI_ISL_2942466|2021-06-25
hCoV-19/dog/USA/FL-21-002342-001/2021|EPI_ISL_2958983|2021-01-15
hCoV-19/Spain/GA-CHUVI-19333253/2021|EPI_ISL_2967806|2021-05-19
hCoV-19/Spain/GA-CHUVI-19333297/2021|EPI_ISL_2967807|2021-05-18
hCoV-19/USA/VA-CAV_VAS3N_00000630_02/2021|EPI_ISL_3024962|2021-03
hCoV-19/USA/VA-CAV_VAS3N_00000662_02/2021|EPI_ISL_3024991|2021-03
hCoV-19/USA/VA-CAV_VAS3N_00000686_02/2021|EPI_ISL_3025015|2021-03
hCoV-19/USA/VA-CAV_VAS3N_00000969_02/2021|EPI_ISL_3025020|2021-03
hCoV-19/USA/VA-CAV_VAS3N_00000981_02/2021|EPI_ISL_3025030|2021-04
hCoV-19/USA/VA-CAV_VAS3N_00001017_02/2021|EPI_ISL_3025060|2021-04
hCoV-19/USA/VA-CAV_VAS3N_00001041_02/2021|EPI_ISL_3025079|2021-04
hCoV-19/USA/VA-CAV_VAS3N_00001063_01/2021|EPI_ISL_3025098|2021-04
hCoV-19/USA/VA-CAV_VAS3N_00001144_01/2021|EPI_ISL_3025176|2021-04
hCoV-19/USA/VA-CAV_VAS3N_00001247_01/2021|EPI_ISL_3025269|2021-05
hCoV-19/USA/VA-CAV_VAS3N_00001252_01/2021|EPI_ISL_3025274|2021-06
hCoV-19/USA/VA-CAV_VAS3N_00001253_01/2021|EPI_ISL_3025275|2021-06
hCoV-19/USA/VA-CAV_VAS3N_00001260_01/2021|EPI_ISL_3025282|2021-06
hCoV-19/USA/NJ-PHEL-V21002754/2021|EPI_ISL_3025461|2021-04-27
hCoV-19/Mexico/TAB-InDRE_FB19074_S4632/2021|EPI_ISL_3033462|2021-06-28
hCoV-19/USA/NY-WMC2021-60/2021|EPI_ISL_3046588|2021-04-18
hCoV-19/USA/NY-WMC2021-77/2021|EPI_ISL_3046598|2021-04-11
hCoV-19/USA/NY-WMC2021-79/2021|EPI_ISL_3046599|2021-04-11
hCoV-19/USA/NY-WMC2021-85/2021|EPI_ISL_3046602|2021-04-10
hCoV-19/USA/NY-WMC2021-91/2021|EPI_ISL_3046607|2021-04-08
hCoV-19/USA/TN-SPHL-0001/2021|EPI_ISL_3047316|2021
hCoV-19/USA/TN-SPHL-0102/2021|EPI_ISL_3048841|2021
hCoV-19/USA/TN-SPHL-0145/2021|EPI_ISL_3048862|2021
hCoV-19/USA/TN-SPHL-0146/2021|EPI_ISL_3048863|2021
hCoV-19/USA/NY-WMC2021-78/2021|EPI_ISL_3060290|2021-04-11
hCoV-19/USA/NY-WMC2021-73/2021|EPI_ISL_3060294|2021-04-13
hCoV-19/USA/NY-WMC2021-70/2021|EPI_ISL_3060295|2021-04-13
hCoV-19/Ecuador/UEES-HLV-1014/2021|EPI_ISL_3088339|2021-06-30
hCoV-19/USA/CO-CDPHE-2101239058/2021|EPI_ISL_3089257|2021-05-31
hCoV-19/USA/CO-CDPHE-2101246677/2021|EPI_ISL_3089261|2021-06-01
hCoV-19/USA/CO-CDPHE-2101253533/2021|EPI_ISL_3089265|2021-06-02
hCoV-19/USA/NJ-PHEL-V21003446/2021|EPI_ISL_3129988|2021-07-07
hCoV-19/USA/NJ-PHEL-V21003763/2021|EPI_ISL_3130036|2021-04-25
hCoV-19/USA/NJ-PHEL-V21003855/2021|EPI_ISL_3151683|2021-07-01
hCoV-19/USA/TN-SPHL-0278/2021|EPI_ISL_3153320|2021-02-09
hCoV-19/Mexico/ROO-INER_IMSS_1330/2021|EPI_ISL_3155341|2021-05-01
hCoV-19/USA/MT-BHDH-317/2021|EPI_ISL_3231877|2021-03-17
hCoV-19/USA/NJ-PHEL-V21004539/2021|EPI_ISL_3232165|2021-04-14
hCoV-19/USA/NJ-PHEL-V21004550/2021|EPI_ISL_3232222|2021-04-12
hCoV-19/USA/NJ-PHEL-V21004551/2021|EPI_ISL_3232223|2021-04-10
hCoV-19/Costa_Rica/INC-0853/2021|EPI_ISL_3298341|2021-07-12
hCoV-19/USA/MA-UMASSMED-P026C03/2021|EPI_ISL_3410280|2021-05-17
hCoV-19/Costa_Rica/INC-0889/2021|EPI_ISL_3464516|2021-07-16
hCoV-19/USA/NY-MSHSPSP-PV24850/2020|EPI_ISL_3690642|2020-12-17
hCoV-19/USA/PR-CDC-S546/2021|EPI_ISL_3718734|2021-06-15
hCoV-19/Mexico/TAB-InDRE_FB23447_S5556/2021|EPI_ISL_3768914|2021-07-21

## Sheet: Kappa
seqName
hCoV-19/India/MH-NEERI-NGP-26041/2020|EPI_ISL_1360304|2020-12-05
hCoV-19/India/MH-NEERI-NGP-26336/2020|EPI_ISL_1360306|2020-12-07
hCoV-19/India/MH-NEERI-NGP-28141/2020|EPI_ISL_1360316|2020-12-17
hCoV-19/India/MH-NEERI-NGP-28251/2020|EPI_ISL_1360317|2020-12-18
hCoV-19/India/MH-NEERI-NGP-28440/2020|EPI_ISL_1360318|2020-12-19
hCoV-19/India/MH-NEERI-NGP-29787/2021|EPI_ISL_1360328|2021-01-05
hCoV-19/India/MH-NEERI-NGP-29989/2021|EPI_ISL_1360329|2021-01-06
hCoV-19/India/MH-NEERI-NGP-30174/2021|EPI_ISL_1360330|2021-01-07
hCoV-19/India/MH-NEERI-NGP-31246/2021|EPI_ISL_1360338|2021-01-15
hCoV-19/India/MH-NEERI-NGP-31713/2021|EPI_ISL_1360342|2021-01-19
hCoV-19/India/MH-NEERI-NGP-32956/2021|EPI_ISL_1360352|2021-01-30
hCoV-19/India/MH-NEERI-NGP-34282/2021|EPI_ISL_1360359|2021-02-08
hCoV-19/India/MH-NEERI-NGP-34605/2021|EPI_ISL_1360361|2021-02-10
hCoV-19/India/MH-NEERI-NGP-34972/2021|EPI_ISL_1360364|2021-02-13
hCoV-19/India/MH-NEERI-NGP-36241/2021|EPI_ISL_1360370|2021-02-19
hCoV-19/India/MH-NEERI-NGP-36444/2021|EPI_ISL_1360371|2021-02-20
hCoV-19/India/MH-NEERI-NGP-37270/2021|EPI_ISL_1360375|2021-02-24
hCoV-19/India/MH-NEERI-NGP-39017/2021|EPI_ISL_1360382|2021-03-03
hCoV-19/India/MH-NEERI-NGP-40003/2021|EPI_ISL_1360387|2021-03-08
hCoV-19/Guadeloupe/IPP06228/2021|EPI_ISL_1416967|2021-03-10
hCoV-19/Guadeloupe/IPP06229/2021|EPI_ISL_1416968|2021-03-10
hCoV-19/India/MH-NEERI-NGP-40449/2021|EPI_ISL_1547802|2021-03-10
hCoV-19/India/MH-NEERI-NGP-40739/2021|EPI_ISL_1547803|2021-03-11
hCoV-19/India/MH-NEERI-NGP-41290/2021|EPI_ISL_1547805|2021-03-13
hCoV-19/Belgium/MBLG36792/2021|EPI_ISL_1599177|2021-03-25
hCoV-19/India/GJ-GBRC540a/2021|EPI_ISL_1677768|2021-04-01
hCoV-19/Greece/181/2021|EPI_ISL_1716737|2021-04-06
hCoV-19/Singapore/590nan/2021|EPI_ISL_1749436|2021-04-16
hCoV-19/Malaysia/IMR_WC185230/2021|EPI_ISL_1787254|2021-04-10
hCoV-19/USA/TX-TCH-TCMC0421021/2021|EPI_ISL_1792927|2021-04-15
hCoV-19/Hong_Kong/HKPU-11591/2021|EPI_ISL_1797619|2021-04-12
hCoV-19/Hong_Kong/HKPU-11618/2021|EPI_ISL_1797620|2021-04-15
hCoV-19/Hong_Kong/HKPU-11677/2021|EPI_ISL_1797622|2021-04-18
hCoV-19/Hong_Kong/HKPU-11676/2021|EPI_ISL_1797623|2021-04-18
hCoV-19/Hong_Kong/HKPU-11669/2021|EPI_ISL_1797624|2021-04-18
hCoV-19/Hong_Kong/HKPU-11674/2021|EPI_ISL_1797625|2021-04-18
hCoV-19/Mexico/SLP_IBT_IMSS_1089/2021|EPI_ISL_1811433|2021-04-05
hCoV-19/France/PAC-LBM-ALPHABIO/20210504|EPI_ISL_1857488|2021-05-04
hCoV-19/India/MH-NEERI-NGP-42906/2021|EPI_ISL_1916421|2021-03-18
hCoV-19/India/MH-NEERI-NGP-39577/2021|EPI_ISL_1916430|2021-03-05
hCoV-19/India/MH-NEERI-NGP-39696/2021|EPI_ISL_1916440|2021-03-06
hCoV-19/India/MH-NEERI-NGP-40783/2021|EPI_ISL_1916441|2021-03-11
hCoV-19/India/MH-NEERI-NGP-44609/2021|EPI_ISL_1916457|2021-03-24
hCoV-19/India/MH-NEERI-NGP-38388/2021|EPI_ISL_1916462|2021-02-28
hCoV-19/India/MH-NEERI-NGP-39883/2021|EPI_ISL_1916473|2021-03-07
hCoV-19/India/MH-NEERI-NGP-41285/2021|EPI_ISL_1916474|2021-03-13
hCoV-19/India/MH-NEERI-NGP-43686/2021|EPI_ISL_1916477|2021-03-21
hCoV-19/India/MH-NEERI-NGP-44807/2021|EPI_ISL_1916479|2021-03-25
hCoV-19/India/MH-NEERI-NGP-43839/2021|EPI_ISL_1916488|2021-03-22
hCoV-19/India/GJ-GBRC565/2021|EPI_ISL_2001123|2021-03-12
hCoV-19/India/GJ-GBRC566/2021|EPI_ISL_2001124|2021-03-16
hCoV-19/India/GJ-GBRC567a/2021|EPI_ISL_2001125|2021-03-17
hCoV-19/India/GJ-GBRC567b/2021|EPI_ISL_2001126|2021-03-17
hCoV-19/India/GJ-GBRC570a/2021|EPI_ISL_2001130|2021-03-21
hCoV-19/India/GJ-GBRC570b/2021|EPI_ISL_2001131|2021-03-21
hCoV-19/India/GJ-GBRC573a/2021|EPI_ISL_2001135|2021-03-22
hCoV-19/India/GJ-GBRC574a/2021|EPI_ISL_2001137|2021-03-22
hCoV-19/India/GJ-GBRC574b/2021|EPI_ISL_2001138|2021-03-22
hCoV-19/India/GJ-GBRC622/2021|EPI_ISL_2001180|2021-03-30
hCoV-19/India/GJ-GBRC635a/2021|EPI_ISL_2001205|2021-04-04
hCoV-19/India/GJ-GBRC635b/2021|EPI_ISL_2001206|2021-04-04
hCoV-19/India/GJ-GBRC636a/2021|EPI_ISL_2001207|2021-03-27
hCoV-19/India/GJ-GBRC636b/2021|EPI_ISL_2001208|2021-03-27
hCoV-19/India/GJ-GBRC644a/2021|EPI_ISL_2017732|2021-03-29
hCoV-19/India/GJ-GBRC644b/2021|EPI_ISL_2017733|2021-03-29
hCoV-19/India/GJ-GBRC648/2021|EPI_ISL_2017739|2021-03-31
hCoV-19/India/GJ-GBRC654a/2021|EPI_ISL_2017750|2021-04-03
hCoV-19/India/GJ-GBRC656a/2021|EPI_ISL_2017754|2021-04-06
hCoV-19/India/GJ-GBRC656b/2021|EPI_ISL_2017755|2021-04-06
hCoV-19/France/GES-IPP11437/2021|EPI_ISL_2029734|2021-04-26
hCoV-19/France/IDF-IPP10557/2021|EPI_ISL_2029761|2021-04-13
hCoV-19/India/DL-AIIMS43/2021|EPI_ISL_2100700|2021-04-29
hCoV-19/India/PY-Seq_1063_S120_R1_001/2021|EPI_ISL_2272818|2021-04-17
hCoV-19/India/PY-Seq_1074_S128_R1_001/2021|EPI_ISL_2272826|2021-04-20
hCoV-19/India/PY-Seq_936_S21_R1_001/2021|EPI_ISL_2272875|2021-04-22
hCoV-19/India/PY-Seq_941_S26_R1_001/2021|EPI_ISL_2272880|2021-04-20
hCoV-19/India/PY-Seq_957_S42_R1_001/2021|EPI_ISL_2272896|2021-04-15
hCoV-19/India/PY-Seq_970_S55_R1_001/2021|EPI_ISL_2272909|2021-04-20
hCoV-19/India/TN-Seq_982_S67_R1_001/2021|EPI_ISL_2272921|2021-04-22
hCoV-19/India/PY-Seq_992_S77_R1_001/2021|EPI_ISL_2272931|2021-04-25
hCoV-19/India/MH-NCCS-2749001159350/2021|EPI_ISL_2332705|2021-04-18
hCoV-19/India/MH-NCCS-2749001126261/2021|EPI_ISL_2332712|2021-04-14
hCoV-19/India/MH-NCCS-2749001221306/2021|EPI_ISL_2332715|2021-04-27
hCoV-19/India/MH-NCCS-2749001210225/2021|EPI_ISL_2332732|2021-04-26
hCoV-19/India/MH-NCCS-2749001211022/2021|EPI_ISL_2332733|2021-04-26
hCoV-19/India/MH-NCCS-2749001221098/2021|EPI_ISL_2332734|2021-04-27
hCoV-19/India/MH-NCCS-2749001134897/2021|EPI_ISL_2332741|2021-04-15
hCoV-19/India/MH-NCCS-2749001120056/2021|EPI_ISL_2332742|2021-04-13
hCoV-19/India/MH-NCCS-2749001202000/2021|EPI_ISL_2332762|2021-04-24
hCoV-19/India/HR-THSTI_618/2021|EPI_ISL_2350788|2021-04-20
hCoV-19/India/GJ-GBRC682/2021|EPI_ISL_2389618|2021-03-11
hCoV-19/India/GJ-GBRC684/2021|EPI_ISL_2389622|2021-03-06
hCoV-19/India/GJ-GBRC694/2021|EPI_ISL_2389643|2021-04-18
hCoV-19/India/GJ-GBRC704a/2021|EPI_ISL_2391479|2021-04-02
hCoV-19/India/GJ-GBRC704b/2021|EPI_ISL_2391480|2021-04-02
hCoV-19/Belgium/ZNA_21298926/2021|EPI_ISL_2397160|2021-04-21
hCoV-19/India/GJ-GBRC728/2021|EPI_ISL_2405124|2021-04-06
hCoV-19/India/DL-ILBS-98995/2021|EPI_ISL_2424135|2021-05-03
hCoV-19/India/DL-ILBS-100349/2021|EPI_ISL_2426146|2021-03-12
hCoV-19/India/DL-ILBS-104102/2021|EPI_ISL_2426147|2021-04-05
hCoV-19/India/DL-ILBS-105345/2021|EPI_ISL_2426150|2021-04-10
hCoV-19/India/DL-ILBS-105645/2021|EPI_ISL_2426152|2021-04-12
hCoV-19/India/DL-ILBS-107586/2021|EPI_ISL_2426157|2021-04-14
hCoV-19/India/DL-ILBS-107602/2021|EPI_ISL_2426158|2021-04-17
hCoV-19/India/DL-ILBS-108491/2021|EPI_ISL_2426174|2021-04-20
hCoV-19/India/DL-ILBS-108524/2021|EPI_ISL_2426176|2021-04-20
hCoV-19/India/DL-ILBS-110488/2021|EPI_ISL_2426189|2021-04-26
hCoV-19/India/DL-CT03/2021|EPI_ISL_2426213|2021-04-02
hCoV-19/Canada/MB-NML-21224/2021|EPI_ISL_2495713|2021-03-13
hCoV-19/Canada/MB-NML-21223/2021|EPI_ISL_2495714|2021-03-14
hCoV-19/Canada/MB-NML-21232/2021|EPI_ISL_2495715|2021-03-14
hCoV-19/Canada/MB-NML-21231/2021|EPI_ISL_2495716|2021-03-15
hCoV-19/India/GJ-GBRC761a/2021|EPI_ISL_2509947|2021-04-19
hCoV-19/India/GJ-GBRC761b/2021|EPI_ISL_2509948|2021-04-19
hCoV-19/India/GJ-GBRC766/2021|EPI_ISL_2509956|2021-04-18
hCoV-19/India/MH-ACTREC-001/2021|EPI_ISL_2530111|2021-04-01
hCoV-19/India/MH-ACTREC-006/2021|EPI_ISL_2530120|2021-04-03
hCoV-19/India/MH-ACTREC-007/2021|EPI_ISL_2530122|2021-04-03
hCoV-19/India/MH-ACTREC-008/2021|EPI_ISL_2530124|2021-04-03
hCoV-19/India/MH-ACTREC-010/2021|EPI_ISL_2530126|2021-04-03
hCoV-19/India/MH-ACTREC-011/2021|EPI_ISL_2530128|2021-04-03
hCoV-19/India/MH-ACTREC-012/2021|EPI_ISL_2530129|2021-04-03
hCoV-19/India/MH-ACTREC-013/2021|EPI_ISL_2530131|2021-04-05
hCoV-19/India/MH-ACTREC-017/2021|EPI_ISL_2530137|2021-04-05
hCoV-19/India/MH-ACTREC-018/2021|EPI_ISL_2530139|2021-04-05
hCoV-19/India/MH-ACTREC-021/2021|EPI_ISL_2530141|2021-04-05
hCoV-19/India/MH-ACTREC-026/2021|EPI_ISL_2530146|2021-04-06
hCoV-19/India/MH-ACTREC-028/2021|EPI_ISL_2530149|2021-04-06
hCoV-19/India/MH-ACTREC-029/2021|EPI_ISL_2530151|2021-04-06
hCoV-19/India/MH-ACTREC-031/2021|EPI_ISL_2530154|2021-04-07
hCoV-19/India/MH-ACTREC-033/2021|EPI_ISL_2530155|2021-04-07
hCoV-19/India/MH-ACTREC-034/2021|EPI_ISL_2530157|2021-04-07
hCoV-19/India/MH-ACTREC-040/2021|EPI_ISL_2530165|2021-04-08
hCoV-19/India/MH-ACTREC-041/2021|EPI_ISL_2530167|2021-04-09
hCoV-19/India/MH-ACTREC-043/2021|EPI_ISL_2530170|2021-04-09
hCoV-19/India/MH-ACTREC-044/2021|EPI_ISL_2530172|2021-04-09
hCoV-19/India/MH-ACTREC-046/2021|EPI_ISL_2530176|2021-04-09
hCoV-19/India/MH-ACTREC-047/2021|EPI_ISL_2530177|2021-04-10
hCoV-19/India/MH-ACTREC-049/2021|EPI_ISL_2530180|2021-04-10
hCoV-19/India/MH-ACTREC-050/2021|EPI_ISL_2530182|2021-04-10
hCoV-19/India/MH-ACTREC-051/2021|EPI_ISL_2530183|2021-04-10
hCoV-19/India/MH-ACTREC-054/2021|EPI_ISL_2530187|2021-04-12
hCoV-19/India/MH-ACTREC-055/2021|EPI_ISL_2530188|2021-04-12
hCoV-19/India/MH-ACTREC-056/2021|EPI_ISL_2530190|2021-04-12
hCoV-19/India/MH-ACTREC-074/2021|EPI_ISL_2530216|2021-04-19
hCoV-19/India/MH-ACTREC-088/2021|EPI_ISL_2530238|2021-04-26
hCoV-19/India/MH-ACTREC-102/2021|EPI_ISL_2530261|2021-05-12
hCoV-19/India/MH-ACTREC-106/2021|EPI_ISL_2530267|2021-04-20
hCoV-19/India/MH-ACTREC-109/2021|EPI_ISL_2530272|2021-04-07
hCoV-19/India/MH-ACTREC-110/2021|EPI_ISL_2530273|2021-04-07
hCoV-19/India/MH-ACTREC-111/2021|EPI_ISL_2530275|2021-04-07
hCoV-19/India/MH-ACTREC-112/2021|EPI_ISL_2530276|2021-04-08
hCoV-19/India/MH-ACTREC-113/2021|EPI_ISL_2530278|2021-04-10
hCoV-19/India/MH-ACTREC-114/2021|EPI_ISL_2530279|2021-04-13
hCoV-19/India/MH-ACTREC-115/2021|EPI_ISL_2530281|2021-04-13
hCoV-19/India/MH-ACTREC-116/2021|EPI_ISL_2530283|2021-04-17
hCoV-19/India/MH-ACTREC-117/2021|EPI_ISL_2530285|2021-04-22
hCoV-19/India/MH-ACTREC-118/2021|EPI_ISL_2530286|2021-05-03
hCoV-19/India/MH-ACTREC-120/2021|EPI_ISL_2530295|2021-03-29
hCoV-19/India/MH-ACTREC-125/2021|EPI_ISL_2530313|2021-03-17
hCoV-19/India/MH-ACTREC-126/2021|EPI_ISL_2530317|2021-03-19
hCoV-19/India/MH-ACTREC-128/2021|EPI_ISL_2530321|2021-03-20
hCoV-19/India/MH-ACTREC-130/2021|EPI_ISL_2530324|2021-03-23
hCoV-19/India/MH-ACTREC-131/2021|EPI_ISL_2530326|2021-03-23
hCoV-19/India/MH-ACTREC-132/2021|EPI_ISL_2530330|2021-03-23
hCoV-19/India/MH-ACTREC-134/2021|EPI_ISL_2530334|2021-03-24
hCoV-19/India/MH-ACTREC-135/2021|EPI_ISL_2530336|2021-03-25
hCoV-19/India/MH-ACTREC-136/2021|EPI_ISL_2530337|2021-03-26
hCoV-19/India/MH-ACTREC-137/2021|EPI_ISL_2530339|2021-03-26
hCoV-19/India/MH-ACTREC-138/2021|EPI_ISL_2530340|2021-03-26
hCoV-19/India/MH-ACTREC-139/2021|EPI_ISL_2530344|2021-03-27
hCoV-19/India/MH-ACTREC-140/2021|EPI_ISL_2530349|2021-03-27
hCoV-19/India/MH-ACTREC-141/2021|EPI_ISL_2530353|2021-03-27
hCoV-19/India/MH-ACTREC-142/2021|EPI_ISL_2530357|2021-03-27
hCoV-19/India/MH-ACTREC-143/2021|EPI_ISL_2530360|2021-03-30
hCoV-19/India/MH-ACTREC-144/2021|EPI_ISL_2530364|2021-03-30
hCoV-19/India/MH-ACTREC-145/2021|EPI_ISL_2530366|2021-03-30
hCoV-19/India/MH-ACTREC-146/2021|EPI_ISL_2530367|2021-03-30
hCoV-19/India/MH-ACTREC-147/2021|EPI_ISL_2530369|2021-03-31
hCoV-19/India/MH-ACTREC-148/2021|EPI_ISL_2530371|2021-03-31
hCoV-19/India/MH-ACTREC-151/2021|EPI_ISL_2530376|2021-04-15
hCoV-19/France/IDF-CERBAHC-JJ3TG-S42/2021|EPI_ISL_2561991|2021-05-01
hCoV-19/France/IDF-CERBAHC-JJ3TG-S41/2021|EPI_ISL_2561996|2021-04-26
hCoV-19/France/IDF-CERBAHC-JJ3TG-S20/2021|EPI_ISL_2562001|2021-04-24
hCoV-19/Myanmar/DSMRC013/2021|EPI_ISL_2593764|2021-05-28
hCoV-19/Myanmar/DSMRC019/2021|EPI_ISL_2597228|2021-06-02
hCoV-19/Myanmar/DSMRC020/2021|EPI_ISL_2597229|2021-06-02
hCoV-19/Myanmar/DSMRC021/2021|EPI_ISL_2597312|2021-05-26
hCoV-19/India/MH-ACTREC-009/2021|EPI_ISL_2600953|2021-04-03
hCoV-19/India/MH-ACTREC-019/2021|EPI_ISL_2600954|2021-04-05
hCoV-19/India/MH-ACTREC-020/2021|EPI_ISL_2600955|2021-04-05
hCoV-19/India/MH-ACTREC-022/2021|EPI_ISL_2600956|2021-04-05
hCoV-19/India/MH-ACTREC-023/2021|EPI_ISL_2600957|2021-04-05
hCoV-19/India/MH-ACTREC-065/2021|EPI_ISL_2600960|2021-04-14
hCoV-19/India/MH-ACTREC-121/2021|EPI_ISL_2600962|2021-04-05
hCoV-19/Mexico/CMX-InDRE_FB16519_S3233/2021|EPI_ISL_2674900|2021-05-26
hCoV-19/USA/NY-COV-1456/2021|EPI_ISL_2690329|2021-04-28
hCoV-19/Hong_Kong/HKPU-11587/2021|EPI_ISL_2713234|2021-04-12
hCoV-19/Hong_Kong/HKPU-11592/2021|EPI_ISL_2713235|2021-04-12
hCoV-19/Malaysia/IMR_136099/2021|EPI_ISL_2757930|2021-06-01
hCoV-19/Malaysia/IMR_086307/2021|EPI_ISL_2757951|2021-06-01
hCoV-19/France/IDF-IPP14465/2021|EPI_ISL_2790956|2021-06-01
hCoV-19/Malaysia/IMR_0115441/2021|EPI_ISL_2812981|2021-06-01
hCoV-19/Hong_Kong/HKPU-11582/2021|EPI_ISL_2860812|2021-04-11
hCoV-19/Cayman_Islands/15288/2021|EPI_ISL_2941721|2021-04-10
hCoV-19/Cayman_Islands/15911/2021|EPI_ISL_2941784|2021-04-16
hCoV-19/Cayman_Islands/15929/2021|EPI_ISL_2943234|2021-04-16
hCoV-19/Morocco/CNRST-IND02/2021|EPI_ISL_2966236|2021-04-22
hCoV-19/Romania/Galati_448797/2021|EPI_ISL_3021333|2021-05-05
hCoV-19/Saudi_Arabia/DM-21-102044A/2021|EPI_ISL_3236928|2021-04-14

## Sheet: Lambda
seqName
hCoV-19/Peru/CAL-INS-667/2021|EPI_ISL_1111127|2021-01-18
hCoV-19/Peru/CAL-INS-668/2021|EPI_ISL_1111128|2021-01-18
hCoV-19/Peru/CAL-INS-670/2021|EPI_ISL_1111130|2021-01-17
hCoV-19/Peru/LIM-INS-386/2021|EPI_ISL_1111284|2021-01-18
hCoV-19/Peru/LIM-INS-387/2021|EPI_ISL_1111285|2021-01-18
hCoV-19/Peru/LIM-INS-393/2021|EPI_ISL_1111291|2021-01-18
hCoV-19/Peru/LIM-INS-397/2021|EPI_ISL_1111295|2021-01-18
hCoV-19/Peru/LIM-INS-398/2021|EPI_ISL_1111296|2021-01-18
hCoV-19/Peru/LIM-INS-404/2021|EPI_ISL_1111302|2021-01-18
hCoV-19/Peru/LIM-INS-418/2021|EPI_ISL_1111316|2021-01-17
hCoV-19/Peru/LIM-INS-419/2021|EPI_ISL_1111317|2021-01-17
hCoV-19/Peru/LIM-INS-420/2021|EPI_ISL_1111318|2021-01-17
hCoV-19/Peru/LIM-INS-421/2021|EPI_ISL_1111319|2021-01-17
hCoV-19/Peru/LIM-INS-423/2021|EPI_ISL_1111321|2021-01-17
hCoV-19/Peru/LIM-INS-424/2021|EPI_ISL_1111322|2021-01-17
hCoV-19/Peru/LIM-INS-430/2021|EPI_ISL_1111328|2021-01-17
hCoV-19/Peru/LIM-INS-433/2021|EPI_ISL_1111331|2021-01-17
hCoV-19/Peru/LIM-INS-434/2021|EPI_ISL_1111332|2021-01-17
hCoV-19/Peru/LIM-INS-436/2021|EPI_ISL_1111334|2021-01-17
hCoV-19/Peru/LIM-INS-437/2021|EPI_ISL_1111335|2021-01-17
hCoV-19/Peru/LIM-INS-443/2021|EPI_ISL_1111341|2021-01-17
hCoV-19/Mexico/CMX-InDRE_FD55116_S1861/2021|EPI_ISL_2157333|2021-04-21
hCoV-19/Mexico/CMX-InDRE_FD62979_S2343/2021|EPI_ISL_2342996|2021-05-05
hCoV-19/Mexico/QUE-InDRE_FB14010_S2347/2021|EPI_ISL_2342998|2021-04-25
hCoV-19/USA/PR-CDC-S420/2021|EPI_ISL_2426885|2021-04-12
hCoV-19/Mexico/QUE-InDRE_FB15486_S2520/2021|EPI_ISL_2492441|2021-04-19
hCoV-19/Mexico/QUE-InDRE_FB15540_S2521/2021|EPI_ISL_2492442|2021-04-21
hCoV-19/Mexico/QUE-InDRE_FB15576_S2522/2021|EPI_ISL_2492443|2021-04-22
hCoV-19/Mexico/QUE-InDRE_FB15577_S2523/2021|EPI_ISL_2492444|2021-04-22
hCoV-19/Mexico/QUE-InDRE_FB15578_S2524/2021|EPI_ISL_2492445|2021-04-22
hCoV-19/Mexico/QUE-InDRE_FB15579_S2525/2021|EPI_ISL_2492446|2021-04-22
hCoV-19/Mexico/QUE-InDRE_FB15593_S2526/2021|EPI_ISL_2492447|2021-04-24
hCoV-19/Mexico/QUE-InDRE_FB15601_S2527/2021|EPI_ISL_2492448|2021-04-25
hCoV-19/Mexico/QUE-InDRE_FB15612_S2528/2021|EPI_ISL_2492449|2021-04-25
hCoV-19/Mexico/QUE-InDRE_FB15633_S2529/2021|EPI_ISL_2492450|2021-04-26
hCoV-19/Mexico/QUE-InDRE_FB15637_S2530/2021|EPI_ISL_2492451|2021-04-26
hCoV-19/Mexico/QUE-InDRE_FB15639_S2531/2021|EPI_ISL_2492452|2021-04-27
hCoV-19/Mexico/QUE-InDRE_FB15668_S2532/2021|EPI_ISL_2492453|2021-04-27
hCoV-19/Mexico/QUE-InDRE_FB15669_S2533/2021|EPI_ISL_2492454|2021-04-27
hCoV-19/Mexico/QUE-InDRE_FB15670_S2534/2021|EPI_ISL_2492455|2021-04-27
hCoV-19/Mexico/QUE-InDRE_FB15671_S2535/2021|EPI_ISL_2492456|2021-04-27
hCoV-19/Mexico/QUE-InDRE_FB15698_S2536/2021|EPI_ISL_2492457|2021-04-30
hCoV-19/Mexico/QUE-InDRE_FB15752_S2537/2021|EPI_ISL_2492458|2021-05-03
hCoV-19/Mexico/QUE-InDRE_FB15771_S2539/2021|EPI_ISL_2492459|2021-05-04
hCoV-19/Mexico/QUE-InDRE_FB15780_S2541/2021|EPI_ISL_2492460|2021-05-04
hCoV-19/Mexico/QUE-InDRE_FB15781_S2542/2021|EPI_ISL_2492461|2021-05-04
hCoV-19/Mexico/CMX-InDRE_FD68553_S2554/2021|EPI_ISL_2492466|2021-05-15
hCoV-19/Mexico/QUE-InDRE_FB16159_S2556/2021|EPI_ISL_2492468|2021-05-21
hCoV-19/Mexico/QUE-InDRE_FB16151_S2557/2021|EPI_ISL_2492469|2021-05-18
hCoV-19/Mexico/QUE-InDRE_FB16148_S2558/2021|EPI_ISL_2492470|2021-05-17
hCoV-19/Mexico/CMX-InDRE_FD69166_S2588/2021|EPI_ISL_2492484|2021-05-17
hCoV-19/Mexico/CMX-InDRE_FD68552_S2598/2021|EPI_ISL_2492490|2021-05-15
hCoV-19/Mexico/YUC-InDRE_FB16604_S2847/2021|EPI_ISL_2545749|2021-05-20
hCoV-19/Mexico/CMX-InDRE_FD71306_S2923/2021|EPI_ISL_2545818|2021-05-19
hCoV-19/Mexico/NLE-LANGEBIO_IMSS_0847/2021|EPI_ISL_2671629|2021-05-19
hCoV-19/Mexico/CHH_IBT_IMSS_1420/2021|EPI_ISL_2681201|2021-05-31
hCoV-19/Chile/PUC_MVL_985/2021|EPI_ISL_2728543|2021-04-12
hCoV-19/Chile/PUC_MVL_1000/2021|EPI_ISL_2728555|2021-04-29
hCoV-19/Chile/PUC_MVL_1005/2021|EPI_ISL_2728560|2021-05-13
hCoV-19/Chile/PUC_MVL_1009/2021|EPI_ISL_2728562|2021-05-13
hCoV-19/Chile/PUC_MVL_1028/2021|EPI_ISL_2728577|2021-05-24
hCoV-19/Mexico/CAM-IBT_IMSS_2101/2021|EPI_ISL_2801648|2021-06-08
hCoV-19/Italy/APU-IZSPB-1521PT/2021|EPI_ISL_2820729|2021-06-26
hCoV-19/Mexico/CAM-LANGEBIO_IMSS_1165/2021|EPI_ISL_2942327|2021-06-16
hCoV-19/Mexico/TAB-LANGEBIO_IMSS_1191/2021|EPI_ISL_2942352|2021-06-18
hCoV-19/Mexico/TAB-LANGEBIO_IMSS_1213/2021|EPI_ISL_2942374|2021-06-20
hCoV-19/Mexico/TAB-LANGEBIO_IMSS_1528/2021|EPI_ISL_2942639|2021-06-24
hCoV-19/Mexico/TAB-LANGEBIO_IMSS_1599/2021|EPI_ISL_2942708|2021-06-27
hCoV-19/Mexico/COL-LANGEBIO_IMSS_1632/2021|EPI_ISL_2942735|2021-06-28
hCoV-19/USA/NY-WMC2021-71/2021|EPI_ISL_3060301|2021-04-14
hCoV-19/Chile/AN-PUC_MVL_1063/2021|EPI_ISL_3066992|2021-04-21
hCoV-19/Chile/AR-PUC_MVL_1066/2021|EPI_ISL_3066993|2021-05-10
hCoV-19/Chile/LL-PUC_MVL_1070/2021|EPI_ISL_3066996|2021-05-12
hCoV-19/Chile/RM-PUC_MVL_1069/2021|EPI_ISL_3067018|2021-05-12
hCoV-19/Chile/RM-PUC_MVL_1077/2021|EPI_ISL_3067019|2021-05-14
hCoV-19/Chile/RM-PUC_MVL_1150/2021|EPI_ISL_3067024|2021-02-10
hCoV-19/Chile/RM-PUC_MVL_1181/2021|EPI_ISL_3067029|2021-06-28
hCoV-19/Chile/RM-PUC_MVL_1065/2021|EPI_ISL_3067051|2021-05-10
hCoV-19/Chile/RM-PUC_MVL_1072/2021|EPI_ISL_3067052|2021-05-13
hCoV-19/Chile/RM-PUC_MVL_1073/2021|EPI_ISL_3067053|2021-05-13
hCoV-19/Chile/RM-PUC_MVL_1074/2021|EPI_ISL_3067054|2021-05-13
hCoV-19/Chile/RM-PUC_MVL_1078/2021|EPI_ISL_3067055|2021-05-15
hCoV-19/Chile/RM-PUC_MVL_1079/2021|EPI_ISL_3067056|2021-05-15
hCoV-19/Chile/RM-PUC_MVL_1068/2021|EPI_ISL_3067060|2021-05-12
hCoV-19/Chile/RM-PUC_MVL_1126/2021|EPI_ISL_3133671|2021-04-12
hCoV-19/Chile/RM-PUC_MVL_1121/2021|EPI_ISL_3133675|2021-05-09
hCoV-19/Chile/RM-PUC_MVL_1176/2021|EPI_ISL_3133691|2021-06-03
hCoV-19/Chile/RM-PUC_MVL_1190/2021|EPI_ISL_3133695|2021-06-05
hCoV-19/Chile/RM-PUC_MVL_1192/2021|EPI_ISL_3133697|2021-06-07
hCoV-19/Chile/RM-PUC_MVL_1196/2021|EPI_ISL_3133701|2021-06-13
hCoV-19/Argentina/PAIS-J00039/2021|EPI_ISL_3149729|2021-05-28
hCoV-19/Argentina/PAIS-J00034/2021|EPI_ISL_3149737|2021-05-29
hCoV-19/Spain/GA-CHUVI-34042936/2021|EPI_ISL_3241773|2021-06-10
hCoV-19/Costa_Rica/INC-0820/2021|EPI_ISL_3298307|2021-06-20
hCoV-19/Costa_Rica/INC-0831/2021|EPI_ISL_3298319|2021-07-02
hCoV-19/Costa_Rica/INC-0835/2021|EPI_ISL_3298323|2021-07-06
hCoV-19/Costa_Rica/INC-0878/2021|EPI_ISL_3298366|2021-07-20
hCoV-19/Chile/RM-PUC_MVL_1007/2021|EPI_ISL_3321108|2021-05-13
hCoV-19/Chile/RM-PUC_MVL_1128/2021|EPI_ISL_3321267|2021-03-30
hCoV-19/Chile/RM-PUC_MVL_1127/2021|EPI_ISL_3321268|2021-04-12
hCoV-19/Chile/RM-PUC_MVL_1125/2021|EPI_ISL_3321269|2021-04-12
hCoV-19/Chile/RM-PUC_MVL_1114/2021|EPI_ISL_3321271|2021-02-28
hCoV-19/Chile/RM-PUC_MVL_1183/2021|EPI_ISL_3321275|2021-05-23
hCoV-19/Chile/RM-PUC_MVL_1215/2021|EPI_ISL_3321279|2021-06-04
hCoV-19/Chile/RM-PUC_MVL_1216/2021|EPI_ISL_3321280|2021-06-06
hCoV-19/Chile/RM-PUC_MVL_1217/2021|EPI_ISL_3321281|2021-06-06
hCoV-19/Chile/RM-PUC_MVL_1218/2021|EPI_ISL_3321282|2021-06-07
hCoV-19/Chile/RM-PUC_MVL_1223/2021|EPI_ISL_3321287|2021-06-12
hCoV-19/Chile/RM-PUC_MVL_1227/2021|EPI_ISL_3321291|2021-07-05
hCoV-19/Chile/RM-PUC_MVL_1239/2021|EPI_ISL_3321302|2021-04-26
hCoV-19/Chile/RM-PUC_MVL_1244/2021|EPI_ISL_3321305|2021-05-19
hCoV-19/Chile/RM-PUC_MVL_1246/2021|EPI_ISL_3321307|2021-05-22
hCoV-19/Chile/RM-PUC_MVL_983/2021|EPI_ISL_3332893|2021-04-06
hCoV-19/Mexico/TAB_IBT_IMSS_2139/2021|EPI_ISL_3347562|2021-07-09
hCoV-19/Mexico/OAX_IBT_IMSS_2506/2021|EPI_ISL_3347563|2021-07-21
hCoV-19/Mexico/CHP_IBT_IMSS_2463/2021|EPI_ISL_3347564|2021-07-20
hCoV-19/Mexico/VER_IBT_IMSS_1662/2021|EPI_ISL_3355582|2021-06-01
hCoV-19/Chile/RM-PUC_MVL_1261/2021|EPI_ISL_3370445|2021-06-13
hCoV-19/Chile/RM-PUC_MVL_1272/2021|EPI_ISL_3370446|2021-06-03
hCoV-19/Chile/RM-PUC_MVL_1279/2021|EPI_ISL_3370447|2021-07-05
hCoV-19/Chile/RM-PUC_MVL_1283/2021|EPI_ISL_3370448|2021-07-05
hCoV-19/Chile/RM-PUC_MVL_1281/2021|EPI_ISL_3370454|2021-07-05
hCoV-19/Chile/RM-PUC_MVL_1282/2021|EPI_ISL_3370455|2021-07-05
hCoV-19/Argentina/PAIS-J00028/2021|EPI_ISL_3388831|2021-06-01
hCoV-19/Colombia/MET-INS-VG-5025/2021|EPI_ISL_3459415|2021-07-20
hCoV-19/Colombia/VAC-INS-VG-4874/2021|EPI_ISL_3459416|2021-07-01
hCoV-19/Colombia/VAC-INS-VG-4872/2021|EPI_ISL_3459417|2021-07-10
hCoV-19/Mexico/TAB-InDRE_FB21349_S5191/2021|EPI_ISL_3460003|2021-07-12
hCoV-19/Mexico/TAB-InDRE_FB21350_S5192/2021|EPI_ISL_3460004|2021-07-12
hCoV-19/Mexico/CAM-InDRE_FB22646_S5505/2021|EPI_ISL_3460005|2021-07-12
hCoV-19/Mexico/CDMX-CEMENAV-SEMAR-7176/2021|EPI_ISL_3504753|2021-08-08
hCoV-19/Mexico/CDMX-CEMENAV-SEMAR-7602/2021|EPI_ISL_3505400|2021-08-09
hCoV-19/Chile/RM-PUC_MVL_1301/2021|EPI_ISL_3535718|2021-04-30
hCoV-19/Chile/VA-PUC_MVL_1315/2021|EPI_ISL_3535732|2021-07-09
hCoV-19/Costa_Rica/INC-0938/2021|EPI_ISL_3638763|2021-07-15
hCoV-19/Chile/RM-PUC_MVL_1370/2021|EPI_ISL_3642584|2021-07-31
hCoV-19/Chile/RM-PUC_MVL_1379/2021|EPI_ISL_3642585|2021-08-10
hCoV-19/Chile/RM-PUC_MVL_1425/2021|EPI_ISL_3758938|2021-08-17
hCoV-19/Chile/VA-PUC_MVL_1411/2021|EPI_ISL_3758942|2021-08-16
hCoV-19/Mexico/TAB-InDRE_FB26934_S5787/2021|EPI_ISL_3768916|2021-07-30
hCoV-19/Mexico/CHP_LANGEBIO_IMSS_2060/2021|EPI_ISL_3805724|2021-08-03
hCoV-19/Mexico/CAM_LANGEBIO_IMSS_1971/2021|EPI_ISL_3805725|2021-08-01
hCoV-19/Colombia/CO-UV-20026422/2021|EPI_ISL_3898951|2021-07-15
hCoV-19/Colombia/CO-UV-20026902/2021|EPI_ISL_3898953|2021-08-01
hCoV-19/Chile/LR-UACH-00037/2021|EPI_ISL_3905328|2021-07-29
hCoV-19/Chile/LR-UACH-00062/2021|EPI_ISL_3905329|2021-08-11
hCoV-19/Chile/LR-UACH-00050/2021|EPI_ISL_3905352|2021-08-04
hCoV-19/Mexico/TAB_InDRE_FB28614_S5984/2021|EPI_ISL_3923760|2021-08-03
hCoV-19/Mexico/TAB_InDRE_FD83813_S6210/2021|EPI_ISL_3923761|2021-07-30
hCoV-19/Chile/RM-PUC_MVL_1433/2021|EPI_ISL_3944419|2021-08-01
hCoV-19/Costa_Rica/INC-1051/2021|EPI_ISL_3948477|2021-07-29
hCoV-19/Mexico/CHP_IBT_IMSS_2980/2021|EPI_ISL_4006499|2021-08-17
hCoV-19/Chile/LR-UACH-00078/2021|EPI_ISL_4080668|2021-08-16
hCoV-19/Argentina/PAIS-F0086/2021|EPI_ISL_4196717|2021-04-23

## Sheet: Mu
seqName
hCoV-19/Colombia/DC-INS-VG-2114/2021|EPI_ISL_1820962|2021-04-12
hCoV-19/Colombia/ANT-CWOHC-VG-SEC00213E/2021|EPI_ISL_1960080|2021-04-09
hCoV-19/Colombia/ANT-CWOHC-VG-SEC00262B/2021|EPI_ISL_1960081|2021-04-10
hCoV-19/Colombia/ANT-CWOHC-VG-SEC00276P/2021|EPI_ISL_1960082|2021-04-22
hCoV-19/Mexico/CMX-INER-IBT-0176/2021|EPI_ISL_1970836|2021-04-25
hCoV-19/Mexico/CMX-INER-IBT-0177/2021|EPI_ISL_1970837|2021-04-27
hCoV-19/Mexico/CMX-InDRE_FD53334_S1858/2021|EPI_ISL_2158315|2021-04-19
hCoV-19/Mexico/CMX-InDRE_FD53391_S1859/2021|EPI_ISL_2158316|2021-04-19
hCoV-19/Mexico/CMX-InDRE_FD54294_S1860/2021|EPI_ISL_2158317|2021-04-20
hCoV-19/Colombia/ATL-INS-VG-2327/2021|EPI_ISL_2158355|2021-04-14
hCoV-19/Colombia/ANT-CWOHC-VG-SEC00335W/2021|EPI_ISL_2321586|2021-03-28
hCoV-19/Colombia/ANT-CWOHC-VG-SEC00422F/2021|EPI_ISL_2321600|2021-04-14
hCoV-19/Colombia/ANT-CWOHC-VG-SEC00446D/2021|EPI_ISL_2321623|2021-04-15
hCoV-19/Colombia/ANT-CWOHC-VG-SEC00447E/2021|EPI_ISL_2321624|2021-04-16
hCoV-19/Colombia/ANT-CWOHC-VG-SEC00467Y/2021|EPI_ISL_2321627|2021-04-15
hCoV-19/Belgium/MBLG126272/2021|EPI_ISL_2434137|2021-05-22
hCoV-19/Mexico/NLE-InDRE_FB14846_S2555/2021|EPI_ISL_2492467|2021-05-04
hCoV-19/Mexico/NLE-InDRE_FB16185_S2575/2021|EPI_ISL_2492475|2021-05-17
hCoV-19/Mexico/GUA-InDRE_FB16222_S2583/2021|EPI_ISL_2492481|2021-05-19
hCoV-19/Mexico/GUA-InDRE_FB16223_S2584/2021|EPI_ISL_2492482|2021-05-19
hCoV-19/Mexico/GUA-InDRE_FB16226_S2585/2021|EPI_ISL_2492483|2021-05-19
hCoV-19/Mexico/ROO-InDRE_FB16364_S2612/2021|EPI_ISL_2492495|2021-05-17
hCoV-19/Mexico/ROO-InDRE_FB16367_S2614/2021|EPI_ISL_2492496|2021-05-14
hCoV-19/Colombia/VID-INS-VG-3110/2021|EPI_ISL_2500936|2021-04-19
hCoV-19/Colombia/VID-INS-VG-3111/2021|EPI_ISL_2500937|2021-04-19
hCoV-19/Colombia/VAU-INS-VG-3115/2021|EPI_ISL_2500939|2021-04-23
hCoV-19/Colombia/CHO-INS-VG-3117/2021|EPI_ISL_2500940|2021-04-22
hCoV-19/Colombia/CHO-INS-VG-3119/2021|EPI_ISL_2500941|2021-04-22
hCoV-19/Colombia/CHO-INS-VG-3120/2021|EPI_ISL_2500942|2021-04-22
hCoV-19/Colombia/CHO-INS-VG-3121/2021|EPI_ISL_2500943|2021-04-23
hCoV-19/Colombia/CHO-INS-VG-3123/2021|EPI_ISL_2500945|2021-04-21
hCoV-19/Colombia/CHO-INS-VG-3127/2021|EPI_ISL_2500947|2021-04-22
hCoV-19/Colombia/MAG-INS-VG-3140/2021|EPI_ISL_2500948|2021-04-20
hCoV-19/Colombia/CHO-INS-VG-3175/2021|EPI_ISL_2500951|2021-04-26
hCoV-19/Colombia/QUI-INS-VG-3176/2021|EPI_ISL_2500952|2021-04-26
hCoV-19/Colombia/SAP-INS-VG-3177/2021|EPI_ISL_2500953|2021-04-27
hCoV-19/Colombia/CHO-INS-VG-3183/2021|EPI_ISL_2500954|2021-04-26
hCoV-19/Colombia/CHO-INS-VG-3192/2021|EPI_ISL_2500955|2021-04-28
hCoV-19/Colombia/VID-INS-VG-3200/2021|EPI_ISL_2500960|2021-04-27
hCoV-19/Colombia/VAU-INS-VG-3203/2021|EPI_ISL_2500962|2021-04-29
hCoV-19/Colombia/CHO-INS-VG-3265/2021|EPI_ISL_2500963|2021-04-30
hCoV-19/Colombia/CHO-INS-VG-3266/2021|EPI_ISL_2500964|2021-04-30
hCoV-19/Colombia/CHO-INS-VG-3273/2021|EPI_ISL_2500965|2021-04-30
hCoV-19/Colombia/CHO-INS-VG-3303/2021|EPI_ISL_2500966|2021-05-08
hCoV-19/Colombia/CAQ-INS-VG-2178/2021|EPI_ISL_2500969|2021-03-18
hCoV-19/Spain/GA-CHUVI-34028634/2021|EPI_ISL_2566189|2021-06-03
hCoV-19/Italy/FVG-64025975/2021|EPI_ISL_2566238|2021-04-03
hCoV-19/Italy/FVG-36687545/2021|EPI_ISL_2566240|2021-04-16
hCoV-19/France/IDF-CERBAHC-JJ3TG-S21/2021|EPI_ISL_2600375|2021-04-28
hCoV-19/Italy/FVG-UD-230795/2021|EPI_ISL_2613602|2021-04-26
hCoV-19/Italy/FVG-UD-234864/2021|EPI_ISL_2613603|2021-04-28
hCoV-19/Italy/FVG-UD-236105/2021|EPI_ISL_2613604|2021-04-29
hCoV-19/Italy/FVG-UD-236106/2021|EPI_ISL_2613605|2021-04-29
hCoV-19/Italy/FVG-UD-241563/2021|EPI_ISL_2613606|2021-05-03
hCoV-19/Italy/FVG-UD-243305/2021|EPI_ISL_2613607|2021-05-04
hCoV-19/Italy/FVG-UD-245094/2021|EPI_ISL_2613608|2021-05-05
hCoV-19/Italy/FVG-UD-268703/2021|EPI_ISL_2613609|2021-05-21
hCoV-19/Italy/FVG-UD-268705/2021|EPI_ISL_2613610|2021-05-21
hCoV-19/Italy/FVG-UD-270196/2021|EPI_ISL_2613611|2021-05-23
hCoV-19/Austria/CeMM11069/2021|EPI_ISL_2617632|2021-05-13
hCoV-19/Austria/CeMM11070/2021|EPI_ISL_2617633|2021-05-13
hCoV-19/Austria/CeMM11074/2021|EPI_ISL_2617634|2021-05-13
hCoV-19/Austria/CeMM11075/2021|EPI_ISL_2617635|2021-05-13
hCoV-19/Austria/CeMM11078/2021|EPI_ISL_2617636|2021-05-13
hCoV-19/Austria/CeMM11079/2021|EPI_ISL_2617637|2021-05-13
hCoV-19/Austria/CeMM11080/2021|EPI_ISL_2617638|2021-05-13
hCoV-19/Austria/CeMM11081/2021|EPI_ISL_2617639|2021-05-13
hCoV-19/Austria/CeMM11082/2021|EPI_ISL_2617640|2021-05-13
hCoV-19/Austria/CeMM11083/2021|EPI_ISL_2617641|2021-05-13
hCoV-19/Austria/CeMM11084/2021|EPI_ISL_2617642|2021-05-13
hCoV-19/Austria/CeMM11086/2021|EPI_ISL_2617643|2021-05-13
hCoV-19/Austria/CeMM11087/2021|EPI_ISL_2617644|2021-05-13
hCoV-19/Austria/CeMM11088/2021|EPI_ISL_2617645|2021-05-13
hCoV-19/Austria/CeMM11089/2021|EPI_ISL_2617646|2021-05-13
hCoV-19/Austria/CeMM11090/2021|EPI_ISL_2617647|2021-05-13
hCoV-19/Austria/CeMM11091/2021|EPI_ISL_2617648|2021-05-13
hCoV-19/Austria/CeMM11092/2021|EPI_ISL_2617649|2021-05-13
hCoV-19/Austria/CeMM11093/2021|EPI_ISL_2617650|2021-05-13
hCoV-19/Austria/CeMM11095/2021|EPI_ISL_2617651|2021-05-13
hCoV-19/Austria/CeMM11096/2021|EPI_ISL_2617652|2021-05-13
hCoV-19/Austria/CeMM11097/2021|EPI_ISL_2617653|2021-05-13
hCoV-19/Austria/CeMM11098/2021|EPI_ISL_2617654|2021-05-13
hCoV-19/Austria/CeMM11099/2021|EPI_ISL_2617655|2021-05-13
hCoV-19/Austria/CeMM11100/2021|EPI_ISL_2617656|2021-05-13
hCoV-19/Austria/CeMM11101/2021|EPI_ISL_2617657|2021-05-13
hCoV-19/Austria/CeMM11103/2021|EPI_ISL_2617658|2021-05-13
hCoV-19/Austria/CeMM11105/2021|EPI_ISL_2617659|2021-05-13
hCoV-19/Austria/CeMM11220/2021|EPI_ISL_2617660|2021-05-18
hCoV-19/Austria/CeMM11221/2021|EPI_ISL_2617661|2021-05-18
hCoV-19/Austria/CeMM11229/2021|EPI_ISL_2617662|2021-05-18
hCoV-19/Austria/CeMM11230/2021|EPI_ISL_2617663|2021-05-18
hCoV-19/Austria/CeMM11231/2021|EPI_ISL_2617664|2021-05-18
hCoV-19/Austria/CeMM11238/2021|EPI_ISL_2617665|2021-05-18
hCoV-19/Austria/CeMM11239/2021|EPI_ISL_2617666|2021-05-18
hCoV-19/Austria/CeMM11240/2021|EPI_ISL_2617667|2021-05-18
hCoV-19/Austria/CeMM11247/2021|EPI_ISL_2617668|2021-05-18
hCoV-19/Austria/CeMM11248/2021|EPI_ISL_2617669|2021-05-18
hCoV-19/Austria/CeMM11249/2021|EPI_ISL_2617670|2021-05-18
hCoV-19/Austria/CeMM11256/2021|EPI_ISL_2617671|2021-05-18
hCoV-19/Austria/CeMM11257/2021|EPI_ISL_2617672|2021-05-18
hCoV-19/Austria/CeMM11258/2021|EPI_ISL_2617673|2021-05-18
hCoV-19/Austria/CeMM11265/2021|EPI_ISL_2617674|2021-05-18
hCoV-19/Austria/CeMM11266/2021|EPI_ISL_2617675|2021-05-18
hCoV-19/Austria/CeMM11267/2021|EPI_ISL_2617676|2021-05-18
hCoV-19/Austria/CeMM11274/2021|EPI_ISL_2617677|2021-05-18
hCoV-19/Austria/CeMM11275/2021|EPI_ISL_2617678|2021-05-18
hCoV-19/Austria/CeMM11276/2021|EPI_ISL_2617679|2021-05-18
hCoV-19/Colombia/ANT-CWOHC-VG-SEC00699W/2021|EPI_ISL_2621161|2021-05-06
hCoV-19/Colombia/ANT-CWOHC-VG-SEC00708F/2021|EPI_ISL_2621168|2021-05-08
hCoV-19/Colombia/ANT-CWOHC-VG-SEC00722T/2021|EPI_ISL_2621177|2021-05-07
hCoV-19/Colombia/ANT-CWOHC-VG-SEC00723U/2021|EPI_ISL_2621178|2021-05-08
hCoV-19/Colombia/ANT-CWOHC-VG-SEC00724V/2021|EPI_ISL_2621179|2021-05-08
hCoV-19/Colombia/ANT-CWOHC-VG-SEC00818L/2021|EPI_ISL_2621189|2021-05-18
hCoV-19/Colombia/ANT-CWOHC-VG-SEC00843K/2021|EPI_ISL_2621202|2021-05-15
hCoV-19/Colombia/ANT-CWOHC-VG-SEC00858Z/2021|EPI_ISL_2621211|2021-05-21
hCoV-19/Colombia/ANT-CWOHC-VG-SEC00870L/2021|EPI_ISL_2621218|2021-05-21
hCoV-19/Hong_Kong/CM21000386/2021|EPI_ISL_2651119|2021-06-06
hCoV-19/Hong_Kong/CM21000387/2021|EPI_ISL_2651120|2021-06-06
hCoV-19/Costa_Rica/INC-0655/2021|EPI_ISL_2657688|2021-05-18
hCoV-19/Colombia/NAR-INS-VG-3472/2021|EPI_ISL_2657858|2021-05-19
hCoV-19/Colombia/ARA-INS-VG-3469/2021|EPI_ISL_2657859|2021-05-23
hCoV-19/Colombia/ARA-INS-VG-3461/2021|EPI_ISL_2657862|2021-05-19
hCoV-19/Colombia/ARA-INS-VG-3459/2021|EPI_ISL_2657863|2021-05-18
hCoV-19/Colombia/BOY-INS-VG-3486/2021|EPI_ISL_2657866|2021-04-13
hCoV-19/Colombia/DC-INS-VG-3482/2021|EPI_ISL_2657867|2021-05-29
hCoV-19/Colombia/DC-INS-VG-3480/2021|EPI_ISL_2657868|2021-05-30
hCoV-19/Colombia/VAC-INS-VG-3535/2021|EPI_ISL_2657872|2021-05-04
hCoV-19/Colombia/COR-INS-VG-3521/2021|EPI_ISL_2657873|2021-05-28
hCoV-19/Colombia/COR-INS-VG-3520/2021|EPI_ISL_2657874|2021-05-26
hCoV-19/Colombia/CUN-INS-VG-3612/2021|EPI_ISL_2657875|2021-05-21
hCoV-19/Colombia/VAC-INS-VG-3558/2021|EPI_ISL_2657876|2021-05-20
hCoV-19/Colombia/VAC-INS-VG-3553/2021|EPI_ISL_2657877|2021-04-28
hCoV-19/Mexico/CMX-INER-IBT-0245/2021|EPI_ISL_2673696|2021-05-22
hCoV-19/Colombia/ATL-INS-VG-2607/2021|EPI_ISL_2674282|2021-04-26
hCoV-19/Colombia/ATL-INS-VG-2608/2021|EPI_ISL_2674283|2021-04-26
hCoV-19/Colombia/CES-INS-VG-2686/2021|EPI_ISL_2674284|2021-04-26
hCoV-19/Colombia/MAG-INS-VG-2768/2021|EPI_ISL_2674286|2021-04-27
hCoV-19/Colombia/MAG-INS-VG-2769/2021|EPI_ISL_2674287|2021-04-27
hCoV-19/Colombia/MAG-INS-VG-2770/2021|EPI_ISL_2674288|2021-04-27
hCoV-19/Colombia/COR-INS-VG-2779/2021|EPI_ISL_2674291|2021-05-03
hCoV-19/Colombia/BOY-INS-VG-2804/2021|EPI_ISL_2674300|2021-05-07
hCoV-19/Colombia/CUN-INS-VG-2815/2021|EPI_ISL_2674306|2021-05-08
hCoV-19/Colombia/DC-INS-VG-2816/2021|EPI_ISL_2674307|2021-05-08
hCoV-19/Colombia/DC-INS-VG-2818/2021|EPI_ISL_2674308|2021-05-09
hCoV-19/Colombia/VAC-INS-VG-2850/2021|EPI_ISL_2674313|2021-04-26
hCoV-19/Colombia/TOL-INS-VG-2868/2021|EPI_ISL_2674317|2021-05-04
hCoV-19/Colombia/TOL-INS-VG-2870/2021|EPI_ISL_2674318|2021-05-12
hCoV-19/Colombia/BOY-INS-VG-2884/2021|EPI_ISL_2674320|2021-05-07
hCoV-19/Colombia/BOY-INS-VG-2887/2021|EPI_ISL_2674322|2021-05-06
hCoV-19/Colombia/HUI-INS-VG-2891/2021|EPI_ISL_2674323|2021-05-19
hCoV-19/Colombia/HUI-INS-VG-2892/2021|EPI_ISL_2674324|2021-05-21
hCoV-19/Colombia/HUI-INS-VG-2893/2021|EPI_ISL_2674325|2021-05-04
hCoV-19/Colombia/CAQ-INS-VG-3084/2021|EPI_ISL_2674339|2021-04-30
hCoV-19/Colombia/CUN-INS-VG-2915/2021|EPI_ISL_2674344|2021-05-14
hCoV-19/Colombia/CAS-INS-VG-2928/2021|EPI_ISL_2674346|2021-05-07
hCoV-19/Colombia/CAS-INS-VG-2929/2021|EPI_ISL_2674347|2021-05-12
hCoV-19/Colombia/CAS-INS-VG-2930/2021|EPI_ISL_2674348|2021-05-12
hCoV-19/Colombia/SAN-INS-VG-2946/2021|EPI_ISL_2674349|2021-05-18
hCoV-19/Colombia/SAP-INS-VG-2965/2021|EPI_ISL_2674353|2021-05-20
hCoV-19/Colombia/SAP-INS-VG-2970/2021|EPI_ISL_2674354|2021-05-19
hCoV-19/Colombia/SAP-INS-VG-2972/2021|EPI_ISL_2674355|2021-05-14
hCoV-19/Colombia/SAP-INS-VG-2980/2021|EPI_ISL_2674358|2021-05-11
hCoV-19/Colombia/SAP-INS-VG-2981/2021|EPI_ISL_2674359|2021-05-11
hCoV-19/Colombia/SAP-INS-VG-2982/2021|EPI_ISL_2674360|2021-05-11
hCoV-19/Colombia/SAP-INS-VG-2987/2021|EPI_ISL_2674361|2021-05-12
hCoV-19/Colombia/SAP-INS-VG-2995/2021|EPI_ISL_2674364|2021-05-20
hCoV-19/Colombia/SAP-INS-VG-2996/2021|EPI_ISL_2674365|2021-05-20
hCoV-19/Colombia/SAP-INS-VG-3011/2021|EPI_ISL_2674366|2021-05-12
hCoV-19/Colombia/SAP-INS-VG-3012/2021|EPI_ISL_2674367|2021-05-12
hCoV-19/Mexico/NLE-InDRE_FB14847_S3320/2021|EPI_ISL_2709689|2021-05-04
hCoV-19/Mexico/CMX-InDRE_FB16846_S3336/2021|EPI_ISL_2709703|2021-05-26
hCoV-19/Mexico/MEX-InDRE_FB16857_S3340/2021|EPI_ISL_2709705|2021-05-20
hCoV-19/Mexico/CMX-InDRE_FD69807_S3348/2021|EPI_ISL_2709712|2021-05-18
hCoV-19/Mexico/CMX-InDRE_FD72113_S3380/2021|EPI_ISL_2709720|2021-05-20
hCoV-19/Mexico/MEX-InDRE_FD71793_S3382/2021|EPI_ISL_2709721|2021-05-21
hCoV-19/Mexico/VER-InDRE_FB16560_S3386/2021|EPI_ISL_2709723|2021-05-30
hCoV-19/Mexico/GUA-InDRE_FB16900_S3388/2021|EPI_ISL_2709724|2021-05-31
hCoV-19/Mexico/NLE-InDRE_FB16956_S3393/2021|EPI_ISL_2709729|2021-06-01
hCoV-19/Italy/SAR-AOUSS4_2206/2021|EPI_ISL_2754201|2021-06-22
hCoV-19/USA/PR-CDC-S450/2021|EPI_ISL_2756557|2021-06-07
hCoV-19/Spain/PV-HUD-78005128/2021|EPI_ISL_2774131|2021-05-28
hCoV-19/France/OCC-L52GN1761815/2021|EPI_ISL_2786928|2021-06-25
hCoV-19/Spain/PV-HUD-98655977/2021|EPI_ISL_2786968|2021-06-01
hCoV-19/Spain/PV-HUD-98738128/2021|EPI_ISL_2786969|2021-06-03
hCoV-19/Mexico/CMX-INER-IBT-0262/2021|EPI_ISL_2790132|2021-06-08
hCoV-19/Mexico/CMX-INER-IBT-0269/2021|EPI_ISL_2790134|2021-06-11
hCoV-19/Mexico/CMX-INER-IBT-0270/2021|EPI_ISL_2790135|2021-06-11
hCoV-19/Mexico/CMX-INER-IBT-0271/2021|EPI_ISL_2790136|2021-06-12
hCoV-19/Mexico/ROO-InDRE_FB17186_S3439/2021|EPI_ISL_2800938|2021-05-29
hCoV-19/Mexico/TAB-InDRE_FB17803_S3459/2021|EPI_ISL_2800939|2021-06-15
hCoV-19/Mexico/TAB-InDRE_FB17804_S3460/2021|EPI_ISL_2800940|2021-06-15
hCoV-19/Mexico/GUA-InDRE_FB17327_S3464/2021|EPI_ISL_2800941|2021-06-07
hCoV-19/Costa_Rica/INC-0717/2021|EPI_ISL_2827987|2021-05-30
hCoV-19/Costa_Rica/INC-0737/2021|EPI_ISL_2828007|2021-06-14
hCoV-19/Costa_Rica/INC-0738/2021|EPI_ISL_2828008|2021-06-14
hCoV-19/Costa_Rica/INC-0745/2021|EPI_ISL_2828015|2021-06-15
hCoV-19/Mexico/NLE-InDRE_FB17353_S3821/2021|EPI_ISL_2861160|2021-06-08
hCoV-19/Mexico/MIC-InDRE_FB17622_S3839/2021|EPI_ISL_2861172|2021-06-07
hCoV-19/Mexico/HID-InDRE_FB17889_S3840/2021|EPI_ISL_2861173|2021-06-13
hCoV-19/Mexico/QUE-InDRE_FB17977_S3846/2021|EPI_ISL_2861175|2021-06-16
hCoV-19/Mexico/TAB-InDRE_FB18035_S3859/2021|EPI_ISL_2861177|2021-06-18
hCoV-19/Mexico/AGU-InDRE_FB18228_S3876/2021|EPI_ISL_2861187|2021-06-22
hCoV-19/Mexico/TAB-InDRE_FB18328_S3882/2021|EPI_ISL_2861191|2021-06-22
hCoV-19/Mexico/CMX-InDRE_FD77813_S3884/2021|EPI_ISL_2861193|2021-06-23
hCoV-19/Mexico/CMX-InDRE_FD77818_S3885/2021|EPI_ISL_2861194|2021-06-23
hCoV-19/Mexico/CMX-InDRE_FD77826_S3887/2021|EPI_ISL_2861196|2021-06-23
hCoV-19/Brazil/MT-3722/2021|EPI_ISL_2896232|2021-06-22
hCoV-19/Belgium/MBLGPF273710/2021|EPI_ISL_2927083|2021-06-24
hCoV-19/Mexico/SIN_CIAD-MZT_HJ1923/2021|EPI_ISL_2927977|2021-06-23
hCoV-19/USA/TX-BSWTemple-ILL-R14-0056/2021|EPI_ISL_2941577|2021-07-05
hCoV-19/Belgium/MBLGPF475959/2021|EPI_ISL_2966323|2021-07-05
hCoV-19/Mexico/CMX-InDRE_FB17928_S4233/2021|EPI_ISL_2966361|2021-06-08
hCoV-19/Mexico/CMX-InDRE_FB17929_S4234/2021|EPI_ISL_2966362|2021-06-08
hCoV-19/Mexico/CMX-InDRE_FB17921_S4235/2021|EPI_ISL_2966363|2021-06-03
hCoV-19/Mexico/QUE-InDRE_FB17973_S4239/2021|EPI_ISL_2966367|2021-06-13
hCoV-19/Mexico/CHH-InDRE_FB18223_S4249/2021|EPI_ISL_2966376|2021-06-14
hCoV-19/Mexico/CMX-InDRE_FD77615_S4257/2021|EPI_ISL_2966382|2021-06-24
hCoV-19/Mexico/CMX-InDRE_FD77629_S4258/2021|EPI_ISL_2966383|2021-06-23
hCoV-19/Mexico/CMX-InDRE_FD77630_S4259/2021|EPI_ISL_2966384|2021-06-23
hCoV-19/Mexico/CMX-InDRE_FD78042_S4267/2021|EPI_ISL_2966392|2021-06-24
hCoV-19/Mexico/CMX-InDRE_FD78215_S4274/2021|EPI_ISL_2966399|2021-06-25
hCoV-19/Mexico/CMX-InDRE_FD78221_S4275/2021|EPI_ISL_2966400|2021-06-25
hCoV-19/Mexico/CMX-InDRE_FD78268_S4277/2021|EPI_ISL_2966402|2021-06-24
hCoV-19/Mexico/QUE-InDRE_FB18356_S4282/2021|EPI_ISL_2966407|2021-06-24
hCoV-19/Mexico/TAB-InDRE_FB18533_S4287/2021|EPI_ISL_2966412|2021-06-26
hCoV-19/Mexico/AGU-InDRE_FB18601_S4290/2021|EPI_ISL_2966415|2021-06-28
hCoV-19/USA/LA-BIE-LSUH000957/2021|EPI_ISL_3010180|2021-07-08
hCoV-19/Mexico/HID-InDRE_FB19142_S4819/2021|EPI_ISL_3033636|2021-06-28
hCoV-19/Mexico/HID-InDRE_FB19133_S4818/2021|EPI_ISL_3046111|2021-06-25
hCoV-19/Mexico/JAL-InDRE_FB19295_S4826/2021|EPI_ISL_3046117|2021-06-29
hCoV-19/Mexico/MIC-InDRE_FB19329_S4827/2021|EPI_ISL_3046118|2021-07-01
hCoV-19/Mexico/MIC-InDRE_FB19331_S4828/2021|EPI_ISL_3046119|2021-06-30
hCoV-19/Mexico/MIC-InDRE_FB19341_S4830/2021|EPI_ISL_3046121|2021-06-29
hCoV-19/Mexico/CMX-InDRE_FB19389_S4831/2021|EPI_ISL_3046122|2021-06-16
hCoV-19/Spain/MC-11067741/2021|EPI_ISL_3050294|2021-05-19
hCoV-19/France/HDF-IPP15301/2021|EPI_ISL_3061858|2021-07-05
hCoV-19/France/HDF-IPP15302/2021|EPI_ISL_3061859|2021-07-05
hCoV-19/France/HDF-P222-21264M0186/2021|EPI_ISL_3061861|2021-06-29
hCoV-19/France/HDF-P223-21264M0187/2021|EPI_ISL_3061862|2021-06-28
hCoV-19/France/HDF-P224-21264M0188/2021|EPI_ISL_3061863|2021-06-28
hCoV-19/France/HDF-P225-21264M0189/2021|EPI_ISL_3061864|2021-06-29
hCoV-19/Italy/LOM-UNIBS-E1/2021|EPI_ISL_3098720|2021-04-20
hCoV-19/Italy/LOM-UNIBS-E2/2021|EPI_ISL_3098721|2021-04-29
hCoV-19/Italy/LOM-UNIBS-E3/2021|EPI_ISL_3098722|2021-04-29
hCoV-19/Italy/LOM-UNIBS-E4/2021|EPI_ISL_3098723|2021-04-29
hCoV-19/Italy/LOM-UNIBS-E5/2021|EPI_ISL_3098724|2021-04-29
hCoV-19/Italy/LOM-UNIBS-E6/2021|EPI_ISL_3098725|2021-04-29
hCoV-19/Italy/LOM-UNIBS-E7/2021|EPI_ISL_3098726|2021-05-04
hCoV-19/Spain/PV-HUD-68229426/2021|EPI_ISL_3117557|2021-06-18
hCoV-19/Spain/PV-HUD-78602555/2021|EPI_ISL_3117558|2021-06-13
hCoV-19/Spain/PV-HUD-98657920/2021|EPI_ISL_3117559|2021-06-18
hCoV-19/Mexico/YUC_IBT_IMSS_2070/2021|EPI_ISL_3133727|2021-06-07
hCoV-19/Mexico/CMX_IBT_IMSS_1975/2021|EPI_ISL_3133779|2021-06-06
hCoV-19/Mexico/QUE_IBT_IMSS_1992/2021|EPI_ISL_3133782|2021-06-06
hCoV-19/Mexico/NLE-INER_IMSS_1392/2021|EPI_ISL_3155402|2021-07-04
hCoV-19/Mexico/NLE-INER_IMSS_1399/2021|EPI_ISL_3155409|2021-07-06
hCoV-19/Mexico/GUA-INER_IMSS_1476/2021|EPI_ISL_3155486|2021-07-09
hCoV-19/Mexico/NAY-INER_IMSS_1478/2021|EPI_ISL_3155488|2021-07-08
hCoV-19/Mexico/CMX-INER_IMSS_1500/2021|EPI_ISL_3155510|2021-06-29
hCoV-19/Mexico/MEX-INER_IMSS_1506/2021|EPI_ISL_3155516|2021-06-29
hCoV-19/Mexico/MEX-INER_IMSS_1509/2021|EPI_ISL_3155519|2021-06-28
hCoV-19/Mexico/CMX-INER_IMSS_1546/2021|EPI_ISL_3155556|2021-07-03
hCoV-19/Mexico/CMX-INER_IMSS_1549/2021|EPI_ISL_3155559|2021-07-03
hCoV-19/Mexico/MEX-INER_IMSS_1635/2021|EPI_ISL_3155645|2021-07-09
hCoV-19/USA/PR-CDC-S514/2021|EPI_ISL_3155725|2021-06-20
hCoV-19/USA/PR-CDC-S515/2021|EPI_ISL_3155726|2021-06-18
hCoV-19/USA/PR-CDC-S516/2021|EPI_ISL_3155727|2021-06-19
hCoV-19/USA/PR-CDC-S517/2021|EPI_ISL_3155728|2021-06-13
hCoV-19/Spain/PV-HUB-52452987/2021|EPI_ISL_3167148|2021-06-16
hCoV-19/Spain/PV-HUB-52514171/2021|EPI_ISL_3167149|2021-06-12
hCoV-19/USA/MA-8332/2021|EPI_ISL_3236361|2021-07-30
hCoV-19/USA/MA-8368/2021|EPI_ISL_3236585|2021-07-30
hCoV-19/Spain/PV-HUB-51060313/2021|EPI_ISL_3237260|2021-06-27
hCoV-19/Spain/PV-HUB-53052885/2021|EPI_ISL_3237262|2021-06-29
hCoV-19/Spain/PV-HUB-51706460/2021|EPI_ISL_3237263|2021-06-25
hCoV-19/Spain/GA-CHUVI-19370260/2021|EPI_ISL_3241823|2021-07-01
hCoV-19/Spain/GA-CHUVI-34081277/2021|EPI_ISL_3241824|2021-07-02
hCoV-19/Spain/GA-CHUVI-34087873/2021|EPI_ISL_3241825|2021-07-05
hCoV-19/Spain/GA-CHUVI-51619745/2021|EPI_ISL_3241827|2021-06-09
hCoV-19/Spain/PV-HUD-64751187/2021|EPI_ISL_3245771|2021-07-10
hCoV-19/USA/HI-TAMC_478/2021|EPI_ISL_3246985|2021-07-23
hCoV-19/Mexico/HID-InDRE_FB20308_S5131/2021|EPI_ISL_3265620|2021-07-07
hCoV-19/Mexico/MEX-InDRE_FB20434_S5134/2021|EPI_ISL_3265623|2021-07-06
hCoV-19/Mexico/AGU-InDRE_FB19714_S5137/2021|EPI_ISL_3265626|2021-07-04
hCoV-19/Mexico/MEX-InDRE_FB20469_S5140/2021|EPI_ISL_3265629|2021-07-07
hCoV-19/Mexico/MEX-InDRE_FB20474_S5141/2021|EPI_ISL_3265630|2021-07-07
hCoV-19/Mexico/MEX-InDRE_FB20475_S5142/2021|EPI_ISL_3265631|2021-07-07
hCoV-19/Mexico/MEX-InDRE_FB20478_S5143/2021|EPI_ISL_3265632|2021-07-08
hCoV-19/Mexico/AGU-InDRE_FB20882_S5146/2021|EPI_ISL_3265635|2021-07-08
hCoV-19/Mexico/AGU-InDRE_FB20900_S5147/2021|EPI_ISL_3265636|2021-07-09
hCoV-19/Mexico/VER-InDRE_FB20960_S5148/2021|EPI_ISL_3265637|2021-07-06
hCoV-19/Mexico/VER-InDRE_FB20977_S5150/2021|EPI_ISL_3265639|2021-07-07
hCoV-19/Mexico/VER-InDRE_FB20978_S5151/2021|EPI_ISL_3265640|2021-07-07
hCoV-19/Mexico/VER-InDRE_FB20983_S5152/2021|EPI_ISL_3265641|2021-07-08
hCoV-19/Mexico/MIC-InDRE_FB21281_S5154/2021|EPI_ISL_3265643|2021-07-03
hCoV-19/Mexico/SON-InDRE_FB21613_S5155/2021|EPI_ISL_3265644|2021-07-02
hCoV-19/Mexico/SON-InDRE_FB21625_S5156/2021|EPI_ISL_3265645|2021-07-06
hCoV-19/Mexico/SON-InDRE_FB21614_S5157/2021|EPI_ISL_3265646|2021-07-03
hCoV-19/Mexico/CAM-InDRE_FB21555_S5158/2021|EPI_ISL_3265647|2021-07-05
hCoV-19/Mexico/CMX-INER-IBT-0362/2021|EPI_ISL_3268380|2021-06-24
hCoV-19/Mexico/CMX-INER-IBT-0386/2021|EPI_ISL_3268381|2021-07-01
hCoV-19/Mexico/CMX-INER-IBT-0392/2021|EPI_ISL_3268382|2021-07-03
hCoV-19/Mexico/CMX-INER-IBT-0410/2021|EPI_ISL_3268383|2021-07-06
hCoV-19/Mexico/CMX-INER-IBT-0440/2021|EPI_ISL_3268384|2021-07-09
hCoV-19/Costa_Rica/INC-0770/2021|EPI_ISL_3274351|2021-06-16
hCoV-19/Costa_Rica/INC-0774/2021|EPI_ISL_3274352|2021-06-18
hCoV-19/Costa_Rica/INC-0776/2021|EPI_ISL_3274353|2021-06-18
hCoV-19/Costa_Rica/INC-0783/2021|EPI_ISL_3274354|2021-06-23
hCoV-19/Costa_Rica/INC-0786/2021|EPI_ISL_3274355|2021-06-24
hCoV-19/Costa_Rica/INC-0787/2021|EPI_ISL_3274356|2021-06-25
hCoV-19/Costa_Rica/INC-0788/2021|EPI_ISL_3274357|2021-06-27
hCoV-19/Costa_Rica/INC-0792/2021|EPI_ISL_3274358|2021-06-26
hCoV-19/Costa_Rica/INC-0793/2021|EPI_ISL_3274359|2021-06-24
hCoV-19/Costa_Rica/INC-0794/2021|EPI_ISL_3274360|2021-06-25
hCoV-19/Costa_Rica/INC-0803/2021|EPI_ISL_3274361|2021-06-28
hCoV-19/Costa_Rica/INC-0804/2021|EPI_ISL_3274362|2021-06-29
hCoV-19/Costa_Rica/INC-0805/2021|EPI_ISL_3274363|2021-06-30
hCoV-19/Costa_Rica/INC-0806/2021|EPI_ISL_3274364|2021-06-30
hCoV-19/Costa_Rica/INC-0808/2021|EPI_ISL_3274365|2021-06-24
hCoV-19/Costa_Rica/INC-0812/2021|EPI_ISL_3274366|2021-07-06
hCoV-19/Costa_Rica/INC-0814/2021|EPI_ISL_3274367|2021-07-01
hCoV-19/Costa_Rica/INC-0815/2021|EPI_ISL_3274368|2021-07-07
hCoV-19/Costa_Rica/INC-0836/2021|EPI_ISL_3298324|2021-07-06
hCoV-19/Costa_Rica/INC-0842/2021|EPI_ISL_3298330|2021-07-09
hCoV-19/Costa_Rica/INC-0843/2021|EPI_ISL_3298331|2021-07-10
hCoV-19/Costa_Rica/INC-0844/2021|EPI_ISL_3298332|2021-07-10
hCoV-19/Costa_Rica/INC-0845/2021|EPI_ISL_3298333|2021-07-06
hCoV-19/Costa_Rica/INC-0847/2021|EPI_ISL_3298335|2021-07-06
hCoV-19/Costa_Rica/INC-0849/2021|EPI_ISL_3298337|2021-07-08
hCoV-19/Costa_Rica/INC-0854/2021|EPI_ISL_3298342|2021-07-08
hCoV-19/Costa_Rica/INC-0861/2021|EPI_ISL_3298349|2021-07-12
hCoV-19/Costa_Rica/INC-0863/2021|EPI_ISL_3298351|2021-07-14
hCoV-19/Costa_Rica/INC-0865/2021|EPI_ISL_3298353|2021-07-16
hCoV-19/Costa_Rica/INC-0867/2021|EPI_ISL_3298355|2021-07-16
hCoV-19/Costa_Rica/INC-0870/2021|EPI_ISL_3298358|2021-07-16
hCoV-19/Costa_Rica/INC-0872/2021|EPI_ISL_3298360|2021-07-14
hCoV-19/Costa_Rica/INC-0883/2021|EPI_ISL_3298371|2021-07-21
hCoV-19/USA/HI-TAMC_441/2021|EPI_ISL_3308775|2021-07-06
hCoV-19/Brazil/SP-3969/2021|EPI_ISL_3316300|2021-07-06
hCoV-19/Colombia/ANT-CIB-01-04/2021|EPI_ISL_3332698|2021-03-31
hCoV-19/Colombia/ANT-CIB-01-42/2021|EPI_ISL_3332699|2021-04-23
hCoV-19/Italy/FVG-TS-64025975/2021|EPI_ISL_3342048|2021-04-03
hCoV-19/Colombia/ANT-PRO-LDSP69/2021|EPI_ISL_3342148|2021-04-01
hCoV-19/Colombia/ANT-PRO-LDSP75/2021|EPI_ISL_3342152|2021-04-23
hCoV-19/Colombia/ANT-PRO-LDSP8/2021|EPI_ISL_3347204|2021-04-09
hCoV-19/Colombia/ANT-PRO-LDSP16/2021|EPI_ISL_3347205|2021-04-19
hCoV-19/Colombia/ANT-PRO-LDSP29/2021|EPI_ISL_3347206|2021-04-24
hCoV-19/Colombia/ANT-PRO-LDSP38/2021|EPI_ISL_3347207|2021-04-26
hCoV-19/Mexico/NLE_IBT_IMSS_1401/2021|EPI_ISL_3355560|2021-05-31
hCoV-19/Mexico/NLE_IBT_IMSS_1395/2021|EPI_ISL_3355562|2021-05-31
hCoV-19/Mexico/CMX_IBT_IMSS_1628/2021|EPI_ISL_3355575|2021-05-30
hCoV-19/Mexico/CMX_IBT_IMSS_1623/2021|EPI_ISL_3355576|2021-05-30
hCoV-19/Mexico/CMX_IBT_IMSS_1629/2021|EPI_ISL_3355578|2021-05-30
hCoV-19/Mexico/CMX_IBT_IMSS_1646/2021|EPI_ISL_3355587|2021-05-31
hCoV-19/Colombia/RIS-VG-3857/2021|EPI_ISL_3369952|2021-05-08
hCoV-19/Chile/RM-PUC_MVL_1278/2021|EPI_ISL_3370449|2021-07-05
hCoV-19/Chile/RM-PUC_MVL_1288/2021|EPI_ISL_3370450|2021-07-07
hCoV-19/Chile/RM-PUC_MVL_1274/2021|EPI_ISL_3370451|2021-07-14
hCoV-19/Colombia/CES-INS-VG-3395/2021|EPI_ISL_3385786|2021-05-16
hCoV-19/USA/NJ-PHEL-V21005406/2021|EPI_ISL_3387472|2021-07-22
hCoV-19/USA/NJ-PHEL-V21004721/2021|EPI_ISL_3387500|2021-07-02
hCoV-19/Colombia/un-UNAL-7_SAMPLE_26/2021|EPI_ISL_3390881|2021-07
hCoV-19/Colombia/un-UNAL-6_SAMPLE_95/2021|EPI_ISL_3390882|2021-07
hCoV-19/Colombia/un-UNAL-7_SAMPLE_12/2021|EPI_ISL_3390883|2021-07
hCoV-19/Colombia/un-UNAL-7_SAMPLE_10/2021|EPI_ISL_3390884|2021-07
hCoV-19/Colombia/un-UNAL-1_SAMPLE_13/2021|EPI_ISL_3390885|2021-07
hCoV-19/Colombia/un-UNAL-1_SAMPLE_17/2021|EPI_ISL_3390886|2021-07
hCoV-19/Colombia/un-UNAL-5_SAMPLE_23/2021|EPI_ISL_3390887|2021-07
hCoV-19/Colombia/un-UNAL-6_SAMPLE_09/2021|EPI_ISL_3390888|2021-07
hCoV-19/Colombia/un-UNAL-7_SAMPLE_01/2021|EPI_ISL_3390889|2021-07
hCoV-19/Colombia/un-UNAL-7_SAMPLE_02/2021|EPI_ISL_3390890|2021-07
hCoV-19/Colombia/un-UNAL-7_SAMPLE_04/2021|EPI_ISL_3390891|2021-07
hCoV-19/Colombia/un-UNAL-7_SAMPLE_16/2021|EPI_ISL_3390892|2021-07
hCoV-19/Colombia/un-UNAL-7_SAMPLE_17/2021|EPI_ISL_3390893|2021-07
hCoV-19/Colombia/un-UNAL-7_SAMPLE_19/2021|EPI_ISL_3390894|2021-07
hCoV-19/Colombia/un-UNAL-7_SAMPLE_20/2021|EPI_ISL_3390895|2021-07
hCoV-19/Colombia/un-UNAL-7_SAMPLE_21/2021|EPI_ISL_3390896|2021-07
hCoV-19/Colombia/un-UNAL-7_SAMPLE_24/2021|EPI_ISL_3390897|2021-07
hCoV-19/Colombia/un-UNAL-7_SAMPLE_27/2021|EPI_ISL_3390898|2021-07
hCoV-19/Colombia/un-UNAL-7_SAMPLE_28/2021|EPI_ISL_3390899|2021-07
hCoV-19/Colombia/un-UNAL-7_SAMPLE_29/2021|EPI_ISL_3390900|2021-07
hCoV-19/Colombia/un-UNAL-7_SAMPLE_30/2021|EPI_ISL_3390901|2021-07
hCoV-19/Colombia/un-UNAL-3_SAMPLE_46/2021|EPI_ISL_3390902|2021-07
hCoV-19/Colombia/un-UNAL-3_SAMPLE_32/2021|EPI_ISL_3390903|2021-07
hCoV-19/Colombia/un-UNAL-3_SAMPLE_33/2021|EPI_ISL_3390904|2021-07
hCoV-19/Colombia/un-UNAL-3_SAMPLE_43/2021|EPI_ISL_3390905|2021-07
hCoV-19/Colombia/un-UNAL-7_SAMPLE_31/2021|EPI_ISL_3390907|2021-07
hCoV-19/USA/NJ-PHEL-V21006329/2021|EPI_ISL_3398090|2021-07-29
hCoV-19/USA/LA-BIE-LSUH001868/2021|EPI_ISL_3404950|2021-08-03
hCoV-19/Spain/PV-HUB-51292839/2021|EPI_ISL_3412029|2021-07-06
hCoV-19/Colombia/CUN-INS-VG-5030/2021|EPI_ISL_3459391|2021-07-07
hCoV-19/Colombia/CES-INS-VG-4893/2021|EPI_ISL_3459392|2021-07-10
hCoV-19/Colombia/MET-INS-VG-5016/2021|EPI_ISL_3459393|2021-06-24
hCoV-19/Colombia/VAC-INS-VG-4857/2021|EPI_ISL_3459394|2021-07-13
hCoV-19/Colombia/VAC-INS-VG-4873/2021|EPI_ISL_3459395|2021-07-01
hCoV-19/Colombia/ATL-INS-VG-5012/2021|EPI_ISL_3459396|2021-07-14
hCoV-19/Colombia/ATL-INS-VG-5013/2021|EPI_ISL_3459397|2021-07-14
hCoV-19/Colombia/CAQ-INS-VG-4832/2021|EPI_ISL_3459398|2021-07-14
hCoV-19/Colombia/CES-INS-VG-4895/2021|EPI_ISL_3459399|2021-07-15
hCoV-19/Colombia/CES-INS-VG-4896/2021|EPI_ISL_3459400|2021-07-15
hCoV-19/Colombia/CES-INS-VG-4900/2021|EPI_ISL_3459401|2021-07-15
hCoV-19/Colombia/CUN-INS-VG-5035/2021|EPI_ISL_3459402|2021-07-02
hCoV-19/Colombia/CUN-INS-VG-5033/2021|EPI_ISL_3459403|2021-07-08
hCoV-19/Colombia/HUI-INS-VG-4803/2021|EPI_ISL_3459404|2021-07-08
hCoV-19/Colombia/MET-INS-VG-5027/2021|EPI_ISL_3459405|2021-07-21
hCoV-19/Colombia/MET-INS-VG-5020/2021|EPI_ISL_3459406|2021-07-19
hCoV-19/Colombia/MET-INS-VG-5028/2021|EPI_ISL_3459407|2021-07-22
hCoV-19/Colombia/MET-INS-VG-5022/2021|EPI_ISL_3459408|2021-07-23
hCoV-19/Colombia/MET-INS-VG-5015/2021|EPI_ISL_3459409|2021-06-28
hCoV-19/Colombia/MET-INS-VG-5024/2021|EPI_ISL_3459410|2021-07-17
hCoV-19/Colombia/MET-INS-VG-5026/2021|EPI_ISL_3459411|2021-07-21
hCoV-19/Colombia/VAC-INS-VG-4863/2021|EPI_ISL_3459412|2021-07-14
hCoV-19/Colombia/CAQ-INS-VG-4835/2021|EPI_ISL_3459413|2021-07-15
hCoV-19/Colombia/DC-INSV-H-6758/2021|EPI_ISL_3459414|2021-08-04
hCoV-19/Mexico/QUE-InDRE_FB21745_S5219/2021|EPI_ISL_3459991|2021-07-12
hCoV-19/Mexico/QUE-InDRE_FB21749_S5223/2021|EPI_ISL_3459992|2021-07-12
hCoV-19/Mexico/QUE-InDRE_FB21750_S5224/2021|EPI_ISL_3459993|2021-07-12
hCoV-19/Mexico/MOR-InDRE_FB21917_S5234/2021|EPI_ISL_3459994|2021-07-12
hCoV-19/Mexico/MOR-InDRE_FB21918_S5235/2021|EPI_ISL_3459995|2021-07-12
hCoV-19/Mexico/GUA-InDRE_FB21936_S5248/2021|EPI_ISL_3459996|2021-07-15
hCoV-19/Mexico/GUA-InDRE_FB21941_S5256/2021|EPI_ISL_3459997|2021-07-16
hCoV-19/Mexico/AGU-InDRE_FB22215_S5276/2021|EPI_ISL_3459998|2021-07-12
hCoV-19/Mexico/NAY-InDRE_FB22497_S5285/2021|EPI_ISL_3459999|2021-07-16
hCoV-19/Mexico/JAL-InDRE_FB20700_S5328/2021|EPI_ISL_3460000|2021-07-09
hCoV-19/Mexico/MIC-InDRE_FB24095_S5416/2021|EPI_ISL_3460001|2021-07-20
hCoV-19/Mexico/TAM-InDRE_FB22607_S5496/2021|EPI_ISL_3460002|2021-07-12
hCoV-19/Colombia/CES-INS-VG-4894/2021|EPI_ISL_3462743|2021-07-12
hCoV-19/Colombia/HUI-INS-VG-4804/2021|EPI_ISL_3462744|2021-07-16
hCoV-19/Colombia/ATL-INS-VG-4909/2021|EPI_ISL_3462745|2021-07-21
hCoV-19/Colombia/ATL-INS-VG-4914/2021|EPI_ISL_3462746|2021-07-17
hCoV-19/Colombia/ATL-INS-VG-4908/2021|EPI_ISL_3462749|2021-07-19
hCoV-19/Costa_Rica/INC-0913/2021|EPI_ISL_3464535|2021-07-19
hCoV-19/Costa_Rica/INC-0923/2021|EPI_ISL_3464541|2021-07-21
hCoV-19/Costa_Rica/INC-0930/2021|EPI_ISL_3464547|2021-07-27
hCoV-19/Spain/GA-CHUVI-34117321/2021|EPI_ISL_3470144|2021-07-20
hCoV-19/Spain/GA-CHUVI-19379224/2021|EPI_ISL_3470148|2021-07-07
hCoV-19/Spain/GA-CHUVI-19390469/2021|EPI_ISL_3470152|2021-07-16
hCoV-19/Spain/GA-CHUVI-19390672/2021|EPI_ISL_3470156|2021-07-19
hCoV-19/Spain/GA-CHUVI-19406849/2021|EPI_ISL_3470160|2021-08-03
hCoV-19/Spain/GA-CHUVI-19406860/2021|EPI_ISL_3470164|2021-08-03
hCoV-19/Spain/GA-CHUVI-19406864/2021|EPI_ISL_3470168|2021-08-03
hCoV-19/Spain/GA-CHUVI-19406865/2021|EPI_ISL_3470173|2021-08-03
hCoV-19/Spain/GA-CHUVI-19406868/2021|EPI_ISL_3470177|2021-08-03
hCoV-19/Spain/GA-CHUVI-34097100/2021|EPI_ISL_3470181|2021-07-09
hCoV-19/Spain/GA-CHUVI-34097263/2021|EPI_ISL_3470185|2021-07-09
hCoV-19/Spain/GA-CHUVI-34100578/2021|EPI_ISL_3470189|2021-07-11
hCoV-19/Spain/GA-CHUVI-34100647/2021|EPI_ISL_3470193|2021-07-11
hCoV-19/Spain/GA-CHUVI-34100700/2021|EPI_ISL_3470197|2021-07-11
hCoV-19/Spain/GA-CHUVI-34100745/2021|EPI_ISL_3470201|2021-07-11
hCoV-19/Spain/GA-CHUVI-34100784/2021|EPI_ISL_3470206|2021-07-11
hCoV-19/Spain/GA-CHUVI-34102857/2021|EPI_ISL_3470210|2021-07-13
hCoV-19/Spain/GA-CHUVI-34103273/2021|EPI_ISL_3470214|2021-07-13
hCoV-19/Spain/GA-CHUVI-34107558/2021|EPI_ISL_3470218|2021-07-16
hCoV-19/Spain/GA-CHUVI-34118660/2021|EPI_ISL_3470222|2021-07-21
hCoV-19/Spain/GA-CHUVI-51643828/2021|EPI_ISL_3470226|2021-07-18
hCoV-19/Colombia/VAC-COV_24539/2021|EPI_ISL_3477561|2021-05-06
hCoV-19/Colombia/VAC-COV_24670/2021|EPI_ISL_3477563|2021-05-13
hCoV-19/Colombia/VAC-COV_25884/2021|EPI_ISL_3477564|2021-06-29
hCoV-19/Colombia/VAC-COV_24759/2021|EPI_ISL_3477565|2021-05-19
hCoV-19/Colombia/VAC-COV_24867/2021|EPI_ISL_3477568|2021-05-24
hCoV-19/Colombia/VAC-COV_25057/2021|EPI_ISL_3477569|2021-06-02
hCoV-19/Colombia/VAC-COV_25067/2021|EPI_ISL_3477570|2021-06-02
hCoV-19/Colombia/VAC-COV_25774/2021|EPI_ISL_3477571|2021-06-28
hCoV-19/Colombia/VAC-COV_25776/2021|EPI_ISL_3477572|2021-06-28
hCoV-19/Colombia/VAC-COV_25810/2021|EPI_ISL_3477573|2021-06-28
hCoV-19/Chile/RM-PUC_MVL_1292/2021|EPI_ISL_3535709|2021-07-10
hCoV-19/Chile/RM-PUC_MVL_1299/2021|EPI_ISL_3535716|2021-07-19
hCoV-19/Chile/RM-PUC_MVL_1306/2021|EPI_ISL_3535723|2021-08-11
hCoV-19/Chile/RM-PUC_MVL_1307/2021|EPI_ISL_3535724|2021-08-11
hCoV-19/Chile/RM-PUC_MVL_1308/2021|EPI_ISL_3535725|2021-08-11
hCoV-19/Chile/RM-PUC_MVL_1309/2021|EPI_ISL_3535726|2021-08-11
hCoV-19/Chile/RM-PUC_MVL_1310/2021|EPI_ISL_3535727|2021-08-11
hCoV-19/Chile/RM-PUC_MVL_1311/2021|EPI_ISL_3535728|2021-08-11
hCoV-19/Chile/RM-PUC_MVL_1312/2021|EPI_ISL_3535729|2021-08-11
hCoV-19/Chile/RM-PUC_MVL_1331/2021|EPI_ISL_3535748|2021-07-18
hCoV-19/USA/CA-SEARCH-105514/2021|EPI_ISL_3543711|2021-07-25
hCoV-19/USA/CA-SEARCH-105901/2021|EPI_ISL_3543997|2021-07-27
hCoV-19/USA/CA-SEARCH-106088/2021|EPI_ISL_3544144|2021-07-26
hCoV-19/USA/NJ-PHEL-V21008262/2021|EPI_ISL_3547715|2021-07-25
hCoV-19/Mexico/ROO_INER_IMSS_1703/2021|EPI_ISL_3556974|2021-07-24
hCoV-19/Mexico/ROO_INER_IMSS_1704/2021|EPI_ISL_3556975|2021-07-24
hCoV-19/Mexico/ROO_INER_IMSS_1722/2021|EPI_ISL_3556993|2021-07-26
hCoV-19/Mexico/OAX_INER_IMSS_1750/2021|EPI_ISL_3557021|2021-07-26
hCoV-19/Mexico/OAX_INER_IMSS_1844/2021|EPI_ISL_3557115|2021-07-28
hCoV-19/Mexico/OAX_INER_IMSS_1892/2021|EPI_ISL_3557163|2021-07-29
hCoV-19/Mexico/NAY_INER_IMSS_1923/2021|EPI_ISL_3557194|2021-07-24
hCoV-19/Mexico/ROO_LANGEBIO_IMSS_1169/2021|EPI_ISL_3568784|2021-06-16
hCoV-19/Mexico/MIC-LANGEBIO_IMSS_1248/2021|EPI_ISL_3568785|2021-06-13
hCoV-19/Mexico/JAL_LANGEBIO_IMSS_1270/2021|EPI_ISL_3568786|2021-06-18
hCoV-19/Mexico/JAL_LANGEBIO_IMSS_1279/2021|EPI_ISL_3568787|2021-06-19
hCoV-19/Mexico/COA_LANGEBIO_IMSS_1376/2021|EPI_ISL_3568789|2021-06-22
hCoV-19/Mexico/QUE_LANGEBIO_IMSS_1390/2021|EPI_ISL_3568790|2021-06-13
hCoV-19/Mexico/VER_LANGEBIO_IMSS_1427/2021|EPI_ISL_3568791|2021-06-20
hCoV-19/Mexico/CMX_LANGEBIO_IMSS_1465/2021|EPI_ISL_3568792|2021-06-07
hCoV-19/Mexico/CMX_LANGEBIO_IMSS_1488/2021|EPI_ISL_3568793|2021-06-10
hCoV-19/Mexico/CMX_LANGEBIO_IMSS_1496/2021|EPI_ISL_3568794|2021-06-09
hCoV-19/Mexico/JAL_LANGEBIO_IMSS_1616/2021|EPI_ISL_3568828|2021-06-26
hCoV-19/Mexico/NLE_LANGEBIO_IMSS_1654/2021|EPI_ISL_3568829|2021-06-18
hCoV-19/Mexico/COA_LANGEBIO_IMSS_1690/2021|EPI_ISL_3568830|2021-07-01
hCoV-19/Mexico/CMX_LANGEBIO_IMSS_1720/2021|EPI_ISL_3568832|2021-06-17
hCoV-19/Mexico/CMX_LANGEBIO_IMSS_1730/2021|EPI_ISL_3568833|2021-06-21
hCoV-19/Mexico/GRO_LANGEBIO_IMSS_1800/2021|EPI_ISL_3568835|2021-06-29
hCoV-19/Mexico/CMX_LANGEBIO_IMSS_1819/2021|EPI_ISL_3568836|2021-07-01
hCoV-19/Mexico/GRO_LANGEBIO_IMSS_1869/2021|EPI_ISL_3568837|2021-06-29
hCoV-19/Spain/PV-HUD-61657849/2021|EPI_ISL_3631653|2021-07-12
hCoV-19/Costa_Rica/INC-0943/2021|EPI_ISL_3638807|2021-07-15
hCoV-19/Costa_Rica/INC-0956/2021|EPI_ISL_3638888|2021-07-29
hCoV-19/Costa_Rica/INC-0957/2021|EPI_ISL_3638898|2021-07-29
hCoV-19/Costa_Rica/INC-0975/2021|EPI_ISL_3639001|2021-07-28
hCoV-19/Costa_Rica/INC-0986/2021|EPI_ISL_3639064|2021-08-04
hCoV-19/Costa_Rica/INC-0995/2021|EPI_ISL_3639120|2021-08-03
hCoV-19/Chile/RM-PUC_MVL_1376/2021|EPI_ISL_3642579|2021-08-09
hCoV-19/Chile/RM-PUC_MVL_1373/2021|EPI_ISL_3642580|2021-08-01
hCoV-19/Chile/RM-PUC_MVL_1366/2021|EPI_ISL_3642581|2021-07-28
hCoV-19/Chile/RM-PUC_MVL_1371/2021|EPI_ISL_3642582|2021-08-02
hCoV-19/Chile/RM-PUC_MVL_1374/2021|EPI_ISL_3642583|2021-08-08
hCoV-19/USA/CA-SEARCH-106159/2021|EPI_ISL_3757002|2021-07-29
hCoV-19/USA/CA-SEARCH-106182/2021|EPI_ISL_3757023|2021-08-02
hCoV-19/Spain/PV-HUD-78020282/2021|EPI_ISL_3761812|2021-07-18
hCoV-19/Spain/PV-HUD-61926147/2021|EPI_ISL_3761813|2021-07-17
hCoV-19/Spain/PV-HUD-66043971/2021|EPI_ISL_3761814|2021-07-22
hCoV-19/Spain/PV-HUD-66278528/2021|EPI_ISL_3761815|2021-07-20
hCoV-19/Spain/PV-HUD-78032262/2021|EPI_ISL_3761816|2021-07-11
hCoV-19/Mexico/QUE-InDRE_FB26351_S5722/2021|EPI_ISL_3769085|2021-07-28
hCoV-19/Mexico/AGU-InDRE_FB27200_S5797/2021|EPI_ISL_3769086|2021-07-27
hCoV-19/Mexico/COL-InDRE_FB25957_S5699/2021|EPI_ISL_3769100|2021-07-21
hCoV-19/Gibraltar/EXP_20072021-1397854-58/2021|EPI_ISL_3799749|2021-07-19
hCoV-19/USA/HI-TAMC_547/2021|EPI_ISL_3866402|2021-07-30
hCoV-19/USA/HI-TAMC_549/2021|EPI_ISL_3866404|2021-07-30
hCoV-19/USA/HI-TAMC_551/2021|EPI_ISL_3866406|2021-07-30
hCoV-19/USA/HI-TAMC_556/2021|EPI_ISL_3866408|2021-07-30
hCoV-19/USA/HI-TAMC_557/2021|EPI_ISL_3866410|2021-07-30
hCoV-19/USA/HI-TAMC_562/2021|EPI_ISL_3866448|2021-07-30
hCoV-19/Chile/LR-UACH-00030/2021|EPI_ISL_3905333|2021-07-26
hCoV-19/Colombia/INS-SAP-VG-3002/2021|EPI_ISL_3921335|2021-06-11
hCoV-19/Colombia/INS-SAP-VG-2999/2021|EPI_ISL_3921336|2021-06-11
hCoV-19/Colombia/INS-SAP-VG-2997/2021|EPI_ISL_3921338|2021-06-11
hCoV-19/Colombia/INS-SAP-VG-2982/2021|EPI_ISL_3921339|2021-06-11
hCoV-19/Colombia/INS-SAP-VG-2981/2021|EPI_ISL_3921341|2021-06-11
hCoV-19/Colombia/INS-SAP-VG-2966/2021|EPI_ISL_3921343|2021-06-11
hCoV-19/Colombia/INS-SAP-VG-2986/2021|EPI_ISL_3921346|2021-06-11
hCoV-19/Colombia/INS-SAP-VG-2985/2021|EPI_ISL_3921347|2021-06-11
hCoV-19/Colombia/INS-SAP-VG-2983/2021|EPI_ISL_3921349|2021-06-11
hCoV-19/Mexico/JAL_InDRE_FB28295_S5901/2021|EPI_ISL_3923772|2021-08-04
hCoV-19/Mexico/ROO_InDRE_FB28046_S6085/2021|EPI_ISL_3923774|2021-07-27
hCoV-19/Mexico/VER_InDRE_FB28124_S6106/2021|EPI_ISL_3923775|2021-07-23
hCoV-19/Costa_Rica/INC-1058/2021|EPI_ISL_3948484|2021-08-06
hCoV-19/Costa_Rica/INC-1071/2021|EPI_ISL_3948497|2021-08-06
hCoV-19/Costa_Rica/INC-1072/2021|EPI_ISL_3948498|2021-08-05
hCoV-19/Costa_Rica/INC-1073/2021|EPI_ISL_3948499|2021-08-03
hCoV-19/Costa_Rica/INC-1088/2021|EPI_ISL_3948514|2021-08-10
hCoV-19/Costa_Rica/INC-1099/2021|EPI_ISL_3948525|2021-08-07
hCoV-19/Costa_Rica/INC-1100/2021|EPI_ISL_3948526|2021-08-02
hCoV-19/Costa_Rica/INC-1106/2021|EPI_ISL_3948532|2021-08-10
hCoV-19/Costa_Rica/INC-1111/2021|EPI_ISL_3948537|2021-08-08
hCoV-19/Costa_Rica/INC-1113/2021|EPI_ISL_3948539|2021-08-16
hCoV-19/Costa_Rica/INC-1120/2021|EPI_ISL_3948546|2021-08-13
hCoV-19/Costa_Rica/INC-1121/2021|EPI_ISL_3948547|2021-08-13
hCoV-19/Mexico/TAM_IBT_IMSS_2857/2021|EPI_ISL_4006308|2021-08-18
hCoV-19/Mexico/ROO_IBT_IMSS_2595/2021|EPI_ISL_4006315|2021-08-07
hCoV-19/Mexico/CMX_IBT_IMSS_3028/2021|EPI_ISL_4006547|2021-08-20
hCoV-19/Mexico/MIC_IBT_IMSS_2721/2021|EPI_ISL_4006620|2021-08-15
hCoV-19/Mexico/SON_IBT_IMSS_2768/2021|EPI_ISL_4006667|2021-08-16
hCoV-19/Mexico/SIN_CIAD-MZT_ID3042/2021|EPI_ISL_4032209|2021-07-19
hCoV-19/Chile/LL-UACH-00079/2021|EPI_ISL_4080669|2021-08-30
hCoV-19/Chile/LL-UACH-00084/2021|EPI_ISL_4080674|2021-08-26
hCoV-19/Chile/LL-UACH-00087/2021|EPI_ISL_4080677|2021-08-28
hCoV-19/Spain/PV-HUD-78025669/2021|EPI_ISL_4137465|2021-07-18
hCoV-19/Colombia/DC-MxG371_sarscov2/2021|EPI_ISL_4205080|2021-04-18
hCoV-19/Colombia/DC-MxG372_sarscov2/2021|EPI_ISL_4205081|2021-04-18
hCoV-19/Colombia/DC-MxG373_sarscov2/2021|EPI_ISL_4205082|2021-04-18
hCoV-19/Colombia/DC-MxG383_sarscov2/2021|EPI_ISL_4205083|2021-03-23
hCoV-19/Colombia/ANT-CIB-07-17/2021|EPI_ISL_4207310|2021-08-26
hCoV-19/Colombia/ANT-CIB-07-21/2021|EPI_ISL_4207314|2021-08-28
hCoV-19/Colombia/ANT-CIB-10-03/2021|EPI_ISL_4207317|2021-08-02
hCoV-19/Colombia/ANT-CIB-11-02/2021|EPI_ISL_4207325|2021-07-30
hCoV-19/Colombia/ANT-CIB-11-03/2021|EPI_ISL_4207326|2021-08-25
hCoV-19/Colombia/ANT-CIB-07-07/2021|EPI_ISL_4207336|2021-07-28
hCoV-19/Colombia/ANT-UGRA-VG-6254/2021|EPI_ISL_4219515|2021-07-31
hCoV-19/Colombia/ANT-UGRA-VG-5077/2021|EPI_ISL_4219516|2021-07-10
hCoV-19/Colombia/ANT-UGRA-VG-5080/2021|EPI_ISL_4219517|2021-07-13
hCoV-19/Colombia/ANT-UGRA-VG-5078/2021|EPI_ISL_4219518|2021-07-13
hCoV-19/Colombia/ANT-UGRA-VG-6256/2021|EPI_ISL_4219519|2021-07-31
hCoV-19/Colombia/COR-UGRA-VG-5187/2021|EPI_ISL_4219520|2021-07-26
hCoV-19/Colombia/COR-UGRA-VG-6098/2021|EPI_ISL_4219521|2021-08-14

[truncated: 1 more sheets: P.1]
